# Supplementary material for: Genome analysis of a major urban malaria vector mosquito, Anopheles stephensi
Source: Genome Biol. 2014 Sep 23;15(9):459. doi: 10.1186/s13059-014-0459-2 (PMC4195908; doi:10.1186/s13059-014-0459-2)
Supplement: Additional file 2: — 1. Physical map data. 2. Lists of genes in clusters. 3. Cluster ontology. 4. Sex-biased genes list and GO terms. 5. Revised annotation for immunity-related genes. 6. Sequences of immunity-related genes. 7. RNA-seq expression profile of immunity-related genes. 8. Automatic annotated salivary genes. 9. Revised manual annotation for salivary genes. 10. Manual annotated salivary genes sequences. 11. Gene families counts table. 12. Repeat sequences. 13. Genome landscape. 14. Tandem repeat sequences. 15. Chromosome quotients of putative Y-linked scaffolds. 16. Sequences of putative Y-linked scaffolds. 17. Chromosome quotients of Y-linked BACs. 18. Sequences of Y-linked BACs. 19. Repeat masker output of Y-linked BACs and Y-linked scaffolds. 20. Repeat masker output of Y-linked BACs. 21. Synteny blocks. 22: SNP analysis raw data. 23. Summary of transcript consequences for An. stephensi Indian strain SNP calls. 24. BAC-ends dbGSS accession numbers. 25. Non-coding RNA annotation. [file 13059_2014_459_MOESM2_ESM.zip]

Archive with 25 entries (25 files):
- Additional file 10: Revised manual annotation for salivary genes
- Additional file 11: Manual annotated salivary genes sequences
- Additional file 12: Gene families counts table.xlsx
- Additional file 13: Repeat sequences
- Additional file 14: Genome Landscape.xlsx
- Additional file 15: Tandem repeat sequences.fa
- Additional file 16: Chromosome quotients of putative Y-linked scaffolds
- Additional file 17: Sequences of putative Y-linked scaffolds
- Additional file 18: Chromosome quotients of Y-linked BACs
- Additional file 19: Sequences of Y-linked BACs
- Additional file 20: Repeat masker output of Y-linked BACs and Y-linked scaffolds
- Additional file 21: Repeat masker output of Y-linked BACs
- Additional file 22: Synteny Blocks.xlsx
- Additional file 23: SNP analysis raw data.cvs.tar.bz2
- Additional file 24: Summary of transcript consequences for Anopheles stephensi Indian strain SNP calls.xlsx
- Additional file 25: BAC-ends dbGSS accession numbers.txt
- Additional file 26: Non-coding RNA annotation.txt
- Additional file 2: Physical Map Data.xlsx
- Additional file 3: Lists of genes in clusters.xlsx
- Additional file 4: Cluster ontology.txt
- Additional file 5: Sex-biased genes list and GO terms.xlsx
- Additional file 6: Revised annotation for immunity-related genes.gff3
- Additional file 7: Sequences of immunity-related genes.fasta
- Additional file 8: RNA-seq expression profile of immunity-related genes.xlsx
- Additional file 9: Automatic annotated salivary genes.txt
