# Supplementary material for: Genome analysis of a major urban malaria vector mosquito, Anopheles stephensi
Source: Genome Biol. 2014 Sep 23;15(9):459. doi: 10.1186/s13059-014-0459-2 (PMC4195908; doi:10.1186/s13059-014-0459-2)
Supplement: Additional file 2: — 1. Physical map data. 2. Lists of genes in clusters. 3. Cluster ontology. 4. Sex-biased genes list and GO terms. 5. Revised annotation for immunity-related genes. 6. Sequences of immunity-related genes. 7. RNA-seq expression profile of immunity-related genes. 8. Automatic annotated salivary genes. 9. Revised manual annotation for salivary genes. 10. Manual annotated salivary genes sequences. 11. Gene families counts table. 12. Repeat sequences. 13. Genome landscape. 14. Tandem repeat sequences. 15. Chromosome quotients of putative Y-linked scaffolds. 16. Sequences of putative Y-linked scaffolds. 17. Chromosome quotients of Y-linked BACs. 18. Sequences of Y-linked BACs. 19. Repeat masker output of Y-linked BACs and Y-linked scaffolds. 20. Repeat masker output of Y-linked BACs. 21. Synteny blocks. 22: SNP analysis raw data. 23. Summary of transcript consequences for An. stephensi Indian strain SNP calls. 24. BAC-ends dbGSS accession numbers. 25. Non-coding RNA annotation. [file 13059_2014_459_MOESM2_ESM.zip › Additional file 10: Revised manual annotation for salivary genes]

scaffold_00001	blat	gene	5235647	5236435	0	+	0	ID=hyp37-1;
scaffold_00001	blat	mRNA	5235647	5236435	0	+	0	ID=hyp37-1-RA;Parent=hyp37-1;
scaffold_00001	blat	exon	5235647	5236435	0	+	0	ID=hyp37-1-E1;Parent=hyp37-1-RA;
scaffold_00001	blat	CDS	5235647	5236435	0	+	0	ID=hyp37-1-PA;Parent=hyp37-1-RA;
scaffold_00001	blat	gene	5237964	5238719	0	+	0	ID=hyp37-2;
scaffold_00001	blat	mRNA	5237964	5238719	0	+	0	ID=hyp37-2-RA;Parent=hyp37-2;
scaffold_00001	blat	exon	5237964	5238719	0	+	0	ID=hyp37-2-E1;Parent=hyp37-2-RA;
scaffold_00001	blat	CDS	5237964	5238719	0	+	0	ID=hyp37-2-PA;Parent=hyp37-2-RA;
scaffold_00002	blat	gene	4514870	4519074	0	-	0	ID=ag5r3b;
scaffold_00002	blat	mRNA	4514870	4519074	0	-	0	ID=ag5r3b-RA;Parent=ag5r3b;
scaffold_00002	blat	exon	4514870	4515109	0	-	0	ID=ag5r3b-E1;Parent=ag5r3b-RA;
scaffold_00002	blat	exon	4515187	4515429	0	-	0	ID=ag5r3b-E2;Parent=ag5r3b-RA;
scaffold_00002	blat	exon	4515500	4515793	0	-	0	ID=ag5r3b-E3;Parent=ag5r3b-RA;
scaffold_00002	blat	exon	4519070	4519074	0	-	0	ID=ag5r3b-E4;Parent=ag5r3b-RA;
scaffold_00002	blat	CDS	4514870	4515109	0	-	0	ID=ag5r3b-PA;Parent=ag5r3b-RA;
scaffold_00002	blat	CDS	4515187	4515429	0	-	0	ID=ag5r3b-PA;Parent=ag5r3b-RA;
scaffold_00002	blat	CDS	4515500	4515793	0	-	0	ID=ag5r3b-PA;Parent=ag5r3b-RA;
scaffold_00002	blat	CDS	4519070	4519074	0	-	0	ID=ag5r3b-PA;Parent=ag5r3b-RA;
scaffold_00002	blat	gene	4518479	4519415	0	-	0	ID=ag5r3a;
scaffold_00002	blat	mRNA	4518479	4519415	0	-	0	ID=ag5r3a-RA;Parent=ag5r3a;
scaffold_00002	blat	exon	4518479	4518718	0	-	0	ID=ag5r3a-E1;Parent=ag5r3a-RA;
scaffold_00002	blat	exon	4518805	4519047	0	-	0	ID=ag5r3a-E2;Parent=ag5r3a-RA;
scaffold_00002	blat	exon	4519134	4519415	0	-	0	ID=ag5r3a-E3;Parent=ag5r3a-RA;
scaffold_00002	blat	CDS	4518479	4518718	0	-	0	ID=ag5r3a-PA;Parent=ag5r3a-RA;
scaffold_00002	blat	CDS	4518805	4519047	0	-	0	ID=ag5r3a-PA;Parent=ag5r3a-RA;
scaffold_00002	blat	CDS	4519134	4519415	0	-	0	ID=ag5r3a-PA;Parent=ag5r3a-RA;
scaffold_00002	blat	gene	5082689	5083350	0	+	0	ID=gSG10;
scaffold_00002	blat	mRNA	5082689	5083350	0	+	0	ID=gSG10-RA;Parent=gSG10;
scaffold_00002	blat	exon	5082689	5082730	0	+	0	ID=gSG10-E1;Parent=gSG10-RA;
scaffold_00002	blat	exon	5082811	5083350	0	+	0	ID=gSG10-E2;Parent=gSG10-RA;
scaffold_00002	blat	CDS	5082689	5082730	0	+	0	ID=gSG10-PA;Parent=gSG10-RA;
scaffold_00002	blat	CDS	5082811	5083350	0	+	0	ID=gSG10-PA;Parent=gSG10-RA;
scaffold_00012	blat	gene	1074404	1074737	0	-	0	ID=hyp10;
scaffold_00012	blat	mRNA	1074404	1074737	0	-	0	ID=hyp10-RA;Parent=hyp10;
scaffold_00012	blat	exon	1074404	1074597	0	-	0	ID=hyp10-E1;Parent=hyp10-RA;
scaffold_00012	blat	exon	1074674	1074737	0	-	0	ID=hyp10-E2;Parent=hyp10-RA;
scaffold_00012	blat	CDS	1074404	1074597	0	-	0	ID=hyp10-PA;Parent=hyp10-RA;
scaffold_00012	blat	CDS	1074674	1074737	0	-	0	ID=hyp10-PA;Parent=hyp10-RA;
scaffold_00012	blat	gene	1333321	1333894	0	+	0	ID=D7r2;
scaffold_00012	blat	mRNA	1333321	1333894	0	+	0	ID=D7r2-RA;Parent=D7r2;
scaffold_00012	blat	exon	1333321	1333377	0	+	0	ID=D7r2-E1;Parent=D7r2-RA;
scaffold_00012	blat	exon	1333433	1333603	0	+	0	ID=D7r2-E2;Parent=D7r2-RA;
scaffold_00012	blat	exon	1333679	1333894	0	+	0	ID=D7r2-E3;Parent=D7r2-RA;
scaffold_00012	blat	CDS	1333321	1333377	0	+	0	ID=D7r2-PA;Parent=D7r2-RA;
scaffold_00012	blat	CDS	1333433	1333603	0	+	0	ID=D7r2-PA;Parent=D7r2-RA;
scaffold_00012	blat	CDS	1333679	1333894	0	+	0	ID=D7r2-PA;Parent=D7r2-RA;
scaffold_00012	blat	gene	1334639	1335278	0	+	0	ID=D7r3;
scaffold_00012	blat	mRNA	1334639	1335278	0	+	0	ID=D7r3-RA;Parent=D7r3;
scaffold_00012	blat	exon	1334639	1334695	0	+	0	ID=D7r3-E1;Parent=D7r3-RA;
scaffold_00012	blat	exon	1334765	1334935	0	+	0	ID=D7r3-E2;Parent=D7r3-RA;
scaffold_00012	blat	exon	1335000	1335278	0	+	0	ID=D7r3-E3;Parent=D7r3-RA;
scaffold_00012	blat	CDS	1334639	1334695	0	+	0	ID=D7r3-PA;Parent=D7r3-RA;
scaffold_00012	blat	CDS	1334765	1334935	0	+	0	ID=D7r3-PA;Parent=D7r3-RA;
scaffold_00012	blat	CDS	1335000	1335278	0	+	0	ID=D7r3-PA;Parent=D7r3-RA;
scaffold_00021	blat	gene	482270	484224	0	+	0	ID=sal_peroxidase;
scaffold_00021	blat	mRNA	482270	484224	0	+	0	ID=sal_peroxidase-RA;Parent=sal_peroxidase;
scaffold_00021	blat	exon	482270	482615	0	+	0	ID=sal_peroxidase-E1;Parent=sal_peroxidase-RA;
scaffold_00021	blat	exon	482696	483410	0	+	0	ID=sal_peroxidase-E2;Parent=sal_peroxidase-RA;
scaffold_00021	blat	exon	483471	483798	0	+	0	ID=sal_peroxidase-E3;Parent=sal_peroxidase-RA;
scaffold_00021	blat	exon	483865	484224	0	+	0	ID=sal_peroxidase-E4;Parent=sal_peroxidase-RA;
scaffold_00021	blat	CDS	482270	482615	0	+	0	ID=sal_peroxidase-PA;Parent=sal_peroxidase-RA;
scaffold_00021	blat	CDS	482696	483410	0	+	0	ID=sal_peroxidase-PA;Parent=sal_peroxidase-RA;
scaffold_00021	blat	CDS	483471	483798	0	+	0	ID=sal_peroxidase-PA;Parent=sal_peroxidase-RA;
scaffold_00021	blat	CDS	483865	484224	0	+	0	ID=sal_peroxidase-PA;Parent=sal_peroxidase-RA;
scaffold_00021	blat	gene	476428	478785	0	+	0	ID=near-sal-perox;
scaffold_00021	blat	mRNA	476428	478785	0	+	0	ID=near-sal-perox-RA;Parent=near-sal-perox;
scaffold_00021	blat	exon	476428	476633	0	+	0	ID=near-sal-perox-E1;Parent=near-sal-perox-RA;
scaffold_00021	blat	exon	476700	477073	0	+	0	ID=near-sal-perox-E2;Parent=near-sal-perox-RA;
scaffold_00021	blat	exon	477138	477888	0	+	0	ID=near-sal-perox-E3;Parent=near-sal-perox-RA;
scaffold_00021	blat	exon	477962	478289	0	+	0	ID=near-sal-perox-E4;Parent=near-sal-perox-RA;
scaffold_00021	blat	exon	478366	478785	0	+	0	ID=near-sal-perox-E5;Parent=near-sal-perox-RA;
scaffold_00021	blat	CDS	476428	476633	0	+	0	ID=near-sal-perox-PA;Parent=near-sal-perox-RA;
scaffold_00021	blat	CDS	476700	477073	0	+	0	ID=near-sal-perox-PA;Parent=near-sal-perox-RA;
scaffold_00021	blat	CDS	477138	477888	0	+	0	ID=near-sal-perox-PA;Parent=near-sal-perox-RA;
scaffold_00021	blat	CDS	477962	478289	0	+	0	ID=near-sal-perox-PA;Parent=near-sal-perox-RA;
scaffold_00021	blat	CDS	478366	478785	0	+	0	ID=near-sal-perox-PA;Parent=near-sal-perox-RA;
scaffold_00023	blat	gene	1233940	1235238	0	+	0	ID=SG1d;
scaffold_00023	blat	mRNA	1233940	1235238	0	+	0	ID=SG1d-RA;Parent=SG1d;
scaffold_00023	blat	exon	1233940	1235238	0	+	0	ID=SG1d-E1;Parent=SG1d-RA;
scaffold_00023	blat	CDS	1233940	1235238	0	+	0	ID=SG1d-PA;Parent=SG1d-RA;
scaffold_00023	blat	gene	1235687	1236886	0	+	0	ID=SG1e;
scaffold_00023	blat	mRNA	1235687	1236886	0	+	0	ID=SG1e-RA;Parent=SG1e;
scaffold_00023	blat	exon	1235687	1236886	0	+	0	ID=SG1e-E1;Parent=SG1e-RA;
scaffold_00023	blat	CDS	1235687	1236886	0	+	0	ID=SG1e-PA;Parent=SG1e-RA;
scaffold_00034	blat	gene	1242208	1244225	0	+	0	ID=sal5pnucase;
scaffold_00034	blat	mRNA	1242208	1244225	0	+	0	ID=sal5pnucase-RA;Parent=sal5pnucase;
scaffold_00034	blat	exon	1242208	1242365	0	+	0	ID=sal5pnucase-E1;Parent=sal5pnucase-RA;
scaffold_00034	blat	exon	1242438	1242663	0	+	0	ID=sal5pnucase-E2;Parent=sal5pnucase-RA;
scaffold_00034	blat	exon	1242722	1242922	0	+	0	ID=sal5pnucase-E3;Parent=sal5pnucase-RA;
scaffold_00034	blat	exon	1242983	1243273	0	+	0	ID=sal5pnucase-E4;Parent=sal5pnucase-RA;
scaffold_00034	blat	exon	1243347	1243704	0	+	0	ID=sal5pnucase-E5;Parent=sal5pnucase-RA;
scaffold_00034	blat	exon	1243774	1244225	0	+	0	ID=sal5pnucase-E6;Parent=sal5pnucase-RA;
scaffold_00034	blat	CDS	1242208	1242365	0	+	0	ID=sal5pnucase-PA;Parent=sal5pnucase-RA;
scaffold_00034	blat	CDS	1242438	1242663	0	+	0	ID=sal5pnucase-PA;Parent=sal5pnucase-RA;
scaffold_00034	blat	CDS	1242722	1242922	0	+	0	ID=sal5pnucase-PA;Parent=sal5pnucase-RA;
scaffold_00034	blat	CDS	1242983	1243273	0	+	0	ID=sal5pnucase-PA;Parent=sal5pnucase-RA;
scaffold_00034	blat	CDS	1243347	1243704	0	+	0	ID=sal5pnucase-PA;Parent=sal5pnucase-RA;
scaffold_00034	blat	CDS	1243774	1244225	0	+	0	ID=sal5pnucase-PA;Parent=sal5pnucase-RA;
scaffold_00034	blat	gene	1245438	1247817	0	+	0	ID=Abhydrolase;
scaffold_00034	blat	mRNA	1245438	1247817	0	+	0	ID=Abhydrolase-RA;Parent=Abhydrolase;
scaffold_00034	blat	exon	1245438	1245689	0	+	0	ID=Abhydrolase-E1;Parent=Abhydrolase-RA;
scaffold_00034	blat	exon	1245756	1245880	0	+	0	ID=Abhydrolase-E2;Parent=Abhydrolase-RA;
scaffold_00034	blat	exon	1245948	1246060	0	+	0	ID=Abhydrolase-E3;Parent=Abhydrolase-RA;
scaffold_00034	blat	exon	1247169	1247337	0	+	0	ID=Abhydrolase-E4;Parent=Abhydrolase-RA;
scaffold_00034	blat	exon	1247409	1247817	0	+	0	ID=Abhydrolase-E5;Parent=Abhydrolase-RA;
scaffold_00034	blat	CDS	1245438	1245689	0	+	0	ID=Abhydrolase-PA;Parent=Abhydrolase-RA;
scaffold_00034	blat	CDS	1245756	1245880	0	+	0	ID=Abhydrolase-PA;Parent=Abhydrolase-RA;
scaffold_00034	blat	CDS	1245948	1246060	0	+	0	ID=Abhydrolase-PA;Parent=Abhydrolase-RA;
scaffold_00034	blat	CDS	1247169	1247337	0	+	0	ID=Abhydrolase-PA;Parent=Abhydrolase-RA;
scaffold_00034	blat	CDS	1247409	1247817	0	+	0	ID=Abhydrolase-PA;Parent=Abhydrolase-RA;
scaffold_00092	blat	gene	40109	42464	0	-	0	ID=sal_amy;
scaffold_00092	blat	mRNA	40109	42464	0	-	0	ID=sal_amy-RA;Parent=sal_amy;
scaffold_00092	blat	exon	40109	40844	0	-	0	ID=sal_amy-E1;Parent=sal_amy-RA;
scaffold_00092	blat	exon	40906	42464	0	-	0	ID=sal_amy-E2;Parent=sal_amy-RA;
scaffold_00092	blat	CDS	40109	40844	0	-	0	ID=sal_amy-PA;Parent=sal_amy-RA;
scaffold_00092	blat	CDS	40906	42464	0	-	0	ID=sal_amy-PA;Parent=sal_amy-RA;
scaffold_00121	blat	gene	217651	223263	0	+	0	ID=ag5r3;
scaffold_00121	blat	mRNA	217651	223263	0	+	0	ID=ag5r3-RA;Parent=ag5r3;
scaffold_00121	blat	exon	217651	217717	0	+	0	ID=ag5r3-E1;Parent=ag5r3-RA;
scaffold_00121	blat	exon	219052	219559	0	+	0	ID=ag5r3-E2;Parent=ag5r3-RA;
scaffold_00121	blat	exon	219629	219875	0	+	0	ID=ag5r3-E3;Parent=ag5r3-RA;
scaffold_00121	blat	exon	222439	222685	0	-	0	ID=ag5r3-E4;Parent=ag5r3-RA;
scaffold_00121	blat	exon	222754	223263	0	-	0	ID=ag5r3-E5;Parent=ag5r3-RA;
scaffold_00121	blat	CDS	217651	217717	0	+	0	ID=ag5r3-PA;Parent=ag5r3-RA;
scaffold_00121	blat	CDS	219052	219559	0	+	0	ID=ag5r3-PA;Parent=ag5r3-RA;
scaffold_00121	blat	CDS	219629	219875	0	+	0	ID=ag5r3-PA;Parent=ag5r3-RA;
scaffold_00121	blat	CDS	222439	222685	0	-	0	ID=ag5r3-PA;Parent=ag5r3-RA;
scaffold_00121	blat	CDS	222754	223263	0	-	0	ID=ag5r3-PA;Parent=ag5r3-RA;
scaffold_00121	blat	gene	228783	230005	0	+	0	ID=ag5r4;
scaffold_00121	blat	mRNA	228783	230005	0	+	0	ID=ag5r4-RA;Parent=ag5r4;
scaffold_00121	blat	exon	228783	228802	0	+	0	ID=ag5r4-E1;Parent=ag5r4-RA;
scaffold_00121	blat	exon	229176	229682	0	+	0	ID=ag5r4-E2;Parent=ag5r4-RA;
scaffold_00121	blat	exon	229753	230005	0	+	0	ID=ag5r4-E3;Parent=ag5r4-RA;
scaffold_00121	blat	CDS	228783	228802	0	+	0	ID=ag5r4-PA;Parent=ag5r4-RA;
scaffold_00121	blat	CDS	229176	229682	0	+	0	ID=ag5r4-PA;Parent=ag5r4-RA;
scaffold_00121	blat	CDS	229753	230005	0	+	0	ID=ag5r4-PA;Parent=ag5r4-RA;
scaffold_00121	blat	gene	232785	233589	0	+	0	ID=ag5r5;
scaffold_00121	blat	mRNA	232785	233589	0	+	0	ID=ag5r5-RA;Parent=ag5r5;
scaffold_00121	blat	exon	232785	233263	0	+	0	ID=ag5r5-E1;Parent=ag5r5-RA;
scaffold_00121	blat	exon	233328	233589	0	+	0	ID=ag5r5-E2;Parent=ag5r5-RA;
scaffold_00121	blat	CDS	232785	233263	0	+	0	ID=ag5r5-PA;Parent=ag5r5-RA;
scaffold_00121	blat	CDS	233328	233589	0	+	0	ID=ag5r5-PA;Parent=ag5r5-RA;
scaffold_00121	blat	gene	236481	237400	0	+	0	ID=ag5;
scaffold_00121	blat	mRNA	236481	237400	0	+	0	ID=ag5-RA;Parent=ag5;
scaffold_00121	blat	exon	236481	236502	0	+	0	ID=ag5-E1;Parent=ag5-RA;
scaffold_00121	blat	exon	236562	237069	0	+	0	ID=ag5-E2;Parent=ag5-RA;
scaffold_00121	blat	exon	237151	237400	0	+	0	ID=ag5-E3;Parent=ag5-RA;
scaffold_00121	blat	CDS	236481	236502	0	+	0	ID=ag5-PA;Parent=ag5-RA;
scaffold_00121	blat	CDS	236562	237069	0	+	0	ID=ag5-PA;Parent=ag5-RA;
scaffold_00121	blat	CDS	237151	237400	0	+	0	ID=ag5-PA;Parent=ag5-RA;
scaffold_00121	blat	gene	226548	227512	0	+	0	ID=ag5r2;
scaffold_00121	blat	mRNA	226548	227512	0	+	0	ID=ag5r2-RA;Parent=ag5r2;
scaffold_00121	blat	exon	226548	226571	0	+	0	ID=ag5r2-E1;Parent=ag5r2-RA;
scaffold_00121	blat	exon	226687	227195	0	+	0	ID=ag5r2-E2;Parent=ag5r2-RA;
scaffold_00121	blat	exon	227260	227512	0	+	0	ID=ag5r2-E3;Parent=ag5r2-RA;
scaffold_00121	blat	CDS	226548	226571	0	+	0	ID=ag5r2-PA;Parent=ag5r2-RA;
scaffold_00121	blat	CDS	226687	227195	0	+	0	ID=ag5r2-PA;Parent=ag5r2-RA;
scaffold_00121	blat	CDS	227260	227512	0	+	0	ID=ag5r2-PA;Parent=ag5r2-RA;
scaffold_02107	blat	gene	1688	2203	0	-	0	ID=D7r3;
scaffold_02107	blat	mRNA	1688	2203	0	-	0	ID=D7r3-RA;Parent=D7r3;
scaffold_02107	blat	exon	1688	1966	0	-	0	ID=D7r3-E1;Parent=D7r3-RA;
scaffold_02107	blat	exon	2031	2203	0	-	0	ID=D7r3-E2;Parent=D7r3-RA;
scaffold_02107	blat	CDS	1688	1966	0	-	0	ID=D7r3-PA;Parent=D7r3-RA;
scaffold_02107	blat	CDS	2031	2203	0	-	0	ID=D7r3-PA;Parent=D7r3-RA;
scaffold_02107	blat	gene	127	748	0	-	0	ID=D7r1-splice2;
scaffold_02107	blat	mRNA	127	748	0	-	0	ID=D7r1-splice2-RA;Parent=D7r1-splice2;
scaffold_02107	blat	exon	127	405	0	-	0	ID=D7r1-splice2-E1;Parent=D7r1-splice2-RA;
scaffold_02107	blat	exon	469	630	0	-	0	ID=D7r1-splice2-E2;Parent=D7r1-splice2-RA;
scaffold_02107	blat	exon	689	748	0	-	0	ID=D7r1-splice2-E3;Parent=D7r1-splice2-RA;
scaffold_02107	blat	CDS	127	405	0	-	0	ID=D7r1-splice2-PA;Parent=D7r1-splice2-RA;
scaffold_02107	blat	CDS	469	630	0	-	0	ID=D7r1-splice2-PA;Parent=D7r1-splice2-RA;
scaffold_02107	blat	CDS	689	748	0	-	0	ID=D7r1-splice2-PA;Parent=D7r1-splice2-RA;
scaffold_02107	blat	gene	127	748	0	-	0	ID=D7r1-splice1;
scaffold_02107	blat	mRNA	127	748	0	-	0	ID=D7r1-splice1-RA;Parent=D7r1-splice1;
scaffold_02107	blat	exon	127	405	0	-	0	ID=D7r1-splice1-E1;Parent=D7r1-splice1-RA;
scaffold_02107	blat	exon	469	748	0	-	0	ID=D7r1-splice1-E2;Parent=D7r1-splice1-RA;
scaffold_02107	blat	CDS	127	405	0	-	0	ID=D7r1-splice1-PA;Parent=D7r1-splice1-RA;
scaffold_02107	blat	CDS	469	748	0	-	0	ID=D7r1-splice1-PA;Parent=D7r1-splice1-RA;
