# Supplementary material for: Genome analysis of a major urban malaria vector mosquito, Anopheles stephensi
Source: Genome Biol. 2014 Sep 23;15(9):459. doi: 10.1186/s13059-014-0459-2 (PMC4195908; doi:10.1186/s13059-014-0459-2)
Supplement: Additional file 2: — 1. Physical map data. 2. Lists of genes in clusters. 3. Cluster ontology. 4. Sex-biased genes list and GO terms. 5. Revised annotation for immunity-related genes. 6. Sequences of immunity-related genes. 7. RNA-seq expression profile of immunity-related genes. 8. Automatic annotated salivary genes. 9. Revised manual annotation for salivary genes. 10. Manual annotated salivary genes sequences. 11. Gene families counts table. 12. Repeat sequences. 13. Genome landscape. 14. Tandem repeat sequences. 15. Chromosome quotients of putative Y-linked scaffolds. 16. Sequences of putative Y-linked scaffolds. 17. Chromosome quotients of Y-linked BACs. 18. Sequences of Y-linked BACs. 19. Repeat masker output of Y-linked BACs and Y-linked scaffolds. 20. Repeat masker output of Y-linked BACs. 21. Synteny blocks. 22: SNP analysis raw data. 23. Summary of transcript consequences for An. stephensi Indian strain SNP calls. 24. BAC-ends dbGSS accession numbers. 25. Non-coding RNA annotation. [file 13059_2014_459_MOESM2_ESM.zip › Additional file 11: Manual annotated salivary genes sequences]

>hyp37-1
ATGGCTGCAGTCCGAATGCTGTTCATGGCATCGTTGCTAGTTAGCGCATTCAACTTCAAC
AACGGTACGAAGAGAAAGAAAACGGAACTGTTATCCGACATCTGCTCGACCGCTTTCAGC
GAGCAGGACAATAAAACACGCGAGGAATATTATAATCGCGTCCGGGATCCCAACAAACAC
ATCTCAACCCGTCTGGTGCGCTACTTTACGTTTGGTGGCATTCTGCAGGCAATTTCGGAG
CTTACCGGAATCCCGCGCGTTGAGCTAGTGGCGGGAGGGTCGAGCCAATTGCAGGATAAG
ACTAGTGGCCTTGGGGGTATGAAGCACGCGGCACACATAATTCGCGTAGGAACCATTAGT
CGTAAACTAATGGACGCGAATGAATCACTGAACAGAGCGTTGGAGAACTATATTGGACAC
ACGCAAAACGTGCTTCGTGACGTTAACGTGTGGTCCGGCATTGGAGGAGCATTAGATCGG
TATCAATCGAGTAATCTAACCGTTTTGGCGAAAGTTAACTTTAACGGAACGTTGTGCGAT
AATTGGGATAGAATAGTTGCTGTAGCAACACCTTTTCACCAAATCATTACTCAGTACGTA
CTGAAGAAAACGAGTGAAGATAAAGGCGAGGAAAAAAAGCTTGAAGACGACAAGGTGACA
GGGTTTTTGATAGGACCGGCAATGTTGTTTGAACATGGAACGATGGGATACCGTATGGCC
ATGAATGGAACGTTCGAAGCGCATTATAAAAGGAGGCAGCAAACTAAAAAGAGACTGCGC
GATCAATAG
>hyp37-2
ATGGCATCTTTACGCATCGTTTTGCTAGTGGCGCTAGTGGCCATCGGTGCTATCAGCTCG
GCGACTGGCGCCAGAAAACAGTCGGAGCTCATTTCCGACGTCTGCTCGAGCTCGTTCACC
GAGGGACAGTATGAATCACGCGATCTGTACTACCGGCGTGTGCGCGATCCCAACAAACAC
ATCTCCGCCCGACTGGTGCGCTACTTCCGGTTCGGTGGCATGCTGCAAGCCATTTCGGAG
CAGACGGAAATCCCTCGCGATAAGCTGGTGACCGGTGGAGCGAGCCAGTTTCAGGATCAG
TCCAGTGGACTCGGCCAAACCATCCATGCGGCGCACATCATACACGTCGGCGCCATTAAC
AGCAAGCTCGAGAAAAAGAGTCAGCCGCTTAGCAGAGCGTTGCAAAACTATATCGGACAC
ACGCAAAATGTGCTTCGTGCCGCAAACGCTTGGCATGGCGTCGGAGGTGACATCGATAAG
TATCAATCGAATCAGCTGGCCGCGTTGGCGACGGTTAATTTTGCGGGCGAGCTAGAAACT
AACGATCGCCGAACGGTGGAGACTTTGATCACGGAGTTTCGTAGCATCATCGATAAGTAT
GTGCGCGACGGGACACACGCGAAAGGCGAGAAGCTAGTGCTCGATGCGGACAGCGTGATT
GTCTACTGTGTTGTGCCGCTGATGTTGCACGAGGAAGGTAGGGCAGGCTATGATATGGTA
AAAAGTGGAGAATTTGTGACGAAGTATGATAAGTAA
>ag5r3b
ATGTTGAGCGGAAAAGGCAAGTTGATGCTGTTGCTGGCAGTCCTCGTTGCAGCTGCAATG
AAGACGAGTGTGGCCCAGGACTATTGTAATCCGGACCTGTGTGATCCTGGAGATGCACAC
ATTGGATGTAATAATCCGGGAGGCTTCACTAGCAACTGTCCGGAAGATGCACAGGTAATC
GAAATCACTGAGGAGTATAAGAAGATCATGCTGGACGAGCACAACAAGTATCGTAGTACC
GTGGCGACTGGTGGAGTAAGTTGGCTTCCGAAAGCCAAGCAGATGACCACGATGACATGG
GACGATGAGCTGGCCCAGATGGCACAGTTGAATGCTAACCGGTGTGTGCAGAAGCACGAT
GCCTGTCACAACACAGACAATCATCGTTACTCGGGCCAGAACTTGAACCACATCACAACG
ACGGCTCCATCGATTGACAACATCCCGCAGGTGATCAAGGATCTCATCTCGTCCTGGTGG
GATGAACGGCTCGATGTGAACTCGCGCATGGTCAACAGTATGTACGATCCGGGAAGAATG
ATCTTCCACTTCGCCGTAATGGCTGCGGACAAATCGAACAAGCTGGGTTGTGCTATGTCT
CAGTGGTCTAACAATGGTAATCCGTACCTGTACCTGGTGTGCAACTATTCGTTCACGGAT
TTCGTTGGCTTGCCCATGTATGCTGCGGGAGATCCATGCACCGGCTGCACAACTGGTTGC
AACTCGGCGTACGAAGGACTCTGTAATCCTGATGAGCCAGTTTCGGTGCCGTTCTAA
>ag5r3a
GGAAAGATGGTGTTGCTGCTGCTGGCAGTCCTTGTGGCAGCTGCTATGAAGACTACCGTT
GCGCAGGACTATTGTAATCCGGACCTGTGCGATCCTGGCAATGATCACATTGGATGCAAT
AACCCGGGAAGCTTTACTAGCAACTGTCCGTCAGGGGCAAAAGTGATCAAAATGACTGAC
GAGCTGAAGAAGATTATTCTGGACGAGCACAACAAGTATCGTAGTACCGTGGCGACCGGT
GGTGTAAAGTGGCTGCCGAAGGCCAAGCAGATGACAACGATGACTTGGGATGATGAGTTG
GCCAAGCTGGCCAAGCTGAATGCCAATCGGTGTGTGCAGAAGCACGATGATTGTCACAAC
ACTGCCAAGCATCGTTACTCGGGCCAGAACTTGAACCACATCACAACGACGGCTCCATCG
ATCGACAATATCCCGCAGGTGATCAAGGATCTCATCTCGTCCTGGTGGGATGAACGGCTC
GATGTGAACTCGCGCATGGTTAAGGCGATGTACGATCCGGGCAGAACCATGATCTTCCAC
TTTGCTGTGCTCGCTGCGGATAAGGCAAACAAGATTGGATGCGCCATCAGTCAGTGGCCG
GAGAATGGAAACCCTTACCTGTACCTGGTGTGCAACTATTCGTTCACGGACATTGTGGGT
CTGCCGATGTATGCCCAGGGTGAACCGTGCTCGGGCTGTACAAAGGGCTGCAACTCCGCA
TACGCCGGTCTCTGCAATCCTGACGAACCTGTTTCCGTCCCGTAT
>gSG10
ATGCGGATCATCATTGCTCAACTGCTCGCAGTAGCAGTTCTGACTCAACCGTTGCTAGCG
GCACCCATATTCTGGTTTCTTCCGTGGAGCTTCCCTTCCCTTTCTACCACCACCACCTCC
TCAACATCCGGGACGTCATCCGGCTCATCGAGTGGCGCTTCGAATTCTTCCAACGTGTCG
GTAGCAATCGGAAACCGCGTCAATACTTCGACCGGTCTAGACGATTACGGTACGAACATA
ACGAACGTTCAGATAAACGTCAACCGTATGCGAAGAGCTGTCACCGATGAGGATTTGGTC
CGGCTTGAGCGTAGACTGGCCCGTCAGACCGCCAATAATGGTACGGCGAGTGAATCGATA
ATTACAATCGGTGAGCATACGATACGGCTACCGTCAAACATATCCAACCTCACCGTCAAC
ACGTATCTTATAAACGGAATCCCAGAAGATACTATGAAGCTGCCAGATACGGGTACTATG
GTCATAAGTACCACCGAATCGTCATCTCCATTACTTACGGCTTACAGTATTTTTAAGAAT
TTTTTATCATCATTCTTCGGCAAACAAATGCCACAAGGATAG
>hyp10
ATGAGAGTTTGGTTCGCCTTGTTTGCACTCCTTACGGCGGGTGCTTTAACAGTCACAGCT
GAAGATTCGCGCACAGAGCTGATAGGGTGCAGCAGTACTTTGTTTCACCTGGCCGCAAAC
CGTATTTCGCGGCAGTTTGAAGAGTTCGTGGAATGCAAGCAAACGGCCACGGATTGTAGG
GAACCTGTTCAGCGAGGGCAGAATGCGCTCCAGCAGGGGCTGGTCGATTACATGCAATGC
ACAGAGTACATTCATTAG
>D7r2  wrong met on genome
CTGGGAAAGATGCTGCTTACTATTGTCCTCGTCTGGTGTGTGCTCTCCTTAGGGCAGGCC
AGAGAAGAGACAACCGTTGAAGAATGCGAAAAGAACATTGCTCCATCGTTGAAGAGCCGC
ATCTGTGAGCTTCGTCAGTATAAGACGGTACAAGGCACGGACATGGATAACCACATGCAG
TGTGTTCTGGAAGTGGTTGGCTTTGTGGAGGACACTGGTGATGTTGTGTTCCAGGATCTG
CTCGCTGTACTGAAAACGATCGATTCTAGTCCAGATCATTTAAGCAACCTTAAGCAATGT
AATGCCGAAGCTGATCGTGTCGATGGCACAAGCAAAGCGAACACCTTCTACACGTGCATC
TTGGGAACGAGCTCATCGGACACCTTCAGGAAGGCATTCAATTATGGTGGGTTAACAGCG
GCTGACGGTCAGTGTGCCAAATAA
>D7r3  
ATGAACAAACTCTTACTGACGGTTGGATTGCTGTGGTGTCTGGTCTCGTTGGGGCAGGCA
CGCAAGGAGTCAACCGTGGAGGAGTGTGAGAAAAACATTCCCGATTCGTTGAAGGATCGA
GTCTGCGAACTGCGCCAATACACACCGGTCGCTAGCGATGATATGGATAAGCACATGCAG
TGCATTCTGGAGGTGGTTGGATTCGTCAACGGAAATGGAGAAGTTAATGAAAGTGAGTTG
CTTTCGTTACTACAGCGTGTCGATAGTAGCGTTCCTCACGCGGCCAACATGAAAAAGTGT
GTGATGGAAGCGTCGAACGTCGGCAGTGGCAAGAAGGCAAACACCTTCTACACGTGCTTC
CTGGGTACGAGTTCATCGACCGGGTTTAAGAATGCGGTCGACTACAACGAGCTACTGAGG
GCCGGTAAGATGAGGCTGAGTGATCCGTTTGACGTGAGCGTTGTTGCGAGATTGATCAAG
GAAATTGATGACGGTTTGTGCGGCTAG
>near-sal-perox
ATGATGCTGTTTGTAGTAGCATCAGCGTTGATCGCCCTTAGCCAGGTCGATGCAGTGAAT
GTGGCTACCTCGTACAGCGTGGTCCACCACGATCAACCGGCCGCACAGCCCCGTCTGCTG
CAGAAGTCGTCCCACGTGTACGCACCGTCCGCTCACGTCGTTTCTGCCAGCCACTCTTAC
AGCCATGCTGCCGCCCCACACTACGCCCCACTGGTCAGCAAAACCCGCTACACCGTTCCA
TTCCTGAGCGCACTGCAGGCTCAGCCGCAGTGTCCGGCACCGCCGACCTGCATCAAGTCG
CGCTACCGTACACTGGACGGTTCGTGCAACAACCTGCAGAACCCGACCTGGGGCACCCCG
AACCGTCGCTATGGTCGTCTGCTGACGCCGAAGTACGGTGATGGCATTTCTCTGCCAACC
GTTTCCGTTACCGGACAGGAGCTTCCGAACTCGCGTGTTGTGTCGCTGGTTGCGTTCGGC
GAACAGGACATCCCGGATCCGGAGTACACTCTCGCCAACATGCAGTGGGGACAGATCATG
ACGCACGATATGAGCATGCAGGCCGGTGGTACCCAGTCGAAGAAACACCCGACCAGATGT
TGTACCGATGATGGCAAGCTGATTGGCAAGGAGCGCGCCCCGAGCAGCTGTTACCCGATC
ATCGTCCCGGAGCACGATCCAGCTCACTCGCAGACCGAAACCGAATGTATCAACTTTGTC
CGCACGCTGACCGATCGCGAAGATCAGTGCACACCGACCCACCCGAGCCAGCCGGCCGAA
CAGCTAACGACTGTCACCTCCTATCTGGATCTGTCCCTCGTGTACGGTAACTCCGATCAG
CAGAATGCTGGCATCCGTGCCTTCACCGGCGGACGTATGGCTGTGGTCGAACGTGACGGA
TATGAATGGCCACCGAACAACCCGAACGCCACCACCGAATGCGAGAACGAGTCGCGTGAC
GAGGTTTGCTATCTGGCGGGAGATTCGCGCGTGAACCAGAACCCGGGACTGACGATCATG
CAGATCATTCTGCTGCGCGAGCATAACCGTCTGGCCGATCAGCTGCAGAAGTACAACCCG
CACTGGGACGATGAGCTGCTGTTCCAGGAAGCGCGCCGCATCAACATTGCCCAGTACCAG
CACATCAACTACTACGAGTGGCTGCCAATCTTCCTCGGCTGGGAGAACATGGTCAAGAAC
CGTCTGATCTATCGTGTGAAGGGAGGCGAGTACATCAACGACTACGACCCAAGCCAGGAT
CCCTCGGTGCTGAACTCGCACGCTACTGCCGCCTTCCGTTACTTCCACTCGCAGATTGAA
GGACGTCTTGATTTGGTATCGGAGATCCGCAAGCCAACTGGTTCGCTGCGTCTGAGCGAC
TGGTTCAACCGTCCCTCGATCATTGAAGCCGGCGATAACTACGACTTCCTGACGCGCGGT
CTTGCCACTCAGCCCGAGGAACTCACCGACACGAACTTCGACGCCGAGATCAAGCACTTC
CTGTTCCGTCGTGGACGTCCGTTCGGCGGTGATCTGCGTGCTATCGACATTCAGCGCAAC
CGTGACCATGGTCTGGCTGGCTACAACGATTACCGTGAGTTCTGCGGATTCAAGCGCGCC
TCCACCTGGGAAGATCTGATGGATCTGATTTCGCCACAGGACGTTTCGAAGCTGCAGTCG
CTGTACGCTAGCATTGATGATATCGACCTAACGGTCGGTGGTTCGCTGGAGGCTCACGTC
AACGGTGCCCTTGCCGGACCGACCTTCCTGTGCATTCTGACCGAACAGTTCTACCGCACG
CGTGTTGCCGATCGGTTCTTCTACGAGCGCGGCGATAAGGATCTGGCCTTCACCCGCGAA
CAGCTGGCCGAACTGCGCAAGGCTAGCATGGCCCGCCTGTTCTGCGACAACGGTAACCAC
GTGGCGTCCATGCAGCCAAAGGCGTTCCTGCGAATTTCGCACAGCAATCAGGTGGTACCC
TGCCAGCAGATCCCGGAGGTTGATCTGTCGCTGTGGAAGGATCTGTCGTACGACAACAGC
CTGAACTCGTTCCACTATTTCCACAACTACAAGAAATAG
>sal_peroxidase
ATGTGGTTCTTGGCCAAAGCATTTCTGGTGTTTGCCATCGTAGTGCGGAACGCGTTGGCG
CAGTGTGACGCGAACTCACCGTACCGAACGTTCGACGGTACCTGTAACAATCTGCGAAAT
CCGACCTGGGGAGCAGCCAAAATCCCGTACGGTAGGTTGCTGCCGGCGGAGTATGGAGAC
GGTGTGTCCGTACCGCGTCGTTCGAGAACCGGAACTGATCTGCCCAGTGCTAGGTTGCTG
TCGCTGACGCTGTTCAACGAGCAGAACATCCTGGACCAGAGGACTACCCTGGTGAACATG
CAGTTCGGTCAGCTGGTGGCTCACGATATGGGACTTCGTGCGGGAACTTGCTGTCAGAAT
GGACGAGTCGTCCCAAGTCCTGGCAGACGTTGCTTCCCAATCCCGGTTCAACCGAACGAT
CCCGTCCTGTCTGCCGGAAGGATACAGTGTTTGGATTTTATACGCACCCTTAACACCTGC
GATGTCTCACCAGCTAGCTGTTCCAGCCGGCAACAGGCACAGCAGCTGAATGATGCCACA
TCGTTCCTAGATTTATCGGTCGTTTACGGCAACAGTGCACAACAGAATGCGCAGCTACGT
GCGTATGTCGGTGGTCGGCTCAAGGTGGACAATCGCAATGGGACGGATTGGCCTCCGAGA
CATCCGCAGTCCAATACGGCCTGTACGCTGAACAGTGCCACCGATACCTGCTATCTGACC
GGTGACGAACGCAGCAATATTACGCCGGAACTGACGATCCTCCACATAGCGTTCCTGCGG
GAACACAACCGTATCGCGCAACAGCTGTGCAAAGCCAGGCCCCTGTGGAACGATGAGAAG
GTGTTCCAAGAGGCAAGACGCATCAACATTGCACAGTACCAGCACATCGTTTACTACGAA
TGGTTGCCCTATTATCTCGGACCGGATTACATGTACCAGCGAGGGCTGTTGGTACGTAAC
TATGTGAATGATTACAATCCGTCCGTAGATCCTACTGTGCTGAATGATCATGCTAATGCT
GCTTTCCGGTACTTCCATTCTTCGATTCTGGGTAGCCTGAGTCTTTTCCAGGAATCGCGA
ACCTTTGCCGGTGCGATCAACATCAACGATCATATGTTTAATCCGACCGTACTGGAGCGA
AACGATGGATACCGGATGCTGACGCGTGGCATGACGACGCAACCGATGGGACGCAATGAT
CCGAGCTTTGATCCGGAGATTAGACACTTCCTGTTCCGAATGCGCGAACGGTTTGGAACT
GATCTGAAGGCACTAGATATTCAACGGAGCCGCGATCATGGCATACCGGGCTACAACACG
TTCCGTCAGTACTGTGGCTTAGGGCGGGCCACCCGTTGGGAAGATTTCGTGGAGCTGCGT
GGACCAAGGGATATTCAACTCCTTAACACCCTCTATCGCACCGTGGACGATGTGGACCTT
ACCGTCGCTGAGTTCTTCGAGCGCCATCTACCCGGTACACAGGCTGGCCCGACGTATCAC
TGCATTCTAATGGAACAATTCTTTCGCACACGGAAAGGCGATCGGTTCTTCTTCGAGAAT
GGAAATGGACCGGGAGCTTTCACGGTGCCGCAGCTGAACGAAATCAAGAAGGCAAGCATT
GCACGCATACTTTGCCACAATTCTCCGGGCGTTGTTCAAATGCAGCGTCGCGCGTTCCAG
CAGATAGCGGACGTCAATCCTTTGGTACCGTGCACGACGCTACCGGCGCTAGATGCACGT
TTGTTTTAA
>SG1d
ATGGGTCGAAACGTTCAGCCCACCATAGCTCTGTCCCTGTCACTACTCTGCCTGGCACTT
CTTGCGCTGATCGAAGCAAGTGCACCTCCACCATGTAAAGTCAAGGTCACGTACAGTATG
ATGAGTCGTCTGACCAGCAAGAACCGCACCGAGGGAGACTGTGCCGAAGCTTGGATGGAT
CTTCAATCATATCTACAGCAAACCGCCCAGAACCTGACCGAATGCTTGGAGCGTGAAGCG
TCTGCCACGGCTTCCGATGCAGCTGCCACAGCCTGCCAACCACTGTTTGAGCAGCTCGAA
CAAGATTCGGAATCGGTCCGGCTCCAGCTCAACAAGGACATGCAGAACAAGCTGCTGTAC
GAGGAGATCGAAATTGCCAAAGCAAAGAACGCGATAGCTCGAATCAAGAAGGAAATCGTA
TCGGTACAGGGCGAGTTTAAAGGGTACTACCAGCAGCTGCTACTGATCTACATCGATGCG
GGCGATACAAGGCGTGCGCTGCGCCTGTACCAACGGTTGGTGTACTTGAAGGAGACTAAC
CTACAGCAAACTATGCTAGGATTCGTTTACTCCTCGCCGAAGTACGAAAACCGACGGCTC
GAGAACTTGCTGGCGCTGGTAAAGCGGCTTCCAACGCCCGACGAACAAATGTCACTGTAC
AGGCTGATACAGCCGCAGGTGATGAACCGTACCACGCAATACTATAGCTTCCTCGGCATG
ATCGCTGCCCTCGATATGGATCGGTTCATAAAGGAAAAGGAGGAGAGTCCGTTCAAGAAG
CTGCGCGATGCCATGTTCTACAACGCCATGAAGCGCTGGAAGTTCCAAATGTTGAGCGGA
AACTTTAAGGACGTGGCCGAGTTCGCTAGAAAGTATCCGGACTATTATGACAAGATCAGC
ACACGGGTGGCATTTGTGCAGCCCCAGTATTGGTTTAAGTTTAGCTACAGCCAGTTCGTC
ACGTACCCGAATCTGTTGCCCAAGCCCAAACATCGGCTGGAAGCGTTCCGCGAGATATTG
CGGCAGGTGAAGAAACGAAACACGGTGTACTACGACTACTATCTGGCGAAGCTTGCCAAG
CAGGTCGATATCTGCGAGAAGTATATCAAGAAGCAGAACAACGAGCTGGAGGGTAAGGAG
GACCTGATCAAGCTGAAGACGCAGTTTTCGGAGTTTGACAAAAAACATGACTACGAGTAC
TATCTGAAGAATGTGGACAAGCTGACGAAGAATAAACCACCGCTTCCGGCTAACCCTAAC
AGGCCAAAGACTAGAGGTGGTCTTAATGGACGACGTTGA
>SG1e
ATGAGAACATTCCTCCTAGTTCTCTCGGTTGTGTTTGTAGCAGCAACACCGGCGAAGGAC
TGTGTCCTCAACGTTTCCGAGAGTATGGTGAGACGGTTGTCCAACTCCAAAGGCAGCGGT
GTACCGTGTAACCTTATGTGGGACAATCTGCAACTCCACTTTCACCACACAAACGATAAT
CTGACCGCCTGTCGGGAACGTGAATTCACCACCAACCCTACCGAACCGTCCGTAGTCGAC
TGTCAACGGCAGATCGAGGAGCTAAGGGTAGAAATTCAAGGTGATCACAACTACTACCTC
AGTACGATGGAGAAAAAGATTCAACTGAACGAATGGGATACGACACGGTACAAGCAAGAG
AAATCCGCTATAGGCAATCAGCTACAAATAGTCAGCCAAGACTATAACTCCATGTACCGG
GATCTTATATTCGTGAACATTCGGGCCGGCTCGATTAAGCAGGCGCACCGGTACTATCAT
CGCTATCTACGGGGTAAACAACCCGTGCAGTTGCAGAAAGATCTCGTCGATTGGGTGTAC
CGCGTTCCTGGCGAGGAAAACGAGCGTCTGGCACAATTGCTTGACTTCATTCGGTTGCTA
CCTAGCTCCAGACTAAGGTTTTCCCTCTACCTTCTGATCGACGACGAGCTGGAGAAACGT
CCGAAGCAACGTGACAGCTATCTGGCGATGATTTTGGCGCTCGACGTTGGACGAGTTGCC
TTCGAAACGCCGAATAACCACACCACTCATCGAGTGTATCTGAACATGTTCGAACCAGCG
CTGGCCTATCTGACGCGTTTGGTACAGTCGGGCAGCTACGATGAGCTGGTAACGTTCGCC
ACCAACCATCCTTCCCACTTCGAGGAGATCGAAAACCGACTCTCGACGATGGACACAAGC
GTCTGGAATCGGGCCGATTTCGATCGGTTGGTAACGTATCCGAACCGGTTACCGCTAGCA
AAGCAACGCCTGGAAGCGTTCCGCATGCTCGTGCTACAGATCAACCAGCGAAACAAGAGC
AATTTTGAGGATCGGCTTGTGAAGGTAGCCCAGGAACTCGACCGGTGTGAGACGTTCATC
CGGGAGGGTAAAAATGATCCGATCGATCAAGATAAACTGCGCACCGTGAAAGCTCTGTTC
GCCAAACTCGATCCAAGGCGAGAGTACGACCATTATCTCGAGCAGGCGAAAAAACAGTAG
>sal5pnucase
ATGGGGAAAGCTTTGCTGATCAGTGTGACGACCGCAGTGGTGTGGGCTTTGGTAGCGACG
CTACAGTGTCATGCGACGGATAACTTGCCCAGCAATCTCGGTAGGCTGAACGAGCTTTTT
CCACTCACGATCATTCATATGAACGATCTTCATGCAAGATTTGCGGAAACTTCCGAGAGA
TCGTCCAAGTGTAAGGAAAGCGGGGGTGACAGCTGCATTGCCGGTATAGCGCGCGTTTTT
CACACCGTACAAAAGCTAAGAAAGAAGCATCCGAACCCACTCTTCTTCAATGTCGGCGAT
AACTACCAGGGAACGATCTGGTACAACTATCACCGTTGGCGAGTGGTGGCACGATTCATG
AAGCTGTTACATCCAGATGCGATGACGCTCGGAAACCATGAGTTCGATGATGGGCTGCAA
GGGTTACGGCCCTACCTGATGGCTCTGGCGGAGGAAAAGATTCCAACAGTAGCGTCGAAC
CTTATCCGTTCGAAAGATCCTTTCCCGGACCTGCCACGCACGGTGATCCTGGAGCGGGAT
GGACGTTCGATAGGCATTATTGGGGTGACAGCTGATAACACTCACGAACTCTCCAAAACT
GAAAGCATCACGTTTGCCGATTCTGTCGCCACGGTGCGCAACGAATCGCAAGCCCTGAAG
CAACGGGGTGTGAACATCATACTGGTACTGTCACACTGTGGGCTGGAGGTTGATAAACGG
ATTGCGCAGGAGGCGGGCGATCATGTGGACGTGATCGTCGGAGGACATTCACATTCGTTT
CTTTTCCCGCACGGTTCCAGCCCGGTGCCGCACAGCAAGTTGGACAACATTCTGGGCGAT
TACCCAGTAGTTGTGGAGAGTAAGAATGGACGTAAGATACTGATTGTGCAAGCTTACGCC
TACGGTAAGTACGTAGGCCGTTTGACGGTCTATTTCAATCGGGACGGAGAAGTGAAACAC
TGGGATGGATTCCCGGTGTACCAATCGAACCGAGTACCGCAGAGTCGTTGGGCGTTAAAA
GTTCTGGAACCGTACCGCAAGCAGGTGGAATCTTACGGAGCAACCAAAATTGCCGAAACG
ACGATCGATCTAGTGCAGGACACCTGTCGCCTAAGGGAGTGTAACTTGGGCAGCTTGGTG
GCGGATGCGATTGCCGATTACTACACGAACGAAACGTTTCATCCGATAGCGGTTATTAAT
GCCGGCAACTTCCGTGCTCCAATACCTAGAGGATTTATTACCAACGAGGAAGCAATCGGT
GCGAGCCCATTCTCGAACACGGTCGATCTAGTGACGCTACGCGGCGATGCACTGTGGAAC
ATCATCGAGCACTCGATCGTGTGGGACAGTGTGAAGCGGATGAACGTTGCCCAAGTGTCC
GGATTGCGAGTCGTGGCAGATCTCGATCGAGCACCGTACAATCGGGTGCTCTCGATCGAG
GTGCGCAACCTGGCCGATGGTACCAAGTACGAGCCGTTAAGCAAAAAGGTAACTTACAAG
CTCGTGACACTGTCGTTCATTGCCACCGGGAAGGATGGGTTCCGTTGGGCATTGGAGCGA
CTGGACCGAAAGATTGGACCACTCGATTCGGATGTGTTTATAGCGTATCTGAAGAAGCTG
AAGGTGGTGAATGAAAACAATCTGAAAGGGGGAAGAATGATCGTAAACGGAACGATCAAA
ACATAA
>Abhydrolase
ATGATACGCGGTACCCATCCCAACGGGGGAAAAAAAAACCTCACCATGGTCCAATACTAC
ATCCGGGAATCGATCCAGTTCGCGGTGTCGTACGCGCTCTGTCTGTTCTACAGTTTGCGC
GTGCTGTTCGGCATTCTGGTGCTGTTCGTGACGAAGCCGCACACTAAATTTTGGGTCCGC
AAGGAACGTCCGGTTGCGCCGGACTGCTTGCAGAACCACGAGTACGGTGTGGACAAGTAT
CAGAATGCGAACGGCATCCGGATACATTACGTGGAAAATGGGGATCGTTCGAAGCCGCTC
ATGGTGTTCGTGCACGGGTTCCCCGAGTTTTGGTACTCGTGGCGCTATCAGCTGAAGGAG
TTCTCCAAGGATTACTGGGTTGTGGCGTTGGATATGCGTGGCTACGGTGAAACCGAAAAG
CCTGAGTACCGGTATGCCTACCGAATCGACAACATGACCGAGGACATACGGTGCCTGGTG
CGAGCATTAGGACGCCAAAAGTTTACTCTCGTTGCACACGACTGGGGTGCAGTGATTGGA
TGGCACTTTATAACGAAGCACATGGACATGATCGAGCGGTACATCATGATGGATGCTCCG
TCCCAGAAGGTAGCTCGTAAGCTTTTCTCCACCAGCAAAGAACAGTTCAAAATGTCTTGG
TACATCTTCTTCTACCAAATGCCCTGGCTACCGGAGTTCTTCGTACGCATGATGGACTTC
CACATCTTCAAGGTGATCTTCAAAGAGCACGGCGGTCCGGAGGTGGTCGAAGCGTTCAAG
TACACCTTCTCCAAACCGAACGGTATGACGTACCCGATCAACTACTACCGTGAGAATTTC
CGATTCTTCACGAGAAAGCTAACACCGCCCAAACCGAGCACGTATGCGCCGGGGCTGTAT
CTTCTCGGCGAGAATGACCTTTACATCTCGAAGGAAACGGGACCGCTGATGCAGCAAGAG
TTTGAAAATCTGGAGTTCCGAATTGTGCCCGGTGTGGACCACTTCCTGCAGCAGCACAAA
CCGGACGTGGTTAACCAGTACATGCGCGAGTTCCTGTCCAAGAAGTAG
>sal_amy
ATGGCTACTTTCGGTGCGATAGTGCTGATTCTAGTGAGTTCAAGTTTGCATTCCACTTCC
AGCCTACAGTTGGGCCCTTTCACCATACCGACCATCGCTAATGGTGGTGCTTTGGGATTC
TCCAGCAGTCTGCTCAGCGCATCACTCGATCCTCAATCGAGACGCGTTGCCTTCGCAGCG
CAAGCTCCACCCTTCGGCACCGGCAGTGCTACTTCCCCATCGCTAACGAGCTTAATAGAA
ACGTTTACCAATCCTTTCGCCAGTTTCCTGCCCAGCCAGGCAAATACGCCATCCTTGACG
TCGTTGCTAGCGCCATCGAATGTACAGATTCCGGGAGTGTCGGCGTTTACCGATACACTC
CGATCGTTTGGCAACACTCTTCCGGACGGCATTGGTCGCATTCAAAATGCCGCCAGCTCC
TTCCAAAGTCTTGCTACAAATGCCTCGCGAGCTGTGTTTGATCCTGCTGCGATTCTTAAC
CAATTTGCGCAGTTAATTCCAAGCACCGAACAGCGAAGTGCCGCGCGTGCTCCCAACGAT
GTAAATACATTGAACCCTGTACAGAGTGGTCTCAACTCCTTCCAAAGTCTTGCAACAAAT
GCCTCGCGAGCTGTGTTTGATCCTGCTGCGATTCTTAATCAATTTGCACAGTTCATTCCA
TCCACCGAACAGCGGAGTGCTACACGTGTTCCGAACATTTTAAGTGCGTTTACCCCAGCG
CAGAGTGGCCTCAACCTAGCATCGAATTTTGAAGTGAACTACTCCTCCGATAATGGTGCC
CCCGTCGACATCATCCCGGAAGCCACATCTAAGTTGTCCAGCATCCCATCCTCTGGCACT
CCGGTAAATCGAAACGATCCTCACTACTATCCCGGACGGCAGGTGATGGTACATCTGTTC
GAGTGGACGTTCGACGACATTGCGGTAGAATGTGAGGAGTTCCTCGGACCTGCCGGATAC
GGTGGCGTACAAGTGTCGCCGGTGAACGAGTACGTCATTGCACTGAACCGTCCCTGGTGG
GAAAGATATCAGCCCATCTCGTACGCGATCAAGTCCCGCTCGGGAACCGAGCAACAGTTT
ACCGCTATGGTACGCCGTTGCCAGCGGGCTGGTGTTCGTGTGTACGTGGACCTCGTCGTC
AACCATATGGCAGCTCCGGGTGGTAGTGTCCCACTGTACGGTACTGCTGGATCACCGAGT
GATCCGGCGAACAGGCAATACCCAGCCGTACCGTACAATCGAACCCACTTCCATACGGCT
TGTATCATTCGGGACTATCGCAATGCCACGGAGGTGCGGGACTGTGAGCTGAGCGGTTTG
CCCGACTTGAATCAAGCCGAACCGTACGTTCGGGATCGTATCGTAGAGTTTATGAACCGG
CTGATCGAGCTGGGAGTGGCCGGTTTTAGGATGGACGCAAGCAAACACATGCAGCCGGAA
GATTTGGGTGCGATCTACAGGCGGTTAAGCTATTTGAACGTGGCGTTCGATTTCCCTGTG
GATGCGGTCCCATTTATCTACCAGGAAGTGATCGATCTTGGCAATGAAGCTGTAACTGCT
TCCCAGTACACCGATCTTGGGCAGGTGACCGAGTTTAAGTATTCACTCTTTATCGGACTT
ATCTACCATGGCATGATGGAAGCTTCCGCCCTACAAGCGCTGACCAAAAACAACGCCACT
CAGTTCGGCCTAATACCGTCCGATTCGGCACTGGTGTTTGTGGACAACCATGACAATCAG
CGGGGACACGGGGCGGGTGGCGATACGATACTTACCTTCAAAGAGAGGACCAAGTACATC
CAGGCCATCGCATTCACGCTAGCCACCGATTATGGCACGGTACGGTTGATGAGTTCCTAC
AACTTTACCGACCCCAGCCAAGGACCACCGGCGGACGGGCAGGAGAACATCCTGTCGCCC
GGCCGTCCTACCAGCGATGGATCCTGCCAGAATGGATGGGTTTGTGAGCATCGATGGCCG
GTCGTACGGCGGTTGGTTAGCTTCCGAAATCTGGTGGCACCAGCACCGCTTACCGACGTT
CAGATTACGAGCGGCACGTTTGCTTTCTGTCGTGGCAGTGTTGGGTTTGCCGTGTTCAAC
TCCGGAAGCGAAACGTACCACGGGGTATGGAACACGTGCCTTCCTGCAGGTGAGTATTGT
GATATTATTACCGGGGAACGGGTCGGTTCGGATTGCATCGGAACGCGTGTACTTGTAACG
GAAGACGGTACGGTTAGCCTAACACTACCCGCGTACTCTAGCGTAGTACTAGATCTTATA
AGACGCGTTTCGTGA
>ag5r3
ATGCAGCGTGTGTCGTGGAGCTTTCGGTGCGCCAGGGTTGGGAAAGGCAAACGGTTAACG
ACATTAGCATCCCTGCTCTTGGTGGGTCTGATCGACCACAGCTACTCGATCGACTACTGT
ACGGCCAACCTGTGCCAGAGCGGAGTCCCGAATGTTGGCTGCAATCCTCCACCACTGAGC
GGTGGTCCCAGCTGCTCCGGAAGATCTCCAGCCGTAGTGCCCATCACGGCGAACCTGCAA
TCGCTCATCCTTGACCTGCACAACAGACGCCGTTCGCAAATCGCTTCCGGTGGTGTGAGC
CCCTTCTTCCCGGCTCGCCGCATGCCCACACTGGTCTGGAACGCTGAGTTGGCATCGCAG
GCAGGACACAATGCACGGTCGTGTGTGTACGCGCACGATCGCTGTCGCAACACGGTAGAC
TTCGCCTGGGCCGGTCAAAATCTGGCCATCAAACAGTTCTACGGACAAACGCTCACGGTC
GAGAGTTTGATCGAGGATTTCGTTCGCATGTGGTGGGATGAGCATTTCGATACGTCCACC
GCGCACATCGACAGCTACCCGAGCAACCATGTGGGACCCGCTATTGGACACTTTACGCAA
ATGGCAAGCGACCGTACCTGGGCCGTGGGATGTGCCATGCAGAACTGGATTCAGGATGGC
ATCTGGATCACGTACTACATCGTGTGCAACTACTCGTTCACCAACATCGTCAACCAGCCA
GTGTATGTGCGCGGTACGACGGCCTCGGGCTGCACCACTGGTCAGGACTCGCGCTATCCG
GGCTTGTGCTCGGTGAATGAGGTAGTGCAGTCGGTACCGTAA
>ag5r2
ATGTGTCATTTTAGAGTGAAGTTGGTGGCGATCGTCTGCCTTATGGTCAGTGGACTTCAG
GCCCAAACCAACTACTGCACCACAACGTACTGCCGTGCTGGAGTCGCGAACGTCGGTTGT
AACCCACCAGGAACACCTGGTGGCACTAGCTGCACTGGCAAGAGTCCCGTGGTGATCGTG
CTAAACTCTACCTTCCAATCGTTGGTCCTGACCGAGCACAATACCCGCCGATCGCAGCTT
GCTCTTGGGCAGCTTAATTCGTTCCTTCCGGCACGCCGCATGCCCACAATCACCTGGGAT
GCCGAGCTGGCAAAGCAGGCCGGCAACAATGCACGCAGCTGCGTCTACGGCCATGATCGT
TGCCGTAATACGCCGGTGTACGCGTGGGCCGGACAGAACATCTACATGTCCCAGTTTTAC
GGTATGACCAAAACGATTGACCAGCTGCTTAAGGAAGGTATCAACTCTTGGTGGAGTGAG
TTCAACGTCACCACGCAAGCTCAGCTGAACAGCTATCCGTCCAACTATGTTGGACCGGCG
ATTGGACACTTCACACAGATGGCAAGCGATCAAACGGCCAAGTTGGGGTGCGCCATGCAG
AACTGGTTGGATGGTCAGTGGAAAACGTACTACCTGGTGTGTAACTATGCCGTCACAAAT
GTCCTCGGTCGTGCCACTTACAAGAATGGAACCGTCGCTTCCTCATGTACTACTGGACCT
AATCCGACCGCAGGTCTTAGTGGACTGTGTTCAACAGCAGAAACGATCAATCCTGTTCCG
AACTAA
>ag5r4
ATGAAAACACTCACAGCTACGGCGATCGCATCCTGCTTGATTGGTGGACTACAAGCCCAA
ACCAACTACTGCACCACATCTTACTGCCGTAGCGGACTTCCGAACATCGGTTGTAAACCG
CCTGGAACACCCGGTGGACCTGGCTGTAATGGAAAAAGTCCCGAGGCGATAGTGCTAAAC
TCTACCTACCAATCGTTCATCCTCAACGAGCACAACACACGCCGATCGCAGTTTGCTCTG
GGTCGGTTATCGTCGTTCCTTCCGGCAAGCCGCATGCCCACGCTCACCTGGGATGCGGAG
CTGGCAAAGCAGGCCGGCAACAATGCACGTAACTGCACCTTTGCAAACGATCCCTGCCGT
AATACGGCCGTGTACGCATGGGCTGGACAAAATCTTGCTTTTACAAAGTTTTTCGGCATA
ACCAAGACGATCGAGCAGTTGCTTAAGGAAGCGATTGAAAGCTGGTGGAGTGAGAACAGT
GTTACTACACAAGCGCAACTAAACAGCTATCCAAGAACGACTACTGGACCAAGAATTGCC
CAGTTTACACAGATGGTGAGTGATCAAACTGCCCGTATGGGATGCGCACTGCAGCACTGG
CTGCAGTCACCGTTGAAAGTGTACTATCTTGTCTGTAACTATGCCGTAACCAACGTCATG
GGTACTCCTGTGTACAAGCGCGGTGCCGTCGGCTCGGGCTGTACTACTGGCCGCAATCCG
AATCCTACTCTTAATGGGCTATGTTCGGTAGCTGAAAAAATCAACCCCGTGCCCAACTGA
>ag5r5
TATCAGCTAACCAACAACTACTGCGAGGCGGATTACTGTGAGCCGGGATTGACCAATGTG
GGCTGTAATCCACCGCCGAAAGAAGGAGGCCCTGAATGCCGTGGAAAGCAAACCGTCAAT
GCTAACTTAACCATATTTGGACAAACGTTTGTGTTGCACGAGCATAATAAGTTGCGATCG
CAGCTTGCCAGTGGTCTGTTGGGATCGTTTGCCGCCGCTTCCCGTATGCCACAGCTCGTG
TGGGACAGTGAGCTAGCGAGTCAAGCGTCACACAACGCGCGCTCTTGTCGGTTTGACCAC
GACGAGTGTAGAAATACGGAACAGTTCCGGTTTGTGGGACAAAATATCGCTTTGATCCGA
TACATGGGTCCACGGAAGGGCTTAAACGAGCTGATGGGTAGAGAGATCGCTCTGTGGTGG
AGCGAGCATAATGTGACGGTGCAGGAACATTTGGATAAATTTCCCTCCGAAGAACCAGAA
CCCGAAATCGGCCACTTCACGCAGATGGTTAGTGATCGTACGTGGAAGATCGGATGCTCC
GCACAGCAGTGGATCGACAGTGAGCAGTACAATGTGTTTTACTTCGTGTGCAACTACTCG
TTTACCAACATGGTTGGACAGCCGGTGTACTTGAAGGGGAAACCGGCGTCCCGATGCGCT
ACCGGTGTAAGCAAACTCTATCCCGGGTTGTGTTCGATCCACGAGCGCGTTTACTCCACA
CCGACTGCAATTACGAACTAG
>ag5
ATGGCCATCTGGATCGCTTGTGTTTCAGTTCTGCTGCTTGTCCTGCTGGATGTAACTGCG
GGCGGTAAATACTGTCGAAGCGATCTTTGTCCACGCGGCGGTCCGCATGTCGGCTGTAAT
CCACCACCATTTTCCGGCGGTCCTACGTGTCGCAGCATGAAGGGCGCAAAGAAGATTTCG
CTAAAGAACTTAAAATCCTTCATCACGGATGAGCACAATCTTAACCGGTCGAACATTGCG
CTGGGCCGGATTGCACCCTATCCGAAGGCGGTCAAGATGCCAACGCTTACGTGGGACGCG
GAGCTTGAGGCGCTTGCCGATGCGAATGCACGGTCCTGCAACTATGGGCACGACAGGTGT
CGAGCGACGGACAAGTTCCCGTACGCCGGGCAAAACATTGCCATCACGCAGTTCTTCGGG
TACAAGTTCACCGAGAAGGATCTGATCCATAAGTTTGTCTCGAGCTGGTGGAGTGAATAT
TTGGACGCCAGGCCGGAACACATCGCGAAGTATCCGACGTCGTACAGAGGAAAACCCATC
GGTCACTTCACGCAGATCGCCAGTGATCGTAGCACGAAGGTGGGTTGCTCGATGTGGTAC
TGGAAGGATGGTCAGATGGATGTGTACTACTTCGTGTGCAACTACTCGACGACAAACATC
ATGGATCGATCAGTGTATCAGTCCGGTCCAACCGGTTCACAGTGCAAAACCGGACGGAAC
TCCAAATTCCCTGGCCTCTGCAATTCGAACGAGGAACCACGCTCTATTATGGATCCTTAA
>D7r1-splice1
ATGCTAAAGGAAGCGATCTTCATCTCCTTATCCGCACTCTGCTTAGTAGCAGTAGTCCAG
GTACATTTTAAGAATTCCTATAGTCACTTCAAAACTAAAAAGATATCCACTTATCAGGGT
GGTACGATAAAAGAATGTGAGGGCAAGATGGCAGCGTCGTTGAAGAAAAAATTGTGCCAA
GTGCGTCAGTACAAACTCTTCGAAACACCGGACATGTACAGTCACATCGATTGTTGCATG
AAGGCGGTCGATTTTGTGGAGAAAGATGGAACTGGAGATTATCACAAGCTGTATGAGCTG
CTGAATGACATCGAGAAGCATCGTAAACATGATATAAATCTGGAGACGTGCGTCGGTGAA
TCCATGGACGCTCAGGCAAACCAGCGAGCGTACGCGTTCTACAAGTGTTTGCTGAAATCC
ACCTCGGCGGACGCGTTCAAGAAGGCGTTTGATTTGAGGGAACTGATCAAGGCTAATAAG
CTTCCACCGGGCACCAGATACAGCTCGGAGGTCGACAAGCAGATGAAGAAAATTGATGAC
AACATATGTAAGTTGTAA
>D7r1-splice2
ATGCTAAAGGAAGCGATCTTCATCTCCTTATCCGCACTCTGCTTAGTAGCAGTAGTCCAG
GGTGGTACGATAAAAGAATGTGAGGGCAAGATGGCAGCGTCGTTGAAGAAAAAATTGTGC
CAAGTGCGTCAGTACAAACTCTTCGAAACACCGGACATGTACAGTCACATCGATTGTTGC
ATGAAGGCGGTCGATTTTGTGGAGAAAGATGGAACTGGAGATTATCACAAGCTGTATGAG
CTGCTGAATGACATCGAGAAGCATCGTAAACATGATATAAATCTGGAGACGTGCGTCGGT
GAATCCATGGACGCTCAGGCAAACCAGCGAGCGTACGCGTTCTACAAGTGTTTGCTGAAA
TCCACCTCGGCGGACGCGTTCAAGAAGGCGTTTGATTTGAGGGAACTGATCAAGGCTAAT
AAGCTTCCACCGGGCACCAGATACAGCTCGGAGGTCGACAAGCAGATGAAGAAAATTGAT
GACAACATATGTAAGTTGTAA
