# Supplementary material for: Genome analysis of a major urban malaria vector mosquito, Anopheles stephensi
Source: Genome Biol. 2014 Sep 23;15(9):459. doi: 10.1186/s13059-014-0459-2 (PMC4195908; doi:10.1186/s13059-014-0459-2)
Supplement: Additional file 2: — 1. Physical map data. 2. Lists of genes in clusters. 3. Cluster ontology. 4. Sex-biased genes list and GO terms. 5. Revised annotation for immunity-related genes. 6. Sequences of immunity-related genes. 7. RNA-seq expression profile of immunity-related genes. 8. Automatic annotated salivary genes. 9. Revised manual annotation for salivary genes. 10. Manual annotated salivary genes sequences. 11. Gene families counts table. 12. Repeat sequences. 13. Genome landscape. 14. Tandem repeat sequences. 15. Chromosome quotients of putative Y-linked scaffolds. 16. Sequences of putative Y-linked scaffolds. 17. Chromosome quotients of Y-linked BACs. 18. Sequences of Y-linked BACs. 19. Repeat masker output of Y-linked BACs and Y-linked scaffolds. 20. Repeat masker output of Y-linked BACs. 21. Synteny blocks. 22: SNP analysis raw data. 23. Summary of transcript consequences for An. stephensi Indian strain SNP calls. 24. BAC-ends dbGSS accession numbers. 25. Non-coding RNA annotation. [file 13059_2014_459_MOESM2_ESM.zip › Additional file 12: Gene families counts table.xlsx]

## Sheet: Sheet1
		astephensi	agambiae	adarlingi	aaegypti	cquinquefasciatus	dmelanogaster	bmori	tcastaneum
#Immunity
IPR001309	Peptidase C14, ICE, catalytic subunit p20	9	17	5	11	14	7	5	8
IPR006604	Disulphide knot CLIP	20	23	19	34	24	17	4	10
IPR016187	C-type lectin fold	34	38	27	52	64	47	27	22
IPR002181	Fibrinogen, alpha/beta/gamma chain, C-terminal globular	27	50	23	34	93	14	3	8
IPR001079	Galectin, carbohydrate recognition domain	9	10	8	12	11	6	4	3
IPR019791	Haem peroxidase, animal	13	16	15	15	11	10	13	11
IPR000889	Glutathione peroxidase	3	3	3	3	4	2	2	3
IPR005746	Thioredoxin	9	10	9	10	12	15	8	12
IPR000757	Glycoside hydrolase, family 16	4	6	5	7	10	3	4	3
IPR001370	Baculoviral inhibition of apoptosis protein repeat	4	9	5	5	6	4	4	4
IPR001916	Glycoside hydrolase, family 22	4	8	3	7	5	13	3	4
IPR003172	MD-2-related lipid-recognition	10	16	12	26	21	9	5	8
IPR015510	Peptidoglycan recognition protein	8	9	10	10	0	13	13	7
IPR000896	Hemocyanin/hexamerin middle domain	9	20	11	25	22	10	10	10
IPR005203	Hemocyanin, C-terminal
IPR005204	Hemocyanin, N-terminal
IPR023796	Serpin domain	16	19	19	26	53	30	33	32
IPR001599	Alpha-2-macroglobulin	6	14	8	8	8	6	4	4
IPR000157	Toll/interleukin-1 receptor homology (TIR) domain	9	15	9	16	14	11	16	12
IPR017448	SRCR-like domain	5	5	5	5	5	5	4	4
IPR002159	CD36 antigen	16	14	14	13	16	14	18	16
IPR000998	MAM domain	2	2	2	3	5	5	2	2
#Chemosensation:
IPR004117	Olfactory receptor, Drosophila	49	79	18	94	145	60	27	213
IPR009318	Gustatory receptor	6	9	6	9	14	8	2	16
IPR013604	7TM chemoreceptor	43	52	13	65	57	52	7	163
IPR001320	Ionotropic glutamate receptor	27	29	13	45	33	34	28	44
IPR006170	Pheromone/general odorant binding protein	57	62	32	98	123	42	26	49
#Insecticide Resistance
IPR001128	Cytochrome P450	64	113	93	179	207	87	82	127
IPR004046	Glutathione S-transferase, C-terminal	22	28	23	24	34	37	16	31
IPR002018	Carboxylesterase, type B	35	49	44	68	83	35	76	60

## Sheet: Sheet2
IPR001309	9	17	5	11	14	7	5	8
IPR006604	20	23	19	34	24	17	4	10
IPR016187	34	38	27	52	64	47	27	22
IPR002181	27	50	23	34	93	14	3	8
IPR001079	9	10	8	12	11	6	4	3
IPR019791	13	16	15	15	11	10	13	11
IPR000889	3	3	3	3	4	2	2	3
IPR005746	9	10	9	10	12	15	8	12
IPR000757	4	6	5	7	10	3	4	3
IPR001370	4	9	5	5	6	4	4	4
IPR001916	4	8	3	7	5	13	3	4
IPR003172	10	16	12	26	21	9	5	8
IPR015510	8	9	10	10	0	13	13	7
IPR023796	16	19	19	26	53	30	33	32
IPR006208	2	2	0	1	1	2	0	2
IPR001599	6	14	8	8	8	6	4	4
IPR000157	9	15	9	16	14	11	16	12
IPR017448	5	5	5	5	5	5	4	4
IPR002159	16	14	14	13	16	14	18	16
IPR000998	2	2	2	3	5	5	2	2
IPR009318	6	9	6	9	14	8	2	16
IPR013604	43	52	13	65	57	52	7	163
IPR004117	49	79	18	94	145	60	27	213
IPR023316	61	74	39	121	128	45	31	50
IPR000618	71	170	92	248	186	109	148	113
IPR001128	64	113	93	179	207	87	82	127
IPR004046	22	28	23	24	34	37	16	31
IPR002018	35	49	44	68	83	35	76	60
