# Supplementary material for: Genome analysis of a major urban malaria vector mosquito, Anopheles stephensi
Source: Genome Biol. 2014 Sep 23;15(9):459. doi: 10.1186/s13059-014-0459-2 (PMC4195908; doi:10.1186/s13059-014-0459-2)
Supplement: Additional file 2: — 1. Physical map data. 2. Lists of genes in clusters. 3. Cluster ontology. 4. Sex-biased genes list and GO terms. 5. Revised annotation for immunity-related genes. 6. Sequences of immunity-related genes. 7. RNA-seq expression profile of immunity-related genes. 8. Automatic annotated salivary genes. 9. Revised manual annotation for salivary genes. 10. Manual annotated salivary genes sequences. 11. Gene families counts table. 12. Repeat sequences. 13. Genome landscape. 14. Tandem repeat sequences. 15. Chromosome quotients of putative Y-linked scaffolds. 16. Sequences of putative Y-linked scaffolds. 17. Chromosome quotients of Y-linked BACs. 18. Sequences of Y-linked BACs. 19. Repeat masker output of Y-linked BACs and Y-linked scaffolds. 20. Repeat masker output of Y-linked BACs. 21. Synteny blocks. 22: SNP analysis raw data. 23. Summary of transcript consequences for An. stephensi Indian strain SNP calls. 24. BAC-ends dbGSS accession numbers. 25. Non-coding RNA annotation. [file 13059_2014_459_MOESM2_ESM.zip › Additional file 13: Repeat sequences]

>1Asi-L1-Ele1#LINE
ATGAAACACAGAATCACTAAGATTTTAGATACACATAATATAATACCAGCTTGTCAAAAATGTTGCAACA
ACGGCAAAAACATCTTCCAAGCATTACTTTCGGTTAAAGATAGAATTATCGAACTCAAACAAAGAAACAA
ATCAGGGAAACTCATCTCTTTTGACTTGTCAAAAGCATTTGATAGAGTTAACCATAACTTTCTTTACACC
ACAATGAAGAAATTTGGTTTCAATCCCAAACTTATAGAAAACATTCAGAAACTCAATTCTACTGCTACCT
CTAAACTATACATCAACGGAATACTATCAGAAGCCATACAAATTAACTGTTTTGTCAGGCAAGGAGACCC
CCTTGCTATGCATCTATTTGTAATTTATATATCTCCTCTACTGATCAAACTTGAAACAATTTGTTATAGT
CCTGACAACTTAATAAATGCATACGCAGACGATATATCGATCATAATAACCTCTGAAGTCCAAGTTGAAC
AAATTAAAAATGAATTCAATGCTTTCAGTAAAGTAGCCGGAATAAAACTAAATATTAATAAGTCACAAGC
ATTGGACATAGGAATAATTTCTAATAGTACTAGCCTGAAAATACTATGGCTGCATACCACTGATAAAATC
AAATTACTTGGAATTTTGTTTACCAATTCTATGAGATTAACTAAGAAATTAAATTGGGATGTTACAACCC
ATAAATTTGCACACATTATTTGGCAACATAAAAATAGAGACCTAAATTTACAATCAAAAAGCATTTTTAG
CCAATACGCTCATTACATCGAAACTTTGGTTCGTTGGTTCAGTCATCTCAATAAGCTCATTACATCTAGC
AAAAATATTAAGATTGCTGGGCATATTCATGCGATCTCAACAAGATCTACGAATAAGTCTGGATCAATTC
ACGCTTCCTAA
>1Asi-Loner-Ele1#LINE
ATGAGTTCCGTTTTCTTAGATATACAGGGGTCTTTTGACTCAGTCTCTCCTCAAATTCTGTGTCAAAAGC
TAGAAAATGTTGGAATTAGTTCTAAACTAAACGAAATATTATATAACTTAATTTCAGAAAAGGCAATGAA
TTTTGATAATGGCCACATTCAACTGAAGCGGATCAGCTTTCACGGACTAGCACAAGGGTCCTGCTTGAGC
CCCCTGTTATATAACTTTTTCGTTAGCGACATTGACTCATGTCTGGCGCCTAACTGCTCCCTACGACAAC
TGGCTGATGACGGCGTTTTATCAGTCGCTAGCAGTAACGCCGATGTTATCCAAACCGCTTTACAAACCAC
TCTGGACAGGCCCGCAGAATGTTCTCTTAACCTAGATAGCGATTTTTCTGCAGAAAAAACTAAAATGGTA
ACATTTTCTTTCTTCAGTAATACTGCGAAAAACAGAAGGGAACGATTATATAAACCACACATTAACATCT
TTCTCTATAGTAAAAGAATAGACATTGCCGTCGATTTTAGATACCTAGGAGTTTGGTTTAATTCGAGACT
TAACTGGAATAAGCACATAAGATATTTAGTGCAAAAATGCACCAGAAGAACAAACTTCTTAAGAACTATT
ACTGGATTCTGGTGGGGTCCAATAGATGTGTTATGTTTATACAAAACCATATACGATACGATCCTACGAT
CTGTTTTGGAGTATGGAAATATATGTTTTCACTGGGCACCCAAAACGCATCTAATAACATTGGATAGAAT
TCAGTATCGAAGCTTGAGGATCGCCTTGGGCAGCATGAAATCAACTCATAACATGTCCTTGGAAGTGATG
TCTGGAGTGATGCCCTTAAAAATAAGATTTTTGTATCTTTCGCTCCGCCTGCTTATTCGCTTCGTCGTAT
CCAACCCTTTGGTAATCGAAAATTTCAAATCCCTGCTAGAGCTACAATCCAAAAGCAAAATCATGAATGT
TTATCATGATTTTGTTTCTCTACAGGCACACCCTAGCGCAATAACATATTCAAATCGTGTCGTGCTCCCA
GAGACCTACAGTTCAATTTTAGGTGTCGATTCCTCGATGACGGAGGAAATTAGGACTGTCCCGGATAGTC
TTCGCTGGATAGTAATTCCCAGTATTTTTTGTGGACAAGTGCGGTCATTTAGATAG
>1Asi-Loner-Ele2#LINE
ATGGCCCTGGATTTTAGTTGGAAGGTGATCCAGGACCCTATCGGCAGTGACCACTTGCCGATAGAAATTT
CCTACATTAAGGGAGGATGTCCAGTAGAAGGAACTCCCGTTAAATGTTACTTAACGAGGAACATCGACTG
GACGAGATACGGTGAATTAACAGCCGCTTCGCTTTCTCTTGACTTGGAAGATTTGTCTCCTGTCAAGGAG
TACGAAAAACTTGTTTCAATTATAAAAAAGTGCGCCCTTGAGGCCCAAACAAGGCGCTCCCACCAAGCAA
GGACATTTAAAAAACCTCCCACTCCTTGGTGGGACAAGGATTGCCAAGCGGCTTTTACCAAGAAGCGTGA
GGCATTTAAAGCCTTCCGGGACACGGGCTCGAGGTCCTTATATGAAAAATATAAAGGACTGAAGAGAACG
AGCAAAAACCTGTTGAAGGCGAAGAAAAAGGGTTATTGGCGTAGATACGTCAATAATCTAGACACCTCCA
CTTCACTTCATTCGCTTTGGAGAATGGCTAGAAGGATGCGAAACAGCAACAACATCAATGAGAGCGAAAG
CTTTTCTGGCGAGTGGCTGTATGAATTTGCCCACAAGCTTTGTCCCGATTCCGTTCCTGCGCAAAGCTTT
ACACAACATGCGCCTGGTAGTGACCCTAGGATGGATTCACCGTTCACAATGGTAGAACTGTCACTTGCTC
TCCTATCAAGCAAAAATTCTTTCCCGGGTCTGGATCAGATTGGTAGCAAATTGCTTCAAAATATGCCAGA
CATAGGGAGGAAGCGTCTGTTAAGCATCTTCAACAATATGTTAGAGGTCAACAGCGTCCCGCAAGAGTGG
AGAGAAGTGAAAGTTTTCACTATCTTGAAGCCTGGCAAACCGCCATCAAGACACGATTCGTATCGGCCAA
TATCGTTACTGTCGTGTCTGAGGAAACTCCTTGAAAGGATGATTCTTTTCCGGTTAGAAGAATGGTTGGA
ATCGAACAACCTTCTCTCAAATACCCAGTTAGGTTTTCGTAAAACGAGGGGTACTAATGACTGCTTAGCC
CTTCTGGTTACAGTAATAGAGTTTGCTCGTGCACGCAAGCAAAACATGGGATCTATTTTCCTGGATATAC
AGGGGGCATTTGACTCAGAATGA
>1Asi-Outcast-Ele1#LINE
ATGCAATCTACTGGTATCAAACTAAAAGGGCTGAATATAATGGTAATCAGCACCTATGTGAAACCCACCA
CACCTAAACACATATTCGCCAAATATTTCAAGCTGCTACTTCGTACGGTCAACAACACAAAAGCCATAAT
AACGGGTGATTTCAACGCCCATCACACAGCGTGGGGCAACCACTTCTGTGACATGAGGGGAAGAATCACG
CTGGAAGAAGTTAATAGCAGCGATTTGGTACTGGTGCATAGTAAGGAACATACCTTTATAAACCCTGATG
TAAATAAAAAAAATACTGCCATTGACCTAACCATCGTTACACCTAATATGGTTCTAGATGTCGAACGTAA
GGTCACAAACCAACACATTGGCAACAGCGGACACAGAATAATTCACATAGCCTTAAAAAAGCCTACCAAA
GTACAAACAAGATCTGTGATAAATATGGTAAGAGTAGAACAACAAATCTGTGATATAAGTAGTACCGAAA
ATACCACCATAGATAGCCTTAAAAATACCCTCCAGAAAATCATGAAACAAAACACCAAATCCATTGAATA
CACACCAAAAAGCTGGTGGAGTAAAGAGCTCCAAAGGGCTTGGGAAAAAAAGAACGAAGCTCGAAGAAAT
TTTAATCGCAACCGTAGTATAGAAAACTTGATTCAATCCAAAAAGGACCTAGCTAAATTCAAGTTCCTAA
AAAAAGTGGAGAAGAAGAAAAACTTTGAAAAATGGTTAGATAAGGTCAACTCGGACAGCACTAGCAAAGA
ACTGTGGGACCTTGTGAACAAATGTCATGGAAAACCAATCAACAATAACGGCATTAATATAATAGCCGAA
AGTACGGAAAATGCGAAAAAATTCCTAAAGTTAAACTTCAGCAGCCCGAAAAGGCCAAGATGGCAGTACG
CTCCACAATTCATTTCAGACATCGAAATCTTGAATTTGGAGAAATGGAAAAAAATATTAGCCAATAAAAA
AAACACAACACCTGGTACTGATGGTATATCATACAAAGCCCTGAAATTGCTGAATGATGAAGTGGTTCTG
GTACTGATCAAAGAACTGAATAACATGTACCAAAATGGAAGGGTACCGAAAAAACTGAAAAAAATCAAGA
TAGTAGCAATTGGCAAAATTGGAAAAGACACAAACTGTGTAGAAAATTATAGGCCTATAGCACTTCTGTG
TACATTGGTTAAAATAGTCAATTCAGCAGTCCTGCAAAATATAACACAGCACCTGGAGCAATTTAATATC
CTTCCGGAAACCACATTTGGCTTCCGAAGACATAGATCCACGATGACTGTTGTAAACCTCCTGGTTCATA
AAATTCTTCACAACAATGCAAAAAGAAAATACACGGGAGTAGTCTTTATAGATGTTAAAAACGCTTACAA
CAGCGTACTCACCCAGGAACTTCTTGAAATTCTCAGACTTGACATGATATCTGAAGAGGATATTGCATGG
GTTGCAAGTTTTCTGAATAACAGAAGCCTAGAAGTAACAGTGGGAAAAGAAACAATCAAACGGATTGTTA
GTAACGGTCTTCCACAAGGTGATGTGCTTTCACCAACTCTCTTTAACATCTACACGAGCAGCTGCCATGA
ACTAAACAACAGTAAGATCAGATTATTGCAGTATGCGGATGACTTTGCAATTATTGAAACCGGAATAACA
CCAAAAGCAGTTGAAACAGCGTTGCAAAGAAGCATCACATGGCTAAAAGAGCGCCTCAGCCAGCTCAATC
TAGAAATCAACAGTGCCAAATCAAAAGTAATGACCTTCCCTAACAGCAAGTTCAGTATCAGAGTAAATGT
AGATGGCGAAGTGATAGAGCAAACGAAAGAACACAAATTCCTGGGCTTAACGATTGACGACAAATTAAAA
TTCAACAAGCATCTTGACAATCAAATCGCCAAAACAACAAACAGACTAAACCCGATTAAAACTATTTGCA
ACAATTCTAACCACGTCAACCCAGAAAAGGCCATGCAAGTACATCGAGCCATAGTACGAGGTACTATAGA
ATATGGGATAGGATTTAGCCTCAATGCAAACAAGAACAAACTTCGCAGGGTTAACATCACATTAAATCAA
TCCTTAAGAAGAATAACCGGATGCACTAGATCAACGCCGCTCAACACGCTCCATGCCATAGCAGCAGAAA
GACCTTTCCACATTCGAGCCAAATATCTCGTATGCAAACAAATAGCAAAAACAATAGCATATTCCGCACC
TAACAAAGCCCTATTTTCCAAGCTAAATCATCGTCGAACCGTCAGACTATCAGAAATAGAAAAAAACTAC
CTAAACTTCAATGAAACTCTACAATCCATAGTCACATACCAATTCAATAATACTATCCAAAGTAGTAGTA
CCATAAAGATATCCACCTCAATACCCGGTTTAGAAAACTGCAAACAACGCTATAACCCCACAACAGCACG
TCAGCTAAGTCTTGACTTGATTAACACCACAATTACCACCCCCACATCCATACAAGTCTACACAGATGGG
AGTAAGATAGACGAAAACTGCGGTATAGGAATATACATCATCAGTGGCAGCCAAGTACTACTAAACCAAT
CCTATAGACTGAAAAATCCTATGTCCATATGCTCAACAGAACTGTACGCTATAAAACTTGCTCTAGACTT
TGTGATCAAGGAACGATTAGATGGCCCAATTATTTTCACTGATAGTCGCGCGGCATGCCTCATTATCAAA
GGAGCCTTGGAGGAATTTTACACGGACGATATAGTGTCGGAAATCTTGAACAATGGCATAAAAGTGAACC
TCAGAATACAGTGGATCCCCAGCCACGTTGGTATTGAGGGAAACGAGGTAGCGGACAGGCTTGCTAAGGA
AGGGATTACAAGCAACAACACCATAAACAATAAAATACCGCTCAAAGACGCGCTAACAATTTTCGAAAAC
AAGGCAAAGGAGGAAGCTAACACGTGGTATAAAGAAATAAGCCAGCACAAAGGCAAAACTTTTGCGGAGT
ATCAAACTCGAATGGAGAAAAGAATGTGGCATCACCGACTAAAACTACCAGCTCATGGCATAAAAATGAT
CAACAGATTAATATCGGGACACGATCACAGTAACTACTGGTTACACAAAATGAGGGTAGTGGACAACGGC
CTATGCGGTACATGTAATGTGCCGGACACGGCCAAGCATAGGGTCTTCCATTGCGAAAGATATGCCTTAG
AACGAAGAAAAACAACCCACATCAACGAAGTAGCGTTCAAAAAAACATGGAAAAGAAAAGACTCATTAGG
ATTGATTAAAATAATCAAATTCATAAAAGACAATAGGATAAAGTTCTGA
>1Asi-Outcast-Ele2-fragmented-at-3'-due-to-nnnnnn#LINE
ATGACCAACTCAATATACCATAATAATAGAATAAACTTAAAAACAGGAATAGTATTCATTGACCTGGAAA
AAGCATACAATAGCGTCAAAACTAAAACTCTAATAGAAAAAATGATAGAGACAAACATTCCTTCAGAAAT
TAAAAAATGGGTCCAATCTTTCCTAAAAAACAGAACCATACAAATAGAAAGCGATAACCAAACTACAAAA
AAGTTAATCACAGATGGACTCCCGCAAGGAGACGTAATGTCACCCACACTTTTTAATTTATATACCAAAG
ACTTCAACAAAAATATAAATAATCAAAACACAAAATTAATACAATATGCAGGCGATTTTGCCATAATAGG
CCAAGGTCTGACACCTTTGGAGCTAGAAAATAACCTACAAATAGCAATCAATAAATTCATAGTAGAAATA
AACAAGATAAATTTGACAATAAATGCTGGAAAAACCAAATCCATAATAATTAACGAAGCAATAAATAGAA
CCATACTAATTGTACAAAACAACCCAATAGAAGAAGTAAATACATACAAATATTTAGGAGTTTTTTTTTT
ATTCATAAAGAACGGCCGGGCCGTATTGCTATATTTAGGAGTTATCATAGATAAAAAACTCACTTTCAAA
AGACACAGAATACATAAAAATAAAGCAAACAACAGACAACGTATTAAAAATATTATGTGTAAAAAAAAAC
CAATCTATACCCACACAAAGCCCTCAACATACAGGGTGTTCGAGATAAATTTGACAGTTTCTGAGGGAAT
GGGAAAGAAATTTTTTATCAAATTTATGTTAAATAATGAAAAAAATTCTACAAAGTTTAGCTTGCCATGT
TTGCCGCATTTTTTATTCGAAGTACCTCCCCTCCGCGTCGATGGCCGCCTGCACCCGTTTCCGGAAACGC
GCGCA
>1Asi-Outcast-Ele3-fragmented-at-3'#LINE
TTGAGGAGACGACATAACAGACAGAAAAGGAGAAACGATCATAGAAGAATTTCAAAACTCGAACTTTATT
GTGATACCAAACGATACCTACACACACCAACAGACACAAACAAAAGACAAACCTCAATAGACTTAACCAT
CACAACAAACGATATATATAATCACATAAAACGAAACATAAGAAACCAACACATAGGAGGAAGCAGTCAC
AAAATAATAGAAATAATACTAGACAAAACCCAAACAAGACAAAACCGACCAGTCTTCAATAAACAAAACA
TAATTGAGGATATACAAAAAATAGATAGCCAACAAATCCATACAATAAAACAGCTTTCCAACAAAATAAA
AAAGATAATTGCAAATAATAAACATAACTCCACTCATAAACTCAAATCCTGGTGGAATGACGAAACGAAA
AACGCGCTAAAAAATAGAAACAAAGCAAGAAAAACCTTTAACCAAAACAGAACCATAGAAAACGCCATAG
AAGTAAGAAAACAAACAGCAATCCTGAAACAAAAAATTAAAAAACAAAAGGAAACCAACTGGAAAACCAC
CATAGAAGGAATTAATGAAAAAACTGACACCAAAGAGCTATGGAATCTAGTAGGAAAAATTAATAACAAC
CATAACACAAACAACAACAACAAAGAATCAAACATAATTCATAATGAAATAAGCAAGGCCAAAGAATTCC
TGAAACTAAATTTCATAGACAACAAAAACGCAAGAATCAATATCAACATCAACCTAGAATCACAAAATCA
CACAGAACTGATTAACGAAAACCTATGGGAACACATCCTATCAAAAAAACAAAATACAGCCCCAGGACCA
GATAACATCACCTACAACATGCTTAAAAACATAAACTCGAAAACACTAGAAAAAAATCCTCATAGAAGGA
AACGAGATGTGGACAAGGGTATCATTAAAAAACATCTAAAACGCTTAAAGGTCATAGCCATATGTAAACC
TAACAAAGACAACAACACCATAGAAAACTACCGCTCAATATCCTTAATACCTACATACACAAAAATCTTG
AATTCTGCTGTAATCCTGAAAATGAACAAATTCATAGAAAACAACAATCTACTCCCGGAATTATCTTTTG
GTTTTAGAAACAAAAGAACCATTAACCAAGCAATCAACTACATAACTAATCGAATATACCACAACAACAG
AATGAGCACCAAAACAGGAATAATATTCATAGACCTAGAAAAAGCCTACAATAATGTAAAAACAAAAATA
TTACTAGAAAAAATGATAACAACACAAATACTTCAACAAATAACCAAATGGATAAAAGCCTTTCTGACAA
ATAGAACAATAGAAATAGAATCTGACAATAGAAAAATAACAAAACTAGTAACAGACGGATTATCACAAGA
AGATGTAATGTCCCCTACACTTTTCAATTTCTACACAAAAGACCTCCACAAAAAAATTCACACCAATAAC
ACAACACTAGTACAATACGCCGATGACTTCGCTATCCTAGGAAACGGAAAAACACAACAAGAACTAGAAA
TAAACCTACAAACTGCCTTAAACTTATTCACAGAAGAAATAAAAAAGCTTAACCTATCAATCTATACAGG
GAAAACCAAATTCATGACTTTTGGAATAGACTTAAACAAGTTCATTCTAATCATAGGAAATAACCCGATT
GAAGAAGTAACAAAATATAAATACCTAGGAACTATCATAGACAGAAAATTAACATTCAAACACCACATAG
AACACCTGAAAAACAA
>1Asi-R1-Ele1#LINE
ATGGCGCCGGGATTAAACGGCATCCCGAATTCAGTCCTACGCACCGCCATTCGAGAACATCCTGCAGTTT
TCCGCAGAGTATACCAAGAGTGTCTTGATCGGGGTATATTTCCCGCGGCTTGGAAGAGACAGCGCCTTGT
CTTGCTGCCTAAGCCGGGAAAGCCGCCTGGAGAATCCTCCTCGGTCAGGCCTCTTGGCATGATTGACGGT
CCGGGGAAAATCCTCGAGAAACTGCTTTTGGACCGACTCCATGTACACCTGGAGAACCCCGACGCTCCAC
GGCTCTCCCCAGCCCAGTATGGGTTCCGGAGAGGAAGATCTACGATCATGGCGGTTCAGCGCGTGGTGCA
GGCTGGACAGCGCGCCATGCAGTTTCACCGGACGAACAACCGCGACAAACGATGCTTGATGGTGGTTTCT
TTGGATGTTAGAAACGCGTTTAATACATCAAGCTGGTCGGCAACAGCAGCAGCCCTTCAGCAGAAGGAAG
TCCCTCCTCAGCTTCGAGCGATACTGGCCAACTGGTTCGAGGACAGGCAGCTCATCAACGACACCGACGA
TGGCCCAGTTACGCGGAGCCTATCTGCTGGCGTCCCACAGGGGTCCATTTTGGGCCCCACTCTGTGGAAC
GTCATGTACGACGGCGTACTGGGTCTTGAGCTGCCGGATGGAGTGGAGGTTGTTGGCTATGCCGACGACC
TTGCGTTGCTGATACCCGGAACCACTCCACAGCAAACTTCCCAGCTGGCCACCGCAGCAGTGAACACCAT
CAGCAGCTGGATGACGACGCATCGGCTCGAGTTGGCGCCTGCGAAGACCGAAGCCGTTATGATTTCCACC
ATGCGAACCGACCCCGAGGGATACGCCATTGACGTCTTGGGCACGCAGCTGCGATCTGCGAAGACGGTCA
AGTACCTCGGGATCATCGTTGACGAAATCTATCCTGGCGACCACACGTCGAGCACGCCTGTGCGAAGGCG
CTCCGTGTGGCCAAGTCGGTCTCGCTGA
>1Asi-R1-Ele2#LINE
ATGGCAGCAACAGCAGTAGTACCAGCAGGCGAAATCACCAGCAGTCGTCGAGACCTCGTCAGCAAGCWGT
TCCGAGACGTGCAGGTAWGATGTGGAAGWCWCGGCAATTTCAGGTYKCAGCCATTCAAGAYYGCGTTGGA
CGCAGTCCRKTTCCCTGAAGCCGCCACATCACCGGAACAACTTGTTGCCCGACTATCYAGAGCTTGCGAC
GAGGTRATGCARCGAGTMCGAGCCCCGYYGTACAACATCCGGCCTCAKCTTTACTGGTGGACAGCAGAGA
TCGCAGCGCTKCGCGATGCTCTCYAGGYCGCTAGCGAGTACGCCCTCAGTCGGAGAAATCCGGATGAGAG
AGCCGCAGCCGCCGAAAGAAAGCTGGAGGCAAGGAAGGCYCTGACTCGWGCMRTACGACGCAGCAARGAG
AAKGTYATGGCAGATCTGATCGCGCAAGCCAACGACMWCCTGTTTGGCGATYTATATAARATCYTRAAAG
CGCGTYTACAAGGCRGTCGTGCCCCRCCTGAAWCAGATCCGGTAGWGCTRAAGAGRATTGTYGAYGAYCT
CTTCCCACAAMACCCGCCCTTCCGATGGCCTGMGGAARGYAGCAGYACTACCARCAACATYCGACCARTA
GCAGAGGAAGAACTGMTYASCATTGCRGGGAATCTCGMAAMWCGGAAGGCGCCGGRATTAGAYKGCATCC
CGAAYGCAGTMCTACGCACCGCCATYCGMGAACATCCYGCAGTTTTCCGCRSAGTKTACCARGAGTGTCT
TGATCGGGGTATATTTCCCRCGGCTTGGAARAGACAGYGYCTKGTCTTGCTRCCYAAGCCGGRAAAGCCG
CCTGGAGAATCCTCCTCGGTCAGRCCYCTTGGCATGATCGACGGTCCGGGGAAAATYCTTGAAAAGCTGC
TATTGGAMCGGCTSCATGTCCACCTGGAGAACCCCGACGCTCCACGGCTCTCCCCAGTCCAGTATGGGTT
CCGGAGAGGAAGATCCACSATCATGGCGGTTCAGCGCGTKGTGCAGGCTGGGCAMCGCGCMATGCAGTTT
CACCGGACGAACARCCGCGACAAACGATGCTTGATGGTRGTTTCTTTRGATGTKAGAAACRCSTTYAACA
CRTCAAGCTGGTCGKCAACAGCAGCAGCCCTTCWGCAGAAGGAARTYYCTSCTCAGCTTCGAGCGATAYT
GGCCARCTGGTTCGAGGACAGGCAGCTYATCTACGACACCGACRATGGCCCAGTTACGYGGAGCCTATCT
GCTGGCGTCCCASAGGGGTCCATTTTGGGCCCCACTYTGTGGAACGTCATGTACGACGGCGTACTGGGTC
TWGAGCTGCCRGATGGAGTGGAGGTTGTTGGCTATGCCGACGACCTTGCRYTGCTGRTACCCGGAACCAM
TCMACAGCAARCCTCCCARCTGGCCACCGCAGCAGTGAAYACCATCAGCAGYTGGATGACGRCGCATCGG
CTCGAGTTGGCGCCTGCGAAGACCGARGCCGTGATGATTTYCACCATGCGRACCGACCCCGAGGGATACG
CCATTGACGTCTTGGGCACGCAGCTGCGATCTGCGAAGACGGTCAAGTACCTYGGGATCATCGTCGACGA
ACAYCTGTCCTGGCGACCRCACGTCGAGCACGCCTGTGCRAAGGCGCTCCGTGTGGCCAAGTCGGTYTCG
CTGATGATGMGAAAYCAYAGTGGYCCGAARTGYGCCAARCGTCGTCTTCTKGTKTCRGTCGTAAWTTCCA
TCCTTCGRYAYGGCGCTCCTGTWTGGCACGCAGMAGTCGAGCGCCAGGTCAACAGAAGGATGTTGATTCR
CGCACAACGAGAGTGTYTGCTGAAAGYGGCGTTCGCATTCAGAWCRGTRAGGTACGARACAGCTGCWGTA
CTWGCGGGTRTKWTACCGATYTGTCTGCTGGTGAAGGAGGACGCTCGMTGTTACCATCGGCAGCAYGCTG
CAGCAGACACAGMCAYCRGTGGSRYAMCAACAGCAGCGCAGATYCGGCTGGARGAACGCCAAGWTACSAT
MCRCRCTTGGCAGGAGCAGTGGGATGCTGACGCGGCAGCGCCGAATGCCTCRCRATTCGTTCGTTGGGCA
CACCGCGTCATCCCCAACWTCGARCAATGGCACTCGCGGAAACATGGAGAKGTRAACTTCKCYCTKGCAC
AGATATTGTCGGGACACGGATTTTTCCGTGATTATCTGTGTCGCAAGCGGTTTACATCGTCCCCGGAGTG
TCCCCGCTGCTCCCACGAAGCACAGCCGAACATGCCTTCTTACACTGCCCAGCGTTTGCAGCTGTTCGGC
ATCGGCTCCTGA
>1Asi-R1-Ele3#LINE
ATGGCGGAAGTCTCTCCAGCAGTCGGTCATACCGGAAAACCGGCGTACTGGTGGACGCCGGAAATTGGCC
GGCTGCGCGAGGAATGCCGCCTGGCTTGGGAACGGTCAACCGGCGCATTGGCCGGCAGCGTGGCCCACAC
CGAGGCCGTCGAACAACACCAGGACGCCCGACGTAGGCTGACGTTAGCCATCTCGGCCAGCAAAAAGGAG
CGGTATGCGGAATCGCTCCAACAACTGGAAGACGACGAGACCGGTCGGTGGCTGGGAGAAGCGTTAAAAC
GGCTTTGTGGCAGCCGTGTGGCTAGAGAGAGCGACCCGTCCACGCTAGGACGAATCGTGGACGCTCTCTG
CCCGGACCATCCCCCAGTCGACTGGCCCACCATTGAACCGGACGGCGTCAGTATCAGGCCGGTCACTGAG
CAGGAGTTGCTCGACATCGCGGCCGGCCTGAACCCTAGGAAGGCACCCGGATTGGACGGACTGCCCAACG
CTGCCCTCACGGCAGCCATTCGAGCGTACCCGTCGACATTTGTTCGGCTGTACCAGCAGCTTTTGGAAGC
GGGCCGCTTCCCAGAACGATGGAAGAAGGCGAAACTTGTCCTCATCCCCAAGCCGGGGAAACCGCCGGGC
GAGCCGTCCTCAGTGCGACCGGTGATGCTGTTGGATACACCGGGAAAGGTGTTCGAGCGAGTGCTGCTCA
ACCGTCTGAATGATCACATCGAGAGGCCAACGGTGCCGATGCTCTCCGAGCGTCAATTCGGCTTTCGATG
TGGACGCTCTACCCTTCAGGCGGTGGAACTGGTGATCGAAGCCGCCAGATCCGCCATGAGTTTTGGGCGC
ACGAACCGACGCGACAAGCGCTGCCTGTTCGTCGTCGCGCTTGACGTGCGCAACGCTTTTAACTCGGCGG
ACTGGCAGGCCATCGCGGATGCGCTGCACGCAAAAGGAGTACCAGCAGCACTGCGCAGCATCCTGCAAGA
GTACTTCCGGGACCGTGAGTTCACGTTCGACACGAGCTCTGGTCCAGTAACACGCCGAGTAACGGCAGGA
GTTCCACAGGGATCCATCCTCGGTCCCACTCTGTGGAACATCATGTACGACGGCGTGTTGAGCGTGCAGC
TGCCCGAAGGAGCAACGATCATCGGTTTCGCGGATGATCTAGCAGTGCTTGCGAAAGGGTGTACACCGGA
GGAGGCGGCTGGCGTAGCGGAGGAGGCGGTTGCAGCTGTTTCGGGATGGATGGAGCGTCACCGCTTGCAG
TTGGCCCCTGAGAAGACGGAGATCGTCCTCATCTCCAGCCTCAGAAGGGGCCACCCAGAGGTGCCGATTA
ACATCAACGGAGTGGAGGTGCGATCCAAGCCTGCAATCCGCTACCTCGGGGTCCAGCTTCACGACCACCT
ATCGTGGAAGCCACACGTCGAGAAGGCCACGACGAAGGCCCTCCGTGTGGTGAAGCTGGCCACCAGCATG
ATGCCCAACCATGCCGGACTGGGGATGGCGAAGCGCAGGCTGCTGGCGGGGATTGCTGATTCCATTGTCA
GATACGCGGCACCCATCTGGGCGGAGGCGGTGAAGTTACAGTGGTGTCAGAGGAAGCTGGAGCAGCTGCA
GAGGCCTTTGGCAAAAGGGGTGGCAAGGACTTTCCGCACCGTCAAATACACGACGGTTGTGGTGCTGGCG
GGGCTGATTCCGCTAAGTCTGCAAGTGCAGGAGATGGCGCGGAGATACAAGCGCCATCAAGACGCACTGA
CCCGGGGAGTCTTGATCGACAAAGAGGTCATCAAGAGACTTGAAAGGTCGGCCACGATGTTACAGTGGCA
GTCATCATGGGACGAGGAAGCTGCACGCCCATCCGCGAGCCGGTTTGTTCGATGGGCGCATCGGCTGCTG
CCAGACATAGCTGCCTGGGTTGGTCGGAAACATGGCGAGGTGGAATTCCACCTCAGTCAGGTGCTCTCGG
GACACGGATTCTTCCGAGAGTACCTGCACGCCATGGGCTTCGTCTCTGCCCCGGCCTGCCCATCGTGCGC
CGATAACGTCGTTGAATCGGCCGAGCACGTTATGTTCAACTGCCCAAGGTTTGCGGATGTGCGCGTGCAA
CTGCTGGTTGACGAGAAGGGTGTTGCAGTTACTCCCGAACGGCTGGTGCCGTGGATGTTGACCAGTCCGG
AGGCCTGGCAGTCAGCAGCAGAAGCGGCACGGCGGGTATGCCGCTTCTTGCAGTTACGCTGGCTGGAGGA
CCAGGCAATGGAGAACGCGGTGGTCACGGCGGATATCCAGACAGCTGCCCAGCGGGTGGAAACAGCTCGA
CGGCAGGCCCGTCGCGAGCGGCACAACGAGGGTCAGCGGAGACGGCGTCGAGAGCGGAGCGAGCGCCTGT
CTGCAATCAACCCGGACGAAGGGGCAGCCATTTTGCGTCCAATGGCAGCCCAACCTAGGAGAAACGCCCG
CAACACCGGTACGCCATCAGCCGAAGTTCTCCTCCGTAGACGGCTGATGCGCAACCAGCGCCAACGAGAG
TACCGGGAACGTTTGCGTGCGGGCACACTCCCACCTGTTCGACCGGGGAGAGTGCGCCGCGACAGGCAAC
CACCAACTGTGGAGGAAATCGAAAGGAGACAGGCGAATCGGCGTGAACGGGAGCGAGCGAGGCGACATGC
CGAAGCCGATCACCGCCGTAACCTGTCGACAGTTCGAGGTGGCGGCCAACCTCCAGATACGGCTGGTGAC
GGAGTCAGCAATCAACCGCCATCAATCAACCGGAGAAGGCGTACACCGGGGACGTTTCGGAACCAACGAC
CTCAGGGGACGACAACGGCCAATCAGCAAACAAGAAACAGAGCGAGCAGATTGGCCCATCACCATGCGCT
TCGACAACGGCGGCGGACAGACGATGCCGATCGTAGACGTGGCGTCAGGTCGGAAGACGCAGAGGCCGCC
AGTACCGAGGCGGAGACATCCACGCGCTAA
>1Asi-L1-Ele2#LINE
ATGCTAACACTACAAAGAAAACTTACTGTAAACTACATAAAACAAAATAACACGTATATAGCTGGTGAAA
ATATTTCTACTTGTCACCTCAATGAACGCCGTAAAAAACATACATTCATCACAAACATATACGACAACAA
TCATACCTTACCAGGAAATCAATTTGAAGTTCAGGAATTCATATTTAATCATTACAAATCACTTTTTGAT
ACAGAAGATAATCCAACTAATAATCCCTTTTCATGCCGTCAAAAGATTCCAAAAACCTGCGTAATTAATA
ATTCTTTAACTAATGCAATAACCACCAAGAAAATTTATGATGCCATAAAACAACATGCCCCATCTAACAA
AAGTCCAGGAAAAGACGGGCTTCCCAATGAATTCTATGATATTTTCTTTGACACAATTCATAAGGAATTA
AACTTAATTATAAATGATGTAAAAAATAAACCAATTCCAGAAGATTTTACTGAAGGTATCATAGTGCTGA
TAAGCAAACAAAACCTACTGAAAACAACCATAGAATCATTACGACCAATTACTTTAGCAAATTCAGACTT
CAAAATATTCAGTAGAGTACTCAAAGCAAGACTAACAAAAGTCCTTCACGAGCACAGCGTTTTAACTACA
TCACAAAAATGTAGTAACAAATCCAAAAACATATTCCAAGCTACTCTGTCTATTAGGGACAAAATTTTGG
AGATTAACGAAAAGAAACAAACAGGAAAACTCATATCCTTTGATCTCTCAAAGACTTTTGATAGAGTTAA
TCATAACTTTTTGTACAATGCTATGATTGGTCTAGGTATTAATCCAATATTCGTGAACATAATTCGTAAA
ATTAATTCAGCCTCTGATTCACGTTTATATATCAATGGTAGTTTAAAACCGAAAATACACATTAGAAAAT
CAGTTCGTCAGGGTGACCCAATGGCCATGCATGTGTTTGCAATTTATCTTCATCCTCTTCTCGAAAGACT
AGAAGAAATATGCAATCATCAACTTGACGCTATAAACGCATTTGCGGATGATATATCCATAATTACAACT
AGCAAAAAAAAAACAATCGAAGAAATCAAGCAAACTTTTGACACATTTTGTGCAGCATCTGGCGCCAAAC
TAAATACAGAAAAAACAAAAGGCATAGATATAGGCCTTGTGAATAACAAAATCAAAATTGTTATACCCTG
GATTACAACGGATTTCAAAATTAAAATCCTAGGAATATGGTTCTCAAATTCGCTAAGACTAACTATTAAA
CTCAACTGGGATGTCACTACCAAAACATTCGCGCAATTAATTAGGCAACACAAAATGAGAGACATAAATT
TAAATCAAAGTGCTATTCTTTCAAATACATTTCTCACCTCCAAGTTATGGTACCTAGGATCCATTCTTAC
CCCAAACAAATACCATATTGCCAAACTTACTTCCACACTAGGGCAATTCATGTGGCCTAGATGTGGTCTT
AGAGTCAGCATACAACAGCTGGCATTATCAAAAGCGAACGGCGGCCCAAACTTATTAACTCCAGACCTAA
AATTAAAATCTCTTCTTGTAAACCGTCACTTAAAAGAAAAGAACTATATGCCATTCACTGCGAAATTCCT
AAACACGATTGAAAATCCCCCTAACATCACTAAACTCCCCAGCTACTATCCATGTATAGCCATAATTGTC
AAAGAATATGCTTATTTATCCATTTCAATTCATCAAGATTTAACAGCAAAAAAAATCACATGA
>1Asi-CR1-Ele1#LINE
ATGCCGTGTGACAACCCTCTTGTTCCTGTACATGCTGTTGTAACGCCAAAATCTTCTGCCAGTCAGGTTA
GTCAGGTTACTGCTATTAGGGATTTGAATTTTAAAAAGACTGACTTTTGTAAGCTTAACGATCTTCTTTT
AAATGTTGACTGGTCCTGCTTATCTATTTGTCCGTCTATAGATGAGGCCGCAAATTACTTTACTGACCAA
GTCACATCTGCCCTCCGTCTATGTACCCCACGTTGTGCCCCCATTCCCAAACCCGCCTGGTCAGATAGAA
CTCTCAGGTCATTGAAACGGGATAAATCACGCCTTTTGCGTGCTTTTCGTCGCCACCCTTCGGCTTATTC
TCAGCGATTGTATAAACTTGCCTCAACTGCTTTTCGCATTTATAACAGAGCATATCGTCTTTACCTAGCG
CGGCTTCAATTCCAATTCCACTCCAACCCCCGATTCTTCTGGCGCTTCGTAAATTCCCGGCGTAATTCCC
AAGCTTTGTCTAAATTACTCACACTCGGTGACCGCAGTGCTTCTTCGCCTAGTGAAACTGCCAACCTTTT
TGCCGAGCACCTTGCTTCGGTGTTTGCTACTCCCATATCCGACCAATCTTTGTTTGCTCAGAGTCTTGCA
AACACGCCTAGTAATATTACTGATGTGTCATTCCCATCGATTAGCACCAGTCTTGTGTTATCGGCCTTGA
ATAAGCTTAAACCATCCTATTCTCCTGGACCAGATGGAATTCCCGCTTCCATTTTAAAGCGTTGCAACCC
TATTTTGGCTCCAGTTCTTGCCAAACTGTTTAACATTTCACTGCAATCGTCTACTTTTCCTGCGCTTTGG
AAAATGAGTTGGCTTGTACCCATTTTTAAGAAAGGATCCCGTTCAATAGTGTCAAATTATCGTGGTGTTT
CGTCTTTGTGTGCTAGTGCAAAACTTTTTGAATCGGTAATTTTTCCTGCGTTACTTACTCAGTGCAAACC
ACTGATTAGCTACGTCCAACATGGTTTTATGCCTGGTCGTTCGACTAATACAAACCTATTAACATTTGCC
TCTTATGTTACCACTCAACTGGATTCCGGTTGCCATGTAGATGCCATCTACACCGACCTCCAGGCTGCTT
TCGACCGTGTTTGTCATGGACTCCTACAAACTAAGTTGACTAAACTTGGGTTTTCCATTAGTGCTTCTGG
CTGGATTGCGTCTTACCTATCTAACCGATCAGCTCGAGTTAAGATCGGACAAACGTTATCTTTGCCTGCA
CGTCTGGTGTGCCTCAGGGTAGTGTGCTGA
>1Asi-RTE_Ele2#LINE
ATGAGATTGCCAGCGCCAGCCATCGAGCAGCTTAAAAGCAACAAGGCTGCTGGTAGTGATGAGCTGGCGG
CCGACCTCTTCAAGGCTTACCGTCGAAATGCACCAGCTGATCACGAGAATCTAGGAACAGGAAGAATTAC
CGGAGCAGTGGAAGCAGTGGCGTCATTCAAACAGTCTACAAAAAGGGCGACAGATTGGAATGCTCGAACT
ATCGTGCTATCTCAGTCCTCAATGCTGCTTATAAGATCCTGTACCAGATCTCATTCTGCAGACTTGCCCC
CCATTTTTGTTGGAGGCAAATCCACCACCGACCAAATCTTTCTACTCTTCGGCAGATCCTCCAGAAAGGC
AGAGAGCGCCAGATCCCCACGCCCCCACCTCTTAATCGACTTCAAGGCGGCCCACGATACTATAGACAGG
AATGAGCTATGGAACGTCATGCAGCGGCACCACTTTCCTGGAAAGTCGATCCGGTTGTTAAGGGCCACCT
TATCGAACATGCTGTCGGAGTCGTTCGAAACTCACAGGGGTCTTACGCAAGGGGGCAGACTCTCCTGTTT
ACTGTTCAATATAGCCTTGGAAGGTGTCATACGAGGCGCGGGGCTGGACAACGACATCCGTGGTACGATT
CTCATAGACGACAAAGATATCGTTGGCAAGACGACAGCGAAGGTGTGTAAGAGGCCCGACACCCGACTGA
AACGTGAAGCAGCAAGAATTGGACTGATGATCAATGCGGCGAAGACGAAATACCTGCCTTCCGGAGGCTC
TGATCGTGATAGAGCCCGAGTGGGAAGCAGCGTGTTAGTCGACGGCGACAACCTCGAGGTGGTAGAGGAG
TTCTGCTATCTTGGGACTGTCGTTACTTCGGATAACGATATCAGCAGCGAAATCCGGACACGCATTGTGC
TGGGGAATCGTGCCTACGACGGCCATCACCGTCTGCTGAGATCCAGAAGACTCGAGATCGCACGAAATGT
GAGCCTATATGGCCACGAGTCTTGGACCATTCGAGCGGAGGATGCAAACGCTCTGGGCGTGTTCGAGCGA
CGCATCCTCCGGGTGGTGGAGGAGAAGGATGAACCACGAGGAGAAGGATGA
>1Asi-RTE-Ele1#LINE
ATGCTTCTATATAGAATCGCCATGTGCTGCAACGTTGAGAGAGATAACCTGTCGAAGGAGCGAGAGGTGA
TCGACAGATGGAAGTGCTACTTCAACAGACACTTGAACGGAGCAGATACAGGAGACATTGGACCGGACGA
AGGAAGCAGGAGAGAACTGCACTACAACAGCCAGCATGACAATGACGAAGTGCTCCCGCCATCCTTGGAT
GAAGACATCAGTGCCATCAGACTGCAGAAAACCCACATATCGGCTGGCAGCGATGGGCTGGTGGCAAAAG
TGTTTAAGCTAGGGCCGAAGAGGCTTGGTCATGCATGGGCTGATTGTCACGATATGGGACCAGGAAGAAC
TACCGGACGAGTGGAAGCTGGGTGTCATTCACCCAGTGTACAAAAAGGGCGACTCATACTCTTCTGTAGA
CTTTCTTTCCTTGCTACAGATTTCTTCGGAAGCTTCCACTTTCCGGAAGCTGGATTTTTTGGAGACAAAT
TCTTGACCGACCAAATCTTCACTCTACGGCAGATCCTCCAGAAGGTCTGGGAGCACCAGATCTCCACGCA
TCACCTGTTCATCGACTTCAAGGCAGCCTACGATACCATAGATCGGACCAAGCTATGGAACATCATGCGG
CAGTACGGTTTCCCTGTGAAACTTGTACGGCTGTTGAGTTCTACTATGGACGGTCTGCATTGCAATGTGA
AAGTCTTGAACATGATGTCAGAATCGTTCGAATCTCAACGGGGACTGAGGCAAGGGAACAGACTATCTTG
TCTGTTGTTTAACATCGCTCTCGAAGGTTCCATGTGA
>1Asi-CR1-Ele2#LINE
ATGCGTCAATTCTTCTTAAGCTCTTCAGTTTATCGCTTTCTACTGGTTGTTTCCCTTCATGCTGGAAATC
ATGTTGGATTTTTCCAATTCACAAAAAAAGGCTGCAGAACATCCGTATCAAATTATCGCGGGATAACAAA
GACATGTGCTACGGCTAAAACTCGTGAATTAGCTATTTACCCTAGCCTTTTTCACAGCTCTAAGTCGGTT
ATTAGTGTTCAACATCACGGTTTTATGCCGGGTCGTTCTACGCCAACCAGCCTTATGTCTTTTGTTTCTT
TTATTTTCCGTAACTTTGAAGCTGGCAATCAAGTAGATTCTATTTACACTGATTTTCGGTCAGCTTTCGA
CAGCCTCTCTCATGAGCTATTAATACCGAAATTGAATAAAATAGTTTTTGGAAAATCCATATTGTACTGG
TTGTTTGATTACCTTAAGGGTCGCATTTGTTGTGTTAAAATTGGTCCACATGTTTCTCGTTGTTTCCCCT
GCTCCTCTGGTATTCCTCAAGGTAGTGTACTTAGTCCCCTCTTGTTTGCAATGTTTGTTAATAATGTATG
TTCTATTTTATCCCCTGATGGCTGTCTCCTGTACGCTGACGACATTAAAATATTTCGTACTATATCTTCC
TCTGCTGATTGTCTCCTTCTTCAGAATTCTTTAAATCTATTTTCTGATTGGTGTTCGTCAACATTTATCT
GTCTATGTCCCGATAAATGTTCTATTATCTCCTTTACTCACTCTTGTATTCCTGTTACTTTTCAATACTC
TTTGTCTAATACTCGTCTTTCATGTGTATCCTCTATTTGTGACCTAGGGGTTCTACTGGACAGCAGGTTG
AACTTTATGGAGCATGTCGACAATCTATTGTTAAAAGCTAACCGCACACTTGGTTTCATCCTTCGTTTAT
CGGAAGAGTTCAGCGATCCAATTTGTTTGCGCACACTCTATTGTAGCTTGGTACGCTCTCATTTAGAGTA
TACCTGCGTTATTTGGAGCCCATGTACTTCTGAGGGTTGCAACCGTATTGAGAGGTTTCAAAAATATTTT
ACAAGAGATGCACTCAGACGGATCAATGGTAATGTATCATTAACTCCCTACGAAACTCGGAATCGACTCC
TTGGACTAGATTCCTTAAATCTGGGACGCCACATTGCTCAGGCTTGTTTCGTTGGCGCCATGCTTCGAGG
GTCTACAGATGCTCCGGATCTGCTTTTCCTTGTCTAA
>1Asi-R1-Ele4#LINE
ATGGTACTGCTGCCAAAGCCAGGCAAAACTCCCGGGGAAAGCTCCTCGTACTGTCCGTTGTGCATGCTAG
ATGCACTCGGCAAGGTGTTGGAGCGCCTGATCCAGAACCGCCTCAACGAGCATCTGGAAGAGCCGGATGC
TGCACGGCTATCAGAGGAGCAATATGGTTTCCGACGTGGGAGATCCACCATCAGCGCGAGCATGGCCGGG
AGGACGGCCATGTCCTATCGTCGGACAAACCACCGGGACAAACATTGCCTGATGGTGGTAGCGTTGGACC
TACGCAATGCGTTCAACTGCGCGTCGTGGCAGACCATATCCGATGCTCTGGAAGCGAAAGGGATCCCGTC
CCTCCTGAGGAGGATGCTGCAGAGTTACTTGGAGGATCGGCGGCTGGTTATCGACACCAGCGAGTGCCCT
GTCGGAAGGCGCGTGAGCGCCGGTGTCCCACAGGGGTTCATCCTGGGCCCCACACTGTGGAACGTACTCT
ACGACGGAGTCCTGAGTGTTCCACTACCAGATGGGGCCGAGGTTATTGGCTTCGCCGATGACTTTGTAGT
CTTGGTCCCGGCAGTGACACCCCGATCCGCATCCCGAAATGCTGAACTCGCCATTGCGGCAATCACCGAC
TGGCTGACACGGCACCTTCCTTCTCTTGCTCCGGAGAAGACGGAGACGATGCTGATTTCCAGCATGAAGC
CACTGTCAGCCAGCATCAACGTGGGAGGGGTGGTTGTGCAATCCCAGCACTCCAGCCGCTACCTTGCGGT
TTGGTTGCACGACCATCTATAG
>1rnd-1_family-66#LINE/I
ACCCGAACAGGTGCCACTGAGATCGGTAAAGATCACGAGAGTGCCTTACAAAAAGGTACAGCGGAAGGTTCTAAAGACAAAAAATAAACCTTTGGCACCACAGCGCCACGCTAAAGTTTCTCCCCCCGTCCCGAAACGCGACGCTGATCCCAAAACTCCCGCCCCCCAAATTGCCAGGAAGCAGCCCAAGAAGAAGCGATCTTCTCGGACCGAAGCTCCNGTGGAAAGCCTGGCTTTTCCGACGGAGCCCACGAGCTTCCCGAGAACTCCCACCCCGTCCCTTTCCGAGATCCTTGAGTCCCTCCTNNTGACCCTTAACCTCCCGCAGCATCTGCACATGATCGCTACTTGGGCCCTTCCTTTCCTGAAGGGGATGATCAAACAGTGGCTGGCTCAATGGCCATGCTTAAGTATGATGGTCCGTTTGGATGATTAATGGCTCCTACGGCTACTATCATACAGTGGAACTGTAGGAGTTTGCTTGGCAAGCTAAACTCCTTTAAAGCATTAGTGGGCGAACACAACTGCGATGTGTTTGCCCTCTGTGAAACTTGGCTATCGGATGACATTAAATTAACCTTCCCGGGATATAACATAATCCGTGAAGATCGCGTTACTAGGGGTGGGGGGGTACTGATTGGTGTTCGAAAGAGTCACACTTTCACCAGAATACCCACCCCTAGACAAGAAATGATAGAAACTGTCGCAGTTAAGGCAAAACTGGGCGTTCTTCACGTGACAATTGCATCTATTTATATCCCCCCGATAGCCAATAATGAAAAGGAAAAAATTGAAAAGTTCAAAGAGGATCTTGGAAATTTAGCAGCGGTCTTGCCTGGACCGCTTTTGATCCTGGGAGACTTTAACTCCCATGGAATCGACTGGGGGTGCGATAAGGATGACATTCGCACTCCTATCATCCGAGATTTCTGCGACAGATTTGGTTTTTCGATTCTCAACTCAGGAGAGGCAACTAGGATGCAGACACCTCAAAGTAGGGCGAGTGCACTGGACCTGTCTCTATGTCCATCAGCANNNNNNNNNNNNNNNNNNNNNNNNNNNNNNNNNNNNNNNNNNNNNNNNNNNNNNNNNNNNNNNNNNNNNNNNNNNNNNNNNNNNNNNNNNNNNNNNNNNNNNNNNNNNNNNNNNNNNNNNNNNNNNNNNNNNNNNNNNNNNNNNNNNNNNNNNNNNNNNNNNNNNNNNNNNNNNNNNNNNNNNNNNNNNNNNNNNNNNNNNNNNNNNNNNNNNNNNNNNNNNNNNNNNNNNNNNNNNNNNNNNNNNNNNNNNNNNNNNNNNNNNNNNNNNNNNNNNNNNNNNNNNNNNNNNNNNNNNNNNNNNNNNNNNNNNNNNNNNNNNNNNNNNNNNNNNNNNNNNNNNNNNNNNNNNNNNNNNNNNNNNNNNNNNNNNNNNNNNNNNNNNNNNNNNNNNNNNN
>1rnd-6_family-2217#LINE/L1-Tx1
CCCACGCAGTCGAGGTGGGCTCAATCTNCACATTCCCGCCATCACCACTACAGCGCTGCTGGTGAATCGGTACGTTGCTGAACAAGCCATTGCTTGTGCTGGGAATCCTCCGAATGTAGGCTCCATTTCTTCAACGTATCCGTGCCTTCGTACGGTGATCCAGCACCTGGCACATCTTCCAACATCCAACATCACTACCAAAGGCCTACGACGGATGATAATCGACAGACTTCCGGATACCAAAGTGGCAGTGGAGTCGCCTTCCACTGACTGGCGAAGGGTTGGATCGTCAAGCCAACGATCCACACTGTACCTGTTGGCACAACAAGGTGCCACACGGACTGCTGCTACACAGGATGGATCGTGCTCCCTCAGCCTGCTCAGTCTGCTCCCAGTTGGAGACTCTGGAGCACAGGTTTGCCNTNTGCTCTAGGGTATCTAGTGCTTGGAGCATTCTGATGCAGGCTATAGAAGCCATCGTCCCAAACCACAACCTTAACTTCCCATCCCTCCTCGTACCCTTTTAAGTCATATTAGCATAAGTAAGAGGGTTCCNATCCTACGTTTGTTTGCAAACTACATCATCCACGTTGTTGGAACAATTGATGAAAACGTCCTNANATGTTCTNTGNAAAACCTGTACGTCGTCTCTACATGTANCCCACCTTCTGAATGTATACTATNTTTTATATTT
>1rnd-5_family-776#LINE/CR1
TATGTATTTGCTTTTATTGTTTGCCTTAAAGGCTTAACAAAAACTCCCTTACATGCTAAATAACCTAATCAAACCTACCCTAGTACCTTGACCTAAACTTAATTAACTTGATCTTACCTAGTAGACCAGGTGAAGAAGGGAAAGTGTTATGACGAGGAAAACATACGGGAACGGAAAGAGGATAACGAGAGGTGGTAATCAAAAAAATGGGAAAAGGAATTGACGAAGCGGATCGCTCCTACCCACTGATGTACGACGAGGGGGTATAAACACAGGGGGACGTGAACGGAGCGATCGCGAAGGAACATATAAGGGAATCGAGGAGCGTAGGACAGGTGCATCGATAGCGTTTAGNAGNACCGCTGCAACAAAGGTGGACTGTGAAAAGGATCGGCGAACTTCAAGCGACTGCAGGCCAAGCAACCGACATCTGTCCTCGTAGCAGGGCAGGNCAGAAGACCGATCACCAGGAGNTTTNCGAATGGCAAACCTAGTGAAGGACCTCTGAACTCGCTCNATGCGATCAATGTGGGTCTCCTGGCGATAGGGGACCAGATCACTGAGCAGATCCAACGGTGATNTGATCAAGGCGCAAAATAAGGTTTAAGGCACTATACGCTGGGCACTATTGGTAAATGAAGGTCAGACCTGTGTCCAGCCAAACACCAAGATCCTTGACGACGGAACNCGGTTGACCGGAACCCGGTNCAGCGCATAGGGGTAAANAATAGGAGAACGGGAACGGGAGAACGAAACGACTTTACACTTTTCGGGACNAAGAGNAAGTTGGTTANGANCACACCAAGAGGAAAAACGGTTAATGATACATTGAAGGTTACAAACAGACATTAGAATCCGCCTCCGAGGAGATAGGGTAACATATTTTACGGT
>1rnd-5_family-2286#LINE/R1
CGCGAAAAGGAACTCGACGAGGAAGTGGCAAGCTGAGTGGGACAGTTCCGAGAAGGGACGGTGGACGCATCGCTTGATCCCTAGCGTGGCAGACTGGGTTGGGAGGAAGCACGGAGAGGTCGACTTCTATGTTACGCAGTTTCTCTCCGGCCACGGCTGCTTCCGAGCCTATCTTCACCGGTTTCGGCACGCTTCATCGCCTCGTTGCCCGACGTGCGTTGACGAGGATGAGACAGCAGGGCATGTGCTGTTTGAGTGTCCGAGGTTTACGGAAGAGCGACAGCAGCTAAGCAGCAAGTGTGGCAGAGAAGTTTCCAGTGCAAATCTGGTGGAGTCGATGCTGCAAAGCGCTGACCTGTGGGAAGCTGCGGCAACCATGATGCGGCAAATCGGGACGAGNCTCCAACGACGGTGGAAGGAAGACCAACGTGTTGGTCCCTCATAAGTGTATCTGTGCTCCGTGAATAGTGTTGTGTTCGTGTAATGTATTGTTACCAACTTTGTAATGTGTAGTTTTTCCGTGTGTGTATTGACTAAGTCCATTGCAGAGCCCCACTCATGAAGTAATACCGCGAGGTGATTCCGTGGGTGGTGGCAGCGACACTGCGTGGCCAAGGAGATTTTTTTACATGGGTAAAAATCCCATGTCGCCCGCAGGGTGTCTAAGAAGATTTTAAACTCCTTGTCAAAAAAAAAAAC
>1rnd-1_family-102#LINE/CR1
ATGGCGTCTGAGGTCCGCGATCCGTTGTGCTTGAGGGCGTTGTATTGCTGCTGGGTCCGTCCTATCTTGGACTACGCCAGCGTCGTNTGGTCCCCNGCAGGCGTCACCGCTATGGATAGGTTGGAGAGGGTNCAGCGGAAGTTCACTCGNATNGCCGTNNGGCGCTTCCTNAACGGCCCCAGTGCTGCTCTCCCTCCNTATTCGGTNCGGTGCCGNCTGCTGGGGCTGGTTGGCTTAAAGGATCGTCATTGCCATGCGCGCAGGCTATTTATTGCCAACATCCTTCTTGCCAACATTGACTCCCCTNCCCTCCTGGCAGCCATTCCCNTCTATGTCCCNTCCCGCCGCTTGCGCGTTCGNCCTCCCCTTCTTATCCC
>1rnd-1_family-185#LINE/I
CTCCTTATTGGACGCAGTTCGGGACATCGGCAGAACGCCCAACGTTCCNATTCGAGATCTGCTGGGGG
>1rnd-1_family-132#LINE/RTE-BovB
CCCTCCAGAGGTACCTGGGGGCTTGAGCGCAGGGCCAGTCACCCTGCCTCAAGTAACCTATCGACTACGGAAAGCAGAAACAATTATGCGATACCCGGACTTCACGATAACAGACCCCCGCACCGTCCAAAAAATAATATTCTCATGGGCTCATGGAACGTACGCACTCTCTACAGAGCCGGAGCCTTGAAGCAACTTGATGACGCCCTAGCCATACTGAACATGGACCTCGTAGCTCTACAAGAGATCCGTTGGTTAGGGAATGGTGTGCATAACAGGCGTGGTAGTAACCGCTACGACATTTACTTCAGCTGCCACGACCGCCACCATATGCTCGGAACGGGTTTCGCCGTCGGTCCGCGGCTGAAATCCGAAATCATCGGCTTCAAGGCTATCAATGATAGGCTATGCA
>1rnd-1_family-38#LINE/I
ACAGAGAGCCCACCGAACCAAGGCCGCAGGGACACTTGCGGAGAGATCGAGAAAAGGAATCGCCCGAGATCGTCCGCCTCCCACATGCTCTGCCAGCGAGACAGGAAAAGTTGCTGTGGTAGGCGAAGAAACTCTCGGGCCGAGATCGGACGGTCGTAAAANGCGCCTTGTTGGACGCCTGTTTTGGCCAGTGAGTCTGCCTTCTCGTTGCCGGGAATTCCACAATGAGAAGGTACCCAAATTAGCGAAATCCTGAACGCCTTGTCGAACATGGAGCCAAGCAATTCTATGATTTTNATGGTAAGGAAATCCTGACTCTTAACAGCCTTCGGGGATCTTAGTGCTTCGATAGCGCTAAGGCTATCTGTAAAGATGAAGTACTGATCCGAAGGTCTCGCTGCTATNATCAATAGTGCGTACAAGATTGCGGCTAGTTCTGCGGTGTAGACACTACACGGCTCCCGCAATTTGAAAAATGCTTCGGCGGACTCACTAAAAACGCCGAAGCCGGTGCCCTCCTTAGAGGATGATCCATCAGTGTAATACTGGCTTCTTTGGNNNNNNNNNNNNNNNNNNNNNNNNNNNNNNNNNNNNNNNNNNNNNNNNNNNNNNNNNNNNNNNNNNNNNNNNNNNNNNNNNNNNNNNNNNNNNNNNNNNNNNNNNNNNNNNNNNNNNNNNNNNNNNNNNNNNNNNNNNNNNNNNNNNNNNNNNNNNNNNNNNNNNNNNNNNNNNNNNNNNNNNNNTTCGTAGATTTTC
>1rnd-5_family-1268#LINE/RTE-BovB
TTGGCNACTTTCTCGTCGATGGANGACACTTCTCGGTAATCGACGTACGGNCCTACAGAGGAGCAAACGTCGACTCAGACCATNTCCTGGTTATGGTCAAGTTACGCCAAAAGCTCCCGTGCCAATGCGCTGCGCTATCAGCCTACCCCAAGGCTCAATACGGATCGGCTGAGGCAAGCTGATGTGGCGAGGGACTTCGCGATCGCGCTTGGGGAAGCGCTGCCGGAGGACACCACTACCGAGGCGATGCCCCTCAGACTACTGGCGTACGGTGGAGCAAGCCATCAGCACCACGGCCGAGCGAACGATTGGCCGCGTGACCGAGAAGAACGCGGCGCGTACCAGAATGCTCCAGCGCGAGACCCGGCAGAACGTGGAGANCTACACACGACTGAGAAGGCAGTAGACCGNCCAGGACAAGAAGCGCAGCTTCGAGGAGTCGGACGAGCAGCTGATGCAGTAGCAATCTCAGTCGGGGNAANCTCGTAAGTTCTACGGGATGTTGAATGCGGCACGAAGCGGTTTTACTCCCGTGATCCNNNNNNNNNNNNNNNNNNNNNNNNNNNNNNNNNNNNNNNNNNNNNNNNNNNNNNNNNNNNNNNNNNNNNNNNNNNNNNNNNNNNNG
>4rnd-5_family-2381#DNA/TcMar-Mariner
TGAAATCCATCGTCAACTAGTTGAAGTTTACGGGGAAAAGTGTATGGACATAAAAAACGTGCGTAAGTGGAGCCGCGAGTTCAATTCCGGGCGCACTAATGTTCACGACGAGGAGAGAAGTGGCCGACCGTCGGTCTCGGATGCGATTGTTCAAGCAGTGGAGGCAGAAATGCTCAAAAACCGCCGTGCGACAATTAGGGACTTGGAAGAGAAGCTTGGAGGAGTGTGTAGCAGCGAAACAATCCGTCATATCCTTGTGAACAACTTGCAGTATCACAAAGTTTCCGCCCGATGGGTGCCGAAACATCTCGGAGGGAAGACAGTTTGAAAGTGACGCGGAGGTTCAGAAAGAGGTCAACACCTGGCTGCGCGAGGCGGACGGAGAGTGGTATTCTGCCGGCATAGACAAGTTCATCGTGCGGATGCGCAAGGTGTTGGAAAAAAATGGCGATTATGTAGAAAAGTAGCCAAGACCTTGGCCTTTCCAACGGTGTATCGCTTTTTGTAAATAAATGTCATTTTCTATGAAAAAAAAAATTGGAGACCTTACTTTATTGTCAGCCCTCGTA
>1rnd-1_family-128#LINE/CR1
ATGCTGCGTAATCTCGTTCGGCCGCTCTCACAACAAGCAGCTATATGGCTACCAGCTCGGTGGCTCACCACTCCCACGAGTCACTCTGGTAAAGGACCTTGGTGTGTGGCTCGACGACAAACTGTCCTTCGAGCCACATATCAACTCAGTCCTCGAGCGAGCCAACAAATTATTGGGCCTCATCACCCGAATGGCGTCTGA
>1rnd-5_family-211#LINE/CR1
GTTCCTGCTTTTCATCAATGATGCCGCCATATTACTTGCTGATTATAACGTGCTGNTGTATGCCGACGATGTAACGTAGTGTGATTGTGTCCATCTTCAGCACGCTGACATATTTAGCTCTTGGTGTCGTCGTAACCTATTGTCCGTCTGGCCAAAAATGTCAAGTATGTCATCTATTCCGCCTGTCCAGAATTATTTGACTACAAAATTGACAATTTTTTNCTACAGGTACCGAATGTGTTAGAGATTTAGGAATCCTTCTTGACAAGACGCTCAGCTTTAGACCTCACATGATAATATAATTAACCGCGCTAACCAGATGCTAGCCATTATCNTTAGAATAACCAAAGAGTTTCGCGATCCCGTTTTTCTGTTCGCTAGTTCGATCAGGGTTAGAATATGCTAGTATTGTTCGGTGCCCATCAGCCCAGACCTGGATTCAACGTATAGAAACAATCCAGCGAAAGGCTACGCGATATGCAATTAGACTCCTTNCATGGAAANCTCCAGTCGCTGACGACGATCGACAGCTCGGTGCCTGTTTGTGGCTGGGTTGATTAGCAACGAAATTGACGCACCAGCTCTCCTTAGCTCCGTGTTGCGCCGTCTNGGAGTTTAAGGCCGCGGGAAATAATCCGTTATAANACGCTATAGAACAGTGATAGGACAGTCGGATCCCTTAAATGTCATGCGTAAAATATTTAACGAAAACTACTCCATGTACGAATTTGGTATGTCACAGTCCGTGTTTCGTGAGCGTCTGCGTCCATCATTGTAAAATTTGTCTCGTCAGCGAATAGCACATTCATTAAGAAACGTGCATNTCAGATGAATTTTTGAAATATATGAAATATGAAGTATTT
>1rnd-5_family-1449#LINE/RTE-BovB
GGCTAATCAACACGTGGTCTATCTGATTGGAAGTGGCTCCATCCGGAGACACCCACGTAGCTTTGTGAATGTCCCGGCGCGCAAACTTGGTACTTCCCACAACCAGATTGTTTGCAGCTGCAAACTGGACCAATCTACTACCATTGTCGTTACTGTGCTCATGT
>1rnd-1_family-14#LINE/RTE-BovB
GGACTATCTTTGGCGGTGTGTGCGAGCAGGGCGTGTGGAGAAGGAGGATGAACCACGAGCTAGCTGAGCTGTTCGGCGATGCGGACATCCTGACGGTTGCCAAAGCCGGAAGGATACGCTGGTTGGGGCACGTGATGAGGATGCCGGACTCATGCCCTACCAGGAAGGTGCTCGTCAGCGACCCGTTCGGCACGAGGCGTAGAGGAGCACAGCGAGCTCGTTGGCTGGATCAGGTGGAGTCAGACCTGNGGGAGATCGGATGCAGCCGGGGGTGGAGGAGTGCAGCCATGGACCGAGTTTCCTGGAAACGGATTGGACACCGGGCCATGTCTCTNAGACGTGCTCCATA
>1rnd-5_family-1129#LINE/CR1
GTTGGGTACGCCCGTCCAATTGCTGACTTGGATGCGTTCGTATCTCGCCGGCCGATCGTACCGCGTGAAAATGGGACCCCACATGTCGCGTTGTATTCCTGCTTCTTCAGGGGTGCCTCGGACCGCTGCTGTTCGTCATCTTCGTCAACGACGTAACCCGGGTG
>1rnd-1_family-13#LINE/RTE-BovB
ATAGGCTAGAGTGCAGCAACTACAGGGGTATTACGGTGTTGAATACCGCCTACAAGATCTTCTCCCTAATCTTACAAGATCGACTTGTCCCATTCGTCGAAGAGATAGTCGGAAACTATCAGAGAGGATTCCGAAACGGAAAATCAACCACTGACCAGATCTTCACGATGCGGCAAATCTTGGAGAAGATGGCGGAGCAGCAGCTCCACTCCTACCATCTCTTCATTGATTTTAAAGCCGCATATGACAGCATAGCCAGGGTAAAACTGTACGACGCAATGAGCTCTTTTGGAATCCCGGCCAAGCTTACCAGGCTTGTAAGAATGACAATGGCCAACATCACATGCCAGGTGAAGGTGGATGGAAAACTCTCAGGGCCCTTTGCTACCACCA
>1rnd-6_family-462#LINE/Jockey
TCACCGACCANGCACTNCGAGTCGCCACNTGGAATGCTCGTTCCGTCNGGCCNAAGAAANTCCCGCTCGGTGACTTTTTCGTCGAGAACGAGGACATTGATGCGNCGCCTATAACGGAAACGCACCTNAAACCGAGCAAGTCTTTCTATCTTCCGGAGCATGCCGTCGTACGTNTGGATCGNCGAGGACCANCCCGAGGNGGAGCGGTAGCCGTCCATCGGTCTCTTAAATTCCGCGTACTTCCTCTCCCTGGCACCACCACGNTGGTTGAAGCAGTAGGCGTAAAGTCTCCATACACAGGGACACTTCCGNTTCATCGCGGCTTATTGCTCTGCGAAGCGCTGACGCGGACGGCTTCGACCAATTCCGAAAAGAGATCCGCGNACCCTCACCCGCACATCCGGAATACGTCATCGCCGGCGATCTGAACGCCCGGCACCAGCAGTGGGGCAACGCNCGCGCCAACAGGAACGGNACCACNCTGTGGGAGGATNCGCANGCGGGNTTTTACGCAGTGTGATCTACCCGTTCCAGCCCACGTACCAAAACGGGCGGTTCCGCTCAACGCTGGACNTGTTCCTGACCAACATGGCGGACCGTATGACGTTCCGGGGTCACGGCGCTTTCATCGGACCACCTGCCNGTGGCGATGAANATCGATGTTTCGGGGACGCGAGCCGNAAGGCAGCGCCGAAACTATCGTGCAGCGGATTGGACGAGCTTCCAACGCATCACGGAAGAGNCTATCGACGNCGAAATTCCGCTCGANACGGTCGACGACATCGACGCGGCCCTCACCATGCTTCGTAAGCCTGTCTAAACAAGCCGAAGTGCGTTCGGTTCCTACCGTTCAAATCAGCGCTAAAGTGNTCCAGCTNGACCGTGAAACGAAACGTCTAATNGCCCAAAAGAACNCGNTNCGNCGGCANTNCCAAAGGACGGGAGATAGGGCGTTTTACTCCGCTTTCNGNCAAGCTAGCTAAACTGGTTCGTGGAAACCAGATTGCGAGAAGCGCGTAATCCGGCGTTCGAAAAGCNTATTAGTAGTTTTCCTAAAAGCTCAAGGCCCTTCTGGCGAATGAGTAAAGTGCTTAAGGATAGACGAAGACCTATCCCAGTCCTTAAGCAAAGTAACACCATGAGCTTTACTCCAAAAGAAAAGGCGGATTCCCTGGCCTCTCACTTTGCTCGAGCGCATAGGATTAGCGATTCTAACAGTAGTCCTTTTGAGGACACTGTTAACCTAAGCATAGAGAACCTTGCCTTTATTTCCCTTGATCCGGCCGATATCCACCGGGTTACTTGCGGGGAGGTACTGGATGTCATCAAGTACAGTGCTGGCTTCAAGGCCCCCGGTGTTGATGGCAT
>1rnd-5_family-45#LINE/I
CGCTCAACCCTGAACCGCATCATCAACGCCTGGCTCCTACCCAAACTACTCTACGGCATCGAGATTGTTTCCCGCGAGCGAGCAACCTTCGAGAAGAGAGTAGCACCCGTCTACCATACAGCCATCCGCTACGCCACTGGTGCTTTTGTCACCAGCCCGATTGTTTCCCTCCTCTGCGAAAGCGGTTTCCTTCCATTTCAGCACGTTATCACCAACAGACTCGTCGCAGCTGCAGCTCGGATCCTTGAGAAAGGAATCGACGCAACTGCCCTCATTACCAGAGCTAACTCCGACCTGCAACAACTCACCAACCACCAGCTTCCTCCGATCATCCAATCCACCCGCCGGGGAATACGTCCCTGGTACCATCGCACTCCTGCCATAGACTGGGAACTAAAACACACTCTCCGGGGAACCGGAAAAAGCAGCCACATCGCCAATAGCACCTTTACGCACCTGATCCGGACCAAATACCAGCACCATCACCACATCTNCACAGACGGCTCCGTTAATCGGGAGTCAGCCGGCTGTGGGATCCATTCCAGCCTCGACAACTGCGCCATCAAGCTCCCTAACCACACATCTATCTTTTCAGCCGAAGCAATAGCCATACTNNNNNNNNNNNNNNNNNNNNNNNNNNNNNNNNNNNNNNNNNNNNNNNNNNNNNNNNNNNNNNNNNNNNNNNNNNNNNNTCAACACGGCTCCTCNAAAGACCCGCACATCCAGCTCCTAGATG
>1rnd-1_family-182#LINE/RTE-BovB
TTAGGGAATGGTGTGCATAACAGGCGTGGTAGTAACCGCTACGACATTTACTTCAGCTGCCACGACCGCCACCATATGCTCGGAACGGGTTTCGCCGTCGGTCCGCGGCTGAAATCCGAAATCATCGGCTTCAAGGCTATCAATGATAGGCTATGCACCCTGCGCATGCGAGGCAGATTCTTCAACATCAGCCTCATCAACGTTCACGCCCCTACCGAAGACAAGGATGAAGAGGAGAAGGACCTGTTCTACGGCCGCCTCACAAAAATCATTGACCAGTGTCCCAGGCACGATGTTAAAATCATCCTGGGGGACTTCAATGCAAAAGTCGGTAGGGAGCCAATGTACCGCCAATACATTGGAAGTCACAGTC
>1rnd-5_family-1400#LINE/I
ACATTTTACTTTTAAGACCAANNAAGTNGCTGAGAATAAGCTAATCCAAATCTTTATAAGAAACGCTTTCCGAATATCTCTGTTTGCTGCCCGCTCANTGCGGTATTCTAGGCAATGAAAGGTAGATCAATTGGCCAAAAAGGGCGCTTCGGAAGGGTCTCTTTTCGATAGGCTTATCCTACCTCACGAGCACATGCGTGCCCCACAGTCTCCTACATGGCTCGGTGGCAGAGTATGCGGGACACAGATGAGCTCGGGAGGTTTTTATATTCGATCACTCCTCAAGCGTCATCGAAGCCCTGGCTTCATGGCATCTCAGGAGAT
>1rnd-6_family-1779#LINE/R1
GAAGCGCTGAGGGCGGCACTCGCCAGGGAGCCAACGGTGGCCTCGCTGCGGATGTGGGAGAGGGCCGACGCGACGAAACGGGCTCGTGTACGCCTACCGCGAGTCGAGGCGGAAGCCATNCTGAGCAAGAAGCGCCTGCTCATCGACTACGCCTCNTGCCGGCTGGAGGAGGCCCCCANGCTGGAGGCGGCAAAGCGCCGTTGCTTCCGGTGCCTGGAGAGGGGGCATATGGCGGC
>1rnd-1_family-152#LINE/CR1
TTTAAAGATCCGTTCTGTTTAAAATCGTTGTTTTGTTCCCTAGTTCGTCCCATCATTGAGTTTGCTAGTATAGTTTGGTCCCCGCGTCAACAAGATAGAATAGTCAGATTAGAAGCCATTCAGCGCAAATTTACAAAAAAAATATTTTATCGATTACCTTGGTCTCGTAACGTCGCCTGTCCNGACTACCGNACNAGGTGCTTACTATTTGGACTNGAATCGTTAGAACATAGAAGAATGACGGCACAGTGCATATTTCTTAACAAG
>1rnd-6_family-204#LINE/R1
TCGCGACTNGTNATGAGCCTGCCGGCGNCGCTCCAAACTCGACGGAGGTGTTCGACGCAGTGAAGGAGTTCTGCGATGAAACGACTCCGTCGCTCGGNTGCAGTCTGGTCACCGGCAGGGCCGAGGTTCGAGTTGACAACGTCGACCCTTTGGCGGCNGCGAAGGAGGTGGCGGAAGCGCTGACAGCCCTTNCGGGGGAACCGATCAGCGAGGAGGAGGCTCGNCTGANCACGNNGGNACGGCTCGACGAAGACGGCCCGGGTTCGAGTCTCCGAGAGGGCGGCGGAGAAGCTGGCAGGACAGCACGTCAAGGTGATGTACACCTCGNGTCCTGTCAGCCGNGTGCAGCAANCGACGGCGNGGCAGCAACGATGCTTCCGGTGCCTGGAACTCGGCCACGTGCGGGCGAAGTGCCGGAGCGCGGTCGACCGATCGGACGCCTGCATCCGNTGCGGGAAGNCGGGCCATCTGGCTCNGGATTGCGAGGCGGAGCCGTGCTGCGCGGTCTGCAAGGGCCCGCACCGGGTAGGCAGTCCCGACTGCAGACCTTAAAGGTCCTGCAGATCAATCTCGGGCGGAGCCGTGCNGCACAGGATCTNATGCTGCAGACGGCAAGGGAGNTAGGCGCGCACGTCGTCATNGCGAGCGAGCTNTACAGGCCTCCGCGCGACAACGCCAGATGGGCGGTCGACGNGCAGCAGAGCGTGGCCATCGTCGCGACCGGAGAATACCCCATNCAACACCTTTGAGGNAGCGCAGCCCCGGGANTGGTGGCGGCAACNATCGGGGGCATCGCCTTCGCCAGCTGTTACGCGTCNCCCAGCATCGGCGCCGCGGAGTTCGCCGACTNCCTGGAAGCNGTANAGATGGCGCTCGCCGGGCATCCCGCGGCGGTCNTGGCGGGCGACTTCAATGCGTGGNACGAGGAGTGGGGCAGCGCCCGGACCACGCGGCGAGGCGAGAACCTGNTGGGNACCGTCGACCATCTCGGGCTGACGACGCTNAACCGTGGNAGCGAGCCAACGTTCGCCGGCAACGGAGTCGCACGCGAGAGCGTCGTCGACGTNACCTTTGCCTCGTCAACNTCGCGGCACCGGACGANTGGAGTATTGTCGANCGATACTCNGNCAGCGACCACCGGTACGTCGCGTTCAGCGTGGCCATCCCAAGTGGGCGAACGACCAGCGCGGGCGNCATCAGCAGCGTCANCACCGGCAACAGCGACGAGGAGGGCCTCGCAACACCGGCGGCCTAGCGAGGCATGCCGGAGTGAGGTGGAAGACGGCGCAGTTCGATCGTGAGCGCTTCGAGATAGCGCTCTCGAGCAGCCGCTTCGGCCTCGCNTCAACTCCGGAGGAACTGCTCGCCGGCCTNACTG
>1rnd-1_family-116#LINE/CR1
CCATCCCGCCACACCCGCTACGGTTCGAACGATCCTCTGCTACGAGCTCTATCGGCNTTCAACAAGTGCTATCACCTGTTCGACTATAATGTCCCCCTGTCTCGTTTTCGTGTCCGTCTTCGTGAAGCCTCTTTCCTTGCCACCTAATCCTGCTGTCATCCTCGCTTTTCCTTTAAGTGTTAAAGANAATTGTTGAACCATCATTGGCGGACAATAAGAAATAAAAAAAAAT
>1rnd-5_family-836#LINE/CR1
CTCTTCCAACTGCCTCTCCCTAAGCCTCGAGAAGTGCTCCGTCATCTCCTTCTCCAGATCCCCCAATCCAATCCTGGCGCCTTACTCCATAAACTCACAAATCCTCGCACGGTCCAACGCTATCAACGACCTTGGTGTCATCCTCGATAGCAAAATGTCCTTCCACGAGCACTACGGCCACATCCTNAAACAAGAGTTTTCCGTCGATATCACTGACCCCTTATGTCTGAAGTCGCTTTACTGCAGCTTGGTTCGATCCATCCTTGAATACGGGATCTGGTGTCCCTCGGCTTCAGTTTGGATCGCCAAGCTGGAACAAGTGCAGCGCTATTTCACCAGACTAGCTACCCTCCTTTCTTCCTATGACACCCGATGTCAACTCCTGGGGTTGGCGTCTTTAGAGAAGCGGCGGTCTGTGGCTAGTGCCGTGTTCATCGCTGGCCTGCTCCTCCACGTTACCGACGCTCCTGATCTCCTGNACCGGATAGGCCTATACGTCCCCACCCGATCACTCCGTCCCCGTGCTCCGCTAGCTATCGTGTCCCGGCGTACGTGCTTCGGCCATAATGACCCCTTCCTTGTATGTCTGCGCAGTTTCAATAGTGTCTCCGATCTCTTCGACTACAGCTCATCCATCTCCGCCTTCCGANCATCCCTCCTTACATCCCCGAACCTCACNTNCCAGTGANTCAAA
>1rnd-1_family-61#LINE/CR1
TCGAGTCGCTGAACCAGCGNAACTGCAACGCCCAGAGACTATTTGTTGCGGGACTTTTGGACTACCGGATCGACTCCCCAACGCTACTCTCTGGGCTCAACTTATACGTCCCAACCAGGCCGCTTCGCCCAAGGACGCTGCTCGACGTAGAGGATCGCCGAACCCGTTTTGGCGCCTTTGATCCCTTTCTCCGTATGTGCCGTGAATATAATCGTATCAGTAATCGTCACCAACCGGACATGCCGCGCGCCGCGCTTTTAAATTGTATTCGANCCGTCCGTCCTTATAACTGTTAAGTGTCTTAGCAATTAGGCTTCAAGGGGGCCCTGCGTGGCCCGTTGAATTATAATGACAATAAACAATAAA
>1rnd-1_family-50#LINE/I
GCTCATCTGCAGCGTATAACTCTGGCTCAGACGAAGGCGTGTGGCTGCGGCGACGGATTTCACGACGTGGATCACCTTCTGTGGTCCTGCGTGGAGTTTGAAACCGCAAGACCCTCCTTGTTGGGCGCAGTCGAGAGCATCGGCAGACGACCGNNNNNNNNNNNNNNNNNNNNNNNNNNNNNNNNNNNNNNNNNNNNNNNNNNN
>1rnd-5_family-928#LINE/CR1
AGCGGAANTATTGACGCCCCGTTTATTCTGGATAAAATTAACTTCCTTGCTCCAGGTAGACAATTAAGACCACGACAACTATTACGACCGGATTTTNCNTCAACAAANCATAGCGCTAACGACCCAATAATACAAATGATGGAGGCATACAATGATTTNGACGATTTAATAGATTTTAACATGTCGGTTAACAATTTAAAAACTCTTTTAAGGCAACGGTTTTGACGATTATTTATTGTAACGTATCTGGTTCATGTTATGCAGGCAATTATTGTTAGATAACTAATAAACGAATATGAATATGAATATGT
>1rnd-1_family-142#LINE/CR1
TAACGCTTCAGAATCATCTTGACCTGACGATTTCCAAAGCCCTACGTGTATCAGGTTTCGTCATTCGTGTTTGTAAAGAGTTTAAAGATCCGTTCTGTTTAAAATCGTTGTTTTGTTCCCTAGTTCGTCCCATCATNGAATTTGCTAGTATAGTTTGGTCCCCGCGTCAACAAGATAGAATAGTCAGATTAGAAGCCGTTCAGCGCAAATTTACAAAAAAAATATTTTATCGATTACCTTGGTCTCGTAATGTCGCCTGTCCNNACTACCGGACAAGGTGCTTACTATTTGGACTNGAATCGTTAGAACATAGAAGAATGACGGCACAGTGCATAT
>1rnd-1_family-56#LINE/RTE-BovB
AGCGCGGGCTTCGACATCNGGGGCACGATTTTCACCCGGTCTCTCCAATTCCTTGGCTTCGCGGATGACATCGACATCATCGGACGGACATCTGCGGCGGTG
>1rnd-1_family-10#LINE/RTE-BovB
GGTGGAAACTTCGGGGACCATCTTCTATAAGTCAATCCAGATCCTGGCATACGCTGATGACATAGACATCATTGGTTTGAGGCTCTCCTATGTAGCAGAAGCTTATCAAAGGATCGAGCGTGCGGCACAGAACCTCGGGTTGGAGATTAACGAGGCGAAAACCAAAATGATGGTGGCACCACCAGCGGCCCTGCTAACAAACACTGATTTACGCAGGGGTGATGTACAGATAGGTGACCGCACCTTCGAAGTCGTCCAAAACTTCACCTATCTGGGGTCAAAAGTCAGCACCGACAACAACATTGATGTTGAGTTACGCGCAAGGGTGCTGGCTGCCAACCGGTCATACTACAGCCTGAGGAAACTTCTCCACTCTAAATACCTGTCGCGACGGACGAAGCTGGGACTGTACAGAACATTTATAGTCCCAGTACTCACATACGCCTCTGAGACATGGACTCTGTCCAAAACTGACGAAGCCCTCTTAGCCGCGTTCGAGAGGAAGATGCTCAGAAGGATTTTTGGCCCCGTATGTGTGGAAGGACAATGGAGGAGCCGCTACAATGACGAGCTCTACGAGCTGTACGATGATCT
>1rnd-5_family-307#LINE/CR1
TGCGCCTCACGCCGNTCTACTTGCCAAACTCGATAGGCTAGGCTTACCAACNCCCTTGGTGACATGGCTGCGATCGTACCTGGTCGATCGTTCCTACGCAGTAAGGCTGGGCTCCTGCATCTCAAGATCGCTCCGTGCATGCTCCGGTGTTCCTCAGGGTAGTAATCTTGGGCCGTTGCTGTTCGTGCTCTACATCAACGACCTGTCGATGGTGCTTCCCGATGACAACTTTTGTTGTAGCGACGATGCAATTTCCGGAAATCCGTACGCCAGAGGATCATCTACTTCTACAAGCCTCACTGTGTGAGTTCGATTCCCTGGTGCAAGCGAAACGCCCTGAGTCTNTGCTACGACAAATGCGTCACCATCACCTTTAGCCGATCACGAGCCCCTACTCTCTTCAGCTACGAATTAAACGGACAAATCCTCGCGAGAAAGGACTGCGTTAAAGATTTAGGCTGTCTTTCGAGGAACAGCTGGATCATGTCGTGGNTAGGTGTAACCAATTGCTAGGATTGGTTACAGACATGACGCGGGAGTTCCGTGACCCCCTCTGTGCCAAGTCTTTATACTGCTCCCTGGTTC
>1rnd-5_family-360#LINE/Jockey
TCAACGTCCCGACGGGTATCACCACGAGCAATAACTACGACATCCTCAGTGAAGACGAAGAAGCTCCAACAACGCTGGTCACATCGGTTCCGTCAAAACAGCAAAAATCAAAAATCCGCCAATTGTTGTCACCGGCACCAAGTAGGAGACGTGCATAAAAAAATCATCTCCGTCGGAGTAGTAAGCTACACNACCGNCGGCACACGCAAAGGTATTGTGGTGAACACGACAACACCTAACGACTTCAAACTAGTAGTGGACGNTTTAAAACGACACAACCATTCGTTCTACACGCACCAGCTACCGGAGGACAAAACAACAAAGGTGGTAATCTTCGGGTTACCCGCACAAGAGACAGAATCTGTCAAAGCTGCGCTCAAGCAGAAGTAACGATNACACCTAGCGGCGATTAAAAAGCTCGNNATNAAGAAAAAGNGGTNCGANGACCAANCTATGTATCTCCTCCACTTCCCCAAAGGCGCGGTCGACACTCAACGATGCTGCGCACGATCAAAGCACTAGATCATCATCTGTTTACTGGCGATACTACTACAAANAGCGGCAGCATCATGCAGTGTAAAAATTGCCAACGATTCGGCCACGGTAGCGNCAACGTTACCTCAAATCTCCGGTGCGTGAAATTGCGGAACATCACGTATCANCCGAATGTCCAGTGGCNAAGGGGTCAAGCTACTACCTGTCCNGACGGTAAANTAGCCCCGACGCACAAGTTGAAGTGTGCGAATTGCGGTGGNNACCACACNGCNAACTTTTTTTTTTTTTTTTTTTTTTTTTTTTTTTTTTTTTTTTTTTTTTTTTTTTTTTTTTTTTTTTTTTTTTTTTTTTTTTTTTTTTTTTTTTTTTTTTTTTTTTTTTTTTTTTTTTTTTTTTTTTTTTTTTTTTTTTTTTTTTTTTTTTTTTTTTTTTTTTTTTTTTTTTTTTTTTTTTTTTTTTTTTTTTTTTTTTTTTTTTTTTTTTTTTTTTTTTTTTTTTTTTTTTTTTTTTTTTTTTTTTTTTTTTTTTTTTTTTTTTTTTTTTTTTTTTTTTTTTTTTTTTTTTTTTTTTTTTTTTTTTTTTTTTTTTTTTTTTTTTTTTTTTTTTTTTTTTTTTTTTTTTTTTTTTTTTTTTTTTTTTTTTTTTTTTTTTTTTTTTTTTTTTTTTTTTTTTTTTTTTTTTTTTTTTTTTTTTTTTTTTTTTTTTTTTTTTTTTTTTTTTTTTTTTTTTTTTTTTTTTTTTTTTTTTTTTTTTTTTTTTTTTTTTTTTTTTTTTTTTTTTTTTTTTTTTTTTTTTTTTTTTTTTTTTTTTTTTTTTTTTTTTTTTTTTTTTTTTTTTTTTTTTTTTTTTTTTTTTTTTTTTTTTTTTTTTTTTTTTTTTTTTTTTTTTTTTTTTTTTTTTTTTTTTTTTTTTTTTTTTTTTTTTTTTTTTTTTTTTTTTTTTTTTTTTTTTTTTTTTTTTTTTTTTTTTTTTTTTTTTTTTTTTTTTTTTTTTTTTTTTTTTTTTTTTTTTTTTTTTTTTTTTTTTTTTTTTTTTTTTTTTTTTTTTTTTTTTTTTTTTTTTTTTTTTTTTTTTTTTTTTTTTTTTTTTTTTTTTTTTTTTTTTTTTTTTTTTTTTTTTTTTTTTTTTTTTTTTTTTTTTTTTTTTTTTTTTTTTTTTTTTTTTTTTTTTTTTTTTTCAAAATNCTCGACTACAGCAANGCCAACTGGAACANNTTCAAANNACACAATTTCTGAATCGATACGAGTTAANCCCAATCGNGACGCAGTTTAGTGACATACGTGACTCCNCNCGAATCGACGANNTGATANAAAAGTTACATCCATCCATCACGCGGCNCATGATATAGTCGTCCCACTCGCGACACCGGGNAAATATAATATCATACACCGGAATNTTTTCACTCATAAAAATTCGNAATNAATTTATGAAGAAATGGCAAAGACACAGACGTGACGTTTCGCNTACCGAGANTCGTATTACTGTCTTNNAAAGAAAACTNGAACATCGCATNGTCTCAAGNANNAAACAAAGNATGGACCAANANTCTCGACTGTTTCNATCCGCTATGAACATGGCAAGGGCAACACTAANCGTTTCTGGAAACTCGTNAGAATAATTAAGAACAATTCAAGAACAATCCCTACTCTGAAAAAAGACAAAATAACTCTTATTACGACTGAGGAGAAATGCGAAACATTNAAAGAACAGTTCAAATCAGCACATAAAATCGCAAGTAATTCTGATCCAACAATTTGAGCTAAAAGTTGCAAATGACCTACGCAAATTACAGACAAAGCCTATTCTAACCGAAAACATCGTTCATGCTTTGATAAAACCTGAAGATATCAAAAAAACGGCTGCAAAAATTAAANACNAANAATATCCGCAGGATACGACGNGCTAAANAATCGGTCATTAAAAAGATTACCACGNAAAGCAATAGCATTATCTGGCCACTATATTTAATGGATGCATNAAACNTGGTTACTTTCCTTCAAATTGGAAAATAGCTAAAGTAATTGCAATTCCAAAGACGGGCAAAGACTTATCCCAACCAGAAAGCTATAGACCTATTAGCCTATTAAGTTGCTTAGGCAAATTATTTGAAAAATGTANTGAGATCCAACTTAGACTACATACCTCAAACAATAACATCATCCCTAAGGAANAGTTTGGATTCCAGCCTTCCCTATCTACCACCCATCAGCTGCACAGATTAACAAAACATATCAAAGTAAAAAGACAAGTAAAGAAATCCACAGGCCTTGTTCTGCTNGACAGCGAAAAAGCTTTCGATAAAATCTGGCATGAAGGATTGATACATAAACTAATAACCCATAAATTCCCTATATATCTTATTAAAATCATTCAATCGTTTCTNAAAGACAGAAAAAATATTATTCATATTGGCACCTGTAAATCAGAATCCTACGCTCCCACGGCAGGAGTACCGCAAGGAAGTACTTTATCCCCTCTACTTTTTAATATTTACACGGCTGACATTCCTTCCATGAAAAATTGCAAAAAAATATTTATACGCAGACGACGTAGCAATAGCACGTTCAGCTAAATCTCCCAAAACAATNATAAAATCGTTAAACAATGAACTTCGAAAATATGCCAAGTACTGCCAGAAATGGAAACTTAAAATTAATGGATCTAAATCGGAGGCAATATTTTTCGCCAGGTACAAAAAACCTAATAAATTGCCAAATCAAAATGTAAATTATAATTACAACCGCATAGCTTGGAGAAATTCGGTTAAATATCTAGGCATTCTGTTAGACAAAAGATTAACATTTAAAATCAATACCGAAGCCACAGTGGCAAAGTGCGAAAAAATGTTTAAAATCTATACAGTTTTCTGCACAGGAAATCTAAACTTAACTTACTTAACGAATTACTACTGTACAAAGCGGCAATACGACCAATANTAACGTATGCATCGCCAGTCTGGTCTAAATGCGCAAATTGTCATAAATTAACACTTCAAAGATTGCAAAACGAAATCTTAAAAACTATTTTTAATGTTCCCCCTTGGTATCGTACATCATCCCTTCACGGTATTTGCGATATACCTTTCATAACTCAATACATAAACAAAATACGGGAAAACTACTAACAAAATGCCGAACAAATCAGTTTGCAATCATTACGTAAGTTAAGCACTTAGTNAGGAAAACATAAGTCTTGCTAT
>1rnd-1_family-137#LINE/CR1
GTCCTTAGTCCTATTTTATTTCTGTTATTTGTCAATGACTGTATTTCCATCCTCCCCGCCGAAGGTTTTCTGTTTTACGCAGATGATCTCAAGATCTTCCTTCCTGTGTCCTCGTCTGCTGACTGTTGTCTTCTCCAAACTGTACTNAATTCCTTCTCTGTTTGGTGTCGTAAAAATGGCCTACTCCTGTCCCCCGATAAGTGTTGTGTGATCTCGTTTTCTCGTT
>1rnd-1_family-36#LINE/RTE-BovB
AATCCTCTCTGATAGTTTCCGACTATCTCTTCGACGAATGGGACAAGTCGATCTTGTAAGATTAGGGAGAAAATCTTGTAGGCGGTATTCAACACCGTAATACCCCTGTAGTTGCTGCACTCTAGCCTATCTCCCTTCTTGTATATGGGATAGATGATGCCAAGATTCCAATCACAAGGCATCGATTCGCTATCCCATACCTCAGTAATAATTTGATGAATTTCCTGTTCGAGTGCTGCACCACCGTTTTTGATCAGTTCGGCTACTATTCCGTCGGTGCCTGGTGCCTTGTTGTTCTTGAGCCGACGGATGGCCNTTCGTGTTTCATCNATGCTAGGTGGCAGTAGCATGATATCATCTGCTAGTGGAGCCTCTAGCTGTT
>1rnd-1_family-11#LINE/RTE-BovB
CAATTCCTTGGCTTCGCGNNNNNNNNNNNNNNNNNNNNNNNNNNNNNNNNNNNNNNNNNNNNNNNNNNNNNNNNNNNNNNNNNNNNNNNNNNNNNNNNNNNNNNNNNNNNNNNNNNNNNNNNNNNNNNNNNNNNNNNNNNNNNNNNNNNNNNNNNNNNNNNNNNNNNNNNNNNNNNNNNNNNNNNNNNNNNNNNNNNNNNNNNNNNNNNNNNNNNNNNNNNNNNNNNNNNNNNNNNNNNNNNNNNNNNNNNNNNNNNNNNNNNNNNNNNNNNNNNNNNNNNNNNNNNNNNNNNNNNNNNNNNNNNNNNNNNNNNNNNNNNNNNNNNNNNNNNNNNNNNNNNNNNNNNNNNNNNNNNNNNNNNNNNNNNNNNNACACTGATACGGCCGGTAGTCCTCTACGGGCACGAGTCCTGGACTATGCTGGCGGAGGACGCCAACGCNCTCGCCGTNTTCGAGCGGCGCGTGCTACGGACTATCTTTGGCGGTGTGTGCGAGCAGGGCGTGTGGAGAAGGAGGATGAACCACGAGCTAGCTGAGCTGTTCGGCGATGCGGACATCCTGACGGTTGCCAAGGCCGGAAGGATACGCTGGTTGGGGCACGTGATGAGGATGCCGGACTCATGCCCCGCCAGGAAGGTGCTCGTCAGCGA
>1rnd-6_family-2587#LINE/CR1
AATGCAAAACCGATACAAAAACGTATGCCAGTCGGTCCACCGTTCCGGAAGGAAGTAATTNAGGTTCATTATTCTTATTTATTTCANACACTAATGANATCTNATGATATCTAATGATAATGTATCACTAATGATAGAAATGTATGATANATANTTCTTTNATATGCTGACGACTTNAAAATTTGTAGACTTATNAATTTAAATCTCAATATATTAATATTTCAATTTTANATTGGAAATTTTNGAGATTGGNGCACGTGGCATTTTCTTTCAATCTGTGTTATTAAGTGTTGTACTATATCTGTTACTTCTTCTAGGAGTTGTTTTCTTTTTGATTTATTTTATCTCTGGCGAACAAATTTAACGTTTTTTTTAATGTTTCTGACCTTGGTATAATTTTAGAAAGCTTAATGGCTTGAATTTCATCTACAGACTCTTGGGCTCGTATACCGAACGACNAAAGATNTTAGCGACTCGATGTGCATAAAAANCCTCTGTTGTAGTCTGGTGCGNTCGATACTCGAATTNNGGGTAGTTATATGGAATCCGTACATCGATTATTGGATCAAACGGCTNGAATCNATCCGACGTATGGTGACTCGNTACGCCTTGGCTCGACTTCACTGGCCCAATTTTCANCAACTNGACTGCGCGCTGCGCGTGCCTATTACTCGGATTCAAACNTTAGAAACGAGAAGACGTAATTGTCAGGTTCTGTTCATGGCAAAATTTCTAAAAGGCGAAATAGATGCACTCTGGAACTGCTGATAGCGAGCAATCAAGCTATCCAGCAGCAAAATCCCTTTTGTACCTGAATGACAGCATTTGCGCTTGTCCGTTGTAAAATAAAACTTCTCGTAATTCGTTTCGCCTTCCTTGAGAGTTTAAACCTACAATTAGGCTTGAGTGATTAGATGGATTAAGTATACATATGATTAATTTTAAGAATTTTAAATTGATCAACCTTAAAGCGNACAATTATGCCCTAAATAATAAAAAAANNCAAAAAGATCGCAGAGTAACTGATTTTCGGATCTCGGAATTTCTTCTGTAGCAAGTTTGTGGTCGAACTATTCTATTCCATATCGATGTCCACGGATTCAATATTAAAGTCGTTCGGACTTTCGTTTGGCCAGTTTCAGATAG
>4rnd-6_family-1606#DNA/Merlin
AGTAAAAGTATACATGCAAAACGCCTTTACGCGCCTAATTTTACTTGTCTGTAGGTGTCGTGAATATACATTCAAACACTCGAGCAGGAGTAGAACAAATATGTGTATCGGAAATCAGTTACACACATACATTCAATGGTCTTTAAAACGCAGACACGTATTAAGTAGACCATAATTTATCCATCATCGACAGAGCAACACGAACTTCAAGAGCAGCAAAAAATGGACGTTTTCGCCAGCATTAAAAGTCTAACGGACTTCAAAAAAATCACGTCGGACGAGCAGCGGTTGGTTCGGTTGTTGCAGGAAGCTGAATTACTTCCGCCGACGCAATCTTGCGAAAAGTGTAACCGGGCAATGAAGCTAAAGCTGACGCGCCGAGCCAATGGATGCAAATGGATTTGCAAACCAACGTCGGCCTGCGCCGGATCGGAGTGCACTGTGCGGACCAACAGCATTTTTAAAAACTCCAGGCTGTCGCTCCCGCAGTTGCTAGAGCTGACATACGAGTGGTCCCGGAACAGCACGAGAACAGTTGCTGGTGCCGAGTGTCGTGCTGGAAAAGCGGCAGTGCTCCGGTGGTACGAGGTGCTCCGTGGCATCAGCTCCGAGTACATCGAGCAACGGCGTTCAACGATTGGTGGTAGCGGACTTACTGTGGAGATCGACGAGTCCGTTGTCACCAAGCGGAAGTAAAATCGCGGAAGGATGGCAGATAACAACCAGGTGTGGCTGATCGGTGGTATCTGTCGGGAGACGCGCGACATATTCCTCGAGCTGGTGCAGAAACGAGATGCTACCACACTGCACGGCATTATCATGCGGCATGTGGCACCGGGGTCTACAATCCTAACGGACGGATGGCGAGCCTACAACGGGTTGGAAAACAACGGCTACACTCACGCTATGGTCAACCATAGTGAAAACTTTGTACACCCGAACGACCCGTTTGTACACACCCAGAGCATCGAGAATTTATGGCGCTGGATAAAGCCATTTCTCCGATCGAAAGGTAGCTATATTCTTAACGGAATCTTTTATGTTTCTTAACTCGTGTCTTTTTTTTTGTTAAAAGGCACACATCGAGGATCGTTGATTCACTAT
>1rnd-5_family-1332#LINE/Jockey
CAGTTTGGTTTTNGATCAGGTCATTCNACTACACATCAGCTGCTTAGGCTCAANAGTATCGTTCGGGCAAAANAAACTGGATCCCGNTCCACTGCCGTCGCCTTNTTGGATGTTGAAAAGGCTTTCGACAACGTTTGGCATGGTGGGCTCATTCATAAGCTNTTAGGNTACGGTCTTCCAATGTNCTTGGTGAAGATCGTCAGCAGCTACCTGGAGGANAGGACGTTTCGGGTGGCNTTGNGCTCTGCGNTGTCGATCCGGCCGATATTCCCGCCGGCGTNCCGCAGGGNAGCNTATTGGNNCCTTACTNTACATCCTGTACGCAGCGGACGTNCCTGNTCTNCCCTGCGATGGCGAGCTGTTCCTGTTCGCAGACGACACNGCCATNGCGGTAAGGGGTAGAAGACGTTGAGCTCAAGAGTAGGACGCAGCGCTGCCTNGACGTTCTGCTTCGCTATGCTNCAAACTGGAAGATCAAAATCAACCCGACCAAGACCCAGGCGATGATGTTTCCCCACCGGTATAGAAGATCTCTTATCNCTCCCCCGAGTACGTAGCCGATAGTAGACGGAACAGCTATCTNGTGGTCACGGTCGNTAAGATACCTNGGACTTACGATCGATCTTAAAATGCTCTTCCGNAAACANGTNCAGGGCGTNTTGGACAGGGGACATATGCTGCTTANGNGCCTGTACCCGTTGATATGTCGAAGATCGCGACAGAATAGGCTGCATCGTACAAACAAATATTTTCACCGATGGTAGCTTACGCNANTCCGGTGTGGGGNTCGTGTGCAAGGACTCACCTNAAAAAACTCCAAGTCATGTTGAATAAACTNCTGCGCATGANAATGGATGTAAGTCGCTACACGCGGAACGCTNATCTCTACTCCTCGGCAGGAGTAAAATCGCTAACGGACGTAACGGAAAACGCATCCCATCGTTTTTACAATCGTTGCGCAACCTCGCCATTCCCGCTGANCAACAACTTGGCAGCACAGAGTAATGTTTTAATGTTATGAAATGTTTGTTAATGTAAAAAGTGTTTATTTNAAGTGTAGTTTTTTAGGCAGTAGGATAAGACATTCGCAAAAAAAAAANAATAAAGCGTCTTAAGCACATA
>1rnd-5_family-596#LINE/R1
AGTTTCCCGCCGGCAGAAGCGTCGGACCGACAGGCGCGTCNGTACGAGCNGGTCTTGNAGAAGCTGGAGGAGCTAACCTCTNTGTACCAAAAGAGCGAGGCGGAAAATGCGAGGCTCCGAGCGGAGCTCGANATNTATCGNACGGGTGTGCGAACCGTCGTGCAGCTGGAGGATTCAGCGACTGGCGTGCGCTTGGGAAACCAAGCCNCTNCCAAGTCCGGGCCCAGCAAAAGGACGCTCAGGCGCTCCAAGCAAAGGGAGAGAGCCGAGGCACGCCAGTCGCAGGGTCCTGCCCAGCATCGCCTGCTGGAGCTGCAGGAGCAGCTGCGGCGGGAGATNGCGGAAGAAGAGNGGCAGGCGAGGGCGAGGAGCGGGCACGGGCAGCGGTCCCAGCCCCTGCAGCAGCCGTACGACCTTCCGGCACCGGAAACCAGGCGGCAGCAGCAGCAGTCCTACCGNGACGCCCTGGTANNCGGATGGCAGGTTGCGGGGAAGCGGCAAAAGGCCCAGCCTTCAGCCGCACCCCAGCAGCGGCAGCGGCCGCAACCTGCAGCGCAGAGCCAACGCCCCGCACAGGCGAACCGGCGGGCCAGACGNCGACGACCAGACGCCATCTTGGTGGTCCCGGCACCGGGGGTCTCCTTCGCGGAGATGTACAGGCCCATCCGGACGAGCCCGGCCCTNCAGGATGTCCAGCAGCGCATCCGCATAGGGAAGCGGACACCGAAGGGGAACCTCCGGATGGAGCTGGCGCGCGACGTGGACGCCGCGGCGTTGTGTNGCCGCATCCAGTTCACGCTGGGGGAGCTGGGGTCCGCCAAGGTCCTTACCGAGATGGCGGAGGTGCTNCTCAAGAACGTGGACAACCTCACCGAAGCGGACACCATNNNNNNNNNNNNNNNNNNNNNNNNNNNNNNNNNNNNNNNNNNNNNNNNNNNNNNNNNNNNNNNNNNNNNNNNNNNNNNNNNNNNNNNNNNNNNNNNNNNNNNNNNNNNNNNNNNNNNNNNNNNNNNNNNNNNNNNNNNNNNNNNNNNNNNNNNNNNNNNNNNNNNNNNNNNNNNNNNNNNNNNNNNNNNNNNNNNNNNNNNNNNNNNNNNNNNNNNNNNNNNNNNNNNNNNNNNNNNNNNNNNNNNNNNNNNNNNNNNNNNNNNNNNNNNNNNNNNNNNNNNNNNNNNNNNNNNNNNNNNNNNNNNNNNNNNNNNNNNNNNNNNNNNNNNNNNNNNNNNNNNNNNNNNNNNNNNNNNNNNNNNNNNNNNNNNNNNNNNNNNNNNNNNNNNNNNNNNNNNNNNNNNNNNNNNNNNNNNNNNNNNNNNNNNNNNNNNNNNNNNNNNNNNNNNNNNNNNNNNNNNNNNNNNNNNNNNNNNNNNNNNNNNNNNNNNNNNNNNNNNNNNNNNNNNNNNNNNNNNNNNNNNNNNNNNNNNNNNNNNNNNNNNNNNNNNNNNNNNNNNNNNNNNNNNNNNNNNNNNNNNNNNNNNNNNNNNNNNNNNNNNNNNNNNNNNNNNNNNNNNNNNNNNNNNNNNNNNNNNNNNNNNNNNNNNNNNNNNNNNNNNNNNNNNNNNNNNNNNNNNNNNNNNNNNNNNNNNNNNNNNNNNNNNNNNNNNNNNNNNNNNNNNNNNNNNNNNNNNNNNNNNNNNNNNNNNNNNNNNNNNNNNNNNNNNNNNNNNNNNNNNNNNNNNNNNNNNNNNNNNNNNNNNNNNNNNNNNNNNNNNNNNNNNNNNNNNNNNNNNNNNNNNNNNNNNNNNNNNNNNNNNNNNNNNNNNNNNNNNNNNNNNNNNNNNNNNNNNNNNNNNNNNNCAGACATCCGCCATCGGGGAAATGGACACGGAGACACAACAGCACCCGTCCAATCAGC
>1rnd-1_family-147#LINE/CR1
AAACACTGGGTGTTCTTAAGCGTGTNGCTCGCGACTTTTCCGACCCCCTGCGTTTGAAGGCNCTGTNCTGTTCGNTGGTCAGGTCNTTGCTGGAGTATTGCTCAGTAATNTGGTCCCCTACGGCTCGGGTCCATATGGA
>1rnd-1_family-27#LINE/I
GTGATGCGGGTCTGGACTGAAACAAANAAGCACAGTNATTTGGACAGTACAAACATGATTGCCTGCGTACAGTGTTCCTCAAGCNGCCCAGCAGTGATAGCCCGNGCTCGACCAAGCCAGCACCGAACTCAGAAGCTATCGGCGAGTTCCATCCCGTAACAGCAGGGTCTCCGCTAATCACGAGGCTGNACCCGCCGACCACCTCCGAACCCAACGCCAGCACAGGCCGAACCCGCCCCATCAAGGCTGGACNGAGATGAAGAACACTGTTACAGAAAAAGTCTGCCTCCTTTTTACGACAGTGTCGACATTGNCCCCGGATGCTGTTGCTCCGTCAACGGATCACCCGTGGCACTACAAAAAACACTTAAGACAAAGACAACACAACGAATAACAAAAAAAGGAATGGCGGATATGGATTGGAAGGATAATGGGGATGCGGAATCAAAGGATAAGACCGTTGTCTCTGGCGAATCNNNNNNNNNNNNNNNNNNNNNNNNNNNNNNNNNNNNNNNNNNNNNNNNNNNNNNNNNNNNNCGGTCGTCTGCCGATGCTCTCGACTGCGCCCAACAAGGAGGGTCTTGCGGTTTCAAACTCCACGCAGGACCACAGAAGGTGATCCACATCGTGAAATCCGTCACCGCAGCCACACACCTTCGTCTGAGCCAGAGTTATACGCTGCAGATGAGCATTCAACGCGAAATGATTCGACATAAGTCGAGACATCATGCGTATGAACGCCCGGTCTACAGAGAGCCCACCGAACCAAGGCCGCAGGGACACTTGCGGAGAGATCGAGAAAAGGAATCGCCCGAGATCGTCCGCCTCCCACATGCTCTGCCAGCGAGACAGGAAAAGTTGCTGTGGTAGGCGAAGAAACTCTCGGGCCGAGATCGGACGGTCGTAAAANGCGCCTTGTTGGACGCCTGTTTTGGCCAGTGAGTCTGCCTTCTC
>1rnd-1_family-46#LINE/CR1
TGTACGACTACACATTAAACGGTTCTGCTATTGTCCGCAAAAGCTGTGTCAGGGATTTAGGAGTGCTCCTCGATGAGAAGTTGAGCTTCCACGAACAGCTCGAACACGTCGTCACCAAGGGCAACCAGCTGATGGGCTTGCTTAAGCAACTTGCTCGCGACTTCACGGACCCGGTCTCCATCAAGACGCTCTACTGCTCCTTGGTTCGATCGGTGCTGGAGTATGCCTCCATTGTATGGTGGCCATCTGCTGCTCGGCCCCTGGCCCGTTTGGAATCCGTCCAGCGCAAATTCACCCGGTTCGCTTTGCGCTTCTGGAGGGTTCAAGTGGACTACGACGCTCGCTGTGCGCTTTTGGGTATCGAGTCGCTGAACCAGCGNAACTGCAACGCCCAGAGACTATTTGTTGCGGGACTTTTGGACTACCGGATCGACTCCCCAACGCTACTCTCTGGGCTCAACTTATACGTCCCAACCAGGCCGCTTCGCCCAAGGACGCTGCTCGACGTAGAGGATCGCCGAACCCGTTTTGGCGCCTTTGATCCCTTTCTCCGTATGTGCCGTGAATATAACTGTATCAGTAATCGTCACCAACCGGACATGCCACGCGCTGCGCTTTTAAATTGTATTCG
>4rnd-5_family-2137#DNA/TcMar-Tc1
TACCGGGGAAACATTTATTACATGGCAAATACCGAGAATTGCTGCAGGCGAAGATGTGTTAGTGNACANAGTGAGCTTGTGAAAGGGAATNGTGCGCGTTCACACCATCCATGTTTGATACGGTACAAGTTTAAAAATAGTAGCTCTTAACCATGCGAAACAAGTGTCTCCCGAGGGTGGTTTAGGTTGAAGGAGCGAAANAACACATTTTTTATTGGAGTTAGATTNAATAGTATTTNTGTAGGGTGAGTATCAGCNATTGGTACGAGAATGGGNAAAATTAAATCGAGATCGGCAACCAACCNNACGTTAAATGTACAAGGAGGACATACAATACACCTCCAATTGTAACAGTTCCTGATANGACACATTGTCCAATGANNNNNNNNNNNNNNNNNNNNNNNNNNNNNNNNNNNNNNNNNNNNNNNNNNNNNNNNNNNNNNNNNNNNNNNNNNNNNNNNNNNNNNNNNNNNNNNNNNNNNNNNNNNNNNNNNNNNNNNNNNNNNNNNNNNNNNNNNNNNNNNNNNNNNNNNNNNNNNNNNNNNNNNNNNNNNNNNNNNNNNNNNNNNNNNNNNNNNNNNNNNNNNNNNNNNNNNNNNNNNNNNNNNNNNNNNNNNNNNNNNNNNNNNNNNNNNNNNNNNNNNNNNNNNNNNNNNNNNNNNNNNNNNNNNNNNNNNNNNNNNNNNNNNNNNNNNNNNNNNNNNNNNNNNNNNNNNNNNNNNNNNNNNNNNNNNNNNNNNNNNNNNNNNNNNNNNNNNNNNNNNNNNNNNNNNNNNNNNNNNNNNNNNNNNNNNNNNNNNNNNTNCNCGGGAAGACAGTGCCCCGGGCTTGTTCCATGTATTGACCNTGTTCCGGATCGAGCCGTTATCGATGCAGGGATTTTGATTAGAATAAAGAGTATGGTAAGCTACTACTCTTCTTTTAAACAATAGTGTTTTAAAATATTTATTTGTCCCCCATTTTGTTTTCTTTTTCCCCTAGGGAACTGTCAAATTTGGCTTGCAAACCTAATACCAAATTACTTANTAAAAAGGCAAGACTGAAGCCTGGTTTATGTTTCAATTCCATAAGGGCACAAGATCAAGTAGATCGAACCGAAAAAAAAATCATTCCCATGCATGCACGTCCATGAGGTTAATTCTAATACNNCTTTTNCACGCCAATTTGGGATATCCCTTCGAGCAAAAATANCATTAGNTCCGAGTCGAATAGTTGTCGATCACGTTAAAGAAAAACATGGTGAGAGCAAAGNATTCAATGCTACTATCTGACATTTAAATTCAAAGCCATTGCGGGTTTCGCTCTACCAACATCAGTGGCNAATATAATCCTCCCACTGACGTAAAATAATAACCATAAACAAAAAAATACTCACACACATTAAATCATTTCTTCTATTTCGTTTAAACATCGCTAACCGCTGCTCGTACCTGTGCGNCGTTTCAGTTGGCAGCAACTCAACAAGTGCCAAAGAGGATCATAAATTTATTGCACTGCACAACAGACGGGCCACTTCACTGCAACGGTGGTGCGGAATGCACCCAATGCCAGCCTCAATCACGGAAACCACACACACACACGGAAAAGT
>1rnd-1_family-173#LINE/CR1
AATCCTTCCTATCGTCCGCCCGCTTATCCCNTCNTCCCAGCATGGTTTCGTGCCTAGACGCTCCACCCCGTCGAACCTTATGTCTCTGATGCTCGACCTGTTTCCGCACNTGAATGCTGGTAGNCAGGTTGACGTCGTTTACACGGACTTCAAAGCTGCNTTCGACTGCTTGCCTCATCGGCTGCTTTTGGCTAAGCTCGAACGCTTAGGGTTCGGTGGTTCA
>1rnd-1_family-170#LINE/RTE-BovB
CCGAAGACAGTCGAGCTTGTTGAACGTCAGAACGTATCGAGGGGCCAACATCGATTCCGATCACTATTTGGTTGGCTTAGTGATTCGTTGCAGAATCGCCCGTCCCCGCGTCAATGGGGGCGAAGTTAACACGCAGGCTCGGCTCAACACGGACTCCCTAAAGGACAGTCACGTCCAACAGGCATTCAAATCCGCTTTAGGAGAGGCTCTACTACCAGAAAACGAATATGAAACTACGAGCGAACGGTGGAACGCTCTAAAAACAAAAATAATAAGCTGTGCCAATTCCACACTCCCACCACGTCGGGGCAACACCAGATCTGGCTGGTTCGACGAAGAA
>1rnd-6_family-4096#LINE/RTE-BovB
GGATGGCCAGCGTCTGTTCTCCATGTTAGGGGCGGCTGGCTGTCCCTTTCTGTCCTGGCATCCCNACGGGACNTTAAACACAGGATGCGTAGGCCCTCCGACGACACAGGAGGTTGGGGGAGAGGCCTTGCAAGCCACCCCCGGAAAACAAAANGCAACGAACAGCCAACAACAGATAATNCCGCACCGGACCAATCGATACAGACCCCCGCACGGAAAAAGGACTTACGATTGGAGNCTCGGAACCTGGAACTGCAGATCCCTTACATCTGACGGAAGCACCCGAATCCTGTTAGACGAGGTCCGGACCCGCGGCTTCGAGATAGTAGCACTTCAGGAGGTGCGCTGGAAGGGTACAATGGTGCGCCAGTACCGTAGCGACTGCACGATCTACCAAAGCGGTGGAGAAACGCGTGAGCTCGGTACCGCGTTCATGGTGCTAGGTGCTATGCGACAGCGAGTGATCGGATGGTGGCCGGTCAACGAACGAATGTGCAGGTTGAGTGAATCCGTGGCAGGTTCTTCAACCTTAGCGTGAGCACAGTCCGCACCTTGGAAGCNCCGATGACGAGAAGGAGATCTTCTNTACGCAGCTGGAGAGGGAGTACGACCGCTGCCCACAACATGATGCGNAGATAGTCATCGGAGATTTTAACGCTCAGGTCGGACGGGAGGAGGCATNCAAACCGACGATAGGAAGCTTCAGCGCCCACCAGCTGACAAACGACAACGGCCTCAGGCTTATNAATTTTGCCTCCTCCAAGCACATGAGCATTCGCAGCACCTTTTTCCAGCACGCACCTCGGTTCAGCTACACCTGGAGATCACCACAGCAGACATATTCCCA
>1rnd-1_family-188#LINE
AACTGCGTCGGGCCCGACCGCAGCAACTGCTGCATCCGATGCGGAGAACCTGGCCATCGGGCGGCCACCTGCAGCAGTGCGGTTAGCTGCATCCGGTGTGGAGGACCGCACCGCATTGCAGCGCACGGCTGCAGAGGAGCGAACCGATAGCGGGGAGTGCCGGAGATGCAACGCCCGTTTCGGCCCGAACGAGNTCCGCCATCGGCCGANGTTTACTTCGTCGTCGGCAAAGGCGGAACCAGCGGCAATAGAATACCGCGCCCAATGACGCGCCGGTATATTGCCGCCATCGCGTTCGGGTCGAATGCGCTGTCGCAATCATAGGAGGAGTAAGCCC
>1rnd-1_family-129#LINE/CR1
GTATCCTCTGGTAAAGGATCTAGGTGTGTGGCTCGACGAAACGCTGTCCTTCGGNTCCCACGTCGATTATGTTATCAGCGAGGCTAACAAATCACTGGGTCTGATCATTAGGCTANCGTCCGAAATCCGCGATCC
>1rnd-1_family-162#LINE/I
GCGCATCTCCAGCGTATAGGACGGGTCGACTCCAAAGCATGTGGCTGCGGCCTC
>1rnd-1_family-40#LINE/RTE-BovB
GCACACTGATACGGCCGGTAGTCCTCTACGGGCACGAGTCCTGGACTATGCTGGCGGAGGACGCCAATGCACTCGCCATTTTCGAGCGGCGGGTGCTACGG
>1rnd-1_family-104#LINE/I
TGGAACACCACCTGGCACAACCTAGACCTCTCCACGAAACTCCGCTCCATCAAGCACAACACCGCACCCTGGGACGATCCCGATTCCAGCCACATCCAACGAGTCCTTTCCCGCCTTCGCATCGGTCACACCCGCCTGACACACTCCTACCTTCTCGACAGATCCAGTCCTCCACTTTGCAGCTTCTGTGGCGTCGACATTACGGTCCGCCACATCCTCACCGATTGCCATGGATACACTACACACCGAGCCACCTGCCAACTNGATACCGACCTAGCCATCATACTATCACCCGACAAACAACAGCAGAACCGCCTCATCCGATTTTTACGCATCAGCAACCTGTACCGAGAGATATAAATTCATAGCGCAATAGTTTTTATATTACACGNANAATAGTAGTTAAGCAATAGTTAAGCCATACNCACAATAGTTTTACCACACAATGTAACAATAGACAGGAAAGAGGCGAATGAGGTCTCAAAGACCCA
>1rnd-5_family-3537#LINE/CR1
GTTTATTTTCACAGTAAGAAAGTAATCAAGAATCTTTTTATGGTTTTGTTTATGTNCATTGGTGCGNAGAGATTAGTCAGACATGACCTTATCACTGCCTTAAAAGTAAAGCTTAGTAAACTATNNNACGCGCGNGNANAAGCNCNANTGANNNGNGANNGAATTAGNAAANNNTCGGNNACGNTNGNNNNGNTCGAGCCANTCAAGAGCCATCGCCGCTANAGGATCGTTCTCGCTGTATGCACGTCTTCTNAGGTCCGTTCTAAGTGGTCTGTAGTTACGGAACATTCTAGGAGNGACATTTNAGCTAACTCTAGCCAATAGATCAGGTGCATCTATCTCACCGACGAGGAGCTTAGACANAAAGATGCATTGGGCATTATCACGTCTCCTAGCGAGTGTATCTAAGCCAAATAACAAACAACGAGTATGGTACGAAGGACGAGTGGCTNCATTACGCCACNGAGTGAAGTGACGATACGCGTATTCTTTTTGGACAGCTTCAATCCTATTAGCCCATACACTAGACGAAGGACACCAAACGACAAAACTGAACTCAAGAACTGGCAACGAATTAATCCTAACATTTTTGTTGGCTTTGTCTAAAATATCACAGTAGTGCTGATGAAAATCTNGTTCTAGCGGCCCTCNNTGNGACTCCTAAGTCCCTAATAGTAGTGCACTCCGGCAGTTGAGTCCCAAAGATGTTGTANTTGAAAACTACTGGACTAACTGTTCTAAAGAACGACATTGACACACATTTATCGACAGATAATTTCANGGTTCGTTATTTCTGCACCAGTCGGAAAAGCAACTAGAAAATTGCGTTGCAAACAAAGACAGCCGNAAACGCACCGG
>1rnd-1_family-22#LINE/RTE-BovB
AGAGAGAGCCATCCGCGACTCGGAGGTGGAAACTTCGGGGACCATCTTCTATAAGTCAATCCAGATCCTGGCATACGCTGATGACATAGACATCATTGGTTTGAGGCTCTCCTATGTAGCAGAAGCTTATCAAAGGATCGA
>1rnd-6_family-430#LINE/CR1
AAAAAAAAAAAAAAAAAAAAAATCGTTCGGTCNTTCTACCGACNAGATGCTCTGAAGGTACAAAATNAGNGACATTGACGTTAATCGCGTTTNCTCNATCAAGGATCTCGGTGTCTGGCTGGGTTCTCAGATCCGAAACTTACGTTTAACGACCATTTGGAATTTATTCTCGGCAAAGCTAACCGTATGTCGGGTCTCATTACTCGTTTCTCGTCTAATGTCTTTTCCGTGATCTTGAAGGCNTTGTCTGTTGCTGGGTGCGATCGATCCTCGAATATGCTTGTGTAGTTTGGTCGCCGCTGGGAGTGACGGCGATTGCCGAGGATAGAGCGTGTTCAGTGCGATTCGCGCGATTCGCCATTTGCCCTTATGCGACAGTTCCCNCATATCCTTTTCGCTGTCGCTTATTAGGCCTTGAANCCCTGCAAACCCGTCATTCNCATTCCCAATCTTCCTTTATCGCTGGACTTCTGTCCAACAACATCGATGCTCCTTTCCTTCTTTCCTGTATTTCTTTATTCGACCTTTCCGTCACCTGCGTGTAAGACCTCCTCTCCATATCCCAACTAGGCTTACGCGTTACGGCCAGAATGACCCTCTCCTTAGAGCGCAAGCGGCATTTAACAACTCTCAGCATCTATCTANCTTTTCGTCCCCGTCTTCGTGCTTNCTCTTCCNAATCTTTTCCTTANTGTCGGTTTTAAGATACATTGTTAAGCATTTTAGACAGGCTGTTGTGAATAA
>1rnd-5_family-1189#LINE/Jockey
AAAAAAAACTATCGCCAGNAACGAGAAAAAGACAACAACANNCNATAAATAAATCAATAACANANATATACTAGAATTATANACGNAAANCTGCCTACACNANACNGCCCCTCGCACGATTCAAGAAAAGTAATACAAGCAAACATTCAAGGACTNATAAATAACAAAGANGAAATCCGNGANATACTGATCAAAGAAAACGTAGATGTAGCTTGCCTACAAGAAACGTGGCTAAATCCAGACNCCACAACGAGTGCAAGGATACCTAATTACTACCATACTCACACAGAACAGAGAAGATGGCTACGGAGGNTGCAGCATNATAATCACACAAAAAATTCGAGTCGAAGCGTTACATATACGTCACCCAAGCGATCNTCNNNNNNNNNNNNNNNNNNNNNNNNNNNNNNNNNNNNNNNNNNNNNNNNNNNNNNNNNNNNNNNNNNNNNNNNNNNNNNNNNNNNNNNNNNNNNNNNNNNNNNNNNNNNNNNNNNNNNNNNNNNNNNNNNNNNNNNNNNNNNNNNNNNNNNNNNNNNNNNNNNNNNNNNNNNNNNNNNNNNNNNNNNNNNNNNNNNNNNNNNNNNNNNNNNNNNNNNNNNNNNNNNNNNNNNNNNNNNNNNNNNNNNNNNNNNNNNNNNNNNNNNNNNNNNNNNNNNNNNNNNNNNNNNNNNNNNNNNNNNNNNNNNNNNNNNNNNNNNNNNNNNNNNNNNNNNNNNNNNNNNNNNNNNNNNNNNNNNNNNNNNNNNNNNNNNNNNNNNNNNNNNNNNNNNNNNNNNNNNNNNNNNNNNNNNNNNNNNNNNNNNNNNNNNNNNNNNNNNNNNNNNNNNNNNNNNNNNNNNNNNNNNNNNNNNNNNNNNNNNNNNNNNNNNNNNNNNNNNNNNNNNNNNNNNNNNNNNNNNNNNNNNNNNNNNNNNNNNNNNNNNNNNNNNNNNNNNNNNNNNNNNNNNNNNNNNNNNNNNNNNNNNNNNNNNNNNNNNNNNNNNNNNNNNNNNNNNNNNNNNNNNNNNNNNNNNNNNNNNNNNNNNNNNNNNNNNNNNNNNNNNNNNNNNNNNNNNNNNNNNNNNNNNNNNNNNNNNNNNNNNNNNNNNNNNNNNNNNNNNNNNNNNNNNNNNNNNNNNNNNNNNNNNNNNNNNNNNNNNNNNNNNNNNNNNNNNNNNNNNNNNNNNNNNNNNNNNNNNNNNNNNNNNNNNNNNNNNNNNNNNNNNNNNNNNNNNNNNNNNNNNNNNNNNNNNNNNNNNNNNNNNNNNNNNNNNNNNNNNNNNNNNNNNNNNNNNNNNNNNNNNNNNNNNNNNNNNNNNNNNNNNNNNNNNNNNNNNNNNNNNNNNNNNNNNNNNNNNNNNNNNNNNNNNNNNNNNNNNNNNNNNNNNNNNNNNNNNNNNNNNNNNNNNNNNNNNNNNNNNNNNNNNNNNNNNNNNNNNNNNNNNNNNNNNNNNNNNNNNNNNNNNNNNNNNNNNNNNNNNNNNNNNNNNNNNNNNNNNNNNNNNNNNNNNNNNNNNNNNNNNNNNNNNNNNNNNNNNNNNNNNNNNNNNNNNNNNNNNNNNNNNNNNNNNNNNNNNNNNNNNNNNNNNNNNNNNNNNNNNNNNNNNNNNNNNNNNNNNNNNNNNNNNNNNNNNNNNNNNNNNNNNNNNNNNNNNNNNNNNNNNNNNNNNNNNNNNNNNNNNNNNNNNNNNNNNNNNNNNNNNNNNNNNNNNNNNNNNNNNNNNNNNNNNNNNNNNNNNNNNNNNNNNNNNNNNNNNNNNNNNNNNNNNNNNNNNNNNNNNNNNNNNNNNNNNNNNNNNNNNNNNNNNNNNNNNNNNNNNNNNNNNNNNNNNNNNNNNNNNNNNNNNNNNNNNNNNNNNNNNNNNNNNNNNNNNNNNNNNNNNNNNNNNNNNNNNNNNNNNNNNNNNNNNNNNNNNNNNNNNNNNNNNNNNNNNNNNNNNNNNNNNNNNNNNNNNNNNNNNNNNNNNNNNNNNNNNNNNNNNNNNNNNNNNNNNNNNNNNNNNNNNNNNNNNNNNNNNNNNNNNNNNNNNNNNNNNNNNNNNNNNNNNNNNNNNNNNNNNNNNNNNNNNNNNNNNNNNNNNNNNNNNNNNNNNNNNNNNNNNNNNNNNNNNNNNNNNNNNNNNNNNNNNNNNNNNNNNNNNNNNNNNNNNNNNNNNNNNNNNNNNNNNNNNNNNNNNNNNNNNNNNNNNNNNNNNNNNNNNNNNNNNNNNNNNNNNNNNNNNNNNNNNNNNNNNNNNNNNNNNNNNNNNNNNNNNNNNNNNNNNNNNNNNNNNNNNNNNNNNNNNNNNNNNNNNNNNNNNNNNNNNNNNNNNNNNNNNNNNNNNNNNNNNNNNNNNNNNNNNNNNNNNNNNNNNNNNNNNNNNNNNNNNNNNNNNNNNNNNNNNNNNNNNNNNNNNNNNNNNNNNNNNNNNNNNNNNNNNNNNNNNNNNNNNNNNNNNNNNNNNNNNNNNNNNNNNNNNNNNNNNNNNNNNNNNNNNNNNNNNNNNNNNNNNNNNNNNNNNNNNNNNNNNNNNNNNNNNNNNNNNNNNNNNNNNNNNNNNNNNNNNNNNNNNNNNNNNNNNNNNNNNNNNNNNNNNNNNNNNNNNNNNNNNNNGCTT
>1rnd-5_family-3575#LINE/CR1
GCGGATGCTGCAGACTGCCGTCCGAGTTGATAGATGCGGTTTTGTCCTGCGTTGATGTGCATTGGAGTTGCACTGGATGCACTAACGTCCTCAAAAATCCGCGCTGCCGCTCGGTCAAGGAAATAGGTGCTCAGGTCGGTTTCCAAGCCGCTCTTACCTCAGCTGTCACAGCTATGGGTAAGCTTGTCGACCCAATTATCGCCGAGATGCGCAGTGGATTAGTCTATTGCAGACTGCATCCACGCCTCAAAGTCGTAAACCTGATCCGCGACCCTTCACGACTGGAAAGCGGAGACGCGTTATAGCGGATTGTCCCGATGTCAACAAAAATGTAAACATTCGTGATGAAAACTTTTGTTGTGCGTCATTGCCGAGTGTTTACACCAATACTACCGTTGGTANCCCACCGGCACCTACGCTGCCTAGCGAATTGGTGGGATCCGATCCGCATTCATCGCCGCTGCGAGCTGCCTNCCTCGAGAGCCTTCCACGAACCGGATTTGGATACGGCTATCCCGCCTGTCTACCGCCGTCACCGTGCAACAAGTGGTCGCTTCCGTGAAGCGGCGGCTTGGCACCGATGACGTTTTGGCATTCTGCTTGCTGAGGAAGGGAGCCAGTGTGGACAGCATGAACTGGCTGTCTTTCAAAGTGAGAGTCCCGGCAATCCTTCGAGACACAGCACTCACACCATCGACCTGGCCCGTCGGTGTTGGTGTTCGCGAGTTTCTTCAAACTCGTCAACAGGACCGACAACAAATAACCACCGGCCGCCGTATCACTACTCACNCACCAGCAGTTAGCGTTCACCGTTCCACGGCACGCACACCGGCAGCTACTGATCACCGCTCCGTGGCACAAACACCCACACACACTGCTTATCCCGTCCCGACACACGCATCCATAACACAGGCTCACGCACTTGCTTCCACACAAATATACGAACACGTGCTAAATGACACCACTGATGGTCCTAATTCGACGCTTGTTGACGGCCCGTCCCTAAATCACCGCACTTCCAACGCGAATTTGCACCGGACAACACTTGATCGCTTTTTTCGCCAATAGGCGGACCGCCGCCCAATTAGCGCAAGCACTTACCTGTGTTAATCCTGCTCCCGATGCGTACCGCTCTACTCGCTCNTCTGCNNCTGTNTACTACCAAAACGTGCGGGGATTACGCACGAAGGTAGACGAGTTCCGGCTGTCGGTGTTGGAATCCGNCCACGATGTGATTGTCCTCACGGAAACCTGGCTCGATCCAAGTTTGCCATCGTCTCTGTTGTTCGACGACAGCTTCAGNGTGTACCGCTGCGATCGTAGTATCGACAACAGTGCGTGCTCTCGCGGTGGGGGTGTGCTGATCGCTTGCTCTCACTCTCTGACGTCACGGGAGCACATANCGGCACACCCATCGCTTGAGCTTGTGTGCGTNGCCGTCCAACTAGGCAATACACGACTCTATATTGCTGCTGCTTATCTNCCGCCCAGACGTGCCGCAAATATTGTTACGTCTGCTGCTCTTCAGGACCCGGAATCGTCCTTCCTGTNCTTTGAGCCGCGNACGCGCTCCGCTCTCTCCGCTCAGTTTGCTGACGGTATGCATCGCTNCGGGCTTTTCCAGCTTAACGGNCGCCCCAACGACAGCGGACGNNTTTTGGACCTGGTATTCGCGAATGGGGCCGTTGCCTCCGCCTGTGCACCGCCAGCCGTNTGCTACGCCCCGCTGCTAGCCATTGATTCACATCACCCNGCGCTNGAGATGGNCCTTCCGGTACCCCGTNTGAACTCAACTGCGACATCCGCGCCAACACCTCGNCTCGACTACGCGCGGACNAATCNCAACAGGCTTTTACCGATGATTTCCTCATTCGCTGCTGGCTTCGAGTGTTCCAGTTNCGCTTCTCTCGACCTCGCCGTTGACGANTTTACGCGGTTTATGTCACACGCGCTGANCGAGTGCACTCCGGTNAAGCGTCCTAGACGAGGTCCT
>1rnd-5_family-1130#LINE/CR1
TTGATTCAAGGATTTTGGAAATGGGGGGGGGGAGCAGTGAGATGAAGGGGGACCAGCCAAGCAGACTTCCATATGGTAGGAAAGGAACCCTCATTGATGGATCTGGCAAAGACGCGAGTCAAGAGGGGAGCAAAAAAGGAAGCACACTTCTTAAGGACAGAGGAAGGGATACCATCAGGACCNGGCGAGTAGGACAACTTGAGCTTAGACAGGGCGGACAGTACAGAGGGAACGTCTACGTGAACATCATTTAGGGAGAAGACGCCACGAGGGGTGTAAGAGAGACCGTCAACCAGAGACACCGTACCGCTGCAAGGATCAACGGAAACGCTGGAGAAGTGTTTAGCGNAAAGACGGCATTGTTCGGGGGGAGAGGAGGCGGTTTCATCATTAAGGGATAGGATAGAAGGGATGCCGTTAGGATTGCGACGCGCGTTANTAAATCGCCAGAAAGATCTGGGGTCGGTNGNGAAGCGGTCTTGCAGCCGTACTACAAAGGACGCGTAGCGCCGACGGTTATAAGAGCGATAAGCGCTGGATGCATATTTAAAAATGCGAAGCGTAGTCGGGTTACGGTTGCAACGATAGTTACGAAAAGCTCGATTCCTGTCGGATTTCAGAGTGCGCAACGATCTGTTCGACCATGGGGGGTGAGGAGGGGGATAGAGGAAGGGACAACAGGAAGGAAAGGCAGCGGCGATCNCCTCGTTGAACGTGGAGACGGCAGCATCGATGTTGCAGGATTCCTCGATGAAAGACCAGTCGACGNCCGACAGGGCGGCGATGAGTCTCGNGTGGTCCATTTTCCGGAAGTTGAATCCACGGAGACCACGGTCNCCGCGGGGTAGATGAGCGGCTGGGGGTGACGGAACCGAAATAGTGGTCTCCAGTGCGGGGTGATGCAGGTCGATAGGCACAAGGGGGCATGGTGCGGANTGAACAAACGAACAGCTTTCAGCGGCGGCAGGGTTAGCGAAAAGTAAATCCAGCTGGCGATCGCGATGATTTTTCACCCCTGACAATTGCAGCAATCCATTGNAGGTCATGCCATCGATGAGAGAGCATCCGGACGATGAATAGTTGGGCATGAAGTGGCGTGGTGGGTCGGTAGCGGCANGCCAGGTAATAGCTGGCANGTTGAAGTCTCCAAACAGCAACAGTAGGTCGTTTTGCGACATACGTTCGGAAATGTCACATACACTCTCATGCAGATTGTCGAACACATCCACAGAGGAACTGCGTTCAGGAGCGATGTAGATCACACCGATGAACAGGCTGCAGCGATGAAGTTTTACGCACACCCACAGGAGCTCAAGCGATGAGAAAGCGTGACGTAACATGAAGCTGTTTAANGAAGCAGCACAAGCGATGAGCACACCTCCACCACGAGAGTGTATGCTGTTATCAGTACTTCGGTCGCAACGGTATACGTTGAATTGCGTGTCAGCTAGTAGTGCGCTGGGTATCGATTCGTCGAGCCAGGTTTCGGTAAGTACCAATACATCGAGATCAGACTCAGATAATGCGAGTCGGGTGTTATTCAGCTTGGTGCGCAGTCCTCTAACGTTCTGGTAGTATAGGAGAAGCTCTAAGTTAGGAGCCTGTGCATGCGTCGGCGGAGTATCACGGAGAACACGTGTAGTTAAGGCAGTGGTGGCTCGGGCATAGTGGCGTGGTGCGGATCGGAGAGCGGCGGATTCAGGTGGTTGGGCGGCAAGTTGACTCGTATACTGGTGGTCGGAAGTGGTTCCCG
>4rnd-6_family-227#DNA/TcMar-Mariner
TACTCAAAAGAGCTGCCTTTGATAGCGATATAGCGATTATAGAGATCTTCCAACTTNTCGATACCTCTTTTGTAGTACGATTTGTCTTTAGCCCTNAAAATAGGCCTCTGTTCTGGTGATTTCCTTCCAGNGAGCATTCTNTTGANTCCTTGGAACAGGAAAGTCCGAGTTTGAGTCTGGGTAACATTTATCAAGCCGTTGTTTAGTTTGCACNGTATTTTNCCATCGAAAGGTNATCGNAAACACAAGAAATTCAAAATACTTTGACTCGCCGACTAATGGTCTGACAGCTGTCAAATTTANACACGTATCTTTTGAAGGTCGGAACTAACTGCAAATCATATGGATTAANTTCTAGTAGCACCA
>4rnd-6_family-1698#DNA/hAT-Ac
CGTAGAAAACCGTATGAACAGAAACATTTGCTTTTTTCTTTTTTCCGGGTTTCACTTTACGCGTCTCTTCGATAACCGGATCGACGATCTGAAATATTTCTATGGGTAGATTATTTTGATAATGAACGCCGTTGACTTTGTTGGGAACGATGCAAAGCTGTTTCGCTTATGAAATTAATAGCTTATGAAGAATGAAAGAATGAAAAATGTGTTTACCTCCTGCCAGTGCGNTACATTACTTATCGATGAAATTTTTCAATACCGATGTTATATTTTCATAAATANACAGGAAATTATTACGCATTACACTTTGCAACACATTNACGCNTTTTTCNTCAACATCGTTTAGAAGTGTTACTGAATGCAAAACTCAGATGTTGGTGATGTGATAGGATATGTAGTCACCCACCGTTTTCTGGTGTTCCCACATCCTACCACAGCCACCCCGATGTCCTTTATCTTTCATTTATATTCACACGAAAATTATAATTAAAATATTGTTCTAATTGCNNNNNNNNNNNNNNNNNNNNNNNNNNNNNNNNNNNNNNNNNNNNNNNNNNNNNNNNNNNNNNNNNAATAATATTATAATATTGTACCATTGTTAAAGTTAATAATTATGATTTAGCAGTTAAATTTAAAAAAGGATCTGGAAACTAAATCGAGGCCTCTTTGAATTAGTGCATTATTAAACTATGAATATTTCATAAAACTTTTTTTTTCGAATCTTCAAATTATTATCCTAAGTTCATTTCTTTCTTTCTATAAAAAATAAATTATAGGTCGGCTATTTTTTCTTTTGTCGCTGTTATTCTGCGAAACTAACATTTTATTAGCTTAACCATTACGAAGTATTTACATCCTATCAGTTCCTTAGCGATTAAGATAAATTGCACTATGATGTATTCGTTCTTATCAGCTAATTACTAATCTATCTTCACTTTCACTAATCTATATGTGTAGTTTATTGTAATTGTGTTTAATGAAAANTATTTCNTTTAATTTTTTTGGCGTCAACCTATTCTTTTCTCTGTTAATATATCNCCTGCCTTAGAAAATACNCGTTCGCATGGAACNGATGANGCAGGAATACNCAAATATTGTTTTGCAAACATTGAAAGTGTCGGGTACACGGCTTCTNTTTCCTTCCGCCANATAAATGGATCACTTTTCACATGCAGATTTTGTTCCGAAATGTAACGATCCAGCTCAAGAGCCGAAAGAATTCTTGAGCTAGATGCGTTCTGTGTACGGTGAACTTTTTTAAGGGGTTGCCAAATATCATCATCGCTATCGTTATCGTTANTTTTGTCATCTGATATCTCTGTTTCAATTTCACTTTGGAATGGAATCATCTTTTCAATAATTTTGTCGTACACTGGTACTGCGCGTCGCGTCCTAAAAANCCATCCTTTTTAAATCTGGGGTCTAGCAAAATCGCATATGAAACTAGTTCAAGATTATTCGTTTTTTCGAACCTATTTCGAAGGCCAACTAAAAGCTCTTCAACTAATTCTATCACCTTCGGATGTAATATTTCTCTTTCTCTTTCAAGTTTGCATAACGATAGATAAAAACCCCATTGTTGATATTGTTACGGATTTTTCTGCCATAATTTCTATTGTAACACATCGAACAACTTCAGAATCTTAGTAGCCTGTTCTATAATNGCCCAATCCNTCTAGCTATGCAACTTTCGATGTAGCAATACAAGATGCTNNNNNNNNNNNNNNNNNNNNNNNNNNNNNNNNNNNNNNNNNNNNNNNNNNNNNNNNNNNNNNNNNNNNNNNNNNNNNNNNNNNNNNNNNNNNNNNNNNNNNNNNNNNNNNNNNNNNNNNNNNNNNNNNNNNNNNNNNNNNNNNNNNNNNNNNNNNNNNNNNNNNNNNNNNNNNNNNNNNNNNNNNNNNNNNNNNNNNNNNNNNNNNNNNNNNNNNNNNNNNNNNNNNNNNNNNNNNNNNNNNNNNNNNNNNNNNNNNNNNNNNNNNNNNNNNNNNNNNNNNNNNNNNNNNNNNNNNNNNNNNNNNNNNNNNNNNNNNNNNNNNNNNNNNNNNNNNNNNNNNNNNNNNNNNNNNNNNNNNNNNNNNNNNNNNNNNNNNNNNNNNNNNNNNNNNNNNNNNNNNNNNNNNNNNNNNNNNNNNNNNNNNNNNNNNNNNNNNNNNNNNNNNNNNNNNNNNNNNNNNNNNNNNNNNCANATTGTTAATGCTTGTCCAACNATCCGCTGTCANTGCAAT
>4rnd-4_family-66#DNA/TcMar-Tc1
CTGCCCGCGTGCAAATACGTNAATAGTNTAATTAAATGCGAAAGGGATATCAACTAAGCGTTCTTCTTCTNATAAGTTGAATAANCGAAACTGTATGCGAGATAATGNTTGGTCGNCTAGACTTTGCTTGGTGACGTGCGTTTGAGAGGTCAAGCTTTCCATGACTNTGGCGCATAAGTCGAGTTGAATCTCGTTGATGGACATGTTGACTTNATCGACCAGGAGAGTCATCGCTTGTTGGCGGTCCAACCACCGCCAAATAGTGAGTTTCTGGAGAGACCTAGCGACTTGGTGAACCTCGTGTGGATTGGTCTTGTCCCAATATCGACAATTTTGCTTAGAACCTTTTCATAAACTATAAATGGATCGCTGAAGTCGAGCAAATTTTGGGATCTGTTTCCAACTGNNNNNNNNNNNNNNNNNNNNNNNNNNNNNNNNNNNNNNNNNNNNNNNNNNNNNNNNNNNNCTACTGCAGCAACAGCTC
>1rnd-1_family-119#LINE/CR1
CGAATACAATTTAAAAGCGCAGCGCGTGGCATGTCCGGTTGGTGACGATTACTGATACGATTATATTCAC
>1rnd-5_family-1543#LINE/L1-Tx1
GAGNTTTTTGAATACACNNNNNNNNNNNNNNNNNNNNNNNNNNNNNNNNNNNNNNNNNNNNNNNNNNNNNNNNNNNNNNNNNNNNNNNNNNNNNNNNNNNNNNNNNNNNNNNNNNNNNNNNNNNNNNNNNNNNNNNNNNNNNNNNNNNNNNNNNNNNNNNNNNNNNNNNNNNNNNNNNNNNNNNNNNNNNNNNNNNNNNNNNNNNNNNNNNNNNNNNNNNNNNNNNNNNNNNNNNNNNNNNNNNNNNNNNNNNNNNNNNNNNNNNNNNNNNNNNNNNNNNNNNNNNNNNNNNNNNNNNNNNNNNNNNNNNNNNNNNNNNNNNNNNNNNNNNNNNNNNNNNNNNNNNNNNNNNNNNNNNNNNNNNNNNNNNNNNNNNNNNNNNNNNNNNNNNNNNNNNNNNNNNNNNNNNNNNNNNNNNNNNNNNNNNNNNNNNNNNNNNNNNNNNNNNNNNNNNNNNNNNNNNNNNNNNNNNNNNNNNNNNNNNNNNNNNNNNNNNNNNNNNNNNNNNNNNNNNNNNNNNNNNNNNNNNNNNNNNNNNNNNNNNNNNNNNNNNNNNNNNNNNNNNNNNNNNNNNNNNNNNNNNNNNNNNNNNNNNNNNNNNNNNNNNNNNNNNNNNNNNNNNNNNNNNNNNNNNNNNNNNNNNNNNNNNNNNNNNNNNNNNNNNNNNNNNNNNNNNNNNNNNNNNNNNNNNNNNNNNNNNNNNNNNNNNNNNNNNNNNNNNNNNNNNNNNNNNNNNNNNNNNNNNNNNNNNNNNNNNNNNNNNNNNNNNNNNNNNNNNNNNNNNNNNNNNNNNNNNNNNNNNNNNNNNNNNNNNNNNNNNNNNNNNNNNNNNNNNNNNNNNNNNNNNNNNNNNNNNNNNNNNNNNNNNNNNNNNNNNNNNNNNNNNNNNNNNNNNNNNNNNNNNNNNNNNNNNNNNNNNNNNNNNNNNNNNNNNNNNNNNNNNNNNNNNNNNNNNNNNNNNNNNNNNNNNNNNNNNNNNNNNNNNNNNNNNNNNNNNNNNNNNNNNNNNNNNNNNNNNNNNNNNNNNNNNNNNNNNNNNNNNNNNNNNNNNNNNNNNNNNNNNNNNNNNNNNNNNNNNNNNNNNNNNNNNNNNNNNNNNNNNNNNNNNNNNNNNNNNNNNNNNNNNNNNNNNNNNNNNNNNNNNNNNNNNNNNNNNNNNNNNNNNNNNNNNNNNNNNNNNNNNNNNNNNNNNNNNNNNNNNNNNNNNNNNNNNNNNNNNNNNNNNNNNNNNNNNNNNNNNNNNNNNNNNNNNNNNNNNNNNNNNNNNNNNNNNNNNNNNNNNNNNNNNNNNNNNNNNNNNNNNNNNNNNNNNNNNNNNNNNNNNNNNNNNNNNNNNNNNNNNNNNNNNNNNNNNNNNNNNNNNNNNNNNNNNNNNNNNTTACCTAGGATAAATTNCCACCGCCAAACATAGTCAGAAAGAATCCAAACANGAGGTGGNCTANTATTTGGNGNAACATNAATAATAATAGCTTGAATTCTAGTGAAAGAAGCACGTACTACGCGCTAGTNAACGAANAAGATTCCNTACAGAACTAGAAGAATTGTATGAGTTGGGAATTAGAGGATAACGACAACTGTGGTAATTGCGGAAAANNNGAATCCCAACTTTAAGGCANAAANTTANAGAATGCACATCGTAGTTGAGCCTTTGTANACCATGGAAAANCTNAAAGAACTTGNNCAACGAAATAGACACTAANNATGTCCCNCCTTTGAGGAANTGTTGAGACCAGCATTNGATNATATTAATAGGNCTAAAAAAATACAANATAATGAGGATATTCGCAAGGTATGTNGAACTTATAATCTCGGACAACGGTTTACTACGGATGATTNTGGACACCCTAATATTCTAGCTAGTTCAACTTGTAATGTATAATGTAGTGTCGCTTGTAGTGCATACATAATAAAAAAAATGTGCTAGTTTTGTATAATAAAAGAATAAATAA
>1rnd-1_family-98#LINE/CR1
TCTGTTCCTTTCTGAAGGACCGCACTTACAGGGCAAGGGTCGACGGTGTGCTCTCCGACCCTTTCGTAGGCAAGTCGGGGGTTCCTCAGGGTAGCGTCTTNAGTCCTTTACTGTTTTCGCTTTTCATCTCGGACTGCATCAGGTCGCTCCCTCCCGAAGGNTGTCTGTTGTACGCNGACGATGTCAAGTTCTATCTTCCTGTGTCCTCGTCTCAAGACTTCCTTTGCCTTCAAAGCTACGCCGATGCNTTCGCGGATTGGTGTTCCTCTA
>1rnd-1_family-91#LINE/CR1
CTGTTGGGTGCGATCCTCCTTGGAATACGCGGCTGTAGTCTGGTCTCCCCCAGGCTCCACTGCGATGGCCAGACTGGAGAGCGTTCAGCGCAAATTCACTCGTGTAGCCGTTCGGCGCTTCCTTAACGGCTATCATCTTGCTCTCCCTCCCTATCCGGTCCGTTGCCGTCTTCTTGGGCTAGAAACCATTGAGGANAGGCATTTCCATATCCGTGCTAGCTTCATTGCAGGCCTCCTGTTAAACGAACTTGATGTCCCTTCTCTCCTGTCTGCCATCCCCCTTTATGCTCCTTCCCGTCGCCTCCGCGATAGACCTCCCCTTTATATCCCATCCCGCCACACCCGCTACGGTTCGAACGATCCTCTGCTACGAGCTCTATC
>1rnd-5_family-970#LINE/Jockey
GTAGAAACATTTCTAAAACCGGTCAATACATTTTCCATCCCNAGTTACAANACNTGTAGATTAGATAGGCTAACTAGTACCAAAGGGAGGAGTTTTTATTTTAGTTAAAAGAAATATAAAATACGAATATACGAGTTCATTCAAACCGGAAGCAATCGAGGCATTAGGAATACAAATAAAATACCTACAATGGTGCAAGCTACTTTGAATTTGGTTGCAGCATATCACCCGGGGAAAAACACCAATTTTTNAATTTTCAAGCANGATATTCAGCGAATTACTGCTTCTAATGAAAGCTTTTTCATCTGTGGCGATTTTAATGCTCGTCACAAGTCTGTGGAACTGTGTTTCATCAAACTCTGCAGGAAAAACCCTNTTTGANGAATCGCAAAAAGGACAATTTTCTATTTATCACCCCGACANACCNACATACATACCAGAAGATCCAAATAGAAATCCNTCCACGCTTGATTTAACACTTACTAATAATCTCAGATCGTTTACCCAACTAGAAACAATCACTGCTCTCACNTCCGATCACCTACCAGTTATATTTAGCTTAAAAAGATCATCTACAAATACTATTCCCGATAAAGGAATTCCCGACTACAGTAAAGCAGACTGGAATACGTNTAAAAATATAATAAATAATTCAATCGACTTGTCCACTACACACATAAACGACATAAGAACTCCCGAACAAATTGACAATATGATCCANAANCTTACCACGACCATATCGACAGCANANAATNGAGCTATCCCAANAGTAACTCCAGGNAAATACAAAATCATAATTCCTGACCACATNATNTCGCTCATCAAACTACGAAACANATACAGGAAGAAATGGCAAAGACACAGACNAAACTCAAACTATAGAAACACTTATTACTATCTTAAACATGAGATTGATTCAAAAACGTCTATCGGATTGCGGAACGCNGCATGGTCNAACGCACTTATCATATGTAACACGCAGCATAATAATAACAATAGATTATGGAANTTTGTNAANATTATAAAAAAATAAACANAGANCCATCCCGACCTTAAACATCGATAGCCGAAAGTTACTTACAGCGTCTGAGAAAAGCGANGCTCTTAAAGAACACTTCCNAAAGGCTCACGGATTAACTTTCGATAAAATAAGCCCAATAGAGAGAANAATTATTAACTCTAATAGGGTATTCTTTNNATCGAATCGCACACNCTCATTANGCCCACAACAATTGATCAAGCCTAAAGAANTCTNTCGGAGCTTATAAAAAATCTTAAAAACAAAAAATCCTGTGGNGTCGATGGAATNAATAACAGACTAATTAAANANCTTCCCATAAAAGCAATAGTGTTTCTAGCTGNAATTTGCAACGGTTGCCTTAACATNGGCTATTTTCCCACCCAATGGAAAATTTCTAAAATTATTGCCATTCCTAAACCCGGAAAAGACCACTCAAAGCCCGAAAATTACAGACCTATTTCCCTTTTGAGCTGCCTTGGAAAGATATTAGAGAAAATAATCTCTATACATTTACGGACCCATATAGAAGACAACAATATTATACCTGATACTCAATTTGGATTCCAACCCAATAGATCGACAACTCACCAAATACATAGACTGAAAAAAGAAATAATAGAGAACAGATCTAGAAAAAAATCGACGGGTTTAGTTTTGTTGGACAATGAAAAAGCATTTGATTCTATTTGGCATAACGGATTGTTGTTCAAGTTAATCAAGTTCAAATTTCCGATTCACGTTATTAAATTAATTAGTTCATTCCTCTACAACAGAGAAAATAGAGTTCATATAGGACTAACTATATCAGATCCATATGAACCTCTAGCTGGTGTTCCCCAGGGTAGTATACTGTCACCATTTCTTTTTAATATCTATGTAGCCGATGTTCCAACTTCCCCAAGAACCTCAAATTACCTTTATGCAGATGATTTGGCAATTACAGCTGCTGCTAAAAATCCTAGATCTATCCTCAATCCATTAAATAAGGCACTTAAAGCGTATGAAAAATTCTGTATGTACTGGAAACTAAAATCAAATTACAACAAATCAGAAGCTATATACTTCACGAGAAACACGAGTTTTCGCAAGTTACCTCAAAGCGAGTTAAGATTTAATCGTGGTACCATACAATGGAAAGACAATATAAAGT
>4rnd-6_family-4169#DNA/CMC-EnSpm
TTCGAAATGGAAACGACAAATAAGGAGGACATGTGGTGTGAGGACACCTACGAAGAAGTTGGTANAANCCAGGTTCCAACCATCCAGTTTCCAAATAGTAAGNCAGGTAAAGTGTTTTTTTTATGTTCAAATANTATAAATTACNTTTTCCTTTGCAGTTCCAAACCTCCAAATAATCAAAATAANAGGGGAACCACAGCTCAATTCCACGAACAANAATAATAACCTTGCAGTCGACATGCAACCATGTAGTAAGTTTCAAAGCGGTCAAAACGATTCGGTTCTTTTTAATNATATAGCATTATTTTTAACTTGCANTATTTTAACTTCTTGTCATGCCAACACCGAGAAATGCGCGGATCGAGCAATCNAACGAGATGAANTTTGCGGCAATGNACAAAGTATGTGTTACTTTTTGAGTATTTTGTCTGTGTGATACGATGTGCGAATTTTGAAATATTCTCATTTTTATTATAGCTAACAAAAGAGCAAAATTGTCTTCAGAAGCAGANATTGCGGAGCTTAGAGCCNAAGTGGATCGGTTAGAGAAAGAAAATAAGTATTTAAAGGATCTTATNGACAATAAACTTGATATACTCATTAGAAATTCAGCCCGGCATCGAGAAGCCGTAGAGGAGTTAGTCGCTGTAAGTTGTCCTAGGNAAGGTCTACTTTCTAGGAACGAATTTGAGCTAGCCAAGCTTAATACAAAAGAAGAATTAGATACTTTTGAGCGATCGATTAGCACTGACCCACCGTTTAAAGAAAATGTAGTTAGGTATTTGCAGAGGCAAATAACAGTCGCAGATGTAGACAGTCGNTTACATGAAGCGCTTGATTTACTTTTTACTCAAGAACCTTTTTTGCCACAATGAGTTGGACTGGAAAAAGCAAGCCGGGATCAACGAAGATAGAGTTCAGGAAGTGTGAAGGCATNCTNNTTCTGTTNGAAGNNATAGGAAGTAACGCGAGAGTTTTAGCAACTCCCAAATACGTTGCGTTTNTAAAAATTCGTCTNAAGCGCGCTCCGTCTCGAGCTAACCTTTCTCCTACCAAACACACTTCTCTTCATAAAAAAAGAAATTAATTCATTAATCTGAAATNAAGTACTTATCATGTAGACNACCGCCGANACANATGATATCTCTNTGAAAAATTATTATTAATATCGAGTTGTTGTTTCTTTCTTAAATAATTTGCTATACACTAATTAAGATCTTATTTAGTTTCGTTGCATATATGGGTAAATAAATGTGATACCTCTCATGAAATGAACTACATATTTATTATCTGAATTGAATTCAAAGCACATCTACTCCACAGTGTNTGTACAGAGGAACAAACATNATTTCTCGCGAGCTGNTTGGAAGCAACTAATTTACATTTATTTCNTCGGACGTTCGAACGTAATTATTATTGATCCTTTGTAAACGTTTCGCTTGATTCATCGGATCATCAAANACCAACTCTTTTCCTTTAGCTTTGGCCCCGATNCGCATTTTGCCGTTNTCCGTTTCGAAACAATTCGCTGANTGAAATTTAACTATACTNTTGTCTTTTTAAAAACCAACAATTTCTTCGGTTATTTTGAGCACAAATCTTTCTAGATTGTTTTCTTTTTTTCACTTATTAATGGATAACAAGCGTCTTTACTTTTAGGATCTTAAATTCATCCAACTCCGCGAGTCTGTTAATGGCTTGTTCCAAGCTCTTCCATCCACTACGNAGTANNCGTTTTANACGTTGNAGNTGGTTTTCAAANGGATATGTAGAAATTAGCGATAGTGGCCCAAACCTGNTCACCTCCTCATACAAATGTTGCAAATTATGCACATTGCTNGTCATGTACTGTCCGCCATACACGCTNGCGAAGTCTTCGACGAATTTGTTTAGTAACTGACCNGCAACGTGCCANTTNTTTTTGTAAACTGTTGAGGAAAACAGTGTAACGGCACAAAACAGCAGCATGAAGTGTTTGTACGTCTCAACAGGCAGATGATCTTTNAGNACGACGAACGACGCGTAATGCAGAAANGANGCGCACTCCGACGCTTTCCAATGATTGAGGTATTTGAGATGGCGTCGTTTCCTGTGTACTTCAAGAGGTTTTAGTACTTTTTGAAAAGCCTCCGAAATCCGTTCGCATTGTTTTTCCGTCCATCGTTTTNTGCCCAACGTACCGTCTCGCCATCCCAGAAGCAACCGCTTCGTTGCTCCTAAGTCAATAAGATGCANNCGATCCGCTACACATATGTCTTCGATCATGTCGAAGAATNGAATGTCCAACAGAGGGGTGTNCGCTTTGCGGTGTCCGGGATANGCGTCATTTCTGAACGCTTGGTCTGTTCGTTTCGGAGCATTNAAACCGGNAAATGCNACTGTACGGCCCGCATACTCTCCTTCGATAGTGCATTTCAAACAGCCTCCGTAGCCGGTGTGGCTAGCAACACCTATAAAAAATAAATTTAAAAAGGACTTTATACGCTGTTACATGCAATAATTGAAAAATATTTTACCTTTNATAAACGACCTCGCCGGAGTGTCNGCAACTATNGCNCGNAGCTTAACGGCTACATNTTCNCCGTGCATGTCTAAACCATTGGNCATNAAATCATTCAATTCGNCCACCATTGGNCGAAGATACTGCTCGATGCTNTCTGGCTTTTTACAGCCGCGAAANATAGCNGCAGTCATTACCGGTGCTNNTGGATCCTCTNCTATTTTAAAAAGTATNGGCCAGAACTGCATTGCNGAACTGTTATGCAGCGGCAATCCATCGATCGATACGGTCAGCG
>1rnd-4_family-107#LINE/CR1
TGGTGTGACAGGACCCTGCGAAGGCTCAAAACAGCCAAGGCTGCTGCTTACCGTNAATATCGGGCGCGTAGGTGTCCCGCTTCAAGAAGCAACTACAATGCGGTACACTCTATTTATCGGCGCTATAATAAGAACCGTTATCTGGCNTACGTACGGCGCATAGGTTCGCGTTCGCGCAGTGACCCTCGCGCACTTTGGAAGTTCGTCAACGCTAGGCGAAAATCATCCGGTTTTCCTAGCTGCATCAGCTNCAACGGACACCNTAGCANCNCTCCATCCGCAGTTTGTGANATCTTTGCCTCACGCTTCGCCGCCACTTTCCTACCGGACGTCACTGATGAGGAGCAAATAACCGACGCGCATCGCAACACACCNCNGGGTGCCATGACTCCTCGCNTGCCGATCTTCGATGTGTCNTNAGTGNTGAAAGCGATCGATCGTCTCAAACCATCGTTTGCCCCGGGGCCGGACGGGATCCCGCCTTCTATNCTGAAGCGNNGCGCTGCCACCGTTGCTCCCGTTCTNGTCTCGATCTTTCGGGAAGCCGTTGAACTTGGGCGTTTTTCCCGCTCGCTGGAAAACCTCGTGGCTTGTCCCCGTGCACAAAAAGGGGGACAAGTCAAACGCCTGCAACTACCGCGGCGTTACCTCGCTTTGCGCCTGCGCTAAGGTTTTCGAGCTGTTGGTGTACGAACCTCTTCTCGCTGCTGCTTCGAACTACATCAG
>1rnd-6_family-73#LINE/I
ACACTCCTTTCAACAAATATAACTGGTNTTTNAATATTAACCCTACTCATTCACACCAAAATGTGTGTTTGGGTGTGCTTAAACACATTCCGACTAAAACATTAAACTAACCACCTCAATCCCATCAGTAGCCGTACAAATAGCATCTCCGTTTAAAGCAACCATTCTCTGCATGTACCTATCTCCCTCTCTCAAATTGTCTCCTATACAAAACGACCTTCCTGNCCTNCTCTCNCAGCTCTCTTNTCCACTGATCCTCCTNGGAGATCTTAACGCCCAACACAGCNCCTGGGGTTGTCCCCTTACCAACTCCCGTGGCAACCTCTTAGACGAAATATTCCATACTGTAGACTTACAAATCCTCCACAACCAAACCCCAACCCGCGTTTCTCCGTCTGACGGAAGTAGCTCCATCCTTGATTACTGTGCGGTGTCATCTTCTATGGCACCTCAATTCCACATAGACGTTGACACAGACACACACAACAGCGACCACTTTCCACTCTTNATCCGTAGTNCCTTTCGCTCTCAGCCATCCCTCGTACGTCCCCGTTGGAAGTATGAGGAGGCTGACTGGGAAAGGTATCAAACAGAAATCCGATTCAATCTTCCACTTGACGAAAACCCTCCCATTTCCCGCTTCGTAGAAACCATTAAAATAGCAGCTTCCCTTAGTATCCCTCGTACAAAAGGCAATACATCCTCCCGAAGAAATGTCCCCTGGTGGAATGAGACAGTCGCGCAGGCTATCAAAGCCCGTCGCGCTGCTCTACGCCGATTCCGCCGCGCAAGCCATATTCCCGATAATTTTTTCACACCCGTATTAGCCGAACGGTATCGGGAAGCCAATCGCCTTGCCAAAGAAGCNATCCGNACAGCGAAGGAGAGTAGTTGGAATCAGTTCGTAGCTGATGTCAACCCTCTCTTGACCTGTAAGGAGCTTTGGCGGCGGGTGAGTGTGCTCTCGGGCCGCAACCAACGCTCTCATGCTCCCGTTACCCTTAACCNGCCNNCCGATCCNTCTACCATTCCAACCTCTGAAGTACCTGAANCATTTGCAAAACACTTTGCAAACGTTTCAGCTACAGACAACTTTTCTCCACGATTCCGCAGACGCAAACTNNCCGCAGAACAGATCCCACTTCCCCAAGTAGATGCCACTAACCATAGATACAATAGACCTTTCTCAATAGCAGAACTTAACTGGNCCCTTAGAAAATGTCAGGGCAAATCTTCCGGCCCTGACAACGTAGGTTATCCTTTGCTNAAAAACCTNCCCCCGTATGCGAAACTAACNCTTCTTAACATTTACAATAGCATCTGGTCCACCGGGAATATCCCGGCGGACTGGAAANCCAGCCTAACCGTNCCGATTCCTAAACCCAANAAANCCACTAACGAAATAGACAGCTACCGTCCGATCTCGCTCCTTAACTGTATNGCTAAGGTGCTGGAAAGGATGGTNAACCGTAGACTAACNCAGGAACTAGAAGACCGTAATCTCCTTAGCAATAACCAGCATGCGTTCCGGNNGGGTAGAGGTACGGAAACGTACTTTGCCAAGCTGGACGATCTATTAGATAAAGCCACCAATAGAGACCACCACATAGACCTAGCAATCATNGACCTTTCCAAAGCCTTTGACCGAACCTGGCGTCATGCCATCCTTACACAACTGTCCCGCTGGGGCTTTGGTGGACTTTTAACCAAGTTCATTGANAGCTTCCTTACGGACAGGACATTTAGAGTACNAATAGGAACCGAACTATCCAACCCCTACACACTAGAGAATGGCGTTCCGCAAGGGGCCATTCTCTCTCCAACCCTTTTCCTCATCAGTATGGAATCCCTTTTTNGCTCCATTCCCACAGAAATCCAAGCATTCCTCTACGCAGACGATATTATCCTGGCCTCTTCATCTCGTACTGCTTGCGAATCTCGTAAACTCCTGCAAACAGGGGTTGACAAGGTTCGACAGTGGTCGAGATGGACGGGCTACGAAATATCACACACNAAATCCAAAATCCTCCATATCTGCAAACACTGCTCTTGCAGNCAACGACGACCAATAACCTTTAATAGGACACCAATACCCAACACACGGACAGCCGACATACTCGGCGTAACCTTCGACAGTAGGCTTTCTTTTCTTCCACATTCCAACAGGGTCAAGAAGGAAGCNAACAACCGGCTGAACTTGTTCCGGATGCTCGGAACCGGCAAAGCTCGGGCC
>1rnd-1_family-108#LINE/CR1
TCCCCGCGCCAACACGGTTTCGTTCCCAAACGCTCNACTTCCTCCAACCTTATGTGTCTTGTATCCTCTGCTCTATCGAACACGTCATCCGGTCGNCAGGTTGACGTCGTNTACACNGACTTCAAAGCTGCCTTCGACAGTGTTCCTCTCGATCTGCTGATCGCCAAGCTCGAAAGACTTGGTATCGGGGGTCGNTTACTGCCCTGGCTGAAGCTTACCTNTTTGCGAGATCGTACAGAGTTAGAGTTTCGTCNTGTCTGTCCGACTCCTTCGTAGGCTCCTCGGGNGTTCCTCAAGGTAG
>1rnd-1_family-9#LINE/RTE-BovB
AGGAAACTTCTCCACTCTAAATACCTGTCGCGACGGACGAAGCTGGGACTGTACAGAACATTTATAGTCCCAGTACTCACATACGCCTCTGAGACATGGACTCTGTCCAAAACTGACGAAGCCCTCTTAGCCGCGTTCGAGAGGAAGATGCTCAGAAGGATTTTTGGCCCCGTATGTGTGGAAGGACAATGGAGGAGCCGCTACAATGACGAGCTCTACGAGCTGTACGATGATCTCACCATCGTGCAGCGAATTAGACTCGCCAGGCTCCGGTGGGCTGGTCACGTCATGAGAATGACACCGGACGACCCAGCCCGTAAAGTCCTTTTAGGCCGTCCACACGGACAGAGGAGGCGTGGTAGGCCCAAATTGAGATGGAGTGATGGCGTTGATGCGTCCGCCAGAACGGCCGGGATAACGGATTGGCAGACGACGGCGCTAAACCGTGAGCGGTATCGAGGATTGTTGCAGCAGGCCAAGACCGCAAAGCGGTTGTAGCGCCTGATAAGTAAGTAAG
>1rnd-5_family-3522#LINE/CR1
TAAGACCCATACTTGAATTCAACNGCGTCACNTGGAGCCCNAATCATCGTATCTGGATAGACAAACTGGAATCAGTTCAGAGGCGCTTCACTCGTTTGGCCCTTCGACACCTTCCTTGGCGCGGAGAAATGCCNGAACATCACGCTAGATGTCTACTTCTGGGACTATCGCCATTAGAACATAGACGCGAAGTAGCNCAATGTACGCTCTTGGCNAAAATATTAAGAGGGGAAATCGATGCTATCNTTCTTCTCTCGAGCATCAACATGAATGCNCCCGAAAGGATTATTCGCTCCGGTCAATTTATCCGGCTACCACGANCCAGATCNGTCTACGCNGCNCATGAACCTATTGCAGACATGAGTAGGGTTTTCAACAAGCATTNTCANNATTTTGACTNTCACTNCAGTATTGCCANCTTCAAAAGCCGAATTGGATCGCGTGTAACACGGACAGGGCTAGGTTAGTTAATAGATTTAAAGGGTGAGGGAATGCCCTTTTGGATTTTTAAATCCGTAGGACAATACTTGAATAAATTAAAC
>1rnd-5_family-703#LINE/Jockey
ATTTCAACATCTGNCTAAAACATCNCGGATTCAGTTCTTTGACCCTACTGGCCAACATCTTCAATAGGTGCCTNGAGTTAGGATATTTNCCAGCTCGCTGGAAACATGCAAAGGTTATTCCTATCAGGAAACCTGGGAAAGATCCCTGCNTGGCTTCCAGCTATAGGCCTATCTCCTTACTGTGCGTTCTCACGCAAAATCCTGGAGCGCATTATTCATGCAAGAATGGAAGACCATTGCTCTGAGAACAACACCCTGACTGAAGTTCAATTTGGTTTCAGGAAAGGTCACTCTACGTCTCATCAACTGCAACGTATGATTAACGTCATAAACCAGGACAAAACGCCCGTGGCTGGTCCACTGCNATGNCATTTCTAGACATCACAAAAGCCTTTGACAACGTATGGCACCATGGNCTTCCGCACAAATCAAAGGCACAAGGTTTTCCAATGTACATTTCAAGAATNATTCAAAGCTACTTGTGCGACCGNACGTCAGCAGTCCATTTGGGCTCAATCCGATCAGAGCCCTACANCAACAGTGCAGGTGTTCCACAGGGGAGCGTCCTAGGACCTCTCCTATACAGCTNCTATCCTCTCATCAAAAGACGGTCCGCNCTTACAATAGAAAGCAAACTNATCCTGTACAAACAAGTTATACTACCTGCAATTCTATATGGGGGTCATGCTCCAGCAGGAGTATGCTTGTTGTACAGCGAATACAAAACAAATTTTTGAAAATGATCCTCAACCACCCGCCAAGGTACCGCACAGCNCAGCTTCACAAGGAAGCTGGAACACTTCTTGTCAGGGATCAGATCCAACAGAATCTGGATAACCTTAAACATAAATGTCTCNCATCCGATTTTAGGATGATTCAGACGCTGTTCATCGACGANTAGGCAGGAGATTTGAAAATGTACATATTGTAAATATTGCCTTGTTTAAAATAAGATAATTTAGGTTAGTTAGTTAGATACGTTAGGTACGTAAGATAGATTAAGTAGATTCAAATAATATATGGGATGATTCCTTTCATGAAGGCAGCTTAAGCTAGTATATCTGGTCTTCATAAAAATATAGTCCTTCTGACTTATTTTCTTCAAATTAATTAAATTCGGTAGAAAACTACAGCGTAAACACTAAATAGAAGGATACCTGTCAGGATGTTCAAAGCGACCTATTAATGTAAATATTATTGTAAAATAAAACCAATTTTGTTCTTAAAAAA
>1rnd-1_family-93#LINE/I
CATCCCCTCATCACCTGCAATAGTCTTCTGTTGGATTCCGGGTCATTCCGGAATCGACGGAAACGAGAAAGCCGACCGGCTGGCCAACGAAGGTCGGCTCCGTCCGGCCGAACCACACAGCTCTCTTTCGCGCCGAGACGCCATCCGCTTCACTAACGCAATAGTCGCTCAACACTGGAACACCACCTGGCACAACCTAGACCTCTCCACGAAACTCCGCTCCATCAAGCACAACACCGCACCCTGGGACGATCCCGATTCCAGCCACATCCAACGAGTCCTTTCCCGCCTTCGCATCGGTCACACCCGCCTGACACACTCCTACCTTCTCGACAGATCCAGTCCTCCACTTTGCAGCTTCTGTGGCGTCGACATTACGGTCCGCCACATCCTCACCGATTGCCATGGATACACTACACACCGAGCCACCTGCCAACTNGATACCGACCTAGCCATCATACTATCACCCGACAAACAACAGCAGAACCGCCTCATCCGATTTTTACGCATCAGCAACCT
>1rnd-6_family-222#LINE/CR1
TAATCTTCAACGGGCCGTGTGGCCTAATTAAGATGTAACAGTTCATTTAAAAAAAAACATAACAAAAACAAGATATNCATCGCAATTCACTGCGGCCACGGCAAAAGCCGGAGACGTTCCTTGAAGCACTGAGTTGAGATGTCGAATTCGAAGCAATCCGAAACAGTGTTGAAGACAGCCGACATGCGGAACATAGGGTCGGACCGACCAGCGCTGGAACGGGGTTGAGCGAGCCGTAGAGTTTCTCTAGCCCTAAGTGTTCGGGATGGTGCATAGATATCGACTCGATGCAACAAATGCGGTGAGTCGATAGAGCCATTTNGCAATCCAGCGATGAAAGAGCACTGTGCATTACGTCTTCTAACCGAAAGAGGTTCAAGGCCTAGAAGACGGCACCGCGCAGCATACGGAGGAAGATTATTGCGATCCTGCCAGGGAAGTAGGCGTAGGGCATATCGCGTGAGCTTACGTTGAATCGCCTCAAGTCGAGT
>1rnd-5_family-2363#LINE/CR1
ATATCCTCTCCCCCGGCAATTAGTAACTTGTTCGCGCATCACTTTGAGGGTCTTTTTGTGGACCCAGCCGACTCTTCTTCGNCTCTCTCGACGGGACTCGCGAGCCCTTCTGACGTCATTAATCTGAACCACGTCCTCATCGAGGAACCCGTGGTACTCTCCGCACTCGCTCAGCTGAAGCGTTCCTTCTCTCCCGGTCCCGACGGCATTCCCTCTTCAGTGCTGATTGACTCTAGAGAGGCGTTGGGTCCCGTATTGACGCGCCTTTTCGCGAGGTCGGTTANTACGGGAGTTTTTCCCTCGCTTTGGAAATCAGCTTGTGATCCCTGTGTTTAAGAAGGGTCGTCGGACTATCCCATCCAATTACCGAGGCATCTCTATCCTNTGTGCNGCGTC
>1rnd-1_family-12#LINE/RTE-BovB
GATCTTCACGATGCGGCAAATCTTGGAGAAGATGGCGGAGCAGCAGCTCCACTCCTACCATCTCTTCATTGATTTTAAAGCCGCATATGACAGCATAGCCAGGGTAAAACTGTACGACGCAATGAGCTCTTTTGGAATCCCGGCCAAGCTTACCAGGCTTGTAAGAATGACAATGGCCAACATCACATGCCAGGTGAAGGTGGATGGAAAACTCTCAGGGCCCTTTGCTACCACCAAGGGCCTGCGCCAGGGAGATGGGCTTGCCTGTCTCCTTTTCAATCTGGCGCTAGAGAGAGCCATCCGCGACTCGGAGGTGGAAACTTCGGGGACCATCTTCTATAAGTCAATCCAGATCCTGGCATACGCTGATGACATAGACATCATTGGTTTGAGGCTCTCCTATGTAGCAGAAGCTTATCAAAGGATCGAGCGTGCGGCACAGAACCTCGGGTTGGAGATTAACGAGGCGAAAACCAAA
>1rnd-1_family-154#LINE/CR1
TCCCCGCTGGNAGCCACCTACTGTTTGCTGACGACGCGAAGCTATTCCTGCCGATCCAAGACCGGTCCGACCAACTCCGCCTTCAAGCTACACTCTGTTCATTCCAGTCCTGGTGTTCAGAGAATGGTCTTGAATTGTGCGTCGAGAAGT
>1rnd-1_family-95#LINE/CR1
GTAAAGGACCTNGGTGTGTGGCTCGACGANAAACTGTCCTTCGAGCCACATATCGACTCAGTCNTCGAGCGAGCCAACAAATTACTGGGTCTCATCACCCGGATGGCGTCCGAGATCCGCGATCCGCTNTGCTTGAAGGCGCTGTATTGCTGCTGGGTCCGTCCTATCTTGGACTACGCCAGCGTCGTNTGGTCCCCNGCAGGCGTCACCTCTATGGATAGGTTGGAGAGGGTNCAGCGGAAGTTTTCTAGAATCGC
>1rnd-1_family-63#LINE/CR1
CCGGTCCGACCAACTCCGCCTTCAAGCTACACTCTGTTCATTCCAGTCCTGGTGTTCAGAGAATGGTCTTGAATTGTGCGTCGAGAAGTGTGTTGTCGTAACGTTCACGAGAAAGCGCTGTCCTCTGGTGTACGACTACACATTAAACGGTTCTGCTATTGTCCGCAAAAGCTGTGTCAGGGATTTAGGAGTGCTCCTCGATGAGAAGTTGAGCTTCCACGAACAGCTCGAACACGTCGTCACCAAGGGCAACCAGCTGATGGGCTTGCTTAAGCAACTTGCTCGCGACTTCACGGACCCGGTCTCCATCAAGACGCTCTACTGCTCCTTGGTTCGATCGGTG
>1rnd-1_family-70#LINE/RTE-BovB
AGCGGCATAGAACGCGGGCATGCGCAGAGGAATACTCACGGCTCAGGAGAGAAGAGAAAAGAGTTCACCGCACCAAAAAACAACTTTGGGAAGAGCAGCGGGTGCGGGAACTTCAAGAAATCAGAGTGCGTTACGGACCAGGAAGAAAGTTTTACCAGGAGATAGCAGGTCGCCGAAATAACTTCAGACCTAAGGTGACCTGCTGTCGGAATAAGGATGGGGATCTGGTCAGTTACCAGCCAGAGGTCCTCTCGCGATGGGCTCAGTACTTTGATGAATTGCTAAACGATCAGTTCAACGAACAGCTAGAGGCTCCACTAGCAGATGATATCATGCTACTGCCACCTAGCATTGATGAAACACGAATGGCCATCCGTCGGCTCAAGAACAACAAGGCAC
>1rnd-6_family-784#LINE/CR1
CAGTGCTTACGATGGCTACGTCCTGTCCTTCGTGCTCCCTGCCTGTAAACAACGAAGAACTGTATAAGTGTGCGGGCTCCTGTGATACATCTTACCATCTTCGTTGTATTGGAGTCCCCGAAGCTGCTTTTCCGGAATTCACACGGCCCGATGCTCAAGCCCTCTGGATTTGCGCAAGTTGCAACGCATCACGGCTTAACGGTAGAGCTATATTCAACGAACTCAATACCGCTCTCGATGTTCTGAAGGACGAGTTGCTTCGCGAATTTGACGGTCGTCTTACTGCCGTCTTGGATGCTGTGCGTGCTGATGTACTGTCTGCTGTTCACAGGAACAATTCCAACACGCACACGTTGATGCCACTGCACCACCAACATCATCGACCGCCGCAGCAACGCCTTTAAGCTCCCGCCCCGGTGAACTGGACCGAGCGTCCCAAAACGCTCCTAACCGCAATGCGCCTAAACGTAGGCTTGTCGATTTCACGCCTCCCGACGCCGTTTCTGCGCCACCTCTCAACGTTGGCACTGCACCGATTTCACCATCGTCTCGNACCGTGCTGACCGTCCCGTTGAATGTATCCAACGGGCCGAAATTCTGGTTATACCTTACCAGAATTGCTCCATCGGTGTCTGACTCCGATTTCAAGCTGATGGTGGCTTCTCAGCTAGGTACCGATGACGTCATCACTATTAGACTGGTGCCACGTGACAAGGATCCAGGCACTCTCAGCTTTATCTCCTTTAAAGTTGGGATGTCGCTTGATTTAAAAGAAAAGGCGCTTTCACCATCCACTTGGCACAACGGTATAGTGTTCCGTGAATTCACTGACCACCGCACCTCACAAACAGCACAGAATTTTTGGCACACAGGGCC
>1rnd-5_family-1538#LINE/R1
TTCACCACAGTCACCTCTTCCCCGACCTGAGTATTCATACGGCGTCTCACGGCGATGAAGCGAGGGCACTCGAACATCACGTGCTCAGGTGTCTCTCTTAGCTCCGGACATTCCGGGCAGTGTGCCTCCTGAATAAGGTTCATCCGCTCGAGGTGACCCTGGAAGAAGCCGTGTCCTGTCAGCAGCTGCGTGGTGAAGAACTCAACTTCACCAAAACGACGAGACGTCCAGGTCGTCACTTCCGGGATGAGCGGAGTCCTGCCATTCCCGCTGCCACTGTTGAAGTGAGACCACCCTTTCGGCCANTCTAGCGTTTGATAGTCGCAGCCAGTGTGGGTCGTAACGTTCGGAAGGCACTACAGACTCGCTGAACCAGTTTCCTGAAGAAGGACTTCAGAGTCTGGCGATGAACTTCGCGCTCAAACAGGTGGGAGAGCATAGGAGCTCCATAGCGCNCACGGGTCACTTGCTGCCTACCCAGCGCCTGCTGCTCCGTGG
>1rnd-6_family-1633#LINE/R1
CAACTACGAGCGGGTGGACACACGATCGCCTCTACGGAGTCGCTGAAGTACCTCGGGGTCGAGCTCTGCCGCAAACAGCACCACGGCCGGCATCTAGAGGCGGTATGTAGCAAGGCATCCCGTACCACGAATGCCTTGACCGCCCTCACGCCGAACAAGTGTGGTCCGAAGAGCAGCAGAAGGAAGCCCTGGTAAACGTCGGGAACAGCATCGTCCGTTACGCAGCCCCGGCGTGGGGACGGAAGCTTCTACAGAGGGACACCCATCGCACCACCATCCAGAGGACGCACCGCACAGGAGTACTCCGAGTAGCCAGCGCCTTCCAAACGGTTTCCTACGACGCCGCCTGCGTGGTTGCGACTCCTAGTCCTTCTCCTAGAGGAGGACATACGCTGCCACGACGAGAAGGCAGCGGGGGAGGTCCAGCACCGGACATACGAGGACGGCAGCGTGAGGAGACGATGCGGAACTGGCAGCAACAGTGGACAGCAGGAGCAGAAACCCCGCGATCGCCTGGTTTGAAGACGAGGAGATTAATCNNNNNNNNNNNNNNNNNNNNNNNNNNNNNNNNNNNNNNNNNNNNNNNNNNNNNNNNNNNNNNNNNNNNNNNNNNNNNNNNNNNNNNNNNNNNNNNNNNNNNNNNNNNNNNNNNNNNNNNNNNNNNNNNNNNNNNNNNNNNNNNNNNNNNNNNNNNNNNNNNNNNNNNNNNNNNNNNNNNNNNNNNNNNNNNNNNTCGGACGCAGCACGAGATGGCAGCAGTAGCACNACCCGCCTGACGATGGAAAATCTTGCGGCGGAAATGTGTGCCAGCCGCGACACNTGGCCCGTGAAGCGGACCAAGAAGCCGATGCCTATCCACTAAACCACTCCGAGTGAGGTGGAATGAGGAAAGTCCGCCTCGGCTTCAAGACGACGACGGCAACGACGACGACGAAACGACGAGCAAGCGGGGCAAAAACAGTGGCTCCCATCGCAACCGCAACACGTGGACAACTACACGGAAGCAGCAGCGGCAGCGACGAGTAACCATAGCAGCAGCATGAGCAAACCGCCCGGAAGTNACGGCNACGGACGGGCGGATTGGAGCAGCAGCGGCCGAAGGAAGCCACGGGAGCAGCAGCAGCAGAGACAACAGNAGGACGACGAGCCGACAGCAAGGGTGCACCGCACACACGACCCTGCATGAAGTACTACGCACNTCAGCGCATCGGCAGGGTTCGGATCAGGTCGAGGAGTGGTTTAGTGGATAGGCATCGGCT
>1rnd-1_family-133#LINE/CR1
TTATTCTCTCCTCCATCCTTCCTATCGTCGTTGGCCATCTTATCCCCGCGCCAACACGGTTTCGTNCCCAAACGCTCNACTTCCTCCAACCTTATGTGTCTTGTATCCTCTGCTCTATCGAACACGTCATCCGGTCGNCAGGTTGACGTCGTNTACACNGACTTCAAAGCTGCCTTCGACAGTGTNCCNCTCGATCTGCTGATCGCCAAGCTCGAGAGACTTGGTATCGGGGGTCGNTTACTGTCCTGGCTGAAGACTTACCTGGTTTCGAGATCGTATAGA
>1rnd-5_family-2162#LINE/CR1
TTCCTTGGAGGGATGGAGACACNCGTCCATCGTACGAAGCTAGGTGTCTGTTGTTAGGNCTCCAATCATTGTCAGTTCGTCGTAAAATATCCCAGTGTCTTTTCGTATCCGACCTTCTCGACAACTCGATGATGCTAACATCTAACGTACAGATTCATAAATTTCGGCACCAACGAGATCCCTTAGACCACGTCAATTATGNCTTGCGTTATCGGACTAATTTCGGACAAAGCGATCCNATTAATGTCATGTGCGAGTCGTTTAATGANGTCTCCGAACTATTCGATTTTAATGTGTCAAAGTCCGCGTTTCGTGAGCGTCTCGTTGTTTATAGAAATTAGAATAACTTTAAATAATTCATGTAGACAAATGTCCGATGAACAATTAATAAATTAAA
>1rnd-6_family-5062#LINE/CR1
TCCTCCANCCTTCATGTCAGCACTGGAACAACGAATGTTAATGTATTCGTGACTTGGGTATCCTACTCGATAGCNGTCTTAGTTTTAGGCCCCAAATCGAATCAGTAATCTCCAGTTAGGTAATACAACGAACAACAAGAGAATTTCACGACCCTTTGACGATAAAAGCTCTNTATTGCTCCCTAGTTCGATCTGTCCTTGAGTATGCTAGTATAGTCTGGAGCCCTTCCGCAGAAATATGGTCGGCGCGTGTAGAAGCGATTCAACGNAAACTCACTCGCNACGCAACAAGGCTACCCTTGGAGGGATGGAGATCCGTGTCCAGGC
>1rnd-5_family-496#LINE/I
GTTTTCTTCCATTTCAGCTCATCATCACCAATAGACTCGTGGCAGCTGCAGCTCGGATCCTTGAGAAAGGAATCGACGCAACTGTCCTCGTTACCAGAGCTAACACCGACCTGCAACAACTCACCAACCACCAGCTTCCTCCGATCATCCAATCCACCCGCCGGGGAATACGTCCCTGGTACCATAGNACTCCTGCCATAGACCCGGGGAACCGGAAAAAGTAGCCACATCGCCAATANCACCTTTACGCACCTGATCCGGACCAAATACCAGCACCATCACCACATCTACACAGACGGCTCCGTTAATCGNGAGTCAGCCGGCCGTGGGATCCATTCCAGCCTCGACAACTGCGCCATCAAGCTCCCTAACCACACATCTATCTTTTCAGCCGAAGCAATAGCCANNNNNNNNNNNNNNNNNNNNNNNNNNNNNNNNNNNNNNNNNNNNNNNNNNNNNNNNNNNNNNNNNNNNNNNNNNNNNNNNNNTCAAAACGGCTTCTCTAAAGACCCTCACATCCAGATCCTTGACG
>1rnd-5_family-814#LINE/CR1
CGACTGTCACAAATCTATTGACGCTGGTTTCCAGATTGATGCCATCTACACTNAATGCAAGCGGCCTTCGACAGCGTATCTCACAATATCCTACCGTAAACTCGACGCTTGGTCANCCTGCACCCTTGGTGAACTGGATCAGCTCCTACCTGGTCGGTCGTCCTATTCTGTTCCNCAGGGCAGCAACCTCGGCCCATTGCTGTTCGTGCCATACATNAACGATCTGTCCATGGTGCTTCCAGACGACAATCTACCTGCTATACGCGGATGATGCTAAAATATTTAGTCAAATACGTGAACCTGAAGGCCANGCTCGACTNCAGGCCGCATCGATTGTTTTACAGCTAATGCAGTTAAATCTCCGNGTCGAAAAATGTATAGCGATCACTTTCGNCCGATCACGAGCTCCAGCAGTCTTCAATTACGCGCTAAACGNNCAGTACCTCGAAAGACAATATTGTGTNAAGGATGGAATCGGGCTCTTCTTGCAAAGCCGGTGGTCTNGCACCACGNCGTCTCAAGACGTAGTCGACTGCTCGGATTGGTTATAAACATGACGCTATCCGACGCGATAACCGTGNTCTGCCGATATTCGGTCGGTGATGNAGAACGCCAACATAGTAAGATGGTCTGCTCNTTGCAACCTTCCCTGGGATCGTCGTCTTGAATATAGGACTAGGTGTCTGATGCTTGGGACTGCCTCTTCTTGATGANCGTCTTGAGCAACANGGTTNTCGTTCATCACAAGNCTCCTCAACGGTAGCATCGACTGTCCAGCGCTACTCACCTCTATCNACTGGTACGTGNCGGCCAGATCGCTTAGCACTCGAGCAATGCTGGCAATCAACGAATCACGGACTACCTTNGGCTCCCGCGACCCGCTTCTACGCATGTGTCGNGAATTTAACGCTGTCTGTGATGTCTTCGAGCCTGTTATTCCAGCTGCCGAGCGTTNGCCTACCAGTCTAGCGTTTTTCTNTTGTGATCCCTGTAATGTGCGTTAAACGATAAAAACTTGTAAAAACTGTGCTGTCGAGAGGACTAAGCAGTCCNTCGAATTATAATAATAATAATAAAAT
>1rnd-5_family-1218#LINE/CR1
AAAAAAATCAGTTNCTCGAGCTAACGTGGTTCGCGGCGTTTTCCTAGATAGTAGGTTGACAGTGAGAACACTACGAAGTCNCTGTGTCTAAAGCGTTTCGTNTGTTAGGTTTTGTTTTACGTGTAGGTAAAGACTTTAAGGACCCNTACAGCCTCAAATCTCTCTTTATGCGCATTATTTGAACCCCTTCACAACAATACCGGNTTGACCGACTAGAATCTGTTCAGAAAAAAATTACTCGTTCTGTAATATAGGCTTCATATCCTTTACCGTTTGAGTGCCTTCTATTCGGACTGGAATCCCTCCAACATNGACGAATGACGGCTCAGTGCGTTTTCTTTCATAAGCTTACTAGCGGATTAATTGACGCCCCGTACATTCTTGGTAAAATAAACTATCAGGCTCCTAGCAGGTTCCTAAGACCCCGACCGCTATTTAAAGAGGAATTCAGATTAACAGAATTTTGTTCTAACGAACCACTTTTGAAANTGATCAATACTTACAATCGTCTGAATAATACTGTAGATCCTAGTACNAGT
>1rnd-5_family-57#LINE/CR1
ATTGGTACCTCTGGAGTNCCCCAGGGCAGCAATCTGGGACCATTGCTGTTTATTCTATACATAAACGACGTGTGCTCTCTTCTGCCTGACAACTGCTACTTGCTGTACGCTGATGATGTAAAACTATTTATGCCTGTAAAAACGTCTAATGACTGTGCTAAACTACAGCAAGCTGTTTCAGTGTTCAACAACTGGTGCGTCCTAAACTGTTTGTCTATATGTACCGAAAAGTGTTACGTGCTGTCCTTTGCGCGTGCGAGATCTGTGATAACATATGACTATAACATCAATGGTGTAAACGTCTCAAGAACCACNCAAATGCGCGACCTAGGTGTTCTACTTGACCAAAAATTGACGCTTGGACTCCATTATGACAACGTTATTAACCGCGCCAATAGAACTCTAGGATTATTATTCAAACTGACTCGTGATTTTGACGACNCCCGGTGTTTNAAAGCTTTATATTGCTCGATAGTNAGGTCGATTCTAGAGTACTGCTCTCCTGTGTGCTGCCCATACACAAACGAATGGATCGACGGGCTTGAGGCCATTCAAAGAAAGTTTACGCGCTACGCAATCCGCAAGCTAGGTTGGGCCGATAGTACCTTGCTCCCATGCTACACAGAACGTTGTGAACTGCTAGGCCTCGAGTCACTGGAACATCGGCGCTATATAAGCCAGACCACATTTTTAGCAGGACTCCTTTTAGGCACCATTGACGATCCGTATTTGTTAGGTGAACTGAAATTTATGACACCTAGACTATCGGCTAGACATCAGCAACTGTTACATATTCCACGTTCGCGCACTGAGTACGGTTTCAATGCTCCACTTACAGCTATGTCNCGCCGCTTTAACACGCACTCGCACCTGTTCGATTTTAATATGTCCGTGTCCACGTTCAAAAATTTGTTACGCGTCCGACCACTTAGTACTTAAGAAAATCAATGTATCAATGTATCATTCAATAATGTATTGTAACTAGATTCTGCATCGTTAAGCCGTGAACGGCGGACGATTAAATAAATAATAATAATAA
>1rnd-5_family-700#LINE/CR1
TCTAATCTTTGACAGCGAAGTTTACAACGTTTTTCGTTGTGATCGCAGTATCCTGAATAGCAACTGTTCACGTGGTGGTGGTGTGCTCATAGCCTGTGNTTCTCGTTTCCATTCATCGTTACTACCAACCACTCACTCTACTTTGGAAGCCGTATGGATTCGTGTTGATCTGGCTNGATCTCGTTTTATCATTGGAGTTATTTATGTGCCGCCAACTGTTAGCNCTAATCAACTGTTCCTGGATGATCNTCCCATGTGCATTGGTGATGNTGTATCGCTTATGAATCCAGATGATCATCTTTTGGATATTGGGCGATCTTAATCAAGCAGCTATCACTTGGAACGCGACTGAACACANCACCATGATGGACTTTCTTGGCAGNATAAATTCATTTCCTGNCATGCATTACTACGATCCTGCTNACAGTCCTGCAACGACCAGATCATCATTTTTAGACATGATCAATTTGCATGATCTTTATCAACTGAATGGAGTGACTAACACGATGAATCATCTCTTGGATTTGGCGCTTGCCGATTTGCACGCTGCTGCTCGCTGTTCTGTATCCCGGGCTAATTACCTCATTGCTGCCTTTAGACACTCATCACCCTTCTTTAGAAGTTCTGATTGCGTTAAAGAACCCAAATTCTGTNCGAGTAGGTGCTCGTCTTTTGTTGATCTATCTAACGAGCATTACTTCAATTATCCGTCGTNNNNNNNNNNNNNNNNNNNNNNNNNNNNNNNNNNNNNNNNNNNNNNNNNNNNNNNNNNNNNNNNNNNNNNNNNNNNNNNNNNNNNNNNNNNNNNNNNNNNNNNNNNNNNNNNNNNNNNNNNNNNNNNNNNNNNNNNNNNNNNNNNNNNNNNNNNNNNNNNNNNNNNNNNNNNNNNNNNNNNNNNNNNNNNNNNNNNNNNNNNNNNNNNNNNNNNNNNNNNNNNNNNNNNNNNNNNNNNNNNNNNNNNNNNNNNNNNNNNNNNNNNNNNNNNNNNNNNNNNNNNNNNNNNNNNNNNNNNNNNNNNNNNNNNNNNNNNNNNNNNNNNNNNNNNNNNNNNNNNNNNNNNNNNNNNNNNNNNNNNNNNNNNNNNNNNNNNNNNNNNNNNNNNNNNNNNNNNNNNNNNNNNNNNNNNNNNNNNNNNNNNNNNNNNNNNNNNNNNNNNNNNNNNNNNNNNNNNNNNNNNNNNNNNNNNNNNNNNNNNNNNNNNNNNNNNNNNNNNNNNNNNNNNNNNNNNNNNNNNNNNNNNNNNNNNNNNNNNNNNNNNNNNNNNNNNNNNNNNNNNNNNNNNNNNNNNNNNNNNNNNNNNNNNNNNNNNNNNNNNNNNNNNNNNNNNNNNNNNNNNNNNNNNNNNNNNNNNNNNNNNNNNNNNNNNNNNNNNNNNNNNNNNNNNNNNNNNNNNNNNNNNNNNNNNNNNNNNNNNNNNNNNNNNNNNNNNNNNNNNNNNNNNNNNNNNNNNNNNNNNNNNNNNNNNNNNNNNNNNNNNNNNNNNNNNNNNNNNNNNNNNNNNNNNNNNNNNNNNNNNNNNNNNNNNNNNNNNNNNNNNNNNNNNNNNNNNNNNNNNNNNNNNNNNNNNNNNNNNNNNNNNNNNNNNNNNNNNNNNNNNNNNNNNNNNNNNNNNNNNNNNNNNNNNNNNNNNNNNNNNNNNNNNNNNNNNNNNNNNNNNNNNNNNNNNNNNNNNNNNNNNNNNNNNNNNNNNNNNNNNNNNNNNNNNNNNNNNNNNNNNNNNNNNNNNNNNNNNNNNNNNNNNNNNNNNNNNNNNNNNNNNNNNNNNNNNNNNNNNNNNNNNNNNNNNNNNNNNNNNNNNNNNNNNNNNNNNNNNNNNNNNNNNNNNNNNNNNNNNNNNNNNNNNNNNNNNNNNNNNNNNNNNNNNNNNNNNNNNNNNNNNNNNNNNNNNNNNNNNNNNNNNNNNNNNNNNNNNNNNNNNNNNNNNNNNNNNNNNNNNNNNNNNNNNNNNNNNNNNNNNNNNNNNNNNNNNNNNNNNNNNNNNNNNNNNNNCGATTGTACNNNNNNNNNNNNNNNNNNNNNNNNNNNNNNNNNNNNNNNNNNNNNNNNNNNNNNNNNNNNNNNNNNNNNNNNNNNNNNNNNNNNNNNNNNNNNNNNNNNNNNNNNNNNNNNNNNNNNNNNNNNNNNNNNNNNNNNNNNNNNNNNNNNNNNNNNNNNNNNNNNNNNNNNNNNNNNNNNNNNNNNNNNNNNNNNNNNNNNNNNNNNNNNNNNNNNNNNNNNNNNNNNNNNNNNNNNNNNNNNNNNNNNNNNNNNNNNNNNNNNNNNNNNNNNNNNNNNNNNNNNNNNNNNNNNNNNNNNNNNNNNNNNNNNNNNNNNNNNNNNNNNNNNNNNNNNNNNNNNNNNNNNNNNNNNNNNNNNNNNNNNNNNNNNNNNNNNNNNNNNNNNNNNNNNNNNNNNNNNNNNNNNNNNNNNNNNNNNNNNNNNNNNNNNNNNNNNNNNNNNNNNNNNNNNNNNNNNNNNNNNNNNNNNNNNNNNNNNNNNNNNNNNGTTTATGTTCCTTCCCGCTCCCTCCGTCCTCGCGATCCTTTATCTTTGGAAACGCGTCATTCTTTGTATTGTTTTAATGACCCACTCCTCTCTTGTTTCAGATGGTTTAATCGATTCTATGTCCATTTCGATTTTAATACCTCCTTAAACTCCTTCCGGTCTCGTGTTGTATCCTCTCTTCATGTCTCTTAGTGTTTTTTTTTCTGTTCGCTCCTNCTCTCCTTCTTTCCTTTATNCCTCTCCAGCNTTGAGCTTNCGGTAGTCTTTTCTCTNTTTCCTGTTATTTTTTTGTAATATTGTGTAATTTATTAGCTGTTAGGTTAGGTTCACTCATCTTCGTNAAGCCAGGTAG
>1rnd-1_family-124#LINE/RTE-BovB
ATTCCGACAGCAGGTCACCTTAGGTCTGAAGTTATTTCGGCGACCTGCTATCTCCTGGTAAAACTTTCTTCCTGGTCCGTAACGCACTCTGATTTCTTGAAGTTCCCGCACCCGCTGCTCTTCCCAAAGTTGTTTTTTGGTGCGGTGAACTCTTTTCTCTTCTCTCCTGAGCCGTGAGTATTCCTCTGCGCATGCCCGCGTTCTATGCCGCTGC
>4rnd-5_family-948#DNA/TcMar-Tc1
AACCCGTTTGATTGTTTATCGGGCTATAACGTTGAAGCATNAGCNTGCANACGATNTCACCCTAGTGTGGAGACCCTGAAGTCTNTTATAACACGCACGTGGCAGTCGATGTCGGAGGACTACATTCGAAAGACGTGTTCTAGCTTCCTGGNNTCGTCTTGAGAATGTTATTGATAAAAATCGGGGGA
>1rnd-1_family-26#LINE/RTE-BovB
GGACTCATGCCCTACCAGGAAGGTGCTCGTCAGCGACCCGTTCGGCACGAGGCGTAGAGGAGCACAGCGAGCTCGTTGGCTGGATCAAGTGGAGTCAGACCTGNGGGAGATCGGATGCAGCC
>6rnd-5_family-3474#Unknown
TTATACACATACCAACACACAACTCTGGTTCCCTAGTACCACACTGCAGG
CGCCCACGGCCCCGACGGTTGCGGAGCC
>6rnd-1_family-72#Unknown
AATTACACCTGTTTACAGTTACAGTCGAATCGCTCACCGTTTGCTTCGAC
TCACGAGCTGCCTGCTTCGATTTGCGTGCCGTTACCATCGAATGCGCGAC
ACGACGGCCGAATCGCATGCCGTTACCATGGAATCACGTGCCGATATACA
TGGATTTTTGATTGCTCCTGTATGAAGCATTTGGTGTAATGAACAGACCG
GTTAGTTCGTTACCATTAGAAAACATTTCGTCGGCATTTTTATACGAACA
AACGGCTAATAAACCGTAAATGACGAGAAAATGTGTCGTACAATACCAAC
ATCGAACAGTAGCGATACACGAGACTAGTTTTTCAGAGTTTATTGGTGAT
CTATACATTAAACTAGCGGAAATGAACGNGTTCGAACGGCGAAGAAAACT
TGGAAAAGTTCATGAAGCNATTNGTTTACATTTTTCTTTTTCAATATGTG
AATTTTTCGTTGAATTCCNTGAAATAGTTNGTA
>6rnd-1_family-82#Unknown
AGAAAAAAACTATTGCTTCGAGAGAAGAAGCGAATTTGAAATGTGCTAAC
ATCNACAAATCCATGNATATCGGCACGTGATTCCATGGTAACGGCATGCG
ATTCGGCCGTNGTGTCGCGCATTCGATGGTAACGGCACGCAAATCGAAGC
AGGCAGCTCGTGAGTCGAAGCAAACGGTGAGCGATTCGACTGTAACTGTA
AACAGGTGTA
>6rnd-6_family-1800#Unknown
GAGTTAGCAACGAGCGTCGGTAATCGCTAAATCAGCATTGGGAGTGTCGT
GTTGTATCCAACGCGACGAGTTATGCTGATGCGGCGATCGCTGCTGGGCC
GTTTATGGGCCGATAACGGAATCGGCTGAATTCAATAAAATAGTTAATTT
CAAGACACCGAACTGTAAAAGACTCTTTCTATCTATTCAGAAAGAAAAGT
TTTAA
>7rnd-4_family-235#buffer
GCAAGATCAGCAGCACCCATGACGACAGCAGCAGCAACAGCAGCAGNCGC
AGCATCAGCAGCGGTCACTATCGCTGCAGCAAGCGGCGGCTGACAGCAGC
AGCAGCAGCAGCAGCAACAACAGTGCAACAGCAGCAATGCAGCAGCACCA
GCGGCAGCAGCAGCGGCCGNCGCCAACCAGCAGCGCAGCTGCAGCAGCAG
ATACACGCGCAGGGTGCGACAGCCGGCCATACCGGCTCAGCGGCGCCGCA
GCAGCAGCAGCAGCAACGAGCGCAGCATCTGCAGCGCCAGGGTCAGCAGC
AGCAGCAGCAGCAACATTGCAGCAACCGCAGCAAGCAGCAGCAGCAACAG
CCGCAGCAGCAGCAGCAGCAGCACCGTCAGCAGCAAATCACGCAGACGAT
CGCCAAACGCGCCACGTCAGCAGCAGCAGCAGCAGCNGCAAACAGGAGGC
TTTTTTTTT
>6rnd-6_family-1021#Unknown
TTTCGAAGCTCAGTCTTACTTTCGGACGTTCTTCTATATCTCCACTCTGG
TCGGGGTTCACTTTAAGANTAACTTNCAAATATTTATTCAGATTTCGTTA
TAATGTTTTTACTAATACTAATACCTATTCTAATCTGATCTAAACGCTAA
TGATCAAAATATTCTTTGTGTTGAATATTGCCTATCTGTAGGCGCAAATA
GTTCGATCCTCTCCAG
>6rnd-5_family-1463#Unknown
AAAAAAAATTTGCGTTGCTAACGAATCGATTGAAGTGAATACGTNGTCGN
TAGCGATGGGAATTTCGTTCCGAACCTACTAGGTTCGTTCCGTTCCTTCA
ATGGAACGNTCGAACCTAGGTTCAAATAAAATCACAGAGTAGGTTTTTTG
CACCTACATTTTGTTGTCCATGAGAAGGTTAAAACGTGCACTCTCANTTA
TTTTTCCCTGCTCGCAGTTGTATCATANATAGAAACGCTGAAAGTACGCA
AGTGTTAACGGTACAGTTTTCTTTCATAAACTGCGGTACTGTAAGCTTCC
CGTCTCTAGGGAAACGGCTGTCCTTGTTCCACGATATTGTGAAGTGTACT
GACTGACAACTACTGCACGGTAGATTCATCTGTCACAATTTTCAGTTCCC
GTTTAAGTAGGTTCAAAGAACCTACTAGGTTCATTCCGTTCCTTTCCGAA
AAGAAACTGGTTCCGTTCCGTTCCGAAAAAAAAATGGAATATTCCCATCA
C
>2rnd-6_family-1249#LTR/Pao
CATCTGAGCGANTAAAAATCGCTCAAAATAAAGGTTTATGTCTNGGTTGC
TTGAAATCNAACGATCATACAATACACGATTGTAGATCCGCGCGGCCATG
CGGNATAAATGGATGCACCGATAAGCATCATAGAATGCTTCATGTACCTC
AAAATTTTGAAANCGCAGGAGTAAACAATCATCAAGAACCAGAAGCGACG
TCATCGACGCATTNCCAAGTGTTGCCAGTCGAATTAATAAACGGCAATCA
CAAAATAAAAACCTATGCGCTNTTAGACCCAGGTTCATCCTCGACCCTAT
TAGAAGAAAAGGTTGCGCGACAACTTAACCTAAATGGGGAAGTAAAACCG
CTCCAATTACTATGGACACAAGGCAAACAAACTGAACACGTTAAAAGCCA
AAACGTGGAATTAAGAATCAAGGGTCCAACTAAAAAGGGTTTTCAACTGA
AGAAT
>6rnd-1_family-171#Unknown
GTTAACAACCTGCGTTGTCAACACAGCATTTTCTAGTGTTGTCAACCGCC
ACCGGCCCGANTGCACGCGATCAGCAAACAGCGTCGATCAGCAAACCGTG
TTGATCGTCTGACCTAGTTACCGATTGCAAAACATGCGATNGCCGAATCA
GCAATAGTCATCAAGAATCGTCAATACCTTTCCCTTCCCCATCCAATTCC
CAATAACCAACTTATATGTAAATCAAACTTAATAAACTCACTCCGATTTT
GACCGCAGAACAAGCAAGTCTCGATTTCCTTCGTCTGTGTCCGAACCCTA
TAGTTTTAACTCGCGC
>6rnd-5_family-345#Unknown
AATCCGTTNTCGGAGGACCTTATCCAATCATTCTGTANCCAAGACGGAGT
AGCAACTGATCGCTCAGAAGGCTAAAANACGAATATCTATTTTTAAGACA
GCCATGGCCAAGGTNCCAGNTAATTGCCGTAAGGCCGCTCGGGACCAATG
GTTAATATTTTTGTAGAATGCTTCTTGAACGTAGGATTCGAGCAAAATTN
AATCCATTGAGTTATCTGTTGTAGTTTTATNTNCATCGCCGTCCAAAGTT
AGTCTATTTTT
>6rnd-6_family-2444#Unknown
CCTACAGGTATAAACGCGGGCTGTGAGATTGAGCTGTAAACGCCTTGCAG
AAAATCGGTGGTGTACGAATTGTAATTTTACGCNAGGAACCAGTTTTTGG
ATATTCACTAATTCAGTAAGCGATACTTGTTTTTCACTTTCCCAACACAA
TGAACTTCAAAACAAGAGCTTG
>6rnd-3_family-64#Unknown
AACCGGAATCTAGAAAAACGGGAGAAACTCGAGAGANAAATGAGACAAAA
TCGANAGAAAAAGAGAAAAATCAGAGAAAANCGCGAAAAAACGAGAGAGA
ATCGAGAGAGAATCGAGAGAGAAATGAGAGAGAAACGAGAGAAATCGAGA
ANTAATGCGAATGAAGAGAATCGGAGAGAATACGAGAGAGAAATGAGAGA
ATTGAGAGAGCGAAGAAAATGAGAGAGAATCGAGAGAAAAATGAGAGAAA
ATCGAGAGAAAATCGAGAGAGAATCGAGAGAGAAATGAGAAAAGCGAGAA
TCGAGAAAANCGAGAGAGAANCGAGAGAGAATCGAGAGAGAAATGAGAGA
GAATCGAGAGAGAAATGAGAGAGAAAAATCGAGAGAGAATCGAGAGAGAA
ATGAGAGAGAATCGAGAGAGAAACGAGAGAGAATCGAGAGAATCGTTTTT
CTCTCGTTTCTCTCTCGATTCTCTCTCGTTTCTCTCTCGATTTTCCGTTA
TTTTTCTCTCGATTCTCTCTTTTCTCTCTCGATTCTCTCTCGATTCTCTC
TCGTTTCTCTCTCGATTCTCTCTCAATTNTCTCTCGATTCTCTCTCTATT
TCTCTCTCGATTCTCTCTCATTTNTCTCTTATATCTTTCTCGTCATTTTC
CTTCCGATTCTCATCCAAATTCGATGTCATATTTTTAGTCTGTATAAAAG
CCCCAAT
>6rnd-5_family-3454#Unknown
TAGTGTTGGGAGATTCGGGACTCGGAAGATTCGAAGATCCAATCCCTAGA
AAGATTCGAATCGGATTGGATCCTAAATGACGGATCCGAATCCGAATTCG
ATATCGGTCGGGATTCGACTGGGAT
>6rnd-5_family-879#Unknown
AAGCCTCCCGGCCACGACAGCTGAAAAACTTTTTCGGCACTCACTTTTTC
ACGGTTTGAGTGCCTGAAAACGTTTTTCAGGAAATGTAGANGGTGTACGA
AAAAAGGGTGAAAAATGGTTNAGAAATTTTTGACGGGTCAAAATGTAAAC
AAACAGCTCTTTTGCGATGTGCTTTGTAGAGTAGGAAAGCAAGATAGATC
ACAGTGNTGTGAGTGCTGCGACATAACGTAAAGT
>6rnd-5_family-66#Unknown
AGTTTGGTAGNAAGCGTGAAGGTGACAAATGTGCCTAGGAAGGTGTCAAA
ACTAGNCGTAATCCCACTCGTCATACAAGTGCTCGAATCCGCATGCAACG
TCCTAATTTTGTGTCACAAGCCCGCCGGCCATACAAAATTGAGGACGTTT
TTACATGGGCTGAGGACATTCTGAGGACGTTCGGATTCGGGCTTATGGGG
TGGTGTGCGTGAGCGTTTGCGCTCCAGGGGTATACATGTGTGTGTGATCA
CGCTGTTTGTATGTATTGTGATATGTGTNTTCTTTCGCCTTGCCACTATT
TGCTTCACAAACAAAACAGCTCTTTTTTAAAATCGTTTATTAAAAGAGGC
TTTGGCCCTCAGAGACCTCATCCGCCTCTTTAAACACTCCGATAGTATCC
GATGCCGGCTCCGAAGCACATCCGGAAGCTTCCTACGCCGGCTCCGAAAG
AGAGCCAAAGGCTTTCATTGCACTACGTTTTTCCCGCAAATTTTTAACAC
AATTGATTAATGCGACGGTCCCTCCGATACAGGAGCGATCTCGGTTTGTT
TACGTGCCGGCACCGTACCTGTCAAGTCTACACCGACGCGACAATACATA
CCAATACCGCGCGTTTACACGGTCGAGCAGTGGCATACACACGTATACAC
ATCGACACAGGCTGTGGAAGAATTGACAGAGCAGCACAGACGATCATTGC
CGTACTGGCAAAGAGGGATAGCAATATGGAATGTTGCACACGAGCACAAA
ATTGGGTACAAAGCTGAGGACCTTGTGCGGAAACTGCTCGACAGGACCAG
TGG
>8rnd-6_family-6431#Simple_repeat
GTGAAGACCGGTGCCGTTATCGCCTCCGACTTATTTGTACNTAAGAAAAA
TAAATCATTAGCAATACTACTAGGCTGTTCTTTATTAATAAAGAAATAAA
TAAATAAATCATTAGTACATCTTTCTATTTCGGTTGTTATACAACGAAAT
AGATCCTCCCGAGTAACTTGCAAATGTGGTCCATGTAGATNCATGCGATT
TAGGTTTCACTTTGGTATTGCTCGTATAGGCAATAATNACGGACGATGCA
ATCCTTTGCAACCTATGTGCCGTGAGTTAAAAATTGTCCTCGATAATTTT
GATTTCAATATATTTCTATACGTTTTTCAAGAGCCTGTTTCGGTCCCGTC
GTTAGTAACATGTGTGATNATTGTCAATGTTAAGGTTAAGAGTTAAAATA
CACATAATATATTTGTATAGACCACGAAGGTTTGACAATGAAATAATAAA
TAATAACATATTGAAAATAAAAGAGATAATATAAAACAATAGAAATTATT
CTATTTTTACGCTGAAAATCAGCAGTGTAGGATCTAAAAAACTTAGGTCG
GTNTGATTTAAGGATTCTTTGAAAGAATGCATATGGGGAATAAATGATTC
ATTCGTTACGATCCAGCCGAACAGTTAAGACACTACAGGNAGTATATGCG
TTGTTGACAATATGGCTTCCAGCAGTCAGACTTAAAATATATGCGTNTAA
AAGAATATAGTTATGCATACATGGGCACCTGAACCGGCCAGAACAGCCGA
GTCAGCACTTCGNTCATTCACTTCCATAAAAACAACCGAACCAACCGAAC
CAGCCGAACCAACCGAACCGGACCGACCGAACCGAATCGATCGACTTCGA
TCAGCTGGGTCAGCAGTTTTAACCATTTAAAAGTAGGGACGACCAGATAG
TTAGAGTCAGTCAGTTTAGTTTGGGAATTAGCGAACATGTTAGTGTAAAT
CGTGAATAAAGTTCGTTTTTTTNTAATTAAACTGCTCTCCAACCCATTAT
CATATGTTTGTTTAATAAATAAAAAACAATGTACATCGTTGT
>6rnd-6_family-2586#Unknown
TGGTAAAAATAAGAATCTTGTCNGGCGANTCCAGGTGAATTTNCAGGCCG
TAATGGCCAGATCGTGAGTAAGAACCTGGGGTACGTGCAAATCTAATTGT
TTTATGAATTCTTGCTTTGNTGTTGGAAANTGTTTGNGGCCATTAAAACG
ATTNAATTTTTTTATGAAATTGACTAAAATGGATNAANTTGGNNCCCTAG
AACTGATTAANAGCATTTAAGACCAATATCCGCCGAAACAAGCCACTTTC
CTTTATGATAAACTCAGCTGTTCCAACTGTTTTAATTAAAGATCNTATTC
AATTAACATTTAATTGGTAAGCTGTTNTGGCCAGTGCTTGGATTAAAACT
TAGTGGAAAATATCNAAGGAATAATTNANACACAAAACTGCGTCACCGAA
ACCATAATAANAGTTTTTATGAGCTCGNCAGTGCGGTTTAACCGATTTGT
GGAAGATTTTGATGGNAAAATGTGGTAAAATNTGGTCCATACTTGGTTGA
NTAGCTTTTGNTTTGATTTAATTGCGTATTGCAATATAGNAAGCTNNAAC
GAAAGCCAACNTTGGGAANANNATGTATTGAGAGATAATNTNTTTAAA
>6rnd-1_family-176#Unknown
AGAATAACGGACAATTCAAATGTAAAATAATTCGGATGATGGCGATCGAA
ATCTGAATTGCAGCATGTCGCGTTNTTNCACGGACGGCCGGTATTTNTCT
GTCAAACGCCCTATTTGACAGAAAATCACCGACCGAAAAATCCCTCGTGT
AATAACCCCATAA
>6rnd-1_family-106#Unknown
TAGTGTTGGGTAGTGAGCTCGAGAGCTACCGGGAGGCCTCGCCTCAATAA
AATGAGGGCTCTGAGCGCGCTCTTCGATTTCAA
>6rnd-5_family-3627#Unknown
TTGACACCTATCGCGAAGCCAGTCGATAAAAATAAACCACCGGTTCGGTA
TATATCGACCGATATATTTTTATCGACTCGTGGCGGATTGGCGTCGCGAA
CGCAACAAATTTGTCAACCCGTAAAACGATGGTAACAACTGTCATGCCCG
TCATACAAATCGTGAGGAAAAAGTCGAGCAGTGGNTAAAAAAGTCGTTAA
TTTGCTCCTAACTTGTTTTACATATATTTCAGGAAAAAAACTCAAACCTT
TTCAAGTAAATCTAACGATTTTATTAGGCCGTAAAAGAAAAAAAAATTGG
CTGAAAATTATATTTATCATGATTTTGCCGAGAATTTCAATAGAATTTCG
AATTTTGAATAAATCTAAACAATCAACATGTAATGTAATAATATTGAAAA
ACTTAAAATCATGAACACCTATAAAAATAGGCAACGGCTGTTCATCCAAC
AAGGATTAGTACACAACACGCATAATTTAAGTTGCTGGCAAGCTACCAGT
AACGTAATGACCAACGGAACACTCAATCTCCTAATACCGGGCCACGCGCG
NACCCGACATACGACACGCGCTCTGCGACACCCTTCGGAAGGCTCTTCAT
CAAAGTTCAGTGTGCGCTTCTCCGGNAACTAGAGCCAGCAACCACCTGAC
TAGCCATACTGTAAACCACTGCCCGTCTTCAGGGTGTACACCTCCTAGCA
TCCTTCCACGTATCAATGCAATCGATGGTCACTTCCACCACACATGTTTT
CACTTACGCTTTATCTGGTAATTCAAGCGGATCTTGCTGTTNCGCAAATG
CCTTCGGTATGCTGCAAGATTTGTATGATCATCATCACCATCATCCGTGA
AAAATAATGCATTCAACATTTTTAAACAAACTTTTCCCACTAGCAGTAAC
AATCTTGTGTTGCTATTTGTAAACAAACCAGAGATTTGACAGCCAATTTG
ACAGATAGCGTAACTACTCGATCAGTATT
>6rnd-5_family-2186#Unknown
TTTACTGGGCTTTGAACATGTTTCAATGCTCAAAAAGAAATATTTTTTAT
TGTAATGTTGTTTTTGCTTTCCAATGTATTTTTATTTTTCTGTAAAATAT
GCAAAACATTAGTTAAAAGAATTCGAGTCATTGACTATAAACATAAACTT
CAACTGTCATCTTCTGTCAAAAGGCAAAATTTAAACAACATTACAAAAAA
ATGTTTTTGAGCATTGAAACATGTTCAAAGCGCAGTAAATAATAATTTTA
TAATTACATACGAGCTACGTTGCAATTTAAGCGTTCTCTTTCAATTAATA
TCCTTTAAAAAAATTAATTACAAAAAATATGTTTTTACCGGTCATTTTTT
AAATATTTGTCAAGCGTTACCCCAAACGCTTGCGAACGCTTCAGCAA
>8rnd-3_family-1#Simple_repeat
TACAAAATGCTATGAAATTGTNAAAAATAGCACTTTTTCAATGAATTTAG
CCTGAAAGTGTCTTATTTTACGTACAAAATGCTGTGAAATTGTNAAAAAT
AGCACTTTTTCAATGAATTTAGCCTGAAAGTGTCTTATTTTACGTACAAA
ATGCTGTGAAATTGTTAAAAATAGCACTTTTTCAATGAATTTAGCCTGAA
AGTGTCTTATTTTACGTACAAAATGCTATGAAATTGTTAAAAATAGCACT
TTTTCAATGAATTTAGCCTGAAAGTGTCTTATTTTACGTACA
>6rnd-1_family-118#Unknown
TTTTGTTGCGGTAGTACATANCATTTTCAATAAAAACGAATACAAAACGC
GCATGAACAAATATTGGTAACAAATAAACAAACTCCATTGCCGGCGGCCT
TCCCGGCGAAGGCGTAGCCACCGGCGGCAATGGCGTCCCTCGCTACATNA
AGTGAGGGCCCGCGCCCCGCCTATCTATTCGACGTCACGACATTTAACAA
AAATGACGGAAACGAACGCTACTCCTATTACAAACGAAGCGGGCGTGCCC
GCGGTTCGCCANTTCTCCTTTTCCCTGATGCTTACGCTAACATTAGANAT
GCACGGACGCACATGCACACAGTTATACATACACGGACACTCTCCCTCTC
ACGGTTGGACGGAACAAACATCCGCACAAAACGTAGACGACAAAATGACG
GACCTAACACACATAGAGTACGCGCACGCT
>6rnd-5_family-439#Unknown
ATGGGTGCAACGAGTTCGGGCCGGTCCGTAGGTGCAGCAAAGCATACGCG
AGTTCGACCCGTAGGTTCGGGTCGACCCGTGGGTGCAACGAGTTCGGNTC
GACCCGTGGGTGCAACGATTTCGGGACGACCCATGGATTAGACCGAACTC
GTCGAACTCACGGGTCGACCCGAACCTACGGGTCGACCTCGCGTACGCTT
CGCTGCACCTACCGGTCGACCCGGACTCGTTGCACCCCCGGGT
>6rnd-1_family-78#Unknown
GTCGCTAGACTTCTGCGCCTAGCCGGTATGCGGTCCGCATTCGCCTTTAT
GGCAAAAGCTCAGTGCGGAGCTTTTATGGTGTGTGTCTTCGATAGGACTT
GAGCTAGTGCCCCATAGGTGGCGCTGGTGGCACTAAAGAGAAGAGCTCTC
CCAGGACATCAACCGGAATGTCCGATGAGCTCTCCACTGTGCACTTGTCA
GCCTATAAGCAAACAACACACCTCGCACGCACTAACCGACACTGACACAC
ACTGCCCTACTAAGTGCGTGTGCCCTTAGCACGTGTTTATGCCACGTCGT
TTTTCACTCTTTTTGGTGCTGTTTTTACCACTGAATGTTTGTTTTCTCTT
TTCGGAGGTGATTTGCACAGCACTTTTACACTCCTGAAAGGTTTTCTCAA
CCAAACTGCGGCTGCGGACTCCCTTTCATCCGCACCGAAAGGGAGCGCTT
CGCACG
>2rnd-6_family-848#LTR/Gypsy
AGTTTTATNCGAGGACTTGAGAAACCATTAAGCTTCTTGTTAAAAAATTA
TAACCCGAACANNTTGAGTNCTGCATTACAATTATTGCCTNGANTTCTAC
AATATGGACATGAGATCCGCGCCATTCCACGATAAACCTAATNATTACAT
TCCTAAACCAAGGGATTTACAGATTCCACAAAATCGACCTGACATAAATA
GGCAACAATTTAATAGCACAAATTTTAACCCCCAAATGAATCAATATAGG
CCAATGNNCCAACCAAGAAACTTTCCCCACAATTATAACCGTTTTTCTAT
GAGAAGTGTNAATCCACAAGGAAATATGTTTAGGCANTATCATCCAGGTT
ACAATGTAATGCAACAAAATACAAATAACAGGCCAGTTCCTATGGAAGTT
GACCCTTCTTTTCAAGCAAATAACAAACCACATTTTAACGCTAAACGCCC
CCGAGCATCGTCTTCAATTAATCGACAAGCTTATGGTGTTGATGGTGAAA
TTCAAGAAGTTTCAGCATATCGCACCGCTGCTCCTCTTGAATACGTAGTG
GGTTCAAAACCGCTTGATGAGACATATTGCCGAACAGACAATCGCGATAT
TTGTCCTAAAACTTCGGAAAACAATCAATCTACAGAGCTTAATTTTTTAG
AATGGAACGCAAATTGGTGAACCGATTCCTCCCATATATCAATTTGCCCA
CCGTAACGGGAGATTACCCATTTTTGATCGATAGTGGATCGAATATCAGT
TTTATTTCAAATAAACTTGCCTCGAGTTATAAACTATCTAAACCATACGA
AGTGNCAAACTATAACATAAAATCTGTTAGTGGAAGTTTTAACACTAAGT
ATGCAATAGATATTGCATTTTTTGCNCCAAAATGTGAGGAAGCTTATCAG
TTTTTTATTCATGATTTTCATCCTTTCTTTGAAGGAATAATTGGCACAGA
CGTTCTAGAAAAAATAAAGGCTGATATTTCTTTTGAAAATTGTGCAATGA
AAATAACTACAGATGATGGAGAAAGATTTTCTATACCATATTTAAAATAC
CCTTTTAAAGAGAACGATAATATGGTTGATTTTCGTGCGGATCATTTGAA
TTCTTCCACTAAACAAAAAATTATGAAAATATTGCACGATAATTCATCAG
NNNNNNNNNNNNNNNNNNNNNNNNNNNNNNNNNNNNNNNNNNNNNNNNNN
NNNNNNNNNNNNNNNNNNNNNNNNNNNNNNNNNNNNNNNNNNNNNNNNNN
NNNNNNNNNNNNNNNNNNNNNNNNNNNNA
>6rnd-6_family-8813#Unknown
ACCAGGCGTCTCCATCGGGTTTCCACCGTGCACTTATGAAGCACCAGGCG
TCTCCATCGAAGTTCAAGCACTTGCATCCAATCGTCAAACACCAGGCGCC
TCCATC
>6rnd-1_family-57#Unknown
TCCGTGCCGACTAACCACTCACTCACTGCGTTTTAACTCACTCATGAGTT
AAATAACTCATTGGTGATTTAACT
>6rnd-1_family-30#Unknown
TTGCCTGTCTCCTTTTCAATCTGGCGCTAGAGAGAGCCATCCGCGACTCG
GAGGTGGAAACTTCG
>6rnd-6_family-1193#Unknown
TTGTACACAACCCTGACGTGTTGACAGTCGACGAAAGCACGATCGTGCTT
TCGTTAAGTTGGGGCACTCGCGTAGCCAGGATTCGTGTTGAGTGCAGGGG
CGCTCACACGAATAAAAGTATTAAATATAAGTGCACTAGGAAAAATAAAC
TCTCTTACCTGCGAACTTCCAAGCAACACAAACGACGGTAAATATTCATC
ACTGCAGCACAAAAAAACCACATCCGAAAACTCCCGCGAACGAA
>6rnd-5_family-433#Unknown
AGGAAGGTCGTCTGTCAAATCCCATATAAAACNANGCGTATCGCATTAGG
CTGGAGTCACAGCTCCGTCGTACGGTTTTTCAAATTTTGTATGGGATTTG
ACAGACGACGTATTTCCGTCGTACGATGAAACGTTTGTTTATCGTACGAC
GGTCGTCTGTCAAATCCCATACAAAATTTGAAAACCGTACGTAAAAAAAA
GTATACGATGGAGCTGTGACTCCA
>6rnd-5_family-2156#Unknown
ACTGCGNAGAAGATTGTAATCCGTTACCAACATCACTTTTGGTGATGATG
ACGANGTTTTTTTCAATATTTTCCTCTACAATANTAATAAAATTAGTGCA
TAGCTTCGAGANACGAGCGCGTGACATGAACTTTGAGTTAGACTAAATAC
TGACAGGGCTCGGCAGGAGGTGACCTCTAGCCTGAGGTACTAGTTGGTCT
GAAGTCCTCAAACATTCATTCGTTGTTATTGAATTTTCAAAACATCGTTA
AAACACATCAAATTCACATTCAAATAGAGTTTNNNNNNNNNNNNNNNNNN
NNNNNNNNNNNNNNNNNNNNNNNNNNNNNNNNNNNNNNNNNNNNNNNNNC
A
>6rnd-5_family-1406#Unknown
GGCGAGTGTTTGGTCCAATCCTGTCAAACTGTAAAATTGNAAAATGTCAT
TGGATCGTTTGTTTACATCACCACGCCCTATCATTCACATTCGAACGGGC
TTAACGCGAAAATTAGTTGGAAATGTTATTTAAATTAC
>6rnd-1_family-87#Unknown
TTTTACTCACTCACCTCGTTTTTACTCACTCACCTCGTTTTTACTCACTA
GAGAGTTAAATATCGTATTGGCATATCGCATTGGTCACGATCACACGAT
>6rnd-1_family-54#Unknown
CCCCCACTCACGGGCACTCATTTTTGCAACTGAGTTACCCAAAAGGGTAT
CTTTTTCAGACTTTTTACTATAATTATTTATTTATTTATTATTTATTATA
TTATTTTAATTATTATAAATNATTATTA
>6rnd-1_family-76#Unknown
TAGTGTTGGGTCAAGTAGCTCTTTTTAAAGAGGAGAGGGCAACTGCTCAC
TAACATGTGAGAGGTGAGGCCTCCCGGTAGCTCCGCACTCACTG
>6rnd-5_family-10320#Unknown
GAATGTTGCGAATTGCAACGCCTGACCGGCAATAAAAAAAGGCGAGTGGA
TTCTTTAGTATACTTTACTTTATTCTGCGAAACTAAAAATTCGTCCGCTT
GGCCCGCTGGTCAGGATCAAAAAGAAAGATCCTTTCCTCGTTNTATCGAT
CGTCACGCCAGACCACGTCATCCTTCGCTTCGGGTCCGTCCGCCGATGTC
GTCCGAAGCAACGCGCCCCCTCGCGGCCGGTAGCACAAGCTGACAANAGG
CGCGCGTGCCGTCCTCCAACGATCGCGTCGTTACCATAAAGTAACA
>7rnd-6_family-2256#buffer
ACACCGGCGGCGGCGGCGGCGGCGGTGGCGGCGTTNCGAACGCAGCAACG
GCCACCATCTCGGCGGCATGGCGGTAGTAGCGGTAGCGGCAACGTNNGCA
ACANCATGGCAGCTCGGACAGCAGCGGTAGCAGCAGCACGAGCAACAGCC
GCAGCGCCAGCAGCAACAGCAGCAGAATAATAGCGGTANCGCCGGCAACA
ACAATGGCGGTGGCGGCGGTGGTGGCGGTGGCGGCAACCGTCAGCATCAC
GGCAATCAGCGCCAGCGTNCCGTAGCATCGNCCGCGCGGTGGTGCCGGCG
GTGAACTTTTTTTTTTTTT
>6rnd-5_family-3356#Unknown
TANTGCAAATTGCATACTTTTAGGCGATATTTTGAAATTCGTATANGTGC
GCCTAAAGGTATGCAATTTC
>6rnd-1_family-20#Unknown
NNNNNNNNNNNNNNNNNNNNNNNNNNNNNNNNNNNNNNNNNNNNNNNNTT
AATTTTTTGTAATTTTTGTTTTTGAATTTGTAATTCGTCAGCACATGCGG
TGTTGACAATACGGCGTCAAGCCGTCATAATTAATAAATAAATAAATAAA
TAAATAAA
>6rnd-1_family-97#Unknown
ATTCTGCCTCCAGCTTCCGTAGCGANAGGACGTGTTTCGCTCGGAAGCGT
CCTACGGATCATTTGCGTANGGCAGATAGTGGTCATTGTTCTCGTGTGCG
ATTGCGTAATCAACGCGATTACCCGTANCGCGCTAATCGGTGTCTCCGCC
TTTCTCCGGCATTCGCTCGGAGTTTGTGTTTATCGATCGAGTGGCGCTTA
GCCCCGATCGACGTTTGTTTTTAGTGTTGTGAGTGTGTGTACCTGTNGAT
CGTTGCGATAAGCAAGCGTATCGACGCTGCGTCGTCGCATCGATCGTGAA
CTGTCTNGTGTGTGTGTGTGTGTGTTTGCTCGTGCGCGCGTGGTTGTATC
GTGTGTNACGGTAAGTTTGTCTTCCCCTACTCCCNCCGTTGTCTCCGGCC
CTACCATGGGGACCGATTTATCGGACTCGGAGAG
>6rnd-5_family-6289#Unknown
TCCACTTTACCATCTTTCGATANTGCCCGTGTTGCAGATTTGTTCCCAAC
ACCTACCAGGCTTTATATGTACATCGAGGCGTTCATACGATGTACTCCGT
ATTCCCGGACTTGTACATTTTTCGGGTTCCACGTCCCGATAATGTGTCTC
TACTGTGCACCACGGGCCTTATCATGCACTGCACCCATTGGGTGTCTCCA
CTTTNCCATCTTTCGATATTGCCCGTGTTGCAGATNTGNTCCCAACACCT
ACCAGGCTTTATATGTACATCGAGGCGTTCATACGATGTACTCCGTATTC
CCGG
>2rnd-1_family-181#LTR/Pao
TGAGAACGGTTAAAGATTTGAAATTACCTGTTCAATCTTTAGATTATGAT
GATCTAAGCAAAAAATATCCTCACCTTGCTAATCTTCCTGTTTCAGGATT
TCAAAACATTCGACCCACTATAATGATCGGCTTGAATAACAATCATTTAT
TGATGGGGTTTAAACATAAATATGGTAAACCCACAGAACCGATAGCAATG
AGGACAAGATTAGGTTGGCTAATTTACGGAAAAACAACCGAAAGCCAAGA
AGAGGAATATTCCATGATAGTACAAGAGAAAGAAAGTTTTCGTAAACCAA
TATCCAACAAATTTTCAGTAGAAAAGTGTGGATTAAAACCAGGTGTTCAA
ATTTCTCTTTCTACGGATATTGCGAAGTCAAGCTTAAAAC
>6rnd-6_family-3330#Unknown
AACTGTTTCCGTGGTGTAGTGGTTATCACGTCCGCCTNACACGCGGAAGG
CCCCCGGTTCGATCCCGGGCGGAAACAGNNGATNCTTTTTT
>6rnd-1_family-8#Unknown
GCAGGCTCCTTAGATGAAATGGCAAACAAAGCTAGTTGATATGGAAACGG
CTTCAGATGACAGGGAAATCAAATACCTTTTATTGTAATGTCCTCAGATG
ATATTGTCATAGTAGCCGTTGATATTGTACACGTCCTTTCAGCGCTCGGG
TAAGTGCGTGCAATATCAACGGCTACTATGACAATATCATCTGAGGACAT
CACAATAAAAGGTATTTGATTTCCCTGTCATCTGAAGCCGTTTCCATATC
AACTAGCTTTGTTTGCCATTTCATCTAAGGAGCCTGCCATAAAAATGGAT
GCTATTGCCTTATCAACTGAAAAACCCTGTAA
>8rnd-5_family-11#Simple_repeat
AAAAAAAAAAAAAAAAAAAAAAAAAAAAAAAAAAAAAAAAAAAAAAAAAA
AAAAAAAAAAAAAAAAAAAAAAGCTGCTGCTAGCGNCCGTCGCGACGGTC
GTCCGGTTGCGCGGCGCCGCCGATCACCACCACCACCACCANCACCATCA
CGGCGACCCATCATCACCATCAGCATCAGCGGCACACTCGTCGTTGCAGG
AGAACGNCAACANCATCACGGCATTACAATCACGGCCGGGATTGGCGAAC
GCTTGCNGCTGCTGGTGACGGGGCGGCGGGCTGGAGGTGGCGGCGGTGGC
CCGGTTCCGGCTAGGTNGNGGCACCGGCGCCGCCNCCCCGTCAGGCACGT
CTTCTACCTCGCTGAGTTGCGGNNATCATCTTCCGNCCGNTGCCGCCGTC
GTCGCGTCGGAAGAAGTAATGCGGGCGGTGGTAGCGGCAGTAGTAGCAGC
AGCAACAGCACCANCACCAACGACAACAACAGCAACAGTACGACNAACAC
CAGCAGCAGCAGCAGTAGTGGCAGCAGCAGTGNCATCGTCGAAGCAACTA
GCTCGGTA
>6rnd-6_family-1059#Unknown
GCGTCCCGTAGACGGGACATACTTTTGACAGGCGACTTTTGACAGCTCCA
GCGACCTATTGTTCTCAAGTCGCCGGCTCGTAACCCGATGTATGCGGGAA
ACACGCCGGCGACACGGATGACGGATCGGGGATGTGGTGGTTAGCACTGG
TAGGTTGGGGAGTTGAACTGTTGTGCGACGAACAGTCAACACATAAATTT
AAAAATTCGCCGTTATAATTTTTTTTTAAATGAAAATTCCTTAATCGTCT
AGAAATGAAATAGAAAAATGATTGTAGATCTTTAATAACACCAAACACTG
TAAAACACTTGAAACTAGAAGCCACTCCAATATNTTTTGTGCATATAAAG
TTCTCCCTATAAGCTTTTAAACTGTACCGAGTAAAACTTTTTTCTGTAAA
ATATGAGTTTCTATCAATACAAGCTCTCTAAAACTAACAAAACATTAGGT
TTTTAATATACTTTTACGTTAAAATACAAATATATTTCATACTGCATGTA
TCGGGATATTTTTATATACTCAATATTATCCGCTATTTTGTCTCTGTGTC
AGCATGAGAGTTTTATTTAATATTTGATGGCTTCAAAAGCGATTTTCCTT
TTGTTGAAATAATTACTAAGGCGATAAAAATGAACGTTTATCGAATTTAA
TAGTTTACTTTGAAGCCATAATTGATTCGATCCTATCCACAGTGATAAAC
ACAGTGGAGTTATTTTTTTTGGGGCATTTGACAGCTACAGCTGCTTGTAG
CCGCTGCTACCACAGGAGGGGTCGAAAACGATAGCTACGGGGACGCGTCT
GACAGCATACAAGAACAAAGGAAAATCGGTGGTTGTCAAAAGTCGCCCGT
CAAAAGTATGTCCCGTCTACGGG
>6rnd-5_family-979#Unknown
CTGGAGTCACTGCTCGGTCGTATACGACTAGTCGTACAAACTTTGTATGG
GATTTGACGGATGAGGTCGGATGACAGTTTGATTGCACGACCTCATCCGT
CAAATCCCATACAAAGTTTGTACGACTAGTCGTATACGACTGAGCAGTGA
CTCCT
>6rnd-1_family-39#Unknown
CACACATGTAACAATAGACAGGAAAGAGGCGAATGAGGTCTCAAAGACCC
AAAGCCTCTATAAATAAACGAAAAAAAA
>6rnd-6_family-2591#Unknown
TAACAATGGTAAAAGAATGTATATCCCTCATCCCTACTTCCTTACTATCA
CTTCCCAAACCTACATCGTCTCGACGCTTAACAAAAAGATGTATNAACCA
GAAGAACTACGGCAAGACGACACCACATGCATANCGATGCTGTTACAACA
GAGAAATGCTAGCTTGCGACTNCGTCGCNAATCCANCGGAAGAAGAGATA
TTCAACTTCGACAAGGNCCACATACTNATCAGTTCAGACCAATNGTTCAC
ATCCTGGATNCGACNTGCGGTATTCACGGGCGAAAGAGTCTTACCGGNTC
AATATCCTTATCGAATACGACACATGCGATATTTACGTCAATGGAAAACT
GATTTCAGCCAACATAACAGANCTNTCTGGTTTTCCTACTAATCTACCAA
TACGTGGAGTACATGTTGCAACCTCGAACAACGTGGCANNNNNNNNNNNN
NNNNNNNNNNNNNNNNNNNNNNNNNNNNNNNNNNNNNNNNNATTAAGTTG
GAATATAGAATATTAAGCCAATTATTAATTAAGAATTGATTGGCGTCGTA
TTTCTGTGCATAAAACGCCGCAACACCNNNNNNNNNNNNNNNNNNNNNNN
NNNNNNNNNNNNNNNNNCGCCGCAACACCATCAACGTAGAAGTAGTGAT
>8rnd-4_family-316#Simple_repeat
CGGTCCGCCCGGTTTGCGCGAAGTTCCGGNGGCGATTNGCGNAGAGTGGC
GNGCGNTTCTATTTCNCCACCGTACCGCCACACCCGCNNGGCGACGTTAC
GNTCAGCAGCAGCAACAGCTGCAGCAGCAGCAGCTGCAGCAACAGCANCC
GTCCCAGCAGCAGCAGCAGCAGCGGCAGCCGCAGCAGCAGCAGCAGCAGC
AGCAACGATGCANCAACAGCACCAGCNGCAGCAGCAACAGCAACCATCTC
AACCGTCGCCGCAGCAAC
>6rnd-4_family-413#Unknown
TCTTCGACTACGAGGTCTCTTGGTAGATGAAGCCCCTTGGACGACGAGNT
NTCTTGGTGGATGAGGATTACGAACTCTTGTCTACNAGACCCCTTGAGAN
ACGAGAATCTTACGTAGTCCTTCGGTACGCGAGTCTATTGAGGACCCTCG
ACCGAATTTTTGAAGAGCTCGTGGACGACGAGGCCCTTTGAGCGGCCTCT
AGANACGACGAAACTTCTAGTGATAAGGCCCCTCGGACGACGAGGTCTCT
TGGTAGACGAGGNCTCTTCGACNACGAGGTCTCTTGGNAGACGAGGTTCT
TTGGACGACGAGGTCTCTTNGTATGGCCTTGGGCGATGAGATCCTTCGGA
CGACGAGGNCTCTTGGTAGANGACCGATCCCATGATACGAGGTGCCTCTC
GTCGGAAGATNTCTCGGATAAGCTGAAGCTTCGACGATGAGGCCTCTTCC
TAGACTACGAGGTCTCTTGGTAGACGAAGNCCCTTGGACGACGAGGTCTC
TTGGTANACGAGATCTNTTTGGTAGATGAGGTCCTTNGACTGCGAGGTCT
CTTNGTAGACGAGGCGTCGTGCGAGGCNCTTTGGATAAGATNAAGCTTCG
ACGACGAGGNCTCTTGGTAGACTACGAGGTCTCTTGGTACGAAGACTCTT
GGACNACGAGGTCTCTTGGTAGACGAGGTCCTTGAACGACGAGGCCTCTT
CGACNGTTCTTTGGTAGATGAGGCCCCTTCGACTACGAGGTCTCTTGGTA
GATGAAGCCCCTTCGACGACGAGGTCTTTTGGTAGACGAGGNCTCGAAGA
CGAGGCCCTTTAGAGTTTTCGGGCAACGAGGTCTC
>6rnd-5_family-1827#Unknown
AGAGACGAATGAAGTCTAATGACTCAAAGTCTCTATAAACTAACCAACCA
ACCAACCATCCTTG
>6rnd-5_family-73#Unknown
GCTAAAGTCTGAATAGATGCCCCCCCACTCACGGACACTCAT
>6rnd-1_family-24#Unknown
AAAATTGATTTTTTCATAGGACAATTTTTTCTTCGCAAATACTGTTTGGT
TTCACTTTTCATTATAAGAAACGCGTTCCGAAGCCATTTTCATCAAAATC
TCGTGAAAAAAATTTTTTACCCTCGGACCAAAAGTTGGCCGTTCGGTGCC
CTATGGCCTATGGCCAGTATGGGAACCCAGGATGCCGATATGCGAAAAAG
TGTCAAAAAATCACTTGAAAGTCGCTATGGCTCATTAATTAGAGCTTGTA
AAGACCTTTCTAAAACACCTTGGTTGACCCCTGTCCGATAAGTAGTTTTC
GAGATATTCGAGAAAATGTGATTTTTTGGGACTTAGAAAATTTTTGACCT
NTACCCTAAGAAAAATTGATTTTTCATAGGACAATTTTTTCTTCGCAAAT
ACTGTTTGGTTTCACTTTTCATTATNAGAAACGCGTTCCGAAGCCATTTT
CATCAAAATCTCGTGAAAAAANTTTTTACCCTCGGACCAAAAGTTGGCCG
TTCGGTGC
>6rnd-1_family-151#Unknown
ATGGGGTTATTAGACGAGGGATTTTTCGTCGGTGATTTTCTGTCAAATAG
CGCGTTTGACAGANAAATGCCGGTCTGAAAAAACGAATTCGACATGCTCA
ATTCAGATTTCGATCGCGCTGGTTTTTTTCTGTCAAAGTGAGGATTGTTT
ACATTTTGGAAGCGTTGTTTTGCCTCGCAATTTTTATTGAATATTATTGT
CCAGTTTA
>6rnd-5_family-24#Unknown
AATGCATAGAGAGCGATGTGGGACCAGTTTGAACCGAAAAATCTCTAACC
GAATGTTCGTCTGACCGAAGCGCTGTCGGTCACGAAAAAGTATCCCTATC
ATAATGGCATCGTCAGTCGGTGCCCGGCATGGTACGATACGTGTTAATGA
TAAATATTTCATTCCATTT
>6rnd-1_family-174#Unknown
GTTTGAACTGGTGGTTTGCGACCACGATAGTGAGTTAAACTTTAGCATAA
TGCGGCGTTAGCATAAAANNNNNNNNNNNNNNNNNNNNNNNNNNNNNNNN
NNNNNNNNNNNNNNNNNNNNNNNNNNNNNNNNNNNNNNNNNNNNNNNNNN
NNNNNNNNNNNNNNNNNNNNNNNNNNNNNNNNNNNNNNNNNNNNNNNNNN
NNNNNNNNNNNNNNNNNNNNNNNNNNNNNNNNNNNNNNNNNNNNNNNNNN
NNNNNNNNNNNNNNNNNNNNNNNNNNNNNNNNNNNNNNNNNNNNNNNNNN
NNNNNNNNNNNNNNNNNNNNNNNNNNNNNNNNNNNNNNNNNNNNNNNNNN
NNNNNCCCCTTGNNNNNNNNNNNNNNNNNNNNNNNNNNNNNNNNNNNNNN
NNNNNNNNNNNNNNNNNNNNNNNNGAGAAGCCAGTGTCCAGGCGTTGGTC
AGCGGAAGATTCGACCTCGTCCTCCCTACGGAATTCGGGCCGGTGCTCTA
GTAGTACCTACTGCTCCGTCGGAGGAATTGGAAGAATCGCGACCGCCCCT
CCCATCAGGTCCACTTTTGGAAGATCGCCCGGTAATCCGGGAATGAAGCC
ACT
>6rnd-1_family-47#Unknown
AGAGGCGAATGAGGTCTCAAAGACCCAAAGCCTCTATAAATAAACGAAAA
AAA
>8rnd-6_family-308#Simple_repeat
CGGGCACCAGCAGCAGCAGCAGCAGCTGCAGCACCAGTCGCAAACGTACA
CGGCGATGTATTGCACGTGCCGGAACCGGCAGCAGCGGCCGCCGAGCAAC
GACGGCGATCGCGGTCGGTGNCGGTGGCGGTGGTGGTGGTGGCGGTGGTG
CCGGCGNTGGCGNTGGTGGCGGTGGCCGCGGCGGTGGCAGCGGCGGACGC
GGCAAGCGNCGTCCCTCNCAGCAGCACCGGGCATCAGCAGCAGCAGCAGC
AGCAGCGGNCGGCAGCGGNAACGGCGGCTACGGCGGGTCGNTCGCAGCCG
AGCGNCCAC
>6rnd-5_family-3215#Unknown
CAACTGACATTTTATAGCAGGCTTATAGCGGTTTTCGAGTTCTTTTACCT
AAATCTCGATACTAAATCTTGCCTTAGAGAGCAGCAGATTTAGGTAATTA
TAACAGTTCGAACGCGTGGTTTCACGTAGTTTTTTCACCCATTT
>6rnd-1_family-52#Unknown
ACTAGTGATGTGCAAACTGAATCAGAATGAGTGAATGAGTTAAATCTTAG
CAATGAGTTAGATGATTTAAATCATCACGAAGAGTTATTTCAACTCACTN
ATGATTTAACTCTCCGTGCCGACTAACCACTCACTCACTGCGTTTTAACT
CACTCA
>6rnd-1_family-81#Unknown
TGTTTACAGTTACAGTCGAATCGCTCACCGTTTGCTTCGACTCACGAGCT
GCCTGCTTCGATTTGCGTGCCGTTACCATCGAATGCGCGACACNACGGCC
GAATCGCATGCCGTTACCATGGAATCACGTGCCGATATACATGGATTTGT
NGATGTTAGCACATTTCAAATTCGCTTCTTCTCTCGAANCAATAGTTTTT
TTCTTATCGCTTAAACTCACGGAT
>6rnd-1_family-186#Unknown
TAGGGATGGGCAGATCCGACCATTTGCCGGATCGGATCTGCCCGGAGCGC
TCCGCCGCCGGAGTCGAGTCCGGATCACGATTCCGCGCTCCGG
>6rnd-5_family-1983#Unknown
TACAGTGCGTAACAGAACAATAAGGCCACTAGTTTTTTAAGAATAACTAG
AAAAGTTGAAGACATAGGTAAAAATGATGTTNTGCAAATTTGTAAGAACT
TTTTTGCATATTTTTACGCACACTAATACATATTTTTTCACTGGGTTGAA
AATTGCTTCATGTANCATAACTATAAGGCCACTTACGAAAATCCATCGTT
TNTTATGCAAATCATCATTTTAAAATTCGGTAAAAATTACAGNTAGTAAG
AAAAGCTCCAAAATAATGTAAAACCATTTTTTTTTCAAATGTTTAGTGAA
CCCTGGGATGCAATTATTGAAATTTTNATTTCGTATATTTTGATTATTAT
TTTTCGATGCGCTTCTTTTGATCCCATTTTTTTAAGTATATAAAACTACA
AAAATTATCTTTCAAAATATGTATATACATCCTGGTACAGTACCCATAA
>6rnd-6_family-3010#Unknown
AAANTAATTTTAACATTTTTTCTTAACTTTTTGGCTAAAGTCTGAATATT
GAGTGCCGTGAGTGGGGGGGGGGGGGGGGTGGGCATCTATTCAGACTTTA
GCCAAATA
>6rnd-1_family-165#Unknown
AAATCAAATCGACACAAATGAAGCGTTCAAGTATTTTAACTTTCAAAAAT
TCAAAGTAGAAAACGATCGTCAAATGGACATTGCGAGAAAAAATACACAT
TAGTTTTCTAAAAGAGTAGAAGTGAAGAGATTAGCTCAAACGTTAGAAAA
AATCGACTATGACTCTCTATATCAAAAGTCNNGTAATTGCAACGCACCCG
CGCAAGGGCAACGCATTTCGTCAGTAACGTCTGAGTTCAACCAGAATCAG
AGAAGTCTTCAGAGCGTCATTCTTCATCCGGCAGAAACAGTTGGTCTGCT
ATCAACAATTAGATGACAACGGTCAACGTCGAAGGGAACTACGAAGCGGT
AATATGCGGTTGGCTAGTGCTTAGATACGAAATTGGCTATCTCAACAAAA
AAGTGGAACTTCAAAGGGTGTGCAAAGTCACAACTATAATCTACGAAGAA
AGCTAGCTAATGTTCAACTATCAAACGTTCAAGGTCGAACAAATGCTGTA
TGTCTTGCTAACGCCATCGAGAGACTACTGTTTGGTCATATGGGCCGAGT
CTGATGGAAAGCGAGGTCAAG
>6rnd-1_family-88#Unknown
CTACCGGGTCGGAGCCATCCGTAAGCGACCCGGAATCGTTCGGGTCGTAT
TCCTAGTTCCAACGAGTTCG
>6rnd-6_family-1257#Unknown
CAATACGGCGTCAAGCCGTAATACTGGAATTATAAATAAT
>6rnd-5_family-5768#Unknown
ACAGGGTGTACACAGCCAATCGGTCATCGTAAAGCGCCTNAATGTTTACG
CACACCGTCACNTTGCCATCGTAAACCCTCAATTCGGCATCGTGAATCTC
AAAATGGCATAGCGAATATTGAATCGGTCAACCTAAATGTNTTATTNGGC
CAGTTCGTTTTATGTATTAATTT
>6rnd-1_family-33#Unknown
GGGTTTTTCAGTTGATAAGGCAATAGCATCCATTTTTATNGTAGGCTCCT
TAGATGAAATGGCAAACAAAGCTAGTTGATA
>6rnd-6_family-141#Unknown
AGCATTACAGGGTATCCCGAAGTTTTTTGACGCGTTCCCAGATATTTTTG
TTCTCGTCCCGGAATTTTTTNACGCGTTCCAGATATTTGGTTTTTAATTT
TTGTTTCGTCCCGAGATTTTTTGACGCGTTCCGCATATTTTTGNTTTCGT
TNANCGATTTTAATTTCATTTTGGTACGCGGAACTTGAGNCAAATTTCTC
ACATAAAATTATAANAGCTCTTAGAGGGACTACTTACTAAGCTGTAAAGA
TAATATGTTATTTATTGTATGATTTAATCTTGAGTATTGCTAAAGATAAT
TTATTTAAAACATACAGATAAATCAGGGTGTACAA
>6rnd-1_family-21#Unknown
NNNNNNNNNNNNNNNNNNNNNNNNNNNNNNNNNNNNNNNNNNNNNNNNNN
NNNNNNNNNNNNNNNNNNNNNNNNNNNNNNNNNNNNNNNNNNNNNNNNNN
NNNNNNNNNNNNNNNNNNNNNNNNNNNNNNNNNNNNNNNNNNNNNNNNNT
TAATTTTTTGTGAATTTTTTGTTTTTGACATTTGTANTTCGTCAGCACAT
GCGGTGCTGACAATACGGCGTCAAGCCGTCATAATTAATAAATAA
>6rnd-6_family-4103#Unknown
CGACCGTTTTCACTCACTTCCAAACCCGAGAAATCGGGGATTTCCCGAGA
AATTGTGTGCCAACCAACCTTGACGGCTGTTGTTGTTGTTTGTGTGGCCT
ACACGCGCTACATTTCGTCCTAAAAGCAGCGGAAATCCACAGTTTCTTCA
CTGAAACCACTTTATTGGCCATTTATCACTGAACTGAAACACAAACCGCG
CTCCGATCGGTTCACTNTCACCGGGAAAACTGTGTCCATCTGAGTCTGCT
TACCGCACTTATGTGCTGGAACCATGGGCCACTTNTATACACGTTATTTC
ACCGATTTTGGAGCCGTTTTCACTTTTGTACAGTAAAACTTGCCATTTTA
CCTCCATTGTGCACAATATCTGGTGGATCGAGCACAATTTTACGCCCTTT
TTNAACCAAATAAAAACGGAGCGCACTTTGCACAGAGTGCCACGCGCACC
GGATGACAGCTCGACACTGCTACAGTGACATNACACTGCCCAGGCACAAC
CAAGGTGTATGTATTTAGAACAAGGTGTATGTATTTAGA
>6rnd-1_family-177#Unknown
AAATAAACATATAACTAAAACGTCATGCACGGGACGAAACACATTAGGAC
AAGGAAGACAATACAAGGGAACGGAATGAAGCAAAGGACATGCTGTGGTC
AAACAAATCACCTACCGAATTGAAGTCAGATAACGCGCGCATCCAAGGGT
CGCTCTGAGC
>6rnd-6_family-373#Unknown
TAAGGATGCTGNTCTCTTNCGGTTACTAATTTTCTACAAATATTCGCTTA
TACCGCACCATAGTTTAGCTTCTCCAAGCGTATCACCGACATTTTTCAAG
AACTGTACGTCTTTGGCATGTGATTGGAAGATATTATAACCGATTTCTNT
TGAAGAGATGCCTGATTAATGGTTTGTTTAGACCTTTACCTTTCCTCAGA
ACTTAAGATGCTGTTCTCGACCTATTGCTACTAAATGAGCAAAACAAATT
ATTCTTTCGTTAAAACTNCATCTCCAATGGGAACTGACAGCAACTGAGTN
AAAAACGAGTAAAAAATTGTCAAAAATTGAGCAGGAAGCTTCGTTTGCTT
AGTGGTGCTATTTTTATTTCGCACCCTTTTTCGTGAATTTTTCGACTTAA
ATGTAAACGGTTCAAGCAAAAACTGCC
>6rnd-1_family-105#Unknown
TTACGGATGGCTCCGACCCGGTAGGTTCGGGTCGACCCGCCCATCACTAC
T
>6rnd-1_family-94#Unknown
GGACGGTGTCATCAAATTCCCGAAGCGCAAAACCACAAAGGCTGCCTCCC
GTCCCGAAAACACGTGACGACAACCTGACGACGCTCCCGATTCCCACTTT
ACCAGCGGAACTCCCCATCCNNNNNNNNNNNNNNNNNNNNNNNNNNNNNN
NNNNNNNNNNNNNNNNNNNNNNN
>6rnd-6_family-2316#Unknown
CCGGCTAGCACGATTGAGGGCCAGGGGTATGTAGAAATCGAGCGAAATGG
GGGAAAAATCCCGAAGCAAAAATCCGTCATAAAAGCCATCACTTAGACGC
GTTTTATGACGATTTTCAAATTTCGACAGCTTTTCGCCCATTTCTTCCAT
TTCGCCCCTTGGCTGTTTCGTCGCGATTTCTTTCAGTGTGTGCGTGTCAT
CTAGCATGAATGTGGCATTGTGCGTGTGATTGTTACCCTTTATTGAAAGT
CACAGCTGAAAACATAAACATCGAGATTTCAAAGCGCAAAGCAGCATTCA
AATTCAACTCAGCAGTTTCACCTGGAAAATAAATAAATAAAAGTAAGTAA
GATTAAGTGCATGACAATGAATCAAATTATTATCATACTTACATAAAAAA
TAATAAAACGATTGATTATTTCAGCCAAAATATAATGTCGGAACCACCAA
AGAAAGGGCGCCTTTTTGCACTGCAACAACTGCCTTCGGCTGTATTATGC
TCCACAGGNGCGATCGTC
>6rnd-6_family-283#Unknown
AGACAATACGGCATCGGTCCGTAATANTTAATNAATAAAA
>6rnd-6_family-1994#Unknown
TTCCTGGANAAGGATTGGCGACCTGGCCATGTCTAATAGACGTGCTCTAC
CCTGAGCAGGCCAAGAAGAAGAT
>6rnd-6_family-4724#Unknown
AAAAAAAAAAAAAAAAAAAGCACCAGCTCGCGGAAGAANCCGATCGGNCG
CTGGAGCAGNTCGTGCGGNGTGCCGAACTCNACGTGCCGCCTGGCCAGCG
TCCATCACCAGCACCCGGTCGCGATCCATCACCGTGTGCAGCCGATGCGC
GATCGTCAGCACNGTGCAGTCGGCGAACTTGTCCCGTATCGTNTNTTGGA
TAAGCGTCNGTCCTGNAAAGATAGAGAGAAATAGTTTGAATTAAGCGTGC
ACACGCTGCCCGACGGCCTACTTACTTCGGATCNACGTTGGCCGTNGCTT
CGTCCAGCACCAGTATCTTGTTGTCCCGCAGGATCGCCCGCGCCAAGCAG
ATCAGCTGCCGCTGGCCGACGCTAAAGTTGGTCCCNCCNTCCGACATCCG
ACGNTGCAGNCCGCCGGCGGCGNGNTACGGCCTCCTTCAGCTCGACCTGN
TCGAGCGCACNCCACAGCTCNTCGTCCGGGTACCGATCGAACGGGTCCAG
ATTGCNGCGCAGCGTGCCGGAGAACAGNACCGGATCCTGCGGNATGATCG
ATATCTTGNCACGCAAACCGCGCAGTCCCAATGTTTCCGTGTCGATGCCG
TCGATCACGATGNNNCCCTCGCCGTGCAACGGGCCAGNCGGAACAGNGCN
CGGATCAGCGACGACTTGCCGGCGCCGGTNCGNCCNACGATGCCNACCTT
CTCGCNNGGTCCAATGNTAAANTNCAGATCNTTCAGCACCCGCTCGCCGC
CCTCCGCGTANCGTAGCGCNACGTTGTGGAACCGTATCCGTCCCTTCCGG
GGCCAGTCGCTGGGGCCGGTGCTCGGCCGCTTCGGCGGTCCGTTTCGGGC
GGTAGATTCGCGTACTCGANCACGCGCTCCACGGACGTCATCTGGTTCTC
GAGCTCGGCCGTTTGCCGNATGCCCCACTGCACCATGCCGGTNAGGNCGA
GCGCCTGCGTGATGGCCAACCCGACGTTACCGCCGAGGTTCTGGCTATCG
CCGCGAAGCGGCAGAAACNTTANCGCGACGATNAACAGCGATGTAGATCA
GGCAGAACGCGTCCAGATNGAAGCCGCAGCGCGAACGCGCGNCGGTCGCG
ATGAACANGTACGAGGCGGAAGTGTNCANGTCCTGGTGCGCGTCGAACTC
GCGCNCCAGTACNTTCTGCGCGCCGAACGCACGAATCGTGGANAGCCCTC
GCAGGGCGGCGTTCGTGTGCGAGAAGACGGGCGATCGGTGACAGGTTCGA
TGCCTTTCGCGCGATGTGTTGAGATAGGTCGCGAACGAACCANAACGACC
GACGAACGCAGCGGCANAAGGAACCAATGGTTNACGAAACTACATACCGA
TCGCTTCCACCGCGNTTACATTTCGGAAAAGCTGTAGCAGGAGAAGGCTG
AAGAAAACGAACCGATAAATGGATTTACGGATCGGCGAAAGCTACCACCA
CACGGTCNANCAGCGCCATCGGCAGCGCAGACTCGTCGACCGGCCCGATA
TCCTTCGAGAANCGGTTCAGGATTCGGCCGGACGGATTCGTGTCGAAGAA
GCGCATGGGTCGCGCGGTCAACCCGCGAACAGGCGAGTCGTGCAGNTTAA
CAGAAAAAAAAAAAAAAAAAAAAAAAAAAAAAAAAAAAAAAAAAAAAAAA
AAAAAAAAAAAAAAAAAAAAAAAAAAAAAAAAAAAAAAAAAAAAAAAAAA
AAAAAAAAAAAAAAAAAAAAAAAAAAAAAAAAAAAAAAAAAAAAAAAAAA
AAAAAAAAAAAAAAAAAAAAAAAAAAAAAAAAAAAAAAAAAAAAAAAAAA
AAAAAAAAAAAAAAAAAAAAAAAAAAAAAAAAAAAAAAAAAAAAAAAAAA
AAAAAAAAAAAAAAAAAAAAAAAAAAAAAAAAAAAAAAAAAAAAAAAAAA
AAAAAAAAAAAAAAAAAAAAAAAAAAAAAAAAAAAAAAAAAAAAAAAAAA
AAAAAAAAAAAAAAAAAAAAAAAAAAAAAAAAAAAAAAAAAAAAAAAAAA
AAAAAAAAAAAAAAAAAAAAAAAAAAAAAAAAAAAAAAAAAAAAAAAAAA
AAAAAAAAAAAAAAAAAAAAAAAAAAAAAAAAAAAAAAAAAAAAAAAAAA
AAAAAAAAAAAAAAAAAAAAAAAAAAAAAAAAAAAAAAAATGATACGGCT
CGATGTTTGANTTTTTCAGCTCACGAGTACCGGTNGCCTCCACCCGGCCC
NCATTCANCACGACGATCCGGTCAGCGTCCTTCAGGTACTGCAGCTGATG
CGTCACCAGCACGCACACCNTGCCGGCNAGAAAGTCCCGNATGCACNGNT
CGAANATATGTTTGCCGACGTGCGCATCGACGGCGGACAGTGGATCGTCC
AGCAGGTANACGTCCGCCCGNCGGTACACGGCACGGGCGAGACTGACGCG
CGCTTTCTGTCCNCCGCTCAAGCGNTACNCCNCGCTCGCCGACGATCGTN
TGATCCCCGTGCGGGAACNGTTGAAAGTCGCGCTCCAAAGCGCACACACG
TACCACCCGCNGGTACCGTCGCTCGTCGTAAGCTCCGTGAACAGAATGTT
CTGNCGCACGNTGCCGNCGAACAGCCACGGTTCCTGTGACGCGTAGCTGA
CGTCCGTAAATTTCCGCCCTTCCGTNGCCAGCTCGAGCTCNCCTAGGATC
GCGTGNAGCAGNGTGGACTTTCCGGCACCGACCGGTCCAACGACNGCTAC
GAGCGGCCCGGCTGCAACGTCAAACCACCTNTTCCAGGTTCGTNANTTCG
TCGGGCGTCTCGCTTTGCGGATTCCGGCCGCTACCGCTTCCACAATCCAA
CGTNCGCGCTATCGGGCAGATGCCTTTCTANCGCCCTCTCCGTTCGACCG
CGACGTTCGGAGCGAGCGGTCACCCCATCATTTNCTCGGNNANCGCCGCG
CAGCTGGGTTTCGGATTCGATTCCTTGGTTTCTCCGTCGCTCGGCCATAT
CGGNCCGCTCTGCCGGCACCGCTCTTGCTATCCTTTCCACCGGCGCGCGC
GNCCANCGCCGAAACGGCGGCTTTCCCTTCGGGANCGCAGNAACCGTCGC
GTATACGCTTGAGCGATACCCTCGCAAGGCGATGCCACGCGNCAGAAATG
GCCATCGGTCGTNCGGAATGCCGTAGTACGNCGTNACGACGAACGCCTTC
TCGGCCGTNATCACGTTCTCGGCGAGCGGTGCGCCANCAGGCCGAGNAAA
ATAGACGCGCGCGGTCGGTGAACACGAGAACGATAGNAGGACGCCGCACG
TACGCACCTCGCGNATCGCCTTCATCTCCTTCCGCCGGATCGTGTCGATC
ATCTTGGCGAACGGTCTCTCCCACGCGTACATCTTGATCACCTGAATGCC
CTGNATGATTTCGTTCATCAACCGCACGCGCTCGTCCGTNCGCAGCGCGG
CCCGCANCCGGAANCCCGNCGTCTTCTTGCCCANGTACGCTTGTAGCGGG
ATGAAGCTCAGCAGAAAAGCCATNCCGANCAGGCCGGNNACGCCGATCTC
ACGGTACATGAAGTACGCCGANCACCANCGNCTCCANCGGNCCNTTCCAG
AGATCGTGCAAAAAGNNCGNCGCTATATCGAATCGGCCCACATCGTTCGA
CAGCAGATTGACGACCTTCCCG
>6rnd-1_family-19#Unknown
NNNNNNNNNNNNNNNNNNNNNNNNNNNNNNNNNNNNNNNNNNNNNNNNNN
TTAATTTTGTTAATTGTTTTTTCGTGAATTTTGTAATTCACAGTCANCAC
ATGCGGTGNTGACAATACGGCGTCAGGCCGTNATAATTAATAAATAAATA
AATAAAAAA
>8rnd-6_family-107#Simple_repeat
AAAGCGTTCTCACAACATCCTCCCTCCTTAATTACGGCGGTACGGCTCCA
TCCACCGCGGCGGTCTTCGANCCCTCGAAGATCGGCGTAGAGATTGTACC
GGCGATGNTGTTCCGCTATCTGCNGTTGCAAACCCGGAGATGAATCGCTG
CGGGACCCGCCGCTGACGGTGGAGAGTGCATAACGATGAGCCGGACGACG
ATGACGATGACGATGATGACGACGACGACGACGACGATGACGATGATGAC
GATGACGACGNCGGCGACGACGATGACGATGGCGACGACGATGATGACGA
>6rnd-1_family-189#Unknown
ACTCCGGATCCGGCCGGTTTGACTCCGGTTCCGATTCCGAGGAAATGGAA
TCGTCG
>6rnd-1_family-37#Unknown
TGCAGCCATGGACCGNGTTTCCTGGAAACGGATTGGACACCAGGCCATGT
CTTTTAGACGTGCTCCATAGGAGCAGGCCAAGAAAGA
>6rnd-1_family-89#Unknown
CAGTCATCGTAAAGCGCCTGAATGTTTTCACNAAATTTCACATTGCCACC
GTAAACCTGTAATTTGGCATCCTGAA
>6rnd-1_family-183#Unknown
GGTAAACATTCATCGCGCTGGACGCACTTGCCGTTTGTCACATGCTGTAA
TGTAAACGTTAATCGCGCTGAACGCGTATGTTGAGGCGCGCATTGTTCTG
TAAACATTCTCGATGCTCTAGCACCGCGCTAAAGGCGTTGCGTACGCCAC
ACTGTATCGTAAACATTGGTCGCGCGCTGCTTATGCCTTATCCGCGCTGA
TTTGCTGCCTAAGCTGAAAGCTTCTCGGTGCGTGGGACATTCTATCGAAA
GAATTGTTTCTTTCATGCAACATGTTTAATCAAGATTTGGTTTGATTATG
CCCAAGGTTACCTTCCTTTTTCCCTAGCGCTGTCGCGTTC
>6rnd-6_family-1280#Unknown
AAATTGATTATTACATTTGTACGGCACCACTGATTGGGGTAATTGAATGT
TGGGGTTTTATGAAGCATAGAAAAGCGGTTAAAGAGAATGCTGCTCNTTG
CNTAAANTNTATCTTTAAANCAGAGAAACAAAGACGTGTTTATANACTTA
GCGAAATAAGTATGTTTTTTTGTCAATAAGTTTTAAATCTACCTGCCGGT
CCTTCGAANNNNNNNNNNNNNNNNNNNNNNNNNNNNNNNNNNNNNNNNNN
NNNNNNNNNNNNNNNNNNNNNNNNNNNNNNNNNNNNNNNNNNNNNNNNNN
NNNNNNNNNNNNNNNNNNNNNNNNNNNNNNNNNNNNNNNNNNNNNNNNNN
NNNNNNNNNNNNNNNNNNNNNNNNNNNNNNNNNNNNNNNNNNGGAACCGA
TTCTTCTGTTTCGGTTTAGGATACTATGAAAACTATTTTAGCCTTTTCGA
ATCATTGAAAAATTGATGCGAAATAAAATGGCATCGCTTNGACTTTTGAT
CAACGGATGCCTATATTANAACAANTAGNCAAATTAAANTACATTTTCAA
GATATTAGAAGTGAGTGTACGAGTAATTATCCNAAATTATTCGCATATGC
CGTGTCTNTGNGGTNAAAATACTTTTTTCAGGGCACACAGCTCGATCAGT
TCTAGTTCTAGTTCATACACGAGTACGATGTTACAGCTTCTTAAAGCTGT
CCAATTGTTTGCTGGTTTTATAAACGGCACTTAAAATTTTTCATTGGTCA
ATGATCCGCAGAACGTATNAATCGAGCAAAT
>6rnd-1_family-156#Unknown
TTGCATTGCGCNACTCGCTAGCCGAGTGCGCTGGTCGGTTTTNAATGTTC
TTATTGCAACGGGCGTTTGGTCAAATTTGCTGAATATGCTGTTCTTGGTG
GGGTATAGGTTACTTGAGTTTAAACAATTGTTGCGTAAGGTTNTGGTGTG
ATTGACCGTTCCTNCGTACGTGTTTATGAAATGTATGTTTTCATGAGGTG
TTTTTGAGATGTATAGCAGGGATGCTACA
>6rnd-5_family-7737#Unknown
CAACGGCAAGGCGCAACAAAGAGGCAACCGTCGGCGGCCTCCNTTGTGGC
TTATGAAACAGAGGAATTAGATNCGTATTTATCNACTAGAATATTTATTG
TAGGGAGTTCTAGCGATAGGCGCATCAAACANTATAAAATAATAAAGTAA
CCACACTTCAGCAAACTGTAGTAAAGTGTAATCATCGTNTATGAAGGTTC
TTCTGGGTGTTTTGTGGTAACCGGTGTCCTCNTCTGAATCGTGGTTTTAC
AGAAGGCGACATCNTTGCTACTGTAATCGATCGAGTGCGATAAGTAAGGA
GAGTAAGCAGATTGGTGNATTACGCCGGTCTNCGAATCATTCGACTCCTC
GGTCTAGCTACGCTGCGGTAGCGTGCCTGTAACATGCAGAGATCCTTCAT
AGCGGGGCTTATGGNCAATCGAATCGACTCGCCGGCTCTGCTCTCCGCGA
TCAAACCTTTACGNCTCGGCGAGAACGCCGTTNCCGTTTCGGTTCCTCTG
ATCCGTTTCTTGCCATGTATCGTGAATTCAATGTTGTGCTACGATACCGA
CCGTCGCATTTTTTGAATAGCATCCGTTCCGCGAGTCCTCGTTAGCGTCC
TAGTCTTAACCAGCTCTTTGTGTTTTAACATTAAGNTNGCTTTAAGNCGC
TTCAANAGGGCCATGTGGTCCGTTGA
>6rnd-5_family-565#Unknown
TGTTTCTCAGGTCATAAAACAAGTGTCTNCATGTTTAAAACAATTGTGCG
GCTTTACAAAGATTGCTTAGATTGTGTGTTATGTCAAAATCGCTTATTGT
TTTAAACATGGAGACACTTGTTGTATGGNCTGAAAAA
>6rnd-1_family-166#Unknown
AAGGAAGGAAGGAAAGGTACTAAACTACTATACCATTCGCTCGGCAGAAC
TCAAAAATAGACCTCAGGTAGGCATCAT
>6rnd-6_family-549#Unknown
ACAGGGTATCCCGAAGATTTTTGACGCTTTCCCATGGTTTCTTGACGGTG
TCCCAAATATTTNTGGTTTCGTCCCGAGGTTTTTTGAGGTTTCCCAGATG
>6rnd-5_family-4064#Unknown
TTTAAAATAGGTTGTTNTAACATTCTAAACTGAAAATAGAAGAATCGGTA
AGTAAATGTTGAAAATATTGCCAAAAAACCATGGTGGTGCTATTCTTATT
TCGCTCAGTG
>6rnd-4_family-212#Unknown
TGGAAAATCGATNAGAATCTAGTCTGAGCACCAGTGGCGGGTTTAACGGT
ACGCGGACTGAGCGGCCGCGGGGGGCCTCGAGCTCGCAAGGGGCCCCGAA
CTCACAAAGACCTCGCCTCCGATCAGCAGANTCGATGTGATAGGGACCCC
CAANTTCCATTCCGCTTAGGGCCTCCAAGGGGCNNAATCCG
>6rnd-4_family-44#Unknown
AAGGAGGAGATCTTCATAGAGACCCATGGAACCACCCNTTGGGTACTGCC
GGATTCGTACCGACTAAAACCTCCTCGAGCCTTTCGCCAAACATTCCCAG
ATTACCAACGAGGGTATNACATTGGAAATGAGTGGTATAGACGATTTTTG
CATGAGCAACCCGTCACGGCGTCGCGCTGTGACAACTTGGTGAGGGTTGT
CGGGCGTCTTAGCTTCACGATCACCGTTGGTCACCGAAGAGCTAATGAGA
CTCTTCCAGNTTTCAACGGTGATCTACTGCCTGTCGCGGCAGCATGTTCT
TCCACGGAGATCATAACCACCGCTACAGTATAAAGCCGGGATCACCATTA
ATGATATGGTTCTCCCGGCTAACATCCTGCTGAGCCCCTGGACCGGTCTC
NGCCGTACCTCTTTCGACGCGAATGCGTCGCTGCTGCAGGCGGGTAAGGA
TCACCCTGATGGTCTCGGCNATAACGCACCAGATGTTTCGGCTGGAGCAC
ATCAGGGGGAT
>6rnd-3_family-63#Unknown
AAGAGGATCAAGCCCCTTGGAGGCCCTAAGCAGAATGAAAGCTTNGACAT
ANCTGCTGACTGGGCCAGANTCAGAGGTCAAGNNGAGACGTTATANACGA
GGTCCCTTATGGAGTTCGGGGCCCTCTAAATGATCGAGGCTCCCAGGACC
CAACAACCAGCTTACAGGAAGATACGCCTCTGTCGATATGAACGGGGCCC
CTTGAAAGCTCGGGGCCCCAAGCATCTGCTTAGTTTGCTTATACTATGA
>6rnd-1_family-48#Unknown
TAGCAACTCATTCACTGCGTTTTAACTCACTCACGAGTTAANTAACTCAC
TGGTGATTTAACTCTCCGTGCCGACTAACCACTCACTCACTGCGTTTTAA
CTCACTCACCTCGTTTTAACTCACT
>6rnd-1_family-67#Unknown
CTAAGAAATTTTNNNNNNNNNNNNNNNNNNNNNNNNNNNNNNNNNNNNNN
NNNNNNNNNNNNNNNNNNNNNNNNNNNNNNNNNNNNNNNNNNNNNNNNNN
NNNNNNNNNNNNNNNNNNNNNNNNNNNNNNNNNNNNNNNNNNNNNNNNNN
NNNNNNNNNNNNNNNNNNNNNNNNNNNNNNNNNNNNNNNNNNNNNNNNNN
NNNNNNNNGCCGATNNNNNNNNNNNNNNNNNNNNNNNNNNNNNNNNNNNN
NNNNNNNNNNNNNNNNNNNNNNNNNNNNNNNNNNNNNNNNNNNNTCACGA
TTGCCTGGACAGTCGATAAAGGGAAGAATTGGTTCGCTCAGCAAGTTGCT
GTTCGTCGCTCTCGTCGAAACCCGAATGAACCACGTAAGTACGGCGCGAC
TCAAATCGCATATGCGCAAAGC
>6rnd-1_family-6#Unknown
CCTCGATGAATAGGGGTACCAACTGAGTACGATATGAAGGTCCCCATAGT
CGCCATACAAGTTATAGGAGGGAGAGGCGAACTGTCAACCGAAGCGAGCG
GACGCCTTTCGTGAGCTTCTGGTGAAAACAGATTATCGAAAGGAAACTAT
ATTGAAAACAGTGAAACGTGCGTGCAAAGTGTTTAGTTATCCAGTTTGTA
CGCCACCTGTGTGAAGTTTCGGTGAAAATCCGTGCAAATATAGTATAAAA
CGGCACACAAACATTGCGTCGCGCTTCGGCGCGTGTGACCAAAAAAGTGC
GTGTGTGGTTAGGTGAGTGCGTGCGTGCGAAGCGCTCCCTTTCGGTGCGG
ATGAAAGGGAGCCCGCAGCCGCAGTTTGGTTGAGAAAACCTTTCAGGAGT
GTAAAAGTGCTGTGCAAATCACCTCCGAAAAGAGAAAACAAACATTCAGT
GGTAAAAA
>6rnd-1_family-85#Unknown
CCAGGCGTTGGTCAGCGGAAGNTTCGACCTCGTCCTCCCTACGGAATTCG
GGCCGGCGCTCTAGTAGTACCTACCGCTCCGTCGGAGGAATTGGAAGAAT
CGCGACCGCCCCTCCCATCAGGTCCACTTTTGGAAGATCGCCCGGTNATC
CGGGAATGAAGCCACTCGTCTGACCTGTGCGAGGTACGTTGCATCCGTCG
ATTNNNNNNNNNNNNNNNNNNNNNNNNNNNNNNNNNNNNNNNNNNNNNNN
NNNNNNNNNNNNNNNNNNNNGGACGTTTTACGTCCACTGTTGTTCCCGTA
GCAACAACA
>6rnd-6_family-563#Unknown
ATTCAGACATTGTGCGAGAAGCGACCGCGTTGCCGGGCCAGTATGAATGC
GGTGCGTTTATAGTGCAGTGCTGGGTACGCGCGTGTTTGGCGCACTACTG
TGAGGCGAAACTAACAACGACGCCGGTGATTCGCGATGCTGGGAAAAGGT
GCGCCAGTGGGAATGATGGCTTGTACAGCGCGCACAGCTGCCAGTACTGC
TCGCCGCCTGAGAAGGGCCCGATCAACGCGGCCAGCTTTGTATGGGCGTG
CGTCTATGCGGCAGTGTCGAAAATTCGTGATTTTTTCGCAACTACCCCCA
CGGGGGACTAAAAACGACGGGGCCGGGGCAAAAGGAGTGCCAATGGGAGT
GATCTGGTTGTTTGTACAACGCGTACGTCGGTGCCATCACTGGTGCCGGT
ACAATAATATTACAATGTGCATGTTCATAGGCGACGACATAGTTTAAAAA
AAACGATGACACT
>6rnd-6_family-3286#Unknown
GAAANTTTAGCCAGCTTCTGTCAAACACTCGAGCAATCATTCGGCAGTTA
AACCAAAACAGNTAAACTCATCCCGAAGCGTTTGACANCAGACATACCAT
TTTGACAGATTGNTCGCTAAACGCGTCACAAATTTGCAACATTTTTGGAA
GAATATNANTGTTAAAAATTNATGAGTTTCTACATAAAGCTAGACGAGCT
>6rnd-1_family-184#Unknown
GGTGGTATAATTTACGGGTAGAATTTTTGGAGGCGACGGGGGTTTCCTCT
TCTTTTTTTACTTTCGCTTACTGTGTTTCTTTTTCCTTTCGCAGCGGCTG
CTTACTCAAATTTGGCAAATTTGTTTGGGTGTATAAACTCACACCTTCAA
ATGATTTTAAGCCCATGCCATTTTATNGCT
>6rnd-1_family-69#Unknown
TTATACTTTTTTCTTCAAAATGTGTGTTTTGTNATTCTCTACAACTTACT
AGAACATCANTTTTAGCTANCTCTTCTAGTTCTTCTTTTATTCTAAAAAA
ACAGGTGTTCGTATAGTTGTGTTAAGGACTGTAT
>6rnd-5_family-4222#Unknown
TGAGTAAGTGTCATCCCACTTTCACGAAGTACCAGGCGTCTCCATTTACA
AAGTACCGGGCGCCTCCATTATAGACATTTTACGAAACACTGGGCGCCTC
CAT
>6rnd-1_family-131#Unknown
GGAAACTGCAAAAGGAGCAGACCAAAACNGTAGCCGAGCGGGCACGCGGC
TCGTACAGCGATGCTCTCAAGGGAGCAAACGCATCGAACCCTTTTGCAGT
TTTGGGTACAGCTGCAAATGGCGAGCCCAATCCGACTGCACCCGAACAGG
TGCCACTGAGATCGGTAAAGATCACGAGAGTGCCTTACAAAAAGGTACAG
CGGAAGGTTCTAAAGACAAAAAATAAACCTTTGGCACCACAGCGCCACGC
TAAAGTTTCTCCCCCCGTCCCGAAACGCGACGCTGATCCCAAAACTCCCG
CCCCCCAAATTGCCAGGAAGCAGCCCAAGAAGAAGCGATCTTCTCGGACC
GAAGCTCCNGTGGAAAGCCTGGCTTTTCCGACGGAGCCCACGAGCTTCCC
GAGAACTCCCACCCCGTCCCTTTCCGAGATCCTTGAGTCCCTCCTNTTGA
CCCTTAACCTCCCGCAGCAT
>6rnd-5_family-447#Unknown
AAAAAAAAAAAAAAAAAAAAAAAAAAAAAAAAAAAAAAAAAAAAAAAAAA
AAAAAAAAAAAAAAAAAAAAAAAAAAAAAAACCAAAAACAACGAAGGAAT
GCATNATCAGAAAGCGCAAATGATGCTCTGATTGTTATTCGCTTGGTAAA
ACTGTGAACGCTTCGGTTGCTGGACCAATATGCTAAATATTTTCATTACC
TGAACGGATTTTTTCTTGCGATCGCATCAATTTTGAATCCGTGTATATAC
GTCCATGTTTGAATTCTCCACATGGCTGTTCTTCTNATGTTTCGCATAGT
TTTGTTATTATTTTNTTAACCAACGCNGAAAATCAATAAATTTATGCTTT
ATAATAATGAACATTAATTTTCACACCACTTTTGTGCGCAACAACTTTCC
AATTACATAAAAAACGAAATTTAAACGATTTTTTTCAAATCTCGACTCCT
CAACCTGGGTCATATAAACCTATATTTTCAAACCGCGCCGAATTCTGACA
TTCACTAAAGTGTGCACGCGAATCGCTATCCATTTTGGGCCATTCGCTAA
TTGTACATGCGAATCGCTATCGATGGCCGCAGATATCTTAAACGTTTGCG
CGAACCGCTAAGGTATGCTCGCCGTATGCTATCTATCGGTGAACCCTGTA
T
>6rnd-1_family-123#Unknown
ATAGCAATGAGGACAAGATTAGGTTGGCTAATTTACGGAAAAACAACCGA
AAGCCAAGAAGAGGAATATTCCATGATAGTACAAGAGAAAGAAAGTTTTC
GTAAACCAATATCCAACAAATTTTCAGTAGAAAAGTGTGGATTAAAACCA
GGTGTTCAAATTTCTCTTTCTACGGATATTGCGAAGTCAAGCTTAAAACA
ACCAGCAAAACGACGGAAAATAAAATCTGAAAAAAACGGCTCGCAGAGAT
ATCAATGGCCATCAGTCAAAGAGAGACAAATCCGGAGAGATTCGTCAAAA
GGGCTACAAATTAATAAATGAAAATTCAGTTNTTCAGGCATCAACTACAA
AAAAGAAAAGAAATAGGATTTCTACCTGCAACGCAAACTCCAACTTTTTT
ATGGAAGTACAGATGAAAAAAGATCGAAAAGGATCTACACCTGTAAAAAC
TTTACACGGGAAATACCGCCGTCCAGTCAATGAACTGGCGGATTTGAATG
TTTACGGCAAACAAAAGTTTGAATCACCGTTAAACAAGAAACAAAGGCTA
CCCAATAAAGGACCAATTGAAAGTAGTTTCATAGGAATTCATGAAGAAAA
TATGATTGAAGAGGTAATTGATAAAGAATTACCAACAATAAAGATGAAAA
GTAAGAAAATAATTCCTGATACATGGAACTACGAGGTTTTGACAGCCAGC
TCAAGGAAAGCTACTGCAATCACACAAACGATTAAGCCTATAGGAAAAGG
GTTTATTGGTTTAATCAAAGGCCTCAGGGTATTGTTCCACAATTTATCGA
CCTTTATATTAATCATGTTATTTCTCTTTTCAGCTGAAGTTTTGGGTAAT
ACAACAAGGGGATTGATTACATATTTGATTGCAACCAACAAACTATTCGC
AAAAG
>6rnd-1_family-136#Unknown
GTCTGTGTNNNNNNNNNNNNNNNNNNNNNNNNNNNNNNNNNNNNNNNNNN
NNNNNNNNNNNNNNNNNNNNNNNNNNNNNNNNNNNNNNNNNNNNNNNNNN
NNNNNNNNNNNNNNNNNNNNNNNNNNNNNNNNNNNNNNNNNNNNNNNNNN
NNNNNNNNNNNNNNNNNNNNNNNNNNNNNNNNNNNNNNNNNNNNNNNNNN
NNNNNNNNNNNNNNNNNNNNNNNNTCGTGATACAAAAGTGAGGTGAAGTA
ATATTAAAATAAACCTGCACAAGCTACATGAAGAGTGAAAGTTCCTGCAC
ATCGTGACATCTCTCTCGATTGACGCCGAGGACCCGTAGTAGATTAATCA
TCCAAAAGGACCATCCGGAGCATCCCGCAAGCTTTCATCCCAATACCGGA
ACGTTACATCAACCTTCCAACTCGAGACACTACGTGGACATCGCTTCGTG
GACTTCGCTACGTGGACAACGATGAGCTGCAATTGCTTCAAAGTCTGCAT
ATTGTTACTGTGA
>6rnd-5_family-2407#Unknown
ATAGTTACGTTACACGCACCGACGCAGCACCAGCAGTAGTCGGAAGTTTG
ATCTTCGAAACTTCCGCCCAGACGAACCCCAACCCTCGTTAGTCGAAATA
GGGTTCGCCACACCTCATCCGGGNACACCGCGTGATCTTCCAGCAAGACG
ATGCACAACGTGTCCCCCATCCAACAGCAACCGGAAGTGTCATCGCTGCT
CCCCCAACACCAAACGCGATCGCGATTGCGGAGAAGACGGCGATGCAGAC
TTNACAAGAAGGAGTGAAAGGGAATATTCGTTNTACCTTTCACTCATACC
AATAGCGTTCCCTCGAGTTAGGCCTCGGTTAGGGAAAAACAAGCCAGAAC
AAGCAGTCTCTTTTTAGAACTCAAATACAGTGGTTGATGTACAGGAGAAT
AAAAANNTATTTTTTTATCAACTCTTGTGTGTCGCCCACGTAATTAT
>6rnd-1_family-100#Unknown
AGTCAAACCGGCCGGATCCGGAGTGGAACCGTGGGTGCATTCCAAAGAAC
CCATCACTA
>6rnd-1_family-135#Unknown
GCCATGTCACGACGACGTGCTCTTTAAAAGAGTAGGCCAACATGATGATG
ATGATG
>6rnd-6_family-259#Unknown
AGTGAAGGGAAAGTACCGTTGGACCTGGTGGTTCGGAACAAATACAATAA
TGTAACGCACCTGACCCGGTCCAAAAATGAAAAATACCTGGATACAACAG
GTACAAATTTATCCCTATTCCTGGAAAGAGTTTGGAAATTTGTTANAATT
TTTAGACAAATCTTAATTTTTTCATTTTANTTTTTANTTTTAANAAAATC
AACTTGATATTTTGAAAACAAAATTACGGCGACGCAACCGANTACNTGTC
CCGGTAACGAAATGCGGATCGTTACTTGTTGATACGATGGTGGTAGAGGT
GTGCTTGTAAAGTACACTACTTGTATCAGGGAAATTTTTGGCAGGATATT
TGAATGATTTAACAACAACTAAACAATCATTTCATTGATCAGGTATTAAA
ACGAGCAACATGCAGAAAGAGTAATGAAACTTCACAAGGAAAAAGATTTA
CATAAAGTTAATAACTGCTAACGAATTCACANAACGTTCGTGAGGAGTGT
CAAACATTTCTGCGCGCCCCACCGTACCCTCATAAGCCCCCCCCCAGCCA
AGGACAATAATTTCCCTTTCCCTCTTACTTATTCATCTTTTGCCATAATC
AATCCATGGTAATAATAAAGTTAAATGGTATTTCTTGACCAAATGATAAA
AAAATAAAAAAGTAAAAACAATGAATTGGTTTTCGTTCCCGAGCGTAAAA
ACCTTGCGGATTTTTCGCATTCACCTTTTAAAATTGCACAAAANATCCCG
CTAAAATGCATGTCATCTTATTCAACATACAGGTCCAAAGTAACCAGGTT
TTCGTTACCGGTACTTTTTCTTGCAAACCAGGTACCGGTCCGTTACTTAT
TTTTCGGTACTTTTCCCATCAC
>6rnd-5_family-3579#Unknown
GTTCGATGTTATACTGTTTAATATTTAAATTTTTAACCGTTAACTCGATG
ATTTGATATGATTTTCATTTTAAAACTTCAATTAACTTTTAAAGATAAGT
CTGTTGGATTTNTATTGTTTATGTTGAGATATTTTAATGCTTTTCTATTT
CA
>6rnd-5_family-5756#Unknown
TATCGCTTTGACAAATTAAAACACGATGGCAAGATGATTTCAGTAAATAC
AATTTGTGTTTGAGATAAAAATAATGTAATGCG
>6rnd-5_family-5086#Unknown
AATAATGTAAAAACATTTTTAATAATTTTTTTGTAAAGTTTAGTGAACCC
TGGGATGCAATTATTGGAGTTTTTATGCAAAATTTCAGTTATTATGATTT
ATAGNTTTTTTAGTTTGGCTCTTTTGGTCCCATTTTTTAAATATAAACTA
CAAAAATTACCTTTCAAAATATGTATAAACATCCCTGGTACAGTNCCCAT
AAACATGNGCGGGAGCTAAATAAATGTAGNGAAAATGGGCCTTTTTGCGA
TATAAATTGCTTTNAGTGCGTCGTGAATTTCGAAAACCAAAGATAAAATT
ATGCAAAAATTTTGACATAATGAGAAACACCAGAGAATATCAAAAATATT
TTTTTCAGATTTTTCCTGCGGTCGACGGCTGCTACGCACACCCCTCTTTT
ACTGCAACAGAAGCGCGTTTAACTGTTTACGAACAAGACTAGCGAAACTA
TCGATCCTCCTGCAATGNTTTTTTTATAGTTATCTCGTCTTCCTTTATAT
CAATCAACTTTGCAGAACATCATTTTTACCTTATGTCTCCAACTTTTCTA
GTTATTCTCAAAAAACTAGTGGCCTTATTGTTCTGTTACGCACTGT
>6rnd-1_family-74#Unknown
TTACAGGGTTTCTCAGGCCAGTTCAACATTGTAACACTATATGTCAACAG
CATAAAACGCTAATCCGACATCGTATATGCAATTCAACCTCG
>6rnd-1_family-148#Unknown
AAGGACAGCGTNTCGTCGAGCCACACACCNAGGTCCTTTACCAGAGGATA
CGCGACGTATAACTGTATCACAGAGGGTGTAGCTAAA
>6rnd-4_family-1301#Unknown
TGAATCATATAATGGAACTTTTGAATCACTCGGTGGAATGTTTCAATNCA
GTTAGGGGAAATTTGCAANTCGGTTGTGGAACTTTGCAATTAGCTGTGGA
TTNAGGAAATAGCTACTAAAACAACATTTCCNACAAATTTTCGCGTTAAA
CCCGTCCGA
>6rnd-4_family-854#Unknown
AATGGTTAAAAATCCGCAACCATTCAAAATCCATCAAAATGTTGTGCGAA
AATCATGCTTTAGTCAGTTTAGAGCTGTGAATCGCGNCATTNNCCTGCTG
CTAAACGAAGTCTGGGACTCGCCATGGTCGAGTAAGATTATTTCTAACAT
TTAGACACCCTCCGACTTCAGTCTCGTTGAGATTCATGCCAATGGAAGCT
TTCTTTGGAATTTTCANTTCACCAGCANCANCATTCCAAACTNATGANTC
AAGTAGATCTGATTCTGTGCTCTCTGTGCTGTGTAGNNNNNTANAAGTGT
TGCCAATTATCCGAACCATCAAGGTTGAACATCTTTCATAAATCCACTAT
TNCATTNATCTGTCGAGGAAATATNTTTTTCGGCGATATTGAACCGATTC
GAGTTATGACGCTCTGTNAAGTTGGACTGACCGAGACTCCGAGGCCGCTT
CAAGTGTTCGTTGNTTGACAGAATGTGCTGCACATGTCTTGTGGTCACTN
GACATTGCAATTCTNCGCGAATTAAGGATGCTGTCCTCTTCTATTGACTG
TTCTCTTTATATTCGGTTCATTTTTCACCGATTTTCTTCTCAAGAAATGT
CTGC
>6rnd-4_family-223#Unknown
AAAATTCCACTATTAGATNCTTACCTAAANNACCAGGCGCCTCCATCGTG
ATAAANCACCGGGCGTCTCCATCCTACGAGCTACCAGGCGTCTCCATT
>6rnd-1_family-138#Unknown
CTACTCTTTTAGAAAACTAATGTGTATTTTTTCTCGCAATGTCCATTTGA
CGATCGTTTTCTACTTTGAATTTTTGAAAGTTAAAATACTTGAACGCTTC
ATTTGTGTCGATTTGATTTGATAGATTTTCTTGTCTTCTTATATCATTTG
TGGCATGCAAGAGGCTNTTTTCTTTTGCGAATAGTTCGTTGGTTGCAATC
AAATATGTAATCAATCCCCTTGTTGTATTACCCAAAACTTCAGCTGAAAA
GAGAAATAACATGATTAATATAAAGGTCGATAAATTGTGGAACAATACCC
TGAGGCCTTTGATTAAACCAATAAACCCTTTTCCTATAGGCTTAATCGTT
TGTGTGATTGCAGTAGCTTTCCTTGAGCTGGCTGTCAAAACCTCGTAGTT
CCATGTATCAGGAATTATTTTCTTACTTTTCATCTTTATTGTTGGTAATT
CTTTATCAATTACCTCTTCAATCATATTTTCTTCATGAATTCCTATGAAA
CTACTTTCAATTGGTCCTTTATTGGGTAGCCTTTGTTTCTTGTTTAACGG
TGATTCAAACTTTTGTTTGCCGTAAACATTCAAATCCGCCAGTTCATTGA
CTGGACGGCGGTATTTCCCGTGTAAAGTTTTTACAGGTGTAGATCCTTTT
CGATCTTTTTTCATCTGTACTTCCATAAAAAAGTTGGAGTTTGCGTTGCA
GGTAGAAATCCTATTTCTTTTCTTTTTTGTAGTTGATGCCTGAA
>6rnd-1_family-23#Unknown
ATGGTGAGAGCGTTGATGTAACTTAGGAACAGCATGAGCCCTGTATTGTG
ATTCGGTATCTAAATCAGGATTAATTAATTAATAAAGAAATTGTATCTGT
AAAATGAAAATTAAACAAACATCGGGTTTGACATAATTAACCTATGCTAT
ATTATGAAACCATGAGTTGCCAGTGAAGTATTGCTAATTTTATTTTTACT
AGATAAGATTAACGTTNNNNNNNNNNNNNNNNNNNNNNNNNNNNNNNNNN
NNNNNNNNNNNNNNNNNNNNNNNNNNNNNNNNNNNNNNNNNNNNNNNNNN
NNNNNNNNNNNNNNNTCTATGATCAACAGTTGGCATATGTATGTAGAACA
TCAACGCATTGGAATAATGTTAATGTATTGAGCACTCGAGNAGTTTTTTG
TGCGATAAACCAAAAAAA
>6rnd-5_family-3083#Unknown
ATCTTCATGGTTGATAGAATGTCGAGCCAAATGTGTGTTAAAATTCCATG
CACAAAAAATCCAANTCCGCNAGCCTGGGCGTACTAGTTCGCCGNAACAG
AGAATGATACCTTTTCGAGTAAGAANANTNATTAGCGTATCCTGTAATTG
GTGCCGAATNAAAAAATGTGAATTTAACAGCAAATACTGGATNAATTTCC
TTCATNATAGAGATTCTCAAGTTGACTGATCGNAAAACGTTACGTTGTCT
GCATATCCGTTTTCCTATAGCNACTCAAATAAACTAGTGATGGAGAAGGT
TCGTTTGTGTGAGGAAAAATGTACATTTCACACATTTTCATTTNAAAATA
AACAAATACATAAATAAA
>6rnd-5_family-8008#Unknown
GTCGCGTACGCAACGGTCCACGTCGTTTTGACAGCGGAGCGGAGCGGATC
ATCCTTAAGCTGCGGACACAACACGGGCGAAACGAAGCGAATTCGCTCAG
GAGAGTCCTAAAACATGAACTCTCACCAGCAGCGGTGAAGGGTGATTGAC
CGGAGGCTGGAGAACGGATAAAAACTCGGCGCGCGCCGAGATGAGCTCTC
TTTCAACACGCAGCGGATGAACGCAGCTGATTTTAAACTTCCGAGTAAAG
TCGTACTAAAATTACAACGCATTCGAAGTTGTTAAAAACTGTCGAAAGTC
CGAAACGCGTACTAAGTGAGGAGCGCTTGTTGCTGGACGCAACA
>6rnd-5_family-1895#Unknown
TATAGTTATAGAAACGACACGGTGGGAGTACTTTTTACAAAAAGCTTACT
TTATTCCCTGATCTCTGAATCGTAACTGACTAACATCGGCTGGAATATTT
GCAAATGACCCGCTTTGGCGTTANGCTGACCTGGCTGGTTCGCTGGTNGC
GGCTGTCGTGGAGCGGAAGCGCGTGTCCACGTGTCGGGTCCGGTTGCCAG
CTCGCTGTTGACATGCGCGTCGGAAAGTGCGCGCGTGGCGACTTGACGGT
GTCTTATTGTGCGTAAC
>6rnd-5_family-891#Unknown
TCTACTGGTGTTTTTTTGTGTGTCCTTTCCTTAGCCTTTATTTGGTATCT
TTACAGTGACTTAAACGTGATGTTCAAGTGTTTCCCGGATCCCGGNAGTT
CCAAGATCTCGGANCCCTAGATCCCGAGATCCCAAGATCCGATACCTCGG
ATCCCGATCCGTNTCATCTNGGATCCGGGATCTTGGGATCCGGGAATCTC
CGATGATCTCGAGTTCTTGGGATCCGGGATCCGGGATCTTGGAATCTCGG
GATCTCGAGATCCGGGATCTTGGGATCCGGGAGAATCTCGGAATCTCGGG
ATCCGAGATCCTGGAAAATCCGGGATCTTGGGATCCGGGATCCGGAATCT
CGGGNTCTCGTTTAGCCTGATCTCGGATCTTTGCGTGACCTAAGTGCTGG
ATCCGGGATCTTGGGTCAGTGTCTCTTGAGATTCCGAAGNTCCGGGATCC
GGGATCCGAGATCCCGGATCCCGAGATCCCGGATCCGAGATCTGGGATCC
GGATCCGTGTCATCCAGGATCCGGGATCCGGGATCTTGGGATCCCGGAAT
CCCGGATCTCGGGATCCNGNATTCTAGATCCCGAGTCTCGGGATTCGTTA
>6rnd-1_family-79#Unknown
AAGAGGAAACCCCCGTCGCCTCCAAAATTCTACCCGTAAATTATACCACC
AAGCAACCGGCTGGCAAGGACAAAGAAGAGAGGAGATAACGCAGAACAGT
GTGCACGACATACATTTGCAGCAGAACGGGAATCCGGAGCGCGGAATCAA
AAACGAGTCCGGAATCAAAACGAGTCCGGAATCAAAACGAGTCCGGAATC
AAAACGAGTCCGGAATCAAAACGATTCCGGA
>6rnd-5_family-3076#Unknown
ATTCCACTATTCATTTGAAACATTCCCCTGAGTGATTCAAAAGTTCCATT
ATATGGATCGAAACCCTGTANTGC
>6rnd-5_family-591#Unknown
AAAAGAGAGGCTTCCTGGAGATACCGGGAATCGAACCCGGGGCCTCCCGC
GTGNNAGGCGGACGCTCTACCACTGNGCTATATCCCCGT
>6rnd-4_family-1006#Unknown
GGGACATATGGCCNTAGTTGCCGGTCCNCAAATAAAGAGGTCTTGCGTTT
GCACATCCGCGGAGTAGCGCGGGAAGGCCCAGGAAGCTGGATTCCCNCGC
CGTACCGTGGTATACCTCGNCAGAAGAAGAAGAAG
>6rnd-5_family-674#Unknown
AAAGGTAGCACAACGAGGTAAGACATGGGGAAAAATAGATTATGACTGCG
CTCACGAACGAACGGCCGGATGGGGCTGATGGAAGACAAGGGGTAGCAGA
CCGTACCCCAAGGAAGATTGGGGTGAGGGGAGGTGCAATGGGTGCAGCAG
AAGCGCAAGAGACTCTTCGGATTGCTCAAGATTCTCGTCGATGACACGAT
AACAAGGCAACACAATGACCCAATTAAACCTCATATCTTCAGAGAATAAG
GCTTGAGTAAGGTGAGNGTATGGAGGTTCTAGCTTAANGCCTAGANAAGA
GTTTCACTANTNGTACGTGTATTCCTCTTAAATTTATTCGCCTTATCTTG
TCATANTTCCAGTGTTTTAATGGATTGGAAAAAGATTGATTTTACAAAAT
TTACTTTGGATAATTCTTTGCTCTAGAGATCCGCTCAGCAGTCCATCTTC
TTTTTGTATCATGTCTTTCGNGTACAGACAAAATATNACAGCGTTATCAG
TTGATTTGAAGCAGTTATGGCCAAAGCAGTCGAGGAACTGCTTTCGAGTT
TGCGGCTCTTGAGTTTTATCCCTGAGCGAAGAAGGAGGATGTCGTGAAGC
AC
>6rnd-1_family-120#Unknown
TTTCCTTGAAATGAAAAAGCTCCCCAAATTATCAGTTTACCAGCATCAAT
GTTCCAACTCATATCAGAATCGGGTTCTTCGCGCAGATCTTGCCAA
>6rnd-5_family-436#Unknown
TAAGGACCAGTTAGAAACGAAGGAGAGANTANTTTCANAAAATTTCTTTC
TTAAATTTAAACTANTTGCCATGAATTTGACATCGATNCTCTTGAATATT
AACTGACCATTGCTTGATGGTAACTCCGATAACTCGACCCAGCGACGCAG
TCCCGGTTGACACCACNGAAGCAGTCAAGGTCTGCAGCTATCCAGCCAGG
CTGACAGCCAGTGTCAGCAAGAAACCAGTTAGTCAGCAAAGCCAGNCTAT
ACTAGTCAGTTGAAGTCATAGCATAGAACAAATCAGTCTTCCAGTCGAAA
TGTCTTCTTCTTCTNCTTCCCTCTTCTACAAGGAAGACTCTCAAGCACTT
TTTGAGTGTCCTCTCATTAGTTTTCAAACTTGCAGATTTTTTTTNGGTGG
ACATTNTTATTAGTGATGGGCTTGTCGACTCGGACTTCGGGTCGTATTCC
TGGCTCCAACGGGTTCGGGTCGACCCGTGGGTGCAACGAGTCCGGGTCGA
CCCGTAGGTGCAGCAAAGCATACGCGAGTTCGACCCGTAGGTTCGGGTCG
ACCCGTGGGTGCAACGAGTTCGGGTCGACCCGTGAGTTCGGCGAGTTCGG
TCTAATCCATGGGTGCAAGGAGTTCGGGTCGATCCATAGAAACCTGTCGC
TCNAGCA
>6rnd-6_family-6126#Unknown
ACCCAGTGCACAATCGGGTCGCGTTTTGGTCGAAATCGGGTCGAAACGGC
CTGTCACCGTGTATGAAACACCCGGTTGTGAGAGTGTGTGTGTGCGTCTT
GTCAGTTTCGGGTTTCTCTTCAGGAAGATGAAAAAAAAAACAGTAAAAAG
AAGAAGAACTATCATTGCGAAGTGTAAACAATCAATGTTAGTACCAAAAA
GATGTGGTATTTTTCATCAATTTACTCAAAATTATACAAGGAAATCATTG
CGATGGATTATTTTTGAGATTGCAAAGTGGACAATCGAATTTCCGAGGCA
TTTAAATGCCGAATCTTCTGGTTTTGTTTCAGTGNTACGNAGCCTCCTTT
CAAAGGCATTGGAGATGGTNAGGCCACTGGGTTGTTGCGGGTGTATTATG
TGGACGCCGAGGTTGTTACCGCCTGACCGAGCGTTCTAACGGCAGATGCC
CTGAGAAAAAAAANACAATTATAACCACCATTTGACTCTATTATTGGGCC
CTAATTATGGGCGCAGCTGTTTGATGACTATGATACCACTTCCAATGCCA
AACAATAAACTAAAGGAACATTTTTTCCACTTTCAGCACTGCACTTCTCC
AAATCTNGTATAAAACACTTATTTACACACTACATGTTTTGGTATGATCG
GTGAATGAAATAATGTACTTGAAGAATCGTCTACTTGATGCTTGATGATT
NTCCTGCGATGATTAAACTCCAATATATTGTCAGCTCTAATGACTATTAC
ATTGNTACGATTGGCATCCATTGATACATAGATAATATAGTACCATAGTT
AAAACAGTGCCTTCATACCAACTCCAGTCAATGATCGAAACCAGCCAAAA
NCCGAGGAAAATACATACATGAGAAAAAATTATGATGATGATGATGATGA
AGCCAAGAAAGAAAGTCCACACAAGTTGAATTTTTTTCAAGCAATTTTTT
TGAAATGACATAAAATTGGTCCGAAGATGTTTGTGTTTCGACCCCCGAAG
GCAGTCGTTCCGACGGTCGAAACAACCGCCTTCGGACCGCGATGCGACTG
ATTTTGCGCTCCG
>6rnd-5_family-64#Unknown
AAGCCAGACATGTCAAACATACGGCCCGCGGGCCGGATGCGGCCCTCGAG
TCCTTTCAATCCGGCCCGCAAAGGAATGTTGAAACAATCGACTACTGGGA
ACTTTTCTAAAGAAATTTTGTCCTAGCAACTTTGACAGTTGATTGCGTCC
TAATTGTTGCAACTGCAAGTGGCAAGTTAGATTATACAGTGAGAATTTCA
AATTCTTCTA
>6rnd-1_family-86#Unknown
ATATTTTTCCAATATTCTGTNACATTTTACCTTTCTGAAAAATAGACTGC
CTTATTTTTACACTAGGTTTTCGATTTTCTGTACCCATGTAAAGCAATGT
ATGTCCGATATTTGCCATCTTTTCGCTTTGCTTATCAATTTCTANCACTG
CTTGTGGGTGTCGCNTNTTCAATACAAATA
>6rnd-5_family-2911#Unknown
ATTGTGTTTGTGCACTGGTACTTATTTTTATTTCACNTAAAACACAATTA
AAACGAACATTAAAACAAACGTAAAATACGAGGCCGCGCGCGAGCCACGT
CTGTCCCGGAACCGTGATGAGCAGAGAGTCTGCAAGGATCCGCATGATCC
TTACTCGCGAACTTCCACGCTCTTAAAGCGCATCCCCGATCGTCGCTAGA
GCGAGACAGCCATATCCGCTACACATCGGATGCTGTCAGTTCCCAGACGG
CATAGAGCGCACGGTTAGGCTACGTTCTAATCAGGATGCAACA
>6rnd-1_family-158#Unknown
GTTACACTTTTGGCAGATAAAAAACTNAACGTCTTCTTTCTCTCGCTTTN
TGGTTGTTACTGCCGTGTGTAACGCGGTCATTCGCCCTTTCCCTTCGCTC
TCTTTCTCCGGCTCTCTCTGGCTAGGTTTNTTCTCTTCGGCTGCGCTCGT
GGCTCATCCTTAAGCGGCTGCGTACTTCCGCGGTCGGCTGTCATCGCACT
TGACGTTGACGTTGTATTTTGTCAACA
>6rnd-5_family-661#Unknown
AAAACGCATATTTCACTAGCANAACGAANNCGTCATCTTCNCCGACCATT
TCAACGTGGGCGAGACGAAGAAGAGGCTCACGTCAATGAGAGAGAGAGAA
AGAACAGAGGAAGTTATCACTATGAAACTCTGCCCTCGCTATGAAGCTCT
GACCTCACGAAGCTCCAATCACGAGGTAGCTCTTCGCACCTTCAGCTCTG
TCGCCCTCACGAGGTAGCTCTTCGCACTCTTCGAGCTCTTCGTCCTCACG
AGGCGGTCTTCGTACTCTTCCAGNCCCTCGCCCTCACGAAGGAATTTTCG
AGATTTTTGTCCAGAAGAGGTGGTTCTGCGTATTCTTCGAGGTCGTCGCC
TTCANGAGATAGNTCTTCGCGCTNTTCGAGCTCTTCGCCNTCACGAGGTA
GCTGTTCGGACTCTTGGAGTTCTTCGCCCTCACGAGGTAGCTCTCCGATT
TCTTCGCCCTTACGAGGTANCTCTTCGCACTCTTCGAGCTCTTCGCCCTC
ACGAGGTAGCTCTATGCACTCTTCAAGCTCTTCGCCCTCACGAGGTAGCT
CTTCGATCTTACCCTCACGAAGNAGCTCNTCGCACTCTTCGAGCTCTTAC
TTCGANCTATGACCTCACGAGGTAGCTCTTCGCACTCTTCGGGCTCTTCG
CCCTCACGAGNTAGCTCCGCGNTCTNAGNTAGCTCTACGACCTNTCGAGC
TCTTGNCCTCACGAGGTAGCTCTTCAGCCCTTCGCGCTCTTTNCCACGAG
GTAGCTCTCCGCACTNTTCGAGCTCTCGTCCTCACGANGTAGCTCTTCGC
ACTCTTGGAGCTCTTCGCCCTCACGAGGTANCTCTTCGNACTCTTCGAGC
TCTTCGCCCTCACGAGGTAGCTCTTCGGAGTCTATNNAGCTGCTCGTCCT
CTGTACTCCCGTCGATTTCTTCGCCCTTATGAGGGAGCTCTTCAGGCCCT
ACAAGCTCTTCGGTCTCACGAGGTAGCTTCTCGGAATCTTTGAGTTCATT
TTGCTAGCTCTTTTCTCTCAGGAGGTAGCTCTTCACACTCTTTGAGCTCT
TCATACTCGCACATTAGATCTGTGTTTTTATCGAGAACATCGTCCCCGTG
AGTTAGCTCTGCGTAATCTTCGAACTCTTTATCCTCACGCGGTAGCTCTG
TGCACTTTTCGGGGTCTCTTCGGGAGCTCCTTTCGGGAAGAAGTTCATCG
TACACTTGGAGTCTTTCACCCAAGAGGTAGATCTTCGCATTTTTCGAACT
CATTTGTCGAACTTTTCACCTTCAGAAGGTAACTCTGCGGACCCTTTTCA
CACTTTTCGAGCTCTAGATTATCCCAGAGTGGCTCAGAGTAGTTTTTTAT
AGCGAGAACTTCATCTGCGTGAGTTAGCTCTGCACAGTCTTTTAAGGCTG
GTCTGCATATGTTTCCAGCATTTTGCCTTCACGAAGGACTCGTCCAGAAG
AAGTTGCTCTGCGCACTCTTCGAGCTCTTCGCCCCTACGAGGTAGCTCTT
CGCACTCTTCGAGCTCTTCGCNACCCTCGCGAGGTAGCTCTTCGGATTCT
TCGAGNTGTTCGCCCTCAAGAGATAGCTCTGNGCGCTNTTCGAGCTCTTC
GCCCTCACGAGATAGCTCTTCGCACTCTTCGAACTCTTCGNCCTCACAAG
NAGCTCTTCGCACTCTTCGAGCTCTTCGCCCTCACGAGGTATCTCTTCGC
AATCTTCGTGAGTTTTTCAAGNTCTTCGCCCTCACGAGATCTAGCTCTNC
GCGCTCTTCGAGCTCTTCGCCCNCACGAGGTNGCTCTGCACACTCTT
>6rnd-5_family-244#Unknown
ATGCTGAGATCTCCAGAAGATGAAAACCTGCTATACAAAGTGATGAGAGA
ATCACTTCTTCTGTGCAACTAAATCAGAGCTGAACAACACCCAAGTCTAC
AATAGTTTCCGCATAACGCCTTACTGCGGTCTAAACTATAATCTTGGTCG
ACCAGCTGATTACAATGCATCTTCAACTATCGATATCTAAATCTTAAAAT
CCAGCATCAAAATGACGACTATTCTTCACATCGTAGCCACTTGAGAAATC
GCCCAACTGAAGCCATCGTGTTTAAGACGACGACGTGTGAAATCAACGAG
CAACTACAACATCTCTTATCCTGTAGAGATTCTTGAAATCGTGTCAATCA
AAGTCGTATCTGAGCTTCAACGCCCAACGCGCAGCCCTACGAGTAGTCCA
ATGTGCAACCAACAGTGAATTATGCCTCACNACTATCATCTCCTTCGTCT
TCGTCATCGCCGCGACAACCTACGAGCACCAACGCATCCTCACCGGCTAG
ACAACTGTAAATGGTTTCTTCAACCGACTGCAAGCATCGATGAACCGTCA
ACGGCAGAATGCGTGCAATTACAATCAGGTGTCGTATAATGAGAGTGCGA
AACAATTCAATTGATTAAAATATTAGGAAAATTAACTCAAAAGGAGAAGT
TGAATTTTATCTCGGCAGTAATACGTCGCGTTTATTTGGTAAAACTTGTA
GTTTTACGAGGGCCGGA
>6rnd-5_family-142#Unknown
GCATCAGGAAGATCCCCCGCGGTGCCAATACGCGACATCCTGGGTCAGAA
GGACTACGAATACGCGCGGATCCTGTTCGGCTTCGCCAAAGAGATGGGAA
TCACCCTCTGATTCCTTCCCACTTCCAACGTGCGCCAGTCGCATTTTTGG
CCTAAGCTGGTGTCAAAGCAGCACTCAAGAGACCTGAGGTCGCTATTGGC
GGCCGTGCTGCCGGCGGAGTGTGTGTGTGTCTACTACCACGATGGCTCAA
CTAAGCTGTTGTGGTGCTCGAACCCAGGCATTCTGCCGGCGGCATGGTCG
CCNGTGACGACATCAGCACGCAATCCGGAACAAGCGGTNNGGAGATTCGA
AGCTTCATCGAGGGAGTTCGACGCA
>6rnd-1_family-178#Unknown
AATTTTAACNACTAAACGCAATGGAAAGCANTATTTTAAACTATTTTACG
CGTGTTTTACATATTGTGTCAAAGCAAAAATGAACGATACATACCAACTA
TTTCCNGGAATTCAACGAAAAA
>6rnd-5_family-1206#Unknown
CAACTGACATCTGTTATACAAAAAAGGCTAAATTTCAAAAAAAAATTGCC
CGATCCTCGCCATAACTGCTCGCTTCATGCGCGAATGCTCGTTACGCTCT
TAGAGCAGCTCAGCACCATACCAGTTTGCCGTTGGAACGAGCAGCACAGC
ACACACCCGTTCGCTCTCGCGTGCAGTGGCGCTCAAACATTTTCTCGCTT
TCCGCAATGTGCCGTGCACTGCTCGAACCATGATCTTCCGCTTGAGAGCC
CCTGAGTGCGAG
>6rnd-1_family-73#Unknown
GAGTCCGGAATCAAAACGAGTCCGGAATCAAAACGANTCCGGAACCGGTC
GGAATCGTTCTTTCGGATCGGATCGGACTCATTTATATGCTGGATCGGAT
CGGAATCGTGATTCCGAACCGGAGCGCCCATCCCTA
>6rnd-1_family-114#Unknown
TATTCCGCCTATGCCATACCAAGCCCCTCTATCATCGCACTCATTCATAC
ATTCGTTCATTCATCCAGTCATTCATCATCATACATACAAGCGAGATACA
ACACATATAACAGACAAACAGTAGGAGTGGAAGGAAGGAAGGAAAGGTAC
TAAACTAC
>6rnd-1_family-175#Unknown
CCCCNCTCAATTTAGCCATATCACCCATCCTCCCAAGGGGTTGGGTTTCC
CCGTGTACCCAAGCTCGGATANTTGGAGAAACATGTTACCGTTCTGTACG
CCGNGGACGTATTGAGTCGGAGTAGGGTATGGAGAGCCTATGTTATCCTT
CGAGAGGCTTCGGACCATACCCGTATCAGTGCGGT
>6rnd-1_family-92#Unknown
AGTGTTTGACAAAAGCTCTCTAAATCGAGAAATCGGTATTATGGTTGTCA
AATTGGCTATCCGTTAGACAGCGCAGAGAGCTTGAAACTTAACGTAAGCT
TTTACTCTAACGTTCGCATTACGGTTGCCAA
>6rnd-5_family-875#Unknown
ATTTGTTCGATGGTTTGACTTAGATTATNTTATTTCTTGTAACCATTACA
CTGCTATCCTTATTTCACTAGTGTTAGTTCAGACCGTTTATTCTACATTA
GTCTAGTTCTGTACTCGATCTAATTCCTAATCCTAAATCGTGTTCCGCTG
GTTGCCTACCGTTAGGCG
>6rnd-6_family-1492#Unknown
ACATATGGCCTAAGTTGCCGGTCTCTACGTTACCGTGATTAAGTCTTGTG
GATTACTTGTGGAAGGCCCAGGAAGCTGGATTCTACAAGCGGACCAAAGC
AGAATCACACAGACCAAGAA
>2rnd-6_family-1536#LTR/Gypsy
GAATGGTTGAGGAAAGGCATTGTGCGTCCATCGTCGTCANNNNNNNNNNN
NNNNNNNNNNNNNNNNNNNNNNNNNNNNNNNNNNNNNNNNNNNNNNNNNN
NNNNNNNNNNNNNNNNNNNNNNNNNNNNNNNNNNNNNNNNNNNNNNNNNN
NNNNNNNNNNNNNNNNNNNNNNNNNNNNNNNNNNNNNNNNNNNNNNNNNN
NNNNNNNNNNNNNNNNNNNNNNNNNNNNNNNNNNNNNNNNNNNNNNNNNN
NNNNNNNNNNNNNNNNNNNNNNNNNNNNNNNNNNNNNNNNNNNNNNNNNN
NNNNNNNNNNNNNNNNNNNNNNNNNNNNNNNNNNNNNNNNNNNNNNNNNN
NNNNNNNNNNNNNNNNNNNNNNNNNNNNNNNNNNNNNNNNNNNNNNNNNN
NNNNNNNNNNNNNNNNNNNNNNNNNNNNNNNNNNNNNNNNNNNNNNNNNN
NNNNNNNNNNNNNNNNNNNNNNNNNNNNNNNNNNNNNNNNNNNNNNNNNN
NNNNNNNNNNNNNNNNNNNNNNNNNNNNNNNNNNNNNNNNNNNNNNNNNN
NNNNNNNNNNNNNNNNNNNNNNNNNNNNNNNNNNNNNNNNNNNNNNNNNN
NNNNNNNNNNNNNNNNNNNNNNNNNNNNNNNNNNNNNNNNNNNNNNNNNN
NNNNNNNNNNNNNNNNNNNNNNNNNNNNNNNNNNNNNNNNNNNNNNNNNN
NNNNNNNNNNNNNNNNNNNNNNNNNNNNNNNNNNNNNNNNNNNNNNNNNN
NNNNNNNNNNNNNNNNNNNNNNNNNNNNNNNNNNNNNNNNNNNNNNNNNN
NNNNNNNNNNNNNNNNNNNNNNNNNNNNNNNNNNNNNNNNNNNNNNNNNN
NNNNNNNNNNNNNNNNNNNNNNNNNNNNNNNNNNNNNNNNNNNNNNNNNN
NNNNNNNNNNNNNNNNNNNNNNNNNNNNNNNNNNNNNNNNNNNNNNNNNN
NNNNNNNNNNNNNNNNNNNNNNNNNNNNNNNNNNNNNNNNNNNNNNNNNN
NNNNNNNNNNNNNNNNNNNNNNNNNNNNNNNNNNNNNNNNNNNNNNNNNN
NNNNNNNNNNNNNNNNNNNNNNNNNNNNNNNNNNNNNNNNNNNNNNNNNN
NNNNNNNNNNNNNNNNNNNNNNNNNNNNNNNNNNNNNNNNNNNNNNNNNN
NNNNNNNNNNNNNNNNNNNNNNNNNNNNNNNNNTACCCANCGNAAGCGAT
GATGGTCGCGTGNGAAGTGACGGCTCGGATAAAAGAAGCCAACGAAAGGA
CGAGACGATAAAAGCGATTAGTTGAAATTCTTAANAACAGGCCGTACGGA
GCNTACAAGATGAAAGGNGAACTTTTATACAAGTGTGTCGAAGGACAGGA
CCTNTTAGTGATTCCGCGAGATATGGAAAAGCAAATAATTNCGGACGTTC
ATAGTGAGGGTCATTTTGGTCTAAACAAAACCGTGCACGCCATAAAACAA
CGTGTATTTTATACAACAAGAAGCTGGGCGCAAGAAGGATTTCATCCNAT
CGANAAGGGAGATGCANCCACTGCAAACCCTNCACCTCGATCATGTGGGG
CCGATGGACGCNACGGCNAAGCAGTACAAATACGTTTTAACTGTAGTGGA
CGGTTTTTCGAAATTCGTCTGGCTGTATCCGACAAAAACGACCGATGCGG
AGGAAACGCTGAGGAAACTAGAATNCTGGTCGACAATNTTTGGTTATCCG
GCTCGTATCGTTACCGACAGAGGNNCAGCNTTTACGGCNAACGCGTTCGN
NGAGTACGCGAANCGTCACGGTATNGAGCACGTCGTCTGTACAACGGGNG
TACCGAGAGGNAACGGNCAAGCGGAGAGAGTGAATCGNACCGTGTTATCG
GTTTTGACGAAGTTGTCGTCGGAAGATCCCGGAAAGTGGTATGAAGGTGG
TGCCTTCTGTGCAGCGGCGATTAACTCACGTACAGCTGGAAAGTCGCCGT
TCGAGTTGATGTTCGGGACAAAGGTGAGGACGTCGGAGGTGGAAGACTTG
TNGCGGTTANTAGAGGAAGAGGCGTATGATCGTTTTGATTTTCAACGGCA
GGAAGTGCATGACATTTAGAAAACANTATGATTTATCACGAAAGCCGGAA
TATGCNTACGNGGTAGGAGATTTGGTAGCNATNAAAAGAACACAATTTGT
AGCCGGAAGAAAGCTAGCTAGCGAATTTTTAGGACCGTATGAAGTTATTA
AGATAAATCGNAACGGGCGGTACAAGGTNAAAAAGGCAGCCGATNGCGAA
GGACCTNNCGTAACGACNACAAGCGAAGATAACATGAAGCTATGGNCGTA
TGCCATCGGTGACGACGAAGATTTCGGAAGATGAAGAAGAATCGGAAAAN
GAATAAANTGAATTAGAAGTAGGAATCNTCAGGGGCTGAAGATCGGTTAG
GANGGCCGAATGTAAGAAAGGAAAAGCGCTAGTGGTAGTGAGAGAGAGAA
ATAACGGTAGCGAGATCAGGAGAACGAGAGCGAACTAGGAACGAGTAGCG
AGAGAGAGAGCGCGCAGCTTTAAAATCGGGAGCGCGGGTTAAGCGCGGGG
AGTTGAATTCGGACCGCGAAGCGAATAACATGTTGTGAACTGAAATCTAA
ATAAAGCGTTATTTGTCTAAACCGAATTT
>7rnd-6_family-522#buffer
TCGGCGGTAGCGGCAAGCGGTCGAGATGNCGGCGGCNGCGATGAGTGGCG
ATCGAGACCGACGGTTCATCGTCGATGCCGTCACGGACGACGAGGAGGAA
CCGGCTGCTCNTGCACCACCACCACCCTGCACCATCATCACCAGCANCGG
CGGCAGCATCCGCCGGCGGCGGACGAANACGATCGCCACCATCAGCAGCA
GCAGCACCAGCAGCCGGATATATCGGACGACCACCACCATCATCATCATC
AGCAGCAGCAGCAGCAGCACGTACATCACNTGGTGGAGGAGNGCGATGGC
TGGNGGAGTTGAGCGGGGTGGT
>6rnd-5_family-7835#Unknown
ACGCACACACACACACACGTCTCCTGTGTGCGTGTGTGTGTGTGTGTGGA
GCCGAGGNGGCGNAAGCGCTAAAGCGAATGAATTCGATTGGCGTTATGAA
CGGAANACAAACCGACACACACACACACATTTTGTGGCTCGNGTTTCTGC
GAAGGCAGGATTCCCGGGTGGGCTCTGGGATTCGACTTGGNANGCANAAT
GTATGAAGNCNTCACACGTAC
>6rnd-5_family-4678#Unknown
ACTGACAGCACTGACAGCATGCAACCGATTGACAGAAAGGCTAGATTTTA
GTANGAGTTTAGAGCGCCGGGTTGAATT
>6rnd-5_family-1542#Unknown
AGTGTTTCTCAGGTCATAAAACAAGTGTCTCCATGTTTAAAACAGTGCGC
GTCTAGATACAACAACGATAGTAGATTGCTTAGATTGTGTGTTATGTCAA
AATCGCTTATTGTTTTAAACATGTAGACACTTGTTGTATGGCCTGAGAAA
CA
>6rnd-1_family-2#Unknown
TCGTACTCAGTTGGTACCCCTATTCATCGAGGGTATCGCTTTGATACCCC
CAACAGACCTTTGGACACCGTCTTACTACTCCTTAGAGCAGTCATCAGAG
AACCATATAGTAGGAACAGCCGAATATGGAACCCTTTTCGTTCTTTGGAC
ACCTCCTATAACTTTTTTATATTTTTTTATATATATTTTTTTTTATTCCT
CTACCGACGGCGATGCGACTGGCGCCAGCATCTCGGGAGATACCGATCTC
CGTGGTGACGGTGTGGGGGCGGGGGCGGTACTCGTCCGCGCTCCCGCATC
CGACTCTCCTGGTGTCCCTGGCGTTCCCCTCGGGGCTGGCGTGGGTGCTC
CCGTTGCGCTGCATAGTGACGACAGCGTTCCCGGCGACAGGAGCGTCACC
ACTACTCGCGGCGACATCTTCATTTTTTTC
>2rnd-6_family-2969#LTR
NNNNNNNNNNNNNNNNNNNNNNNNNNNNNNNNNNNNNNNNNNNNNNNNNN
NNNNNNNNNNNNNNNNNNNNNNNNNNNNNNNNNNNNNNNNNNNNNNNNNN
NNNNNNNNNNNNNNNNNNNNNNNNNNNNNNNNNNNNNNNNNNNNNNNNNN
NNNNNNNNNNNNNNNNNNNNNNNNNNNNNNNNNNNNNNNNNNNNNNNNNN
NNNNNNNNNNNNNNNNNNNNNNNNNNNNNNNNNNNNNNNNNNNNNNNNNN
NNNNNNNNNNNNNNNNNNNNNNNNNNNNNNNNNNNNNNNNNNNNNNNNNN
NNNNNNNNNNNNNNNNNNNNNNNNNNNNNNNNNNNNNNNNNNNNNNNNNN
NNNNNNNNNNNNNNNNNNNNNNNNNNNNNNNNNNNNNNNNNNNNNNNNNN
NNNNNNNNNNNNNNNNNNNNNNNNNNNNNNNNNNNNNNNNNNNNNNNNNN
NNNNNNNNNNNNNNNNNNNNNNNNNNNNNNNNNNNNNNNNNNNNNNNNNN
NNNNNNNNNNNNNNNNNNNNNNNNNNNNNNNNNNNNNNNNNNNNNNNNNN
NNNNNNNNNNNNNNNNNNNNNNNNNNNNNNNNNNNNNNNNNNNNNNNNNN
NNNNNNNNNNNNNNNNNNNNNNNNNNNNNNNNNNNNNNNNNNNNNNNNNN
NNNNNNNNNNNNNNNNNNNNNNNNNNNNNNNNNNNNNNNNNNNNNNNNNN
NNNNNNNNNNNNNNNNNNNNNNNNNNNNNNNNNNNNNNNNNNNNNNNNNN
NNNNNNNNNNNNNNNNNNNNNNNNNNNNNNNNNNNNNNNNNNNNNNNNNN
NNNNNNNNNNNNNNNNNNNNNNNNNNNNNNNNNNNNNNNNNNNNNNNNNN
NNNNNNNNNNNNNNNNNNNNNNNNNNNNNNNNNNNNNNNNNNNNNNNNNN
NNNNNNNNNNNNNNNNNNNNNNNNNNNNNNNNNNNNNNNNNNNNNNNNNN
NNNNNNNNNNNNNNNNNNNNNNNNNNNNNNNNNNNNNNNNNNNNNNNNNN
NNNNNNNNNNNNNNNNNNNNNNNNNNNNNNNNNNNNNNNNNNNNNNNNNN
NNNNNNNNNNNNNNNNNNNNNNNNNNNNNNNNNNNNNNNNNNNNNNNNNN
NNNNNNNNNNNNNNNNNNNNNNNNNNNNNNNNNNNNNNNNNNNNNNNNNN
NNNNNNNNNNNNNNNNNNNNNNNNNNNNNNNNNNNNNNNNNNNNNNNNNN
NNNNNNNNNNNNNNNNNNNNNNNNNNNNNNNNNNNNNNNNNNNNNNNNNN
NNNNNNNNNNNNNNNNNNNNNNNNNNNNNNNNNNNNNNNNNNNNNNNNNN
NNNNNNNNNNNNNNNNNNNNNNNNNNNNNNNNNNNNNNNNNNNNNNNNNN
NNNNNNNNNNNNNNNNNNNNNNNNNNNNNNNNNNNNNNNNNNNNNNNNNN
NNNNNNNNNNNNNNNNNNNNNNNNNNNNNNNNNNNNNNNNNNNNNNNNNN
NNNNNNNNNNNNNNNNNNNNNNNNNNNNNNNNNNNNNNNNNNNNNNNNNN
NNNNNNNNNNNNNNNNNNNNNNNNNNNNNNNNNNNNNNNNNNNNNNNNNN
NNNNNNNNNNNNNNNNNNNNNNNNNNNNNNNNNNNNNNNNNNNNNNNNNN
NNNNNNNNNNNNNNNNNNNNNNNNNNNNNNNNNNNNNNNNNNNNNNNNNN
NNNNNNNNNNNNNNNNNNNNNNNNNNNNNNNNNNNNNNNNNNNNNNNNNN
NNNNNNNNNNNNNNNNNNNNNNNNNNNNNNNNNNNNNNNNNNNNNNNNNN
NNNNNNNNNNNNNNNNNNNNNNNNNNNNNNNNNNNNNNNNNNNNNNNNNN
NNNNNNNNNNNNNNNNNNNNNNNNNNNNNNNNNNNNNNNNNNNNNNNNNN
NNNNNNNNNNNNNNNNNNNNNNNNNNNNNNNNNNNNNNNNNNNNNNNNNN
NNNNNNNNNNNNNNNNNNNNNNNNNNNNNNNNNNNNNNNNNNNNNNNNNN
NNNNNNNNNNNNNNNNNNNNNNNNNNNNNNNNNNNNNNNNNNNNNNNNNN
NNNNNNNNNNNNNNNNNNNNNNNNNNNNNNNNNNNNNNNNNNNNNNNNNN
NNNNNNNNNNNNNNNNNNNNNNNNNNNNNNNNNNNNNNNNNNNNNNNNNN
NNNNNNNNNNNNNNNNNNNNNNNNNNNNNNNNNNNNNNNNNNNNNNNNNN
NNNNNNNNNNNNNNNNNNNNNNNNNNNNNNNNNNNNNNNNNNNNNNNNNN
NNNNNNNNNNNNNNNNNNNNNNNNNNNNNNNNNNNNNNNNNNNNNNNNNN
NNNNNNNNNNNNNNNNNNNNNNNNNNNNNNNNNNNNNNNNNNNNNNNNNN
NNNNNNNNNNNNNNNNNNNNNNNNNNNNNNNNNNNNNNNNNNNNNNNNNN
NNNNNNNNNNNNNNNNNNNNNNNNNNNNNNNNNNNNNNNNNNNNNNNNNN
NNNNNNNNNNNNNNNNNNNNNNNNNNNNNNNNNNNNNNNNNNNNNNNNNN
NNNNNNNNNNNNNNNNNNNNNNNNNNNNNNNNNNNNNNNNNNNNNNNNNN
NNNNNNNNNNNNNNNNNNNNNNNNNNNNNNNNNNNNNNNNNNNNNNNNNN
NNNNNNNNNNNNNNNNNNNNNNNNNNNNNNNNNNNNNNNNNNNNNNNNNN
NNNNNNNNNNNNNNNNNNNNNNNNNNNNNNNNNNNNNNNNNNNNNNNNNN
NNNNNNNNNNNNNNNNNNNNNNNNNNNNNNNNNNNNNNNNNNNNNNNNNN
NNNNNNNNNNNNNNNNNNNNNNNNNNNNNNNNNNNNNNNNNNNNNNNNNN
NNNNNNNNNNNNNNNNNNNNNNNNNNNNNNNNNNNNNNNNNNNNNNNNNN
NNNNNNNNNNNNNNNNNNNNNNNNNNNNNNNNNNNNNNNNNNNNNNNNNN
NNNNNNNNNNNNNNNNNNNNNNNNNNNNNNNNNNNNNNNNNNNNNNNNNN
NNNNNNNNNNNNNNNNNNNNNNNNNNNNNNNNNNNNNNNNNNNNNNNNNN
NNNNNNNNNNNNNNNNNNNNNNNNNNNNNNNNNNNNNNNNNNNNNNNNNN
NNNNNNNNNNNNNNNNNNNNNNNNNNNNNNNNNNNNNNNNNNNNNNNNNN
NNNNNNNNNNNNNNNNNNNNNNNNNNNNNNNNNNNNNNNNNNNNNNNNNN
NNNNNNNNNNNNNNNNNNNNNNNNNNNNNNNNCTGTTTTAAAGCGTCCTG
CTGTAAAAGTAGCAGCTATTAATGTGGAAGCTAAAGAGCACTTATTACTT
AAAACAGAAATGAAAAAAGAAAAAAATNAAGAAAACTTCATGGGGTTTCT
AGCAGCACATACTACTGAGAAAAGGGTTGATAAGAAGCCAACAAAACATA
AGATTCATAATAATGAGCGTGTAAACACTACTAAAAAATCAAGGACAATA
TTTTTANNNNNNNNNNNNNNNNNNNNNNNNNNNNNNNNNNNNNNNNNNNN
NNNNNNNNNNNNNNNNNNNNNNNNNNNNNNNNNNNNNNNNNNNNNNNNNN
NNNNNNNNNNNNNNNNNNNNNNNNNNNNNNNNNNNNNNNNNNNNNNNNNN
NNNNNNNNTCAAAAAACGTAACNACCGTTGAANCAAAAATNCAAGTNTTA
CAAAGAAGTCCAAAAACATTAATACACGTTAATCAATGCAAAGTAATAAT
TAAAAGATCAATTAAATACTGCGGCGCTTGGTCTCATACCTCTGATTATG
AAAATGGTTATGCGTATATAGTTAAAAAATTCTCGCCCCAAGAATGTAAA
CAAGCTCAAATGTCAGGAGAAATTTCACTCACGATTAATCATAAAATAAC
AGAAATTAGTCGTAATCAAACNATAAGAGGCAAAACACTGGTAATCGGCA
GCGTCAAGGGCTCATCGTGCGTCGGAGGGGTCTACAAGACGTCAACCTAT
ACATGGGAAAACGCNTTGGTGTATTACGAATTCGAAATCAGCNTGTNCGA
CTACACAGCGTCGGCGGACATCGAAGACGACCAAATNATAATGAGAAATG
GTATTACGTGTCCATATAGTGCCGGTTGGTGTCTCGACGCGGAATACGGN
TACCTCACTTGGGAGGTAGATCATCAAAGGNTGTGCGAAAGAACCGAATT
CGAAATAATATACGAAGGAGTAAACAAGACGTTCGACAACGACAATGTTA
ACGGTTATAAAAATGCTGTGTACACCCTAATAACAAAAGAACATATGTTT
TCNATNNNNNNNNNNNNNNNNNNNNNNNNNNNNNNNNNNNNNNNNNNNNN
NNNNNNNNNNNNNNNNNNNNNNNNNNNNNNNNNNNNNNNNNNNNNNNNNN
NNNNNNNNNNNNNNNNNNNNNNNNNNNNNNNNNNNNNNCTCTTTACCTAT
TTTAACTCCAAAATAACGCTGGTGGAAAGTTACCTAGGGCAAAAGCTAAA
CGACNNNNNNNNNNNNNNNNNNNNNNNNNNNNNNNNNNNNNNNNNNNNNN
NNNNNNNNNNNNNNNNNNNNNNNNNNNNNNNNNNNNNNNNNNNNNNNNNN
NNNNNNNNNNNNNNNNNNNNNNNNNNNNNNNNNNNNNNNNNNNNNNNNNN
NNNNNNNNNNNNNNNNNNNNNNNNNNNNNNNNNNNNNNNNNNNNNNNNNN
NNNNNNNNNNNNNNNNNNNNNNNNNNNNNNNNNNNNNNNNNNNNNNNNNN
NNNNNNNNNNNNNNNNNNNNNNNNNNNNNNNNNNNNNNNNNNNNNNNNNN
NNNNNNNNNNNNNNNNNNNNNNNNNNNNNNNNNNNNNNNNNNNNNNNNNN
NNNNNNNNNNNNNNNNNNNNNNNNNNNNNNNNNNNNNNNNNNNNNNNNNN
NNNNNNNNNNNNNNNNNNNNNNNNNNNNNNNNNNNNNNNNNNNNNNNNNN
NNNNNNNNNNNNNNNNNNNNNNN
>6rnd-1_family-150#Unknown
CTGCTTTCCGTAGTCGATAGGTTACTTGAGGCAGGGTGACTGGCCCTGCG
CTCAAGCCCCCAGGTACCTCTGGAGGGCCTCGTGGCAGTTCGGTTTAACG
TCTGGTTACCCCCCC
>6rnd-1_family-143#Unknown
NNNNNNNNNNNNNNNNNNNNNNNNNNNNNNNNNNNNNNNNNNNNNNNNNN
NNNNNNNNNNNNNNNNNNNNNNNNNNNNNNNNNNNNNNNNNNNNNNNNNN
NNNNNNNNNNNNNNNNNNNNNNNNNNNNNNNNNNNNNNNNNNNNNNNNNN
NNNNNNNNNNNNNNNNNNNNNNNNNNNNNNNNNNNNNNNNNNNNNNNNNN
NNNNNNNNNNNNNNNNNNNNNNNNNNNNNNNNNNNNNNNNNNNNNNNNNN
NNNNNNNNNNNNNNNNNNNNNNNNNNNNNNNNTTTTATGCTAACGCCGCA
TTATGCTAAAGTTTAACTCACTATCGTGGTCGCAAACCACCAGTTCAAAC
CCATGCTATAATGTTTGTTCATTGATCGGGAACACTTGCGTTTCACATAA
GGTAAACATTCATCGCGCTGGACGCACTTGCCGTTTGTCACATGCTGTAA
TGTAAACGTTAATCGCGCTGAACGCGTATGTTGAGGCGCGCATTGTTCTG
TAAACATTCTCGATGCTCTAGCACCGCGCTAAAGGCGTTGCGTACGCCAC
ACTGTATCGTAAACATTGGTCGCGCGCTGCTTATGCCTTATCCGCGCTGA
TTTGCTGCCTAAGCTGAAAGCTTCTCGGTGCGTGGGA
>6rnd-5_family-1702#Unknown
AGCCGGTCTAGACGAAGCGCAACTCGCAGCGCAAACTTGATTTTCCGGCG
AAATGCTGTCGGTTTTTGACATATTTCCATACAAAACTCACAGCATTTTT
TTTCGCAAAATCGTAGTTGCGCTTGGAGTTGCGCTTCGTCTAGACCGGCT
TT
>7rnd-5_family-647#buffer
ACGCACGCATNCACGCACACTCACCAACGCACACACACACACACGCGCGC
ACACACACACACATTCAACACAATCACACACGCAACACCGAATCGTTCGT
GTCTGTGTGCGTGTGTGTGTGTGTGCGTGCGTTGCGCGTGTGTGTGTGTG
TGTGTGGT
>6rnd-1_family-113#Unknown
CCTAAGGCCGCTCCTGCCACCAAAAAAGTGGCCTTAGAAGAAAGGCCNTC
TACCTCGAAGGCCTCGNGTAGTGCCCCGCTGGCATNTAGTGCCCCGCTGG
CAAACAGTGCCCCGCTGACCCTGAATAATGAGCCGCTATCCGAACACCGN
GCGCGTGCTTACCCGCCGTCGTGGGAGGGTAAGCCGTTNGTTTTTTTCAT
GCCGCGAACCAAACAGCTCGATGTGAGGACGATCGCGGCATCGTTGTTCA
AAAAATACCCGGGCGTTGCCGATGTGTTTCGGATGCGCCCGAACAAGATC
AGGGTCACCGCAAAGGACCGGGCTCAAGCCAACGTCATTGCGGCTGATCC
AGATTTTACGGAGCACTACCGGGTTTATATCCCCGGTAGTCTGGTTGAAG
TGACCGGCGTAATCGAGGATTTCGATTATCCGGAGGAGGATATTTTGAAA
TTTGGNGTGGGTGCTTTTCAAGCACCAGACACGCCGAAGGTAAAAGTGCT
TGAGGCGAAAAAGCTTTTTAAGCTAGACGCCTCATCNAAAGACGAAAAAA
AATATGTCCCGACCTCCTCCCTCCGGATCACGTTTGAGGGAACGGTACTT
CCGCAGGCCCTCATCCTNGAAGGCCTCCGGATACCCATCGACCGGCCATA
CGTGCCAAGGGTGGCCACCTGTTCGAAGTGCAGCCGGATTGGACATGCCG
ATCCGTTCTGCACTCGCAAGATTTGCTGCGGNAAATGCAGAGGGGCNCAC
GCTACCGAGGAGTGCAAAGCCCCGTCCCAAAAATGCTCGCATTGTCGGGA
GGAGTGGCATGAGGTNGCATTGTGCCCTGTGTA
>6rnd-6_family-2902#Unknown
TTGGTTTTGCACATCTTCTTTTTCTATTCTTGCTCGGTAAACGTTACAAT
TTTTTCTTCTATTTTGTAATAGCGCACCAACACAGACATGCGCACACCGC
TTTGCAGTACATTCGTGACAGATTGTTTTACAGGATAGTCTGGCCGTGGT
AAATTTGTTTGGGTGCATAAACCTTTAAATGATTTTGATCATGAAACTTT
CGATTTTAAATTCTTAACCTGTGCCGATCTGCTTTAATGAGATTTGAGCA
GTTTTCTCCCAGTCTTCTTCTTTTTTTTAAGCGCCGCTTTGTTATTGTTC
TTTTTTAAAGCGTCGTTAGCACCGGACTGTTAGAATTTAGCTTTTATTTC
TCGTTTGCAATGTTTCCTGATATGAATGTAAAATTCATATTCATGTTAAT
ATTAAATTTATATCATCCTTTGAATGATGATATGGAATTTGTGTCAAAGT
GAATAAAGTCTCTTAAACCTAAAAACATTTTTTTTGTTTCAATTATTTTT
TCCGGAATCGAGAATCGAGCGTCATCAATAGGGGCCGGAAACATATTTAA
CGAGTGAATAGAAAGCATATGCA
>6rnd-5_family-149#Unknown
CTTACATGGCCACGTCCTAGGTCCGAGTTCCCGAGGTCGTGTTCTTCAGT
GACCGAAAAAAATGGCCACTTGTGGGAGATGCAANATGTTCATTTCGTAT
TATAGGGGACACACTATCGCAGCGAAAATTTCAGAAATGGCCTAAAACGT
GNAGAAATGATGGGGCATGTACGAAAAGAAGGTTTTTTTGGTCAAACGGT
GAAAATTTTTTTCTATGAAAAATTTTGGTCTCCCACCGTTCATGAATTTC
TAGGACCAAAAATCGAAAAATTTCAAAACTTCACGATCGAAAGGGAATCG
CATATGTGGTGTTCCTAGGTGTGTACGGTGTACGAAAAACGGGTTCACGA
TGAGATATCAAGCAAATAAGTGGACCTAAAGTGAGTTATACGGGTAAGAC
GAGGTGTCCAAAG
>6rnd-6_family-5538#Unknown
AGGGTCGAGAGAAACGACAAAAAACCAAACGTGCTTTCCAAATTACTAAC
AGTTAGTTTTTGTGGGCAGTGCTTGTCTTGAGGAAAATGTCGGGAAGTGA
CAAAACCTTCAAGATGGATTTTTCGGAAATACCACGAAAACCAACAAGAG
CAGAAATTTTAAAGGTCCTTACGGGTGCTTCCAAACTGCTTTTGACGACG
GAGAAACTTTAGATGGTCCAAATGTTGAACCTCTCTTCTAGTGGAATTGA
ACGATGGTAAGCACATTTTTAAATGTAACGGTAGCGAATACGCAATTCCA
CGCACACACGTATGTCGCGTAAGAACACTAGGGCAACACCGCAGCTNAGT
GTCGTAACCGTAACCAAAGTATCANGCGGAACAAACTCCGGACAGTCCGT
TTGTGATTCCGAATCACATCTGTCACTCCAAGCCGNTTNCGAATCGCGCG
GATAGTACGGTNGTGGTCCATAATNNGCGGTCACTAGGAGNGAATTCTCG
TACCGCAAGACGCTAAGTGTCGTTTGTGAGCGATTCTGAATCGCGACAGC
CTAGCGTCGGAGCGGGAAGCGAACACATCACCNTGGAAGATACGCGACGC
GGAAAACTTCCAGGTAGACCAGGCTGCAANAGGTAGANCTGCGTACTGCA
GATCCCAGCAGTATGGGTAGAAATCCACGCCAAGCGCCGCAATCGTTCGC
GGCACACACCACCGACCCGGGGTCAAGTGGGGTCAACTCCGGTCAACGAC
GCGAACCAGCAACCACGGTTAGCGCGACTCGCGAAGACGACGTAAGAACG
GCACACTCTTCTACACTCGCGACACCGATTACGCTGACGAATGCCGCACC
ACTCAACTTCACATCCACCATACCAAATCTACCGATAACATCACACTTTG
AGAGACGCCAACAGACGCCATCGACGAGTGTCACTACGCCATCGCAGCGA
AATCCACAGCCATGGCTCGATGGCCGACAAACGTCGCTTCATCCGTTTCA
GATGAGCTGGGAGGAAGTAGAAGTGATGGATTCCGATATCCTGCGCCGAG
AAAACGATCTCCAGATACAGATAGTGAAACTANAGTCGGAGAGGCTTCAA
GTGAGTGTTTTGCAGCTT
>6rnd-5_family-8859#Unknown
GTTGTGGATCATAGCAACCTCGGGAGTTAGGAATCTAGTAGGCGTTGCTT
GTATAGTTATGTAGATGGTTGTATAGATGAATAAANTTAGTCAGTTGTTC
TTTTCCACTCGTAAGAGGAAGTACC
>6rnd-5_family-3317#Unknown
NNNNNNNNNNNNNNNNNNNNNNNNNNNNNNNNNNNNNNNNNNNNNNNNNN
NNNNNNNNNNNNNNNNNNNNNNNNNNNNNNNNNNNNNNNNNNNNNNNNNN
NNNNNNNNNNNNNNNNNNNNNNNNNNNNNNNNNNNNNNNNNNNNNNNNNN
NNNNNNNNNNNNNNNNNNNNNNNNNNNNNNNNNNNNNNNNNNNNNNNNNN
NNNNNNNNNNNNNNNNNNNNNNNNNNNNNNNNNNNNNNNNNNNNNNNNNN
NNNNNNNNNNNNNNNNNNNTAGGGAGAGNACGAAAGGAAGGCAACGGAAG
GCTAGACTCACTGGAGAACGCTGCAGAGTGTCGGAATGTCGCTACCCGCC
AAGGACTCCAAACCGATTCTGTAGCTGAGTNGTCTAGGGAGGTTGAAATA
AATCGCTCTTCAATTTCCGTTACAGCTCTAAACCTTTCTCCTTTATTGGT
CTCCATCGGGGGGTACAGGCAAACACACGATGTGTTTCTGTAGCGATGTA
CAGTAATTTTACATTTCTGGTCTTTCCTCCGTGCATCTGTTTGCATACCC
CCCAGGCGCAAATATGTCCAGTTANTCAGACAAACTGA
>6rnd-1_family-125#Unknown
GGCGGGGCGCGGGCCCTCACTTTATGTAGCGAGGGACGCCATTGCCGCCG
GTGGCTACGCCTTCGCCGGGAAGGCCGCCGGCAATGGAGTTTGTTTATTT
GTTATTGTCCAATATTTGTTCATGCGCGTTTTGTATCCGTTTTATTGNAA
ATGATATGTACTACCGCAACAAAATATNGATTTTTAATGAATAAACACGT
GGCTTAATAAAAAAAAAAGAAGTGGAGCTTGC
>6rnd-6_family-2960#Unknown
GTTTCGTAGCTCAACCGATTTCGGATCGCTCTTCGCAATGTTGACTGCTC
TGGTGGGGTTTCACTTTAAGACTAAAATTACAATATATTCACCTACTTCA
GTTACAATTACTGCACCAATACTAATGCCTATCCTAACCTGCTATACAAA
TATTCTAATTCATTACAATNCATGCTNNCCGGGTTGCCTACTCATAGGCG
C
>6rnd-5_family-193#Unknown
TTTTATTGTATCTGACGCTACTGGAAAGCCCTCGAGGCAACCAGTTTAAA
ATAAAT
>6rnd-1_family-115#Unknown
GTTGGGTAGTGAGCTCGAGAGCTACCGGGAGGCCTCGCCTCAATAAAATG
AGGGCTCTGAG
>6rnd-1_family-160#Unknown
AAAAATAAATGTACNCTTAGGCACATTATATGTTTCATACACACATAATT
TTCATACTTCATACTTGTTCCGGTGCCGTATATGGGAGGACCTGGGGAAC
ATGTCTTCGTAAGTCGTGATGTTCAGTGACGGATTTCTGGGACT
>6rnd-1_family-159#Unknown
TTCGGATCCAAGCTGTCATAGGCCAGAGGCGCTATGGCAGCGCAAATCAA
AACAAAGCAAACAATAACACTCGGATTAGANTGTGATATGAATGAATGAN
TTTTTATTTATTCAACAAACCCGTTCATGTTTCTCNCTCTCCGTTGCACT
CCTCGTGTTCGCCAGGGTTCCTTTAGGGGGAAAAAACAAGACGGTGAGTC
GCGAAATGGTGCTCTTCGTCGTACATGAGATGCTGAACCATACCTACGCT
CTCGCAGAAAACATGTTACGGGAAGCGGCAAACACGAATCGATCGTCACA
AAGTGAAGCTCCAGGCTACCGCAGCTCACCTACACGCAAATACACGAACA
ATCCTAACACCATCTGCATTNAAACACCGGGTCATGCGCCTCGGCTTATC
CGTGCGCGTGCGACGTCCTCCCCCCATCACATTCAGAACACGACTGTCGC
TCAGCGTGCTCAGGGCAGAGCNAATAAGGAAAGAGAGAAGCAGAAATTTG
CAGGGGTGTCCAGACGGTTTTAAAATGCGCGCTGCATGCCAGTACCAAAA
CGGCGCGCGAGAAACAGTTCGAGCGCCCCTGCACACGTGTGTTCGCTC
>8rnd-1_family-64#Simple_repeat
ATTCAGATTCGAATCGGATCCCAATCGAATTCGAATCGGATCGGATCCTT
ATCGAATCCGAATCGGATTCGAATCCCTATCGAATTCGAATCGGATTCGA
ATCCG
>6rnd-1_family-109#Unknown
TCAGTCTGCCTCCAGCTTCCGTAGCGANAGGACGTGTTTCGCTCGGAAGC
GTCCTACGGATCATTTGCGTANGGCAGATAGTGGTCATTGTTCTCGTGTG
CGATTGCGTAATCAACGCGATTACCCGTANCGCGCTAATCGGTGTCTCCG
CCTTTCTCCGGCATTCGCTCGGAGTTTGTGTTTATCGATCGAGTGGCGCT
TAGCCCCGATCGACGTTTGTTTTTAGTGTTGTGAGTGTGTGTACCTGTNG
ATCGTTGCGATAAGCAAGCGTATCGACGCTGCGTCGTCGCATCGATCG
>2rnd-5_family-552#LTR/Gypsy
CTTACACAAAGAAGTNGAATTTCTAGGACACATTATAACGAGTAGTGGAA
TTAAACCCAACCCCCAGAAAGTTGAAGCGATAAAAAAGTTCGTTGCTNNN
NNNNNNNNNNNNNNNNNNNNNNNNNNNNNNNNNNNNNNNNNNNNNNNNNN
NNNNNNNNNNNNNNNNNNNNNNNNNNNNNNNNNNNNNNNNNNNNNNNNNN
NNNNNNNNNNNNNNNNNNNNNNNNNNNNNNNNNNNNNNNNNNNNNNNNNN
NNNNNNNNNNNNNNNNNNNNNNNNNNNNNNNNNNNNNNNNNNNNNNNNNN
NNNNNNNNNNNNNNNNNNNNNNNNNNNNNNNNNNNNNNNNNNNNNNNNNN
NNNNNNNNNNNNNNNNNNNNNNNNNNNNNNNNNNNNNNNNNNNNNNNNNN
NNNNNNNNNNNNNNNNNNNNNNNNNNNNNNNNNNNNNNNNNNNNNNNNNN
NNNNNNNNNNNNNNNNNNNNNNNNNNNNNNNNNNNNNNNNNNNNNNNNNN
NNNNNNNNNNNNNNNNNNNNNNNNNNNNNNNNNNNNNNNNNNNNNNNNNN
NNNNNNNNNNNNNNNNNNNNNNNNNNNNNNNNNNNNNNNNNNNNNNNNNN
NNNNNNNNNNNNNNNNNNNNNNNNNNNNNNNNNNNNNNNNNNNNNNNNNN
NNNNNNNNNNNNNNNNNNNNNNNNNNNNNNNNNNNNNNNNNNNNNNNNNN
NNNNNNNNNNNNNNNNNNNNNNNNNNNNNNNNNNNNNNNNNNNNNNNNNN
NNNNNNNNNNNNNNNNNNNNNNNNNNNNNNNNNNNNNNNNNNNNNNNNNN
NNNNNNNNNNNNNNNNNNNNNNNNNNNNNNNNNNNNNNNNNNNNNNNNNN
NNNNNNNNNNNNNNNNNNNNNNNNNNNNNNNNNNNNNNNNNNNNNNNNNN
NNNNNNNNNNNNNNNNNNNNNNNNNNNNNNNNNNNNNNNNNNNNNNNNNN
NNNNNNNNNNNNNNNNNNNNNNNNNNNNNNNNNNNNNNNNNNNNNNNNNN
NNNNNNNNNNNNNNNNNNNNNNNNNNNNNNNNNNNNNNNNNNNNNNNNNN
NNNNNNNNNNNNNNNNNNNNNNNNNNNNNNNNNNNNNNNNNNNNNNNNNN
NNNNNNNNNNNNNNNNNNNNNNNNNNNNNNNNNNNNNNNNNNNNNNNNNN
NNNNNNNNNNNNNNNNNNNNNNNNNNNNNNNNNNNNNNNNNNNNNNNNNN
NNNNNNNNNNNNNNNNNNNNNNNNNNNNNNNNNNNNNNNNNNNNNNNNNN
NNNNNNNNNNNNNNNNNNNNNNNNNNNNNNNNNNNNNNNNNNNNNNNNNN
NNNNNNNNNNNNNNNNNNNNNNNNNNNNNNNNNNNNNNNNNNNNNNNNNN
NNNNNNNNNNNNNNNNNNNNNNNNNNNNNNNNNNNNNNNNNNNNNNNNNN
NNNNNNNNNNNNNNNNNNNNNNNNNNNNNNNNNNNNNNNNNNNNNNNNNN
NNNNNNNNNNNNNNNNNNNNNNNNNNNNNNNNNNNNNNNNNNNNNNNNNN
NNNNNNNNNNNNNNNNNNNNNNNNNNNNNNNNNNNNNNNNNNNNNNNNNN
NNNNNNNNNNNNNNNNNNNNNNNNNNNNNNNNNNNNNNNNNNNNNNNNNN
NNNNNNNNNNNNNNNNNNNNNNNNNNNNNNNNNNNNNNNNNNNNNNNNNN
NNNNNNNNNNNNNNNNNNNNNNNNNNNNNNNNNNNNNNNNNNNNNNNNNN
NNNNNNNNNNNNNNNNNNNNNNNNNNNNNNNNNNNNNNNNNNNNNNNNNN
NNNNNNNNNNNNNNNNNNNNNNNNNNNNNNNNNNNNNNNNNNNNNNNNNN
NNNNNNNNNNNNNNNNNNNNNNNNNNNNNNNNNNNNNNNNNNNNNNNNNN
NNNNNNNNNNNNNNNNNNNNNNNNNNNNNNNNNNNNNNNNNNNNNNNNNN
NNNNNNNNNNNNNNNNNNNNNNNNNNNNNNNNNNNNNNNNNNNNNNNNNN
NNNNNNNNNNNNNNNNNNNNNNNNNNNNNNNGATGGATCCCCATAGCGAT
CGGTCAGCACGTAAAGCTAACAAAAATGGACTACGTACCCATTGTAGCGT
TCGACAGAGGTGCAGCTAGAATAATTAAAGGAACTAATTATTACATACAC
CATTTTAAAGTGTCAGAAATGCAAAACGAAATCAATTCACTGTTTACGGA
TTTTAAGAACGTTGAAGAGACTCAATTCACGCCTATAATTACAGCANAAT
TCGAACACGTTACGGAAATGTTAAAATCCTTGATTCCAAGACGACAGAAG
CGCTGGGACGCAGTAGGAACCGTCTGGAAATTCATNGCNGGNAGTCCAGA
CGCAAACGATCTAAGATTAATCAATTCTACTATTAATGAACTAATTCAGA
ATAATAACGCCCAAGTNATAATCAATAGGGATTTAACANCGCACTTGAAG
GATAGCTTACAGAAAGTAAAAACAGCAGTAGATATTTTTTCAGTTCTTCA
ACGGAATTNTACTCCNTAAACATTCTAATGAACTTGAAATACTTANCCGA
AAAGNCGAACATATTAATTGANAGCATNACGCTAGCNAAATTAGGAATTA
CGAACTCACGNCTACTTAGTAAAAANGAAACAGACNCGATAATAGCAGAC
ATACAGCANAATAACATTGACGCGAATACTACCATAGAGGGTCTATCGTA
TACNACCACNAAAGTNGCTGTAAGTNACGACGAATTANTACTTATNATTA
GCGTCCCGNAACTTAAGCGTAGAGTATATCGACAAGATACAAGTNTATCC
GACGA
>6rnd-6_family-8384#Unknown
ATGATGGGAAAAATGAATCCCAGTGGGGATTCGAATCTTCGAATCCCAAT
CCTAATAGGGATCCGAATCTCAAAATCCGAACCCGAATCTCTCCANAATC
CATTTCCAACTAAGCGAACGACAGTATTATTCCAATCCAGTCACCCAATC
CCTNTCAAATCCCGA
>6rnd-6_family-3939#Unknown
TACGATTAGGATTCGATTGGGATTTGATCGGGATTTGATAGGGATTGGAT
AAGGGTGACTGGGTTGGAATAGTACCGTTGTTTGCTTTCATCATTCTTGG
TGGAGTCTTGGTTAAGGTTGAGTTGGTCAGTTGAGCGAAGTGGTGCACGA
AAAGTGAAGGAACAAGGAAAATAATAAGCATGATTGAATGAATTTTGATG
CATTANTCTTGTTTTTNCCCCTCCCCCTCTCACTTCGCCCCAGTTCTCGT
TCAAAAAATACTGTCATAACGGGAGGGATTCGGATTCGGATTCTGAGATT
CGGATCCCTATTGGGATTCGAATCCCCACTGGGATTCATTTTTCCCAT
>6rnd-1_family-42#Unknown
TTTTTTTTTGTAGTGCCACGGGTGATCCGTTGACGGAGCAACAGCATCCG
GGGTCAANGTCGACACTGTCGTAAAAAGGGAGGCAGACTTTTCTGTAACA
GTGTTCTTCATCTCNGTCCAGCCTTGATGGGGCGAGTTCGGCCTTGCTGG
CGTTGGGTTCGGAGGTGGTCGGCGGGTNCAACCTCGTGATTAGCAGAGAC
CCTGCTGTTACGGGATGGAACTCGCCGATAGCTTCTGAGTTCGGTGCTGG
CCTGGTCGAGCTTGGGCTATCACTGCTGGGCNGCTTGAGGAACACTGTAC
GCAGGCAAATGTTTGTGCTGTCCAGATTACTGTTTTCTTTTTGTTTTTGT
TCAGTCCAG
>6rnd-5_family-145#Unknown
AATGTCCATCTTGTCCAGGATATTCTTCACCGTTTNGACGGATGCCCTAC
CCTGGATCCAAGTTTCGCAAGACCAAGAATAAAGAACCAGACGATAAAGC
CTCGGNTTTCCTCGTNAATTTCTGCTGCATTNGAAGAGTCCTACAACACT
GTTNGGTGGCCGGAATCTGTCCCCTATTAGAGTTTTTCGTCTTTCTCCAG
AAGTGAGAAGATGTTGTAAAACTCGAAGCGGTTATAACCGGTCGTCAGGA
TGTTTTAAACTTCTTCGCTCAGGGATAAAACTCATAGTACGAACAAATCT
TCAATTGCAGTTCCTCGACTGTTTTGGCCATAAAGCTGCTCCAAATCAAT
TGATAACGCTGTAATGTTGATGTCTTCACATAAAAGACATGATACAAAAG
ACGAGGACGGTTNGGTGGATCNCTAGGACACAGGGTCGT
>6rnd-5_family-984#Unknown
TGCACAGTGGGCATTTGCCGGGAGAAAAGTCGAAAAATCAACTTTGAGTT
TTCGTCAATTTNGAATTTTTGCTCAATCTATAGGTTCAAACTAAGATAAA
ACCAAAATCTTAATTTCCTACNTCTGAAGAATTCCTCTCTACAAATTTTC
AAANTTGAACATGGTTTTTTTTACTCTAAAGAACTTCAGTTGCTAGTTGA
ACATGTTTTAAAAAGAGGTAAAAAATGCATAACTTTAAGTTCATCTTTGA
AATGCTGCTACTTATTGAGTTGTTTNGATATTGTTTGAGAATATTTTTGG
TTTTTAATTTAATTTTATTTTAACAGGTAAAAAGTTATAATAAAAATTNA
AAACGCCAAAAAAATATTTTGACATCATGCCAAATNTTTTCACCGTAAAA
CGCCGTAGGTCCATGTACAACAAGTTNTAGTCGTATATTTGATTTAACAT
TGTGCGAAGAAAGATT
>2rnd-5_family-21#LTR/Gypsy
ATTATATAGGAATCATCAAGAAGATATTGTTAGGTGGATACCCGCGATGG
TATTAGAGAAAATAAGTCCTAGCACTTACTTAATTAATTTACATTGGAAT
GTTAGAATGGTGCATACCAATCAGATTCGTGCTGCTCAGCTCTCAGATGA
ATTTCACCCTACTTTGCCTATACCTATATCAATGACTGATACTGCGACAG
GAAATAATGAAACTAGAGTACCTACCGGAAGAGAAAATATGCATTCAAAA
AGANAAAGCAGTGAATCATCCTCGCCTAAACTACGCAGATCAAAGAGGAT
AAAAGCTAGGCAAATGAAAGAATAATCAGAATATTAGGAATGAATCAAAT
CTCATTTAAAGTTGGGAGGAGTGTTATATTCTGAACTATTACTAGCAATA
GTAGCCTTGGTAGTAACAACAAAACACGCACTTACCGATAATTTGTGTCA
CTCCAGCAGTGCCTGAAGAATCGAGCACTAATCGCACACTTCATTTTACT
CTTAGAGCCACTCTGAACCAGTAAACACACACACTCCAAAGTATATATCA
TGCACTATTTGCACCTGTCTGGATATCCGAGCAGTTTAGAGCAGTTTTTT
AAGCTACCGAACAATTCAAATAACAAAGCAGCACTCGCAAACGCTTTGAT
TAATTCAAACAGCGCTCGAAAAAAATCGAGCACTTTTCGCGAACTCAAAT
CCACTCATNGAGACGCTGTGACGAATAATCTTACACCAAAGTATACCTGG
CACTTTTGGCTCCAGCATCCATATTCGAGCAGTAGTCGAGCAGTTGTCGA
GCACCTGCAACATGTCCCAGCAAACCCTCCCAGCCACCAACAGCTATTCC
GAACACACTTCCGATTTTACCAGAAAAGCTGCTTGCAATTCGAGCAGTTT
TATTTTTTGTCGCTTGGGTACTGGCGATTTTTGTCCGATGGGAATCCGTT
TTTGCTTGTGTCAAAATTCGGAAGCCGGAAAGCCGTCAGCCTAAAAATTT
CCATAAATTTCCGAATTTCCACCGTTTTTCCGACGGAAACGGATTGCACA
CTCGGTTCACATCACTACAATTCAAACCGCACTCAATTCGATCCATAAAT
GAGCAAGTTATTTACACTTTTGCATTAAACGCGGTATATCCGCCACGTGG
TGGTGCTGTCACACTACTGTCACACTTCTGCCACCTCCGTTTTTTCACTT
ATTTAGCCTACTTAAGACGTNTTTCACTGCGGTTTTTTGGGTTCGATCAA
TTGATTGCACACTACCACACCGGAAAGGACCGCTTCCGGACCGATCCGCG
CGAAATTGGCCGCAAAAACACACACCCGACACTGCATCACCCCCACCACT
GATGCACTTTTTGGACCACGTAGCTTTCGCACTAATCGGCCGATTTTTAC
CCCGTTTTCGGCTTGCGCAACATTTTGGCCACCTTA
>8rnd-5_family-2198#Simple_repeat
AAAAAAAAAAAAAAAAAAAAAAAAAAAAAAAAAAAAAAAAAAAGACAACA
ACACACGGAGCAGTCCGAGCAGTNNNNNNNNNNNNNNNNNNNNNNNNNNN
NNNNNNNNNNNNNGCGGCAGTTCAGCAGTTCTAGCGGTAACGG
>6rnd-5_family-967#Unknown
TTTTTTATCCGGGGGGGGGGGGGGGGGTGGGTGCAGGGCTGGCTGGGGCT
GTATGTGCAAAGCCATGTGAAGATTTTGCCATATGAAGACCGGCACCGCA
CCCTGTGGCAGGAAACATACTGATCCCGTATGACCCGTATGAGCCGTATG
ACCTGTGAGGTAGGCGAAAATGCACCATTACCGAAGGTAACACTTGCATT
ACCAAAGCAAGGTATTGCTTGCATTACCAAAGCCGAAAAATCATTATCAG
CCCATGTTTTCACCTCTTCACAATAAATCAGTAAAAACTTATGTATAAAA
ATCAAGTATCAATTAGAGAATCAAGAAAAAAAATTCAGCATCAAAACA
>6rnd-4_family-55#Unknown
GTCCAAGGGGCCTCGCCCAANGGGCCTAGTCCAAGGNGCCTAGTCAATAG
TCCAAGGGGCCTAGTCTCTAGTCCAAGGGACCTCGTCCAAGGGGCCTNGT
CCAAGGGGCCTAGTCCAAGGGGCCTNGTCCAAGGGGCCTNGTCCAAGGGG
CCTGCTCCAAGGGGCCTNGTCCAAGAAGCCTCGTCCAAGGGGCCTAGTCC
AAGGGACCTNGTCCAAGGGGCCTANTCCAAAGTCCAAGGGGCCTGNTCCA
AGGGGCCTAGTCCAAGGGGCCTAGTCCAAGGGAACCTGCTCCAAGGGTCT
GCTCCAAGGGGCCTNGTCCAAGGGGCCTANTCCAAGGGGCCTAGTCCAAG
GGGCTTANTCCAAGGGGCCTAGTCCAAGGGGCCTNCTCCAAGGGGCCTAG
TCCAAGGGGCCTAGTCCAAGGGTGCCTANTCCAAGGGGCCTGCTCCAAGG
GGCCTNGTCCAAGGGGCCTAGTCCAAGGGGCCTGCTCCAAGGGGCCTNGT
CCAAGGGGCCTAGTCCAAGGGGCCTAGTCCAAGGGGCCTAGTCCAAGGGG
CCTGCTCCAAGGGGCCTCGTCCAAGGAGCCTCGTCCAAGGGGCCTCGTCC
AAGGGGCCTCGTCCAAGGAGCCTCGTCCAAGGGGCTCGTCCAAGGGACCT
CGTCCAAGAGGTCTTCNTCCGAGGGGCCTCGTCCAAGGGACCTA
>6rnd-4_family-814#Unknown
GGAACCGTCCGGAATCGTCCGGAACCGTCGGAACCGTCCGGAACCGTCGG
AATCGTCCGGAACCGTCCGGAATCGNCGGAACCGTCCGGAACCGTNAAAC
GGAATCGTAGTCGGCCCGTATTAGCGAGTATGAGCCCACCTTTGGTGAAT
GGCCCAACGATTNTAATAGTTTCTACGGGTTGACGATTTTAAGNAGTCTT
TACCGACGCTNGGGACGAGCTGACTCGCAGACGCACGATAAAACTCCGGA
CGGTTCCGGACGGTTCCGACGGTTCCGNACGGTTCCGACGGTTCCGACGG
TTCCGGACGGTTCGTTTGCGCCTGCTTCTTTGGAACTGNTTCCGATTTTT
TTGGAATCGTCCGGAACCAGTTCCGCTTTTTTGCTAATTATGCCCATCTC
TAGTTCTAAGGAAGATAGTTCCAGNCGTAAACATAACAATAANTATACGT
CTAAANCTCTTAACACAATGTATTATTTGTTATTGAAAGTCTAAGAATCT
TGTACGGCAAAAAGTGTNCTTAAAATTCCAAATTAAATTGACTGTAGTGT
TTGAACCACTCAAGTTAAATTGTTTGCAAAGTATAGTGGGACAGTACTTT
TTTGCAACAAGAATAAAAAACTAATTGACCCTAGCTCAAATAAATTGTAA
GTAGTATATTGTAAACTATTATTACGACGAAAATTCTACGTATCCTTAGA
CATTTTTAATTATCTTGTAAGAAAAATCTGAAACTGAGAACTGAAACAGA
TNTTCCTATGTGAAATAAGTGTAGGCTTGTAACAATTTACTGTCANTAAA
TCGTACATTGAGAATTAACAACCAAACAAGCTTTTCCACGACTGGTACTG
NGCTGATACCANGGNATTTGCTTAAATGTAATTCCATGATAGAAAATTCA
CACTTGTTCAACAGAATCGTCCACCAGCGCTGTAAACCACATAAGAACCA
TAAATCGTATAATATCAATTTCGAAGAGCAAAAATTCAAGACGCATAGCA
TCCGAATCGTTATTCACCGTCCCAAGGGACAGTTGCAAAGCGATCGAAAC
GATACGCGTACGCCACCATATCACGAACGCAATCCGGG
>6rnd-1_family-25#Unknown
AATGTTTCAAATGGATAGTGGAATATNNNNNNNNNNNNNNNNNNNNNNNN
NNNNNNNNNNNNNNNNNNNNNNTACAGTTAGGGGAAATTTGCAA
>6rnd-1_family-96#Unknown
ATTAGATGGGTATGTGAGACTGGCAGTATTTGTAAAATTAGTATCATACA
CCAGCTTGTGCGATTTGTTGGCAAGAGATTGCACAAACGCTTCTGTAGCC
GTTTNTCANGANGAGTNCCTAGCCGACTTGGGCAGTGGGATTAATTTTGC
TATATTTTTCCAATATTCTGTNACATTTTACCTTTCTGAAAAATAGACTG
CCTTATTTTTACACTAGGTTTTCGATTTTCTGTACCCATGTAAAGCAATG
TATGTCCGATATT
>6rnd-5_family-723#Unknown
ATTTAAGAAAATACAATACGGTAACGAGCCGTAAGGATAGATTGTTCATA
AAAAAATATTTTAAAAGGGACTATGTAGATCTTTCGCTTGTGTGTACGGC
CGCNCTAAAATTTTCAACTATACTGCTCGTCAGTTATTATACGATATCGA
AGCGATCTTTGGGCAAAACTTTGTTAATGCATCGCAAAATGTTAATGAAG
CAAAAAAAAATGTTAATGAGCATCGGAATGAACT
>6rnd-5_family-1526#Unknown
GGCGCTCGGAATCGGAACTACCTGGTTCCGAATCCGNTATCGGAATTATC
GGTTCCGATTCCGTTTTCGGANTCGATTCCGGATCCGATTCCGGATCCGA
TTCCGGATCCAATCGGATCCGGTTCCGGANTCGAGTCCGGAATCAAATTC
CGGATCCGGACTGGACCGGCGAAGTCCGGAACCAAGTCCGGAATCAATCC
CAATNACGATTNGGGAACAAATTCCAGAACCAAACTTCTTCTTATTCTTC
TGTTGCCCTACAATCTCGAAAGGTTTCGTAAAATTCNTCAACACNNAGAN
GCATCCTAACGCTGCCTCCCACTTTTGACAAAGAAAACTGGNTTCCGCTC
GTATAACACGAATTTCGCTATCTNATTTNAAATTTTGAATAGAAATTATA
TTTTTATGTTTCATGATAACAAATACGCTCATAAAATCGTACCCGATCCT
GATTTAGAATCCGATTCCGGATCTGATCTGGATCCGATTTAGAATCCGAT
TCCGTAGTTGGTTCCGGTATTCGATTT
>6rnd-6_family-2541#Unknown
CGTAATAACTTCGTATAGCATACATTATACGAAGTTATAC
>6rnd-1_family-103#Unknown
ACTAGTGATGGGCAAAATGATGGTTTGGTCGGAATCGATTCCGGAGCGCT
CCGAATTTCGGAATCGATTCCGAAGAGTAGGTCCGGAATCGATTTCGGAA
CCGATTCCGGA
>6rnd-5_family-2618#Unknown
GCATTACTCGGTATGCGCAGTTTTTACGTTCGGTCACTTGTCT
>6rnd-5_family-2459#Unknown
CTAGTGATGGGCGCTCGGAATCGGAATTACTGGATCCGATTCCGGATCCG
ATTCCGGATCCGGTTCCGGAATCGAATTTTTACTTGTTTATTAATATTCA
TTACTATTATTAAAAAAATGCAAGAAAAATACAAACTGATGATTTTTGGT
TGATTAAATATTGCCGTTTTATCGCATTTTTGAAATTGTGCCTATAGAAA
AA
>6rnd-5_family-2827#Unknown
AGGTCTATGATGACCTAAGCCATTTTTTTGTTGTTGTGTTTTGACGTTTT
GCGGCTGAAATGCTGCTAGCTCTCCATACAAACCGACAGNCAAAACTAGC
CAGCGCCAAAAGCATTAGATTTTACATTGGAGTTATTTTCGAGCATCTTT
GACACGGCAAGCTCATGCCATCGATGCTCTAGAAATGTAAACAANAGATT
TTAATGAAATATAAAATCAGTTATATCGCNCCGATATGCATTTCACACTG
TTGCATAGCCTTACGCTGCGATTCTTTAAAGTTTTTAGCACATTTTTTCT
ATTTTTTTCAGAATT
>6rnd-5_family-3969#Unknown
GTTTCGACACAAGAATTGAAGCAATATGGGTTGGTTTTCACTATAACACT
TTATTTGCTGGTGTGACGCGTAACTGATAGATATGGTTAGCAACTGATCT
NTNCGATGGTTAGAACACAACTTTGGTGTAAGTGTTTGAAGACGACTCTT
GTGTACGAAGGTTGNAGCTTTGTGGTTAAGACGACTACTGGCTAATTAGG
GTCGCAATCCCTTTTTATACCCTTTTTTGAATAGNGAAATTGTTGAAGGA
GTGCAANAGAGACCGCAATGCGAAGGAGAGTCAGCATGACTAGTTACGCA
CCCTGACCGATGCGTACACAGCCCAATTCTCGCGAATTGTTTACGATCGG
CCCGGGTAATCTTTTGTTCTTCCTTGCATCCGGTCTTCCTATATGCGTGT
GGTCAGGGTAAGGATATTTGCAGATCGGATGTTATGATGGAGTGAGTGGA
ACCGAGGAAAGCGAGAAGGACTATATGGAACTTTCCAGGCGGTTGGTTGG
ATTGAGGGTATAAAAGGGGAATGGGAGTGAAAAGAGGAACCTATGCTGTT
AAATATATACATAAGCCTTA
>6rnd-3_family-6#Unknown
AAAAAAAAAAAAAAAAAAAAAAAAAAAAAAAAAAAAAAAAAAAAAAAAAA
AAAAAACAATAAATCATGTACATGCGCCGTTTATACAGTGACGGACAATA
GAATAAGACCACCTAATNTTTTAAAATCGTAAAATTGAGGTTATGATGTC
GTTTTTAACGAATCGACTTAGTTTTTTGTTGTAAAATTTAGTTTAGATGT
TGANAAAACGATCCTATCATTGGATCAATCGAGAAATCGATTCTGAGTAT
CTTTTTGTCATTCTCATGAAAATATGGCCAAAACATATTATACGATAAAA
AAAGCTTATTCATCAAATTTAAGGTCGACGAACATTTTTATTATNGTTTN
GAGCATACTCTTTCTATTTTTCAACTAAGCTTTGATATANTANAGCTTTG
TTATCAAAAAAGTTAGATTTTTTGAGANATTCTTTTGACTTTATTAACGA
TTTTTTTACTCAATATTTTTGAANTTTTGAACAAAAACTAAAATTGANAT
AGAAAATTAAGACGTTGAGGATGCTTTTGCCAAAGTTTTGTTTGATTATA
CCTNGTAGAAGTATCGAAAGCAGTAGTTTGAAAATCGGATATAAAAGTGG
TCTTATTCTATTGTCCGTCACTGTATAAAGAATTTAAG
>6rnd-1_family-65#Unknown
GGTCGACCCGAACTCGTTGCACCCACGGGTCGAACTCGATTCCTATAGGG
ACGAACTCGACTCCGGGTCGATCCGTGAAAAGAGTCGTATGACCCATCAC
TA
>6rnd-5_family-2352#Unknown
GATGCGCGTTCCGAAATGAACCTGGCAGGTTCGTTCCGTTCCTCAAAAGG
AACGATCGGAACTAGGTTCGAAATTTTGAACCTGGCGGAAGGAACGAACC
TGACGAAGAAAGAGTCCGACTAACGAACCTGGCAAAATAAAGAACCTNCC
AGTTCCGTTCCGTTCCTTTNCNAAAAGAACCCGGTTCCGTTCCGTTCCTT
TTTTCGGAACTTTCCCATCG
>6rnd-5_family-3195#Unknown
GCGGAGAAATCTANGAATANTTTCTCAAGAGGTGTTGTAAGAAAACGTGT
GTACTGCTTGATTGTTCTTTTGTGAGTGATCTTTATTCATATTCTAAACC
CTAATCCTAAATTTACTCCTAATAGTTCATTCCTATAATTCATCCGATCG
TGACCGCCTTCGGGAACGGCATGCGGATTGCCTACATATTAGGCGCG
>6rnd-1_family-172#Unknown
GCCTAGACCGCTCCCACTCAGTGCTCGTGGTAGCGATGGCGGCTTCGACG
TCCGCCGACGTGGAACCNCGATGGCGGTCCGCTCTCTTGGTTGGCCCATC
GTCGGGCTTACTCCTCCTATGATTGCGACAGCGCATTCGACCCGAACGCG
ATGGCGGCAATATACCGGCGCGTCATTGGGCGCGGTATTCTATTGCCGCT
GGTTCCGCCTTTGCCGACGACGAAGTAAACATCGGCCGATGGCG
>6rnd-1_family-153#Unknown
GGGTTATTAGACGAGGGATTTTTCGTCGGTGATTTTCTGTCAAATAGCGC
GTTTGACAGANAAATGCCGGTCTGAAAAAACGAATTCGACATGCTCAATT
CAGATTTCGATCGCGCTGGTTTTTTTCTGTCAAAGTGAGGATTGTTTACA
TTTTGGAAGCGTTGTTTTGCCTCGCAATTTTTATTGAATATTATTGTCCA
GTTTAGTTCGTGTGATTTAAGATGAATATTGAAGACGATGTTTTG
>6rnd-1_family-121#Unknown
AAGAGAAGAGCTCTCCCAGGACATCAACCGGAATGTCCGATGTTGTTGTT
GTTGTTTGTAGAGTTTTGAGAGACTTTGGGTCTCTTGGACCTCTTTCGTC
TCTTCCAGGAATGTCCGATGAGCTCTCCACTGTGCACTTGTCAGCCTATA
AGCAAACAACACACCTCGCACGCACTAACC
>6rnd-1_family-60#Unknown
AATGAAAGTTGGAGGCCCCTAACACGTCGAATCTGCTGACTGGGCCAGAG
TCAGAGGCCAAGCGGA
>6rnd-5_family-1450#Unknown
ACGTACAGACAGACCAGTTGCCTGGTCTGCCC
>6rnd-1_family-139#Unknown
TGTGTGTACCTGTNGATCGTTGCGATAAGCAAGCGTATCGACGCTGCGTC
GTCGCATCGATCGCGAACTGTCTGTGTGTGTGTGTGAGTGTGTGTGCTTG
TGCGCGCGGTTGTTGTATCGTGTGTNACGGTAAGTTTTGTCTTCCCCTAC
TCCCNCCGTTGTCTCCGGCCCTACCATGGGGGCNGANTTATCNGANTCGG
ANAGGGAGGTTGAGCCGCGTAGGAGGTAAAGCGNAAGCCNGGTCGCCCTA
AGGCCGCTCCTGCCACCAAAAAAGTGGCCTTAGAAGAAAGGCCNTCTACC
TCGAAGGCCTCGNGT
>6rnd-5_family-283#Unknown
GTGTACTTGTGGTACAACGTGCAACCGAATTCTTTCCACCGCCGGAAGCA
GCAGCATCCCGTTGGATGTTTGTCGCCGGATTATGGAGCAGNATAGGTTA
GCTCCTGGATGTTTCTNACCTTTGGCTAAACCGGAGAAGAGCCCCTGTTC
TTTATTAAAAGGAATCGCTGTGCTGCCGGCATGTGCACCATATCATACCA
TTGTATGATTGTGCACTTGCATGCAGACAAAATNTGTGTTNATAAATCCC
GTGATAAATTATGTGTGATTAATCAGTAATAAAAGATGTGATCGTACACC
TAACGCGGTCGTGTTTTAAACATNTTTTAGTGTGACACATCCGAAACCGT
TTTGGTANTTAGGCTCTAGTGGATCCGGGTGTGTTGTATTCTTTAACTTT
TTAACGGATGTAACGTTATGCAATCACCGGAAAGGATCGGCGGAAGGCTA
TCATACAGAAAATTACGTACGATATTCATATATCTGTCCTGCTTTACAAG
CCGTCTACCATGCTGATCGATTTCCTTGCAAGCTGGGCAGGTCATTCTAT
TTTAACATTACAGGATCGCAGTCTAACACATGGCGGTAGGTACCGGCTGC
GTTAAGGTAAAAGGTTCGCGCCTTCGTCTCTGATTCTACTGGAATTTCGA
ACCGTTGAGCAGTTCGTACGTTAATTAAACGGACTGGCTAGCTTACTGGC
TCAACAACTAGCGCCTAACAGTGGACCTTGTGCTTGCTGAACTTGTGCTN
GTAGCTCATAGTTGAATAAGACGGACAGCCTGTCTTTATACATCAGACTC
CTANTCATTTCTTTCCATCCATCCGAAGAAAAAGTAAAAATTTTATCAAA
AATTGAATATACAAGTCGTTTCTGAATTCTGAAAAATATTTTTTTCATGC
TCACCTTCCTNATCGAGTTACCTACGCACCACCTCTTGGAATAAAGACAA
ACGATGCCACTTCATACATTTATCAGATTTTTTCAATATCCACCAATGCA
GTCATGAAAACTGATGATCTATAATGAAATGAAATGATAAAATAAGGTTT
TATTCGAACACATAAGTGTTAGCAAACTGAAATGAAACTTTGGATTGGTC
TATTGGATTGAACTTTGGTTTTTCTAGTTCTCGATTT
>6rnd-6_family-770#Unknown
ACCTAATACAAGCGTTATTGCACATCCGAAAAAAGAATATTGTTTGTGTA
ACTTGTGAAAACAAAACAGCGTAAAGAAAACGAGTGAGAACCGGCTTCGA
TATAACTTTTAAAAGACTTCGTAGAAATGTTGCACATATGAACATCAAAC
CAAGCATTGATTCTAATCTAATCGTCAAGGGCGGCTTTAAGATTGCTCTT
AAGAAATCATAAAATTGCTCCATTAGTAATCAGAACTCTTTCTCATCAGG
CACAGGTATGCATTTTCATCAGCTCTGCATTTTCTCAACGTGTGCTTATC
GGTTATGATTCTACTTTTGTTCGGAGTTCATGCGTGCACATTTTAACATT
GGGCGGTTCAAGCGTGCGCTTAGATTTTCGTAGCATGTGCTCTCAATCCG
GTTTCCTAAATGCGTTTTCAACAGTAGTACCAGCTTAATTAACGTGAAGT
CAAAGTGGGAAATCGAATAAGCTGGCGAATGTGGGCTCGAAATTTGAGTA
TTGAATGGAAACTCGGNACACGTATCGAGTTTGTCGACGGGTGGAACATT
CGATGCACAGGGCAGAATGGAAGACACCTGACACGTATTAAAATCAACGT
CAGCTAGTCAGACGAAATGCACCAGGTTCATAAAACGGGAAAGTTTATTG
CTTTCAATGTTTTNATATCTATTAACGGACATGCATAGCCCAAGACTTCA
TTGCCGGTTTATCTCTTTTATGGTTCACGCATTGGTCTTTTAAACTTAAC
ATTTACCCTATATTTAATTCCCCATGCACTCCCTTTGCCTGTTTCTCCTC
CCACGGATATCAATCTTATTATTGCCTGTTGGTGTACCGCATCGGCAGCA
GATTTCTGATTTGTTATCGGCTTCCGGATCTACTACGATCAGTAGAACTT
CGGTGTGTAATGCGTCGGTTGTGTGCATCGTGCATCGTCTTTTAATCGTT
TTATCGATGAAACATCGATGGTACGACCGATCATGTGAGAACGTCGGTTG
CGGGTTTCTGATCGTCATCGGGTTGTAGACCTGCTGCATAGGTTGTACAA
TGTTGGCGGCATACTGATGTACTGGTTCGTCAATTGAACGATGCCAACGG
GTTCCATCAGCTACCGTTACATGGTCGGCAGCATGGTGTGCGCGTGCCAA
ACTTAAGGTTGGATGGAACGAGAAACCGGCCGGACATCGGGGTTTCACCA
ATACTCTTCTGGATTGGTAAGGATTGCTGCAGACCGCTGCATCAGATAAA
AAGGAGCATATTTAGTACAGTATAAGTTTTGTCATCAT
>6rnd-1_family-68#Unknown
AGCTCCGTCAACTAGGCATTTTCCATTGTCGAGTTGGGATTTTACGGAGT
TGAANGTTTGTTTTCCCGTGTTGAGAAGGGTTAACGAGGTTGAATTGCAT
ATACGATGTCGGATTAGCGTTTTATGCTGTTGACATATAGTGTTACAATG
TTGAACTGGCCTGAGAAACCCTGTA
>6rnd-5_family-143#Unknown
AAAAAAAAGAGTAAAACATCAATTTTCATAAAAACGCGACCGTTCGGTTT
GCAAAAATCGGACTTTCTGCACTGTTTTGTCCATTTCGGCCATTTGGCAA
CCGATTTTCAATCANTTTTTTGTCAGTGGTTAATTGAAAGGTGTATAAAA
AGATGAGCGAAAAGAGAATGATGATTGTCCAGCCTAGGGCTAAGAAATCG
TCCTCAAAGTCCAGCAATTGCTCGATTTCAAGGTGTCCGGATTTCCGTTT
GA
>6rnd-5_family-1888#Unknown
CCCACATAACCAAAAAGCGATATCCGACCTTACTACGACCTATATACGGA
GTCGTATATGTAGACTTATATGTACACTTACAGCAGTAATTAACAGACTT
CGTGGATGAAAAAAAAGCGTGCCATAATTATAACAAACAAACCATAAATG
TGAAATGTTTCATTCACGGTCCTGAAATTTTTCAGCGGAGTTTTGAAACG
TTTCAACCAACCACTTTTGAAATGAAATAAATCAACAATTTAAATTATTC
GTTCAAAATTTTTTAGACTTTTATTCGTTGACTTTCGATAAGTTTTTTGA
CACAACAATCGAACACATCGAAGCTATGCTTTTTCTCCTTCTTACACACG
TTGCGCGGGCAAGACACCGTCGAAAGAATAAAAAACAATACCTACATTTC
ATGGTAATTTTCACCGACTAGAACTAGAAGAAGAAGCGATATGGTCTTCT
ACGTCGATGGCAGATGTATCGNCGACGGCAGATTTAACCACATCTAAAAA
TTAATGAGAATATCAGCACATGAATCACAATTTCATCTAATCCTAGAGGA
CAAATAGAAGAAGGACTAAAACTTCCCATGAACAGTGTGGTCAAAGGTTG
ACACTCCGACAGAATCGCACTGTTCTCTGAGTGCTGCTAATT
>2rnd-5_family-544#LTR/Copia
GGAAACTGGCAGCCAAGGGACTCAAGTTCATCTTTGATGAGGATGGGTGT
CGCATCCAAAAGGACGAAAAGGTGATCGCAGATACGATGATGTCCGACGG
GATGTATAGGTTGCGGACGCACACGTTGCTCTTAAAGTGAGTGACACCGA
ACTGTTTACACACTNNNNNNNNNNNNNNNNNNNNNNNNNNNNNNNNNNNN
NNNNNNNNNNNNNNNNNNNNNNNNNNNNNNNNNNNNNNNNNNNNNNNNNN
NNNNNNNNNNNNNNNNNNNNNNNNNNNNNNNNNNNNNNNNNNNNNNNNNN
NNNNNNNNNNNNNNNNNNNNNNNNNNNNNNNNNNNNNNNNNNNNNNNNNN
NNNNNNNNNNNNNNNNNNNNNNNNNNNNNNNNNNNNNNNNNNNNNNNNNN
NNNNNNNNNNNNNNNNNNNNNNNNNNNNNNNNNNNNNNNNNNNNNNNNNN
NNNNNNNNNNNNNNNNNNNNNNNNNNNNNNNNNNNNNNNNNNNNNNNNNN
NNNNNNNNNNNNNNNNNNNNNNNNNNNNNNNNNNNNNNNNNNNNNNNNNN
NNNNNNNNNNNNNNNNNNNNNNNNNNNNNNNNNNNNNNNNNNNNNNNNNN
NNNNNNNNNNNNNNNNNNNNNNNNNNNNNNNNNNNNNNNNNNNNNNNNNN
NNNNNNNNNNNNNNNNNNNNNNNNNNNNNNNNNNNNNNNNNNNNNNNNNN
NNNNNNNNNNNNNNNNNNNNNNNNNNNNNNNNNNNNNNNNNNNNNNNNNN
NNNNNNNNNNNNNNNNNNNNNNNNNNNNNNNNNNNNNNNNNNNNNNNNNN
NNNNNNNNNNNNNNNNNNNNNNNNNNNNNNNNNNNNNNNNNNNNNNNNNN
NNNNNNNNNNNNNNNNNNNNNNNNNNNNNNNNNNNNNNNNNNNNNNNNNN
NNNNNNNNNNNNNNNNNNNNNNNNNNNNNNNNNNNNNNNNNNNNNNNNNN
NNNNNNNNNNNNNNNNNNNNNNNNATCGATCCTGAAACGTACAAGATGAC
CACGAGCAGAGATTGTCGTTTTCTGACACATCGGGAGGTTTGGGAAACCA
AACCTTCGCAGGGAAGTATCGTTCCATATCCATTTTCTTATCCGATGATT
GGTAGCAAAGCTGATGAAGATCCCATTATTGCAGCACTAGAAACTGGTAA
TGACGAGACACCAGCAGCTACATTCTCCGAAAATGACGATGGCCATGACA
ACGATCAATCTAGTGAGATAGAGTTTGATGGTTTCCAATCAGCAACATCG
AACGACGAATTGGAAAGTGATATTGAAGACAACTCTACCTGTCGCGAAAA
TATCTTGGAGCTTGAAGCATCTGGTATGCAGGAGGAGCCAGAAACATCTG
TCCATCAAGAAGGAAGTTCTGTTCCTGTAATTCGACGATCGGAGCGTTCT
ACAAAGGGTATTCCACCAAAGCGATATCAAGACACCGTGCGTATAGCCAC
CCAATTCCACGGGGAACCATGCACATTCAAAGAGGCGATGGCTAGCCCTG
AACGTGACCTGGTNNNNNNNNNNNNNNNNNNNNNNNNNNNNNNNNNNNNN
NNNNNNNNNNNNNNNNNNNNNNNNNNNNNNNNNNNNNNNNNNNNNNNNNN
NNNNNNNNNNNNNNNNNNNNNNNNNNNNNNNNNNNNNNNNNNNNNNNNNN
NNNNNNNNNNNNNNNNNNNNNNNNNNNNNNNNNNNNNNNNNNNNNNNNNN
NNNNNNNNNNNNNNNNNNNNNNNNNNNNNNNNNNNNNNNNNNNNNNNNNN
NNNNNNNNNNNNNNNNNNNNNNNNNNNNNNNNNNNNNNNNNNNNNNNNNN
NNNNNNNNNNNNNNNNNNNNNNNNNNNNNNNNNNNNNNNNNNNNNNNNNN
NNNNNNNNNNNNNNNNNNNNNNNNNNNNNNNNNNNNNNNNNNNNNNNNNN
NNNNNNNNNNNNNNNNNNGGAAGGGTGTGGAATCAAAAAATCAACGATGT
TTTGAAGCAGCTGGGGTACATACCATCCGTAGCAGACTCATGCCTATTCG
TTAAAAATGGAAAAAAAGAAGAAATCGTTTATATTGCTATATGTGGACGA
TATGCTGATAATAACCAATACGAAAGCGGAATATGAAGCTGTTCGTAGGC
ATCTTCAAGAGCATTTCACCATTACGTGCCTAGGAGACGTACGGCATTAT
TTAGGAATTCGCGTAACACGATCACGTGGACAATTTTTCCTGAGCCAGCA
AAGTTATATAAAAAGATAGCTGAAAGGTTTGGACAAGTGAATGCGAAGCG
GTCTTTTATACCGATGGATCCCGGTTACCCGAACACACAGCAGAAGGAGG
AGGTACCCATGCCAAGAAACGAGGAGTTTCAGAGCCTGGTGGGCGCTCTT
CTGTACGTTGCGGTAAACACGAGACCAGATATTGCAATCAGTGCATCAAT
TCTAGGCCGCAAGGTGAATAANGCAACAGAAGCAGACTGGACCGAAGCAA
AACGAACGCTACGTTATCTTCAGTCCACCGCGGATTGGAGNTTCTAAAGG
ATATCGATGAACCTGTTCCGANCCCGATAAAAATACATGAAGACAATCAG
AGCTGCATATCGATGCTAAAATCTGCCGGTGAAAGTAATAGGACGAAGCA
CATCGATACTCGGTTCAATTTTGTAAAGGAGTTGGTGAACACTGGTGTAG
TAGATATTCACTATTGCTCCAGTGAAGACATGGTTGCCGATGGACTAACA
AAACCATTGGCACGCGTTAAGATGGAGAAGATGCGCCAACAAATTGGACT
AGAATCTGCCGAGTTTGAGG
>6rnd-6_family-3399#Unknown
CCTCAGCACGGACTTCGTTCGCCGAGATTCGATTCGACGCTCACTTCAAA
ATGAGTTATTTACCCCTTAAAAATCACGCCTGCTTCGATTCAAAACCNAC
GACAGAATGAAGGTATTCATTCTACCGGTGGTTTTGAATCGAAGCAGGCG
TAATTTTTAAGGGGAAATGAGCTACTATTGAGTGCTCGNAGCGATCGAAT
CTCGGCGAACGAAGTCCGTGCTGAG
>6rnd-6_family-10243#Unknown
TTCTNTANGAGTCCCCTTAGACGAGGCCCCTTATACGAGGCCACCTATAT
GAGGCCCCTNANACGAGGTCCCTTTACGAGAGGCCCCTTATACGAGGCCC
CTAATACGAGGCCCCCTATACGAGACTCCCTATACGAGGCTCCTAATACG
AGGCTCCCTATACGAGGCCCTCTACACGAGGCCATCTAATATNAGGTCCC
TCATACGAGG
>6rnd-5_family-432#Unknown
ATACGATTGTAGATGTATTCAAATACCAATCCAAATTATCAAAATTCATC
ATACGAGACACATTGCTACACATCTCATGACTCATCTACGTGTTACGGCN
GTNATAAAAATGGTGGCGCCTATACAAAGAATTTGAAANATACATCATAC
AAAAACAAAGTNTANCAATTTAAATAAAACTACAAACTNCATGAATAAAT
GATTTNAGCTCAAGTTCTANACTCAAAAAGTATTCTTGGAAAAAAAACAC
TTCCTTTTTCCTAGAAAAAAACAGTCTTGTTGCGGCGTTAGCTCTCTTTC
GTTACTTCACCTTTTCGGAGCTTGACGATCAGTTGCTACTCCATCTTGGC
TACAGAATGATTGGATAAGGTCCTCCGATAGAGGTTTNCCAAAAAAATCT
ATTGGTCGCTGCTGAGGTCAGTTGGGAGTCTCTTCGATCATGACGACGAA
CCCATCGTTCTAAAGATATTTTTCNCAAGCGCCGTCANCCGCTCATTCTG
NGTGATNGTCACGTGAACGACNTCTTCGTATCAGACATGGACGGCGAATT
TTGCGTAA
>6rnd-6_family-93#Unknown
TTTGACACAATGTTTATATGCTGTTTATACTACTTGGTTTCGCACTATAA
TTCCCGTATCATTTCAATTGATTCTAATCAATTTGGGGTGG
>6rnd-5_family-68#Unknown
GTTAAAACTCAAAAATGTTTTTATGTTGGGGATGATCCGCTTTATTCGCC
TCTTGTTTGCTGGAGGGTCCGATTAAGACTGACTTAATAATTATTTTTAT
GTTTACAAGTTTACAGTTATGGATATAGGAGTGGTATGGAAGGGGAGGAG
GTCACGGTCACACCAAGGAGTTGGTTCGGCCACGTGACGTTAGGAATGTT
CCGGCGTCGGGTTGCTGGTCTCACGGTCGGAGCAGCGTTGGCCGGCCGGA
ATGCTGAGGCGTCGAAATGTTGATCGTCCCATGGTCGAGGCGGTGTTGGA
TTACATCGTCGTCGAGTACCGCTGATGATGTTGTATGTTGCCGATGTTGA
ATACGGTAA
>6rnd-5_family-3435#Unknown
CGGTTCTGTGTGTGTGTGTGTGTGTGTGGAAAGCATGNAAACACAAACAC
ACACACGCACACACACACACATATCTNCGCTTGCTCATGTTTGCAATTCG
GTGGCGTCTGCCGAAAAATCCGATTATAANTTCANAAA
>6rnd-1_family-187#Unknown
AGCTTTCGTGGAAGTGCACAGTGGAATGAGAACATGACGAGATAGGACAA
AATGA
>6rnd-5_family-2944#Unknown
AAATAACCGGCCAAACAACTTATTTTGTTTGACCGATTCAATCTTCGTTA
TGCCATT
>6rnd-1_family-111#Unknown
TGAATGAATGAATGTATGAATGAGTGCGATGATAGAGGGGCTTGGTATGG
CATAGGCGGAATATCCTGGATGATCCAGGACNAAAAGCTACATCGTTGCA
ATGGCGTGTTGCAAC
>6rnd-1_family-161#Unknown
GGCATTTATCTGTCAAACGCGCTATTTGACAGAAAATCACCGACCGAAAA
ATCCCTCGTGTAATAACCCCATTA
>6rnd-1_family-62#Unknown
TTATTACAACGATTTTTCACATTTTTGCTTAACTTTTACCTAAATTTAAG
GTAACTCAGTAGCGAAAAGTGAGTGCCGTGAGTG
>6rnd-5_family-1028#Unknown
AAAACGATAAGACAANAGCATCAGTTGATTTCAGATGCNAATCACATTTT
AAGGCAACGTTCTCAGATGATATCACAATNGCAGCACATNATTTCACACA
GTNAGTACAGCAGCTTTAGG
>6rnd-5_family-114#Unknown
AATATAAAAATTTGCATTCTTGGTTCTAAGCTTTTCCGATCCGCAGCGAA
TCCATTGCTNCTTCGCGTTGGATNCCAGCACGATTGGATAAGGTCCTCCG
ATAGAGGTTTNNTCAAAAAATNCTATTGATCGCTGCTGAGGTCAGTTGGG
AGTCTCTTCGATCGACGATGCTCAGCTATTTTTCCACNAGCGCCATCAGC
GGCTCATTCTNAGCGATCGTCATATGGACGGCCTTATCTCGGACATGGAC
GGCGAGTTTTGTATAACAATGTCCATCTTGTCCAGAATNTTCTNCACCGT
TTGGACACTGTTGGAGAGNTGGAGGGTGGAGTATCGATTACGGACTCGAA
ACAGTGCAATGGCCTCAAAGTCCTCACTATTTCGAACTTCTCTTCACTCA
GCTGTGAAANTCACTGTACGAAGAAATTTTTAATTGCCGTGCCTGGGCGC
GAAAGAATGTATAACGCTGTAATTTTTGGTGGAAAATAACATACCGTCAG
AGCCGAGTATCGACGGTACGGAACTCTGCAATGTGCTAGATTTCCTGCCN
AGTGCTTGGTTCAACCCTGTCAAACTGCAAAGCTGCCAAGTGTTTCAATC
AAATTCGACGAGCGNTTGGATTGTTNNTTTACATGATCACGCT
>6rnd-6_family-10038#Unknown
ACGTTGANNTTTTTGCGAACCGTTTACATTTAAGTTTAAAAATCNATGGA
AAAGGTGCGAAATAAANATAGCACCACTTTGACTTTTGATCAACGGATGN
CTACATTGCAACAAATAACCAAATTAAACTACATTTTCAAGNTATNAGAA
GCGAGTGACGAGTAATTATCCCGAATTATTTGCATATGCCGGATCTATGT
GGCCGATATAACTTTTTTCTAGGGTACACAGCTCGATCAGTTCTCAGTAT
TCACGAGTACGACGTTACAGCTTGTTAAAGCTGTCCAATTGTTTGCTGGT
TTCATAAATGCGACGAGGAAGGATAGACTTAAGGC
>6rnd-4_family-258#Unknown
TCATTTAAAAGGTTATTAAAAATGCCTTAAGTCATAAAAAATNGAATGAA
TACATGCGATATCAAAAATACTAAAAATCAAAATATAAAAAAATCGTGTC
TTTCCCGTAAAAACTGTATGGCAGGGAGCCAAAACCGTTTACTNAATTAC
TTCAAAAATATATTTACGTTAAAAAAAGGTTGTCTTAAGCTGCTTGTATT
TTTGAACGATTTTTAAAGCCATTACAATAGCGGAGAAAAATATTTTCCGT
AGGTGTTCGTATAGTTATGTTATATGGAGCAATTTTGCANGTGCCAAAAA
AATTGTTAAAGTGTGTGTAAA
>6rnd-4_family-374#Unknown
TGATTACGGTTCTCTAACAGACAAACTCTCAAACAAACCTTGTCTAATCA
CATATCGAGTGGATCGGTATTATGGCTTCGAGTTAGAGAAGTCAAACTTT
CGTCAAGCTTTTGTTTTCGTTAAGTCGCGACAACCCTAGCTGTCAAAGTG
ATGATTTCGGTTCGAAAGATGTAAAAAAAATGTATTCAACAATTTNAATG
CAATTTAATNAAAGTTACATCAGAACTACCAACAGCGTAAAGAATTTATC
ACCTNAAAACACGAAATATTTTANCCTCNTTGGATCCGTTCAACCGTTTC
TTCCTNCTAATTCTTT
>6rnd-1_family-107#Unknown
CATCGGACATTCCGGTTGATGTCCTGGGAGAGCTCTTCTCTTTAGTGCCA
CCAGCGCCACCTATGGGGCACTAGCTCAAGTCCTATCGAAGACACACACC
ATAAAAGCTCCGCACTGAGCTTTTGCCATAAAGGCGAATGCGGACCGCAT
ACCGGCTAGGCGCAGAAGTCTAGCGACTGCTGGGCAGAGCAACGAACCGG
ACAGCGGTAGCCATGCAAGAGGAGGAGAGCGGGTCTGATGGGTCGGTGGA
TGCAGAGGCCACCGTAACCGTCAAACCGAAAAAAATGAAGATGTCGCCGC
GAGTAGTGGTGACGCTCCTGTCGCCGGGAACGCTGTCGTCACTATGCAGC
GCAACGGGAGCACCCACGCCAGCCCCGAGGGGAACGCCAGGGACACCAGG
AGAGTCGGATGCGGGA
>6rnd-1_family-192#Unknown
TTCGAGGGCGGTCAGAACACTGGCACTGTCGGTGAAGATGACGTTCGGAA
TGTCGGTCCGAAGTCCTTCGTCGGCGGCAAGTCGGA
>6rnd-1_family-141#Unknown
GCTCTGCTAATGGGGTAGGANCCGAAGCTCCTCTCGGGGTTACACAGGCT
CTCCTACCCAACTCCTATTCCGTCACGTCCTCGTCGTACAGAGCGGTAAC
TTTCCCCACCGCATATCCGAGCTTGGGTACACGGGCCTGTCCCAACCCCT
TGGGCGGATGGTGGAGAAAGGCTAAACAGGAGGGGG
>6rnd-1_family-190#Unknown
AACCGAGANGCTGAGTCAGCACCACCTCCGTTTCCCGTTCCAATCCAATT
CCCCCAATCCACATACATGTATCAATAGTTCAAATAAACTCACTCTTAAT
TTGACCAGCAGAAAAACCAGACGTCTCGAGTGTNCGTCCGCGTCCGAACC
TCTATAAGTGTAAAGCACAATTTTTAACT
>6rnd-5_family-2657#Unknown
CCAAATAGCCAAAAATAATGAAATCGAACTATCGTGCTGCTTGAGGGCTG
CTTAAAGAAAAAACGTACCACCGCCGAACTTTGAGGCAAGTTAAAAAGAN
CGTGGAACTTGATGGAACTATGAAGCTTTTCTACTTGCACTTGGAACTCG
ATGGAACTATGAGGCTTATTTATAAACCATGCATAGTGTTCATCCGAACT
ATGCGGCTTATTAAGAAGCATGCGGTACTTCATGGAACTTTATGCCCATT
TAAGAGTGAAAGATGGCCCTTCAAGTTGTTTGTTTACAGGATTATGTCAA
TAGGACATTGCTATCTGCCATGCGTCGTCAGAAAAACATTGTGTGGAAAG
ATGTGTTGAAAGTGTGTAAAAAAATCGGGAAATTGTTATATAAAGCGTGC
TTAAATTATGCGTGAAATATTTGAGAACGAAGACGACTGCGAGATAATCG
ATATTCCGATCGATATATCCGACAATTCTAGTTCGGAAGATGATCAGCAG
ATTGAAATCCCGAAACAGATGCCTTGCATGAAAATAAATAGCACATAAAA
ACTTTCTTTAACAGCTCGATATACGAAAGCTGCTTAAGGCCCGGTTAAGA
GTACGAGGAACTATGACGCTGCTTATCTACTGCAAAAGACGTATTAGATC
AGCGATCTTTAGCGTGCTGAAATTGGCTGCTTAAGATAATTTGGCTATT
>2rnd-5_family-295#LTR/Pao
CATCGACCAATGCATAACATTTGATCGTTTCATGTAGCTTATTGCATATT
AAGCATTTGCTTGCTTCTTTCGAATTCTGTTCGAAATCCTTACCCCTTTT
GATTGGTTGTTGAAAACCTTTGTATGGGATTTTTTGTTCGTGGAGATGAA
CGCCTCCACGTTGGGTATGTGCGGATATCGTTTTTAACATGTTTGCCGTT
TTAGCGAAAGGTCTCAGCCAATCGCATAGGTTATCTAAAGTTTGAACCCT
TAACGGTGATTCCGCTTCAGCCATGTACCGGGCTCTTTTTTCCTGAATTT
GGTGCGGTAGCCTAGCAGTCAACTCCAACACCAGAGTGTGATCTTTCAGG
TAGTCCGGTTCCCTCATCAAGTTTACTGTTTGAATGAGGTTTTCTAAAGC
GTTTACCATTTCCACGACAATGCNNNNNNNNNNNNNNNNNNNNNNNNNNN
NNNNNNNNNNNNNNNNNNNNNNNNNNNNNNNNNNNNNNNNNNNNNNNNNN
NNNNNNNNNNNNNNNNNNNNNNNNNNNNNNNNNNNNNNNNNNNNNNNNNN
NNNNNNNNNNNNNNNNNNNNNNNNNNNNNNNNNNNNNNNNNNNNNNNNNN
NNNNNNNNNNNNNNNNNNNNNNNNNNNNNNNNNNNNNNNNNNNNNNNNNN
NNNNNNNNNNNNNNNNNNNNNNNNNNNNNNNNNNNNNNNNNNNNNNNNNN
NNNNNNNNNNNNNNNNNNNNNNNNNNNNNNNNNNNNNNNNNNNNNNNNNN
NNNNNNNNNNNNNNNNNNNNNNNNNNNNNNNNNNNNNNNNNNNNNNNNNN
NNNNNNNNNNNNNNNNNNNNNNNNNNNNNNNNNNNNNNNNNNNNNNNNNN
NNNNNNNNNNNNNNNNNNNNNNNNNNNNNNNNNNNNNNNNNNNNNNNNNN
NNNNNNNNNNNNNNNNNNNNNNNNNNNNNNNNNNNNNNNNNNNNNNNNNN
NNNNNNNNNNNNNNNNNNNNNNNNNNNNNNNNNNNNNNNNNNNNNNNNNN
NNNNNNNNNNNNNNNNNNNNNNNNNNNNACGCACAATCGGCAACTGCCGG
ANGTGTTCGTGGTAAATTTATAAGGCATCTCGGCGGATCTTTAAAATTCC
TACTCTGAGCTATAAATAAGAAAGTTCGACTTACCGTTTTCGGTGTTACC
TTTCCTTGACGTGCCCGGTAGTTCAATGTGGTCTCGATCTCGCTGATACT
TCACTCCGGAGCCGTACTGNAACACCATCTGCGCTCGGATAGTAAANTGA
CTTACTCCGTTNAGNTNCGCCTTACGAGAACTCTTTCCCAGCCGTGCTTA
TTGCTGATAAGCTTCTNTCACGCACTGGTANTCTTATGTCCTCAATTTGT
TTAAACTCGAGCACTTTAATGCGATCGCAACGTCACTCGCNNNNNNNNNN
NNNNNNNNNNNNNNNNNNNNNNNNNNNNNNNNNNNNNNNNNNNNNNNNNN
NNNNNNNNNNNNNNNNNNNNNNNNNNNNNNNNNNNNNNNNNNNNNNNNNN
NNNNNNNNNNNNNNNNNNNNNNNNNNNNNNNNNNNNNNNNTTTAGTTCTA
CCTTTTTGGAAGAACTTTATTACCCTTTGGTATGGGTTAGTTCGGAGCCG
TGTTTATTGCTTATATATAGCTTATATCACGCACTGGCACTCACTGATGC
TCTCCGATTTTGTTCTGCACTTGTGCACATTGATATGATCGCA
>6rnd-1_family-117#Unknown
GTTTCAAATTTGACATTTCAGTTCAACCTGGCCATCCTCCACTTCAACCT
AGCCNGTGTCTAGTTCAACTTGGCCATAGTCCAGAAAGGGCAACAGATCG
CCAGTTCTACCTGGCAATTGTTTACTTCATCCTAGCCATTGCCCAGAAAT
GGCTCGCACATCGTTAGTTCTTCTCGGAAACCCTGTAA
>6rnd-1_family-110#Unknown
CTCTCCCGCTGCCGGTCGGGTACGAACATCCGCACAAAGCGGAGGACGCA
AAGTGCCGAACGTACCCGAACCGAGCGCGCGCGCGCTCTCTCTCNCCCGN
CTGTGCGAGNACGAACGACCGCACAAAGCGGAGACGGCAAAATGCCGGTC
TCGCCCGGTCGTTTCTCGCACGCTCTCTNACTGGCGNNCCGTTTCGGCCT
AGACCGCTCCCACTCAGTGCTCGTGGTAGCGATGGCGGCTTCGACGTCCG
CCGACGTGGAACCNCGATGGCGGTCCGCTCTCTTGGTTGGCCCATCGTCG
GGCTTACTCCTCCTATGATT
>6rnd-5_family-4011#Unknown
CCAAGCGCCACAAATTGCTTAAACGACTTCTGAACGGGGTCGTTTAGACT
AAAGCTTGAGTCTAAACGGAATGTAAAACGACCACGTTTAGCAGGGGTTA
NAAGACTGAGCTTTCAGGTTTGCGAAAAAGATAAGAGCTTACAAGCTCAT
CACAGAAGCAAAAAGCTACNCAACAATGCTTTCGCCGTTTTTTACGCTTT
CGACNCCCCTCGCCTTGCTGCTCTTTTCTATTCTCTTAACTTTGGACTTT
GCTCAAGAACCTTTGAAGTGAGTGGAAGGGGAGAGATACTTTTTTGTTCT
ATGGCTTTAGTTGTGGATTTGTTCCAGAGACACCCGTTCGCTAACTCGAA
GCGTTACAACTAGNTCTGTGATGCCGTGTGATACGTCCAATGATAGGAGC
GTACAAAATAGTGCGAAACAAAACGTTTGAGAGTGTTCAGAACTCTCTTC
CTACCGTTGTTAAAAGAGATTTGTGCATATTGTAGATCTCTTCCTCAAAA
CCTCCGTTCTTATGGGAATTGCGAAAAAGTTTTTTTTTCATGCGTGTGCG
ATCGGAAACATGTTTCAAGGACACACACACACAAAAAACGCACACACACG
CACAAACACGCAAAGGCTCAAACTCGCGGAGGATAGGAGAAACAATCTCG
ATCATTTAGCTTTTCGATAGCGAAAAAACGCCATCTANTGAGCGCATCAC
TGAAGCTCTGAAACTTTCTTTTTTTTTGTATGGAGTTTATGTCTCTGGGA
TATCGAAAGGACGCCATCTAGAGAGGAAACCTCTGAAGCTCGGAATCTTG
ATTTTTTTATATGGACTTTCTGTTTTCCAGTCGTTTAAGCATAATTTGTG
GCGCT
>6rnd-5_family-2500#Unknown
GGAGTAGAANAGGCCCACAAGTTGCATGGAACACACTCGCACGCAAGCTT
TGTGNAGNANTGNACNNTNGNATGAGNACATGANNANNTAGGACAAAATA
NTTAATTTAAACTCACAGTNAGTTGTGTACATAAATTATGTAAAGCATTT
TCATTTGGCGTGGTAAAATGTAGTTATAGTTNTTATATAATTTTCTACAA
ATTTTTAGATAAAATTATGAATAATTAACTATTTTTATTAAGTCATGTAT
ATAAATTATTGTTATTAATGCTAAAAATTACTATTTTATCTAGTTTTTGT
ACCGTTTTAGCAAGTTTATAAACTATTTAGTTAAAATATACTTAAATAAA
TTTAAAAACATTTTTTACTATCAAAAATGATACAAATATGGATCAGTAAT
GATTAAAAATTATAATTGAACTTATTAAAACCATTGAAAAAGTTAATAAA
AACTGATAAATGTCTAATGAATACTTTAACAAACTTTCATGACAACTTAT
AATAACTTTTAATATATTTTTTTACNTAATTAACGGTTAATTTAAATATT
ACTTTTATGTCCTAAATACTCATGCACACATTTCACCGTGAACTTCCACA
CAACTTGCGTACAGTTGCGCCCCGTACAACTTGTGAGCCTATTCTACTCC
CCTT
>6rnd-1_family-163#Unknown
ATTTTTTCTAAGTCCCAGAAATCCGTCACTGAACATCACGACTTACGAAG
ACATGTTCCCCAGGTCCTCCCATATACGGCACCGGAACAAGTATGAAGTA
TGAAAATTTTTGGT
>6rnd-5_family-991#Unknown
AAAACGACTACTGCTGGTGCGACCGTTTGCCGTTGCTGCTGCTGCTGCTG
CTGCTGTTGGTGCGGTTGTNCGCTGACGGGGCGTATCGACCGTGGCAGGC
GACGACGACGACGGTAGCGAAGCAACGCACACGGANAGTAAATAAATTCT
ACCTTAGTCACCCCCACACACACACACACACACACACACACACCCGGCTC
CGTGCTGGGGGTGGGGAACGNTGCGTTGGGAAGGGAGGGGGCGGATCGGA
C
>6rnd-1_family-51#Unknown
TAGTGATGGGAATAACCACTCAGTAACGTGAATTAAATCAGAGTGAATGA
GTTAGAACAGTGAGTTAAATCTTATACTCACTCNTTAAGAGTTAAATCTC
GANTAATGATTTAACTCTCCGTGCCGACTAACCACTCACTCACTGCGTTT
TAACTCACTCA
>6rnd-5_family-892#Unknown
AAGGGGAAATTTTCGAGGATAAATATCCCCCTCTCTTTCTATTTATACAC
CTCTTCCGTTCGCACTCATGGATGATTTGTCACACACTCGAGTTTGGTTC
ATGATGACCTAAATGTTTACATTTTGCTCTCCTTTTATTATTATACCCAT
CTCGCTTACGCCTATAGATTCACCTTGTTTGGGTGAATATGTGTATGGGC
ATGTGTGCACTCGTACAGGGTTTGTCTCGTTACTTTACGATACGAACGGT
ATATATTATACCGTCATTATTGTTTTTACAGTTCGTTTGAGTATTTTCAT
TCAATCCCGAAGTGTTTTTAGTTCNTCGATCTCTTTCACATGGTTTTCGA
TATGATTTTATTGTCAAGACGGTAGGTTTTGTCGAAAAAATGTATATAAC
AAATTGAAACACTTTGTACAAAATATGCCGTTCGCATCGCAAAGTGAATA
GGCGAGCCCTGTATCTTTGATCGCTGATTTTTGGTCTGGCTGCTCATGGA
GAAGGGGTAAGAGTTCATGCGTGATTTGATTAGAAGAGNGGGAGAGGTTG
ACGAAGCCGATCGTCTTCGTTCTATTCACTGTGTGATTGTTGATCCAAAT
CTCTTCTCCGCCAATAAATGTTGCGGAAAATTTTATTAGGTTTCAAGTCG
TGCGATTTGTTTTGAGCAATTTGTGCAGGCAATGATTTCGTCAATAAGAA
AGGATGCTGCGGATCTTTCGATCGTCATAGGGATCGGCTCAGGATATGCC
TTCAAATACCGTTACTACATTAACCTTCACGACGACCATGTTCCGGACAA
AAATGGGGACGACACTGGAGCATTTCTTTGCCTGGTTCAGCTGCGCAATA
TGTACGTGATGCATTTCGCTCGTTCATGTTTTTATTGGTAAGTAAAAGCC
GTAATTCTATAACCTATATAATCGCCTCTTCTGTATTAACATGTAAAGTA
ACCATTTTATATTTACATCTTGTATTTCTAGCATCTAACACTATCGCACT
GAGCGGCCGGGATGGGCCTCCGGCTCGAAGGGAACAATCGACACCAACAG
GAGATCGACTACACTGTGTGAACCATCCTGTCCAGTGCAACCAGGCAACA
CAACATTCCTCTTCAGCAACAGCACCATCATAATCCGTGCTAGAAGCAAC
TCCAACTTGTTGTCGGGAGACTAAAAGATGCAAAATTGATCTTAAATAAA
AAATTTGTGTAGAATGATGATTGATCGAACTTACTGTTAATGGAAGGCAC
TTTATACACAGAGGACGGNAGGAAGAACTGANCGGAAAAAGAACACCCAA
TGCTGATTGCTGGCAAGCCGCCGGTAACGTAATGACCAATTTGGAACCCG
TGATCGAGCAGAGTCAGTGTTCAAGGCCANGCACGATCCCGGCATACGAT
ATGCATTCTCCGATACCCATGGCCAGGTTCTCCTACGAGGTACAGCGTGG
GCTCACCCGCTAACTGTAAATGCACAATCCGTTGATATCCTCCTCACCGC
ATAGTTGTCGTGAACCTTTTCCCGCTCCGTCTTCCGTGCCAACACCTCCC
AACGTTCACCATGGCGCTGCAGAACTAAAAGGCAAAAAAACTATAAGCCA
GATATCTGGGATAAAAGCATATAATTATATTTACCTGATTAGATGCACTC
ATCGACTTTGTAGAGCAAACAGATTTTTGAATCTGAAAA
>6rnd-5_family-4605#Unknown
TGTTATGGTCCAACCTGGCTCGGTAGATCTGTCACGGGAACTCACCGGTG
ACATGCAACGGTCACCGGTTGATGTGTTAGTGCGATCTACCGAGAGGTCA
GCGAACGAGCGTGAGCGTCCACTGAGAGATTTAGTGATCAGATTCGTCCT
AGCGTCCGAGCGGTGATCTCTCCCCGATTGACTGTATGTGCTGCGTCCGT
GCGTTTGATGTNNAANTGGCGTGAATTGTATNCGTGTAAAAAGTTCGATG
TATAAATATAAGTTCGTTTGAAAACATATAAAACAAAACATA
>6rnd-5_family-5008#Unknown
AAAACTGGGTCTGTCTACACGGGGTTAGTCGAAAACCCACTTANCAACCC
GAAAATGAGCCGAAGTCTACGCACACTNCCATAAACCTGATTCCCCCTCT
TGCATTAAGCACCATACGTTTGAATGCGACAGCCTGCCGCCGTTCTCCCT
TTGACCTGTAGGCGAATATCAAGCACAAAACAAAATCGAAATCGAGATCG
GCCGTTTTCGGGAGTTTAGTTTAGAAAAACCGAATAACAATCCAAACTCC
CAAACGTAAACAAAACCCCCTAGCTGGTATCATATTGCTCATCCTTGATC
ATTCCTATCGTTTANATTAACTGATTTTTTGGTACAACGCCGGAAATTTG
AATGGCTACCATGCCAATCTANTTTTCAATCGAAATTAAGTCCATAGATT
CTTAAAAATGTATCAACAATGCTGCATGAACATGCATGGATGCAGCAAAC
ATACAACTAGTACGGGCATGAACAACGGCAAAGTTGTAATAAATAGTTTC
GCTAACTCAGGATAAACCCTTCTTTCATTTAAAAAAATATGCCATTTATC
TGGTATAATATGCATACACGTGCGTGTTTATTGAAACAAATGTTTGTTGC
ATTGTTGAACAAAACAACCCGGTTTTTAAAATATTTTTTNACTCTTTACC
CGCCCACCTTAATTCTNATTGAAAAGCAAAAAGAAACANAATGAGCTTAG
GGTTTTANNCGTAACCGGTATACGAACACGAGGGATGCGAGTCTGTGCAC
ATTTTTACCCANAGGGGTGCTATGCACGTCGCTCACCGTGCGTTACACGG
TCGTTTTTTTCGGGTGGTAACACCTAAGATTTTATTTACCTGTGATNGAC
GNATTTCGTAAAGTGTTGAAGATATCTTAAGGGATGTTCTGTTGACATTT
TTGCGCTCAGATTTGTAAACTCATAAGAAAGAATGCGCGAAACCATGTGT
GTTANGAATGAAGAATGTTTTATGAATGGAGAGTGAGAAAGGAAATCATG
CATATGAAATATGAAATAAAGAAAAT
>6rnd-1_family-16#Unknown
TTTATTTATTTATTAATTATGACGGCTTGACGCCGTATTGTCAGCACCGC
ATGTGCTGACGAANTACAAATGTCAAAAACAAAAAA
>6rnd-5_family-144#Unknown
AACTAAATCATTTACATTTTATGAAACATTACGTTTCACAAATGTATAAA
GCAAAAGAAAAACTATTCCAAGTAATTTTTGTTCCAATTTTTGCGAAACC
AAATCAACACATATGTACGCTCCAAAAAGTGGAATGCGAACGGTCTGATG
TTTCTAACATATGAAATGTCCTGAAAGATTTTTATCCAAAGCCTTCTCAG
TCGTGTTTATTCGTCGCGTATCATTCAGCCACGTGTTTACTGAGAATTTT
CTGAAAGTATTTTCTACTAAATGTTAATGGCTAATCCAACCTTTTCTTCT
TCCGGCAAAAGGCGCTTCCGGGTGATGTGAAAGATATTCATTAACAAATC
CTAGTTTTTCAAACATTTACTGTTAGTTGTGTTGTAGNTCCGTTACTCTA
ATNCTTGGCTCCTATAGGTTGGTGGCATTTCGTGATGGGAGTCGAGGTTT
TTTAAATGACTATGAATTAAATCTTTTTAAGCAAGTANTAAGGAATTCAG
TCAGTAATTCAAAATTNATACTGTCGCATTGTTTATTGCTACACTTTGCC
AAAACCGTTGTACCGATTTGAATTCAAATTTTTCTGCATATATGGTAGGT
ATGAGAATAAGATTTATAGTAGTTTTTATGCCGATAGGTGATCTATAAGT
CGGATCATACTGTGCTACCTTATGCTCCGCTATTGAAGACTATATTGCAA
ACAAATGAAAAAAATAAATAAATAAAACACACACGTAAGGTTGTTTGAAA
TATTTATTTTACTAACAATTTAAGTTGAATCGATACAATTTTGAAAAATT
AAAATGCATTTTTTTCATTTGGTAATCATGTACTTCAGGACATCAAGGAG
ACAAAAATTTCGTGAATGCAGCAGAAAAGTTGATATTCATCAAGCATATC
TATGTGCACCAGTTTTGAATTTGTCTCATTTTTTTTTTTGAGAAACGCTT
TCAACCATCTTCATAAGCTATTATTTATTTTTTTATTCATGAGAAGCTTT
TATTTATTTGTCTGTGTACAAATATAAGTTATACACGCTTGAGATGAGAA
AGACAATGGGGTGGTTAAATTACCATGCAAATACACAATTATGTGTTAGG
TTAATTATTATTTCGGTTGTAGTATCCATCTCCAAACATGTAAATATTAT
TTACAAGGGACAGATAAGTGGTTCAGATATGGCCTTACCAGAGTTATACT
AACACCTGTTTGTTCTAAAANAAATCAATAAAAAGTTGTGAAAAATCATA
AAACATTTTATTTTTACATACACCTGTTATACTTACGTCACAATTCTACA
CACAGTTTAATTATTCCTTTTTTGCACTATTAAAATTTATCCAAACTAAA
ATTGATGGAAACCAAAGATTTTTTTTTGGATGAATACATAAGCGTAGAGA
TCATTTGACATTTTTAANATATAGATTTGCACGAGTACCTTTCGGAATCG
GAAACCTACCATATAAGAGCAAAAACAATTTTCAGAAAGCTAAACCTATA
GAAAGTAAAGTATAATACAGCAATAAAGTTTCAGGAATTCATCAAAATTA
ACAGCTTTTAAAACACAACTAACTTTACACGAACTTAAGGG
>6rnd-5_family-2488#Unknown
AGCTAACATANAGATTGTAATATGGAGGATATACGGTCGCCATGTAACAT
GGAGGAAAACGGNNNNNNNNNNNNNNNNNNNNNNNNNNNNNNNNNNNNNN
NNN
>6rnd-1_family-191#Unknown
GGAAGGATCATTACCGATCAAACAAGTCCGGGAGTGAGGTTGCCAAACGC
ATCGTCGGCATCACATGCTGACGCGCACGCTACAACCACAAGATGGTGTA
GCACACTTGGTAGAGTTGAGCGAAAGCAACTCTTTCAAAGGGATACACAT
ACCACTGACTCGGCGCAGGTCAGTAAAGACGCACACTTTGGCAGTACCGG
GTACCTTATACACTGACTGATTGTCGTGTCACAACGGGGTGATCGACAGT
CGCACTTTGGCGTGCTC
>6rnd-1_family-45#Unknown
AGCAACAGCATCCGGGGTCAANGTCGACACTGTCGTAAAAAGGGAGGCAG
ACTTTTCTGTAACAGTGTTCTTCATCTCNGTCCAGCCTTGATGGAGCGAG
TTCGGCCTTGCTGGCGTTGGGTTCGGAGGTGGTCGGCGGGTNCAACCTCG
TGATTAGCAGAGACCCTGCTGTTACGGGATGGAACTCGCCGATAGCTTCT
GAGTTCGGTGCTGGCCTGGTCGAGCTTGGGCTATCACTGCTGGGCNGCTT
GAGGAACACTGTNCGCAGGCAAATGTTTGTGCTGTCCAAATTGCTGTTTT
TGTTTTTTTGTTTTGTTTCAGTCCAGACCCGNNNNNNNNNNNNNNNNNNN
NNNNNNNNNNNNNNNNNNNNNNNNNNNNNNNNNNNNNNNNNNNNNNNNNN
NNNNNNNNN
>2rnd-6_family-367#LTR/Pao
NNNNNNNNNNNNNNNNNNNNNNNNNNNNNNNNNNNNNNNNNNNNNNNNNN
NNNNNNNNNNNNNNNNNNNNNNNNNNNNNNNNNNNNNNNNNNNNNNNNNN
NNNNNNNNNNNNNNNNNNNNNNNNNNNNNNNNNNNNNNNNNNNNNNNNNN
NNNNNNNNNNNNNNNNNNNNNNNNNNNNNNNNNNNNNNNNNNNNNNNNNN
NNNNNNNNNNNNNNNNNNNNNNNNNNNNNNNNNNNNNNNNNNNNNNNNNN
NNNNNNNNNNNNNNNNNNNNNNNNNNNNNNNNNNNNNNNNNNNNNNNNNN
NNNNNNNNNNNNNNNNNNNNNNNNNNNNNNNNNNNNNNNNNNNNNNNNNN
NNNNNNNNNNNNNNNNNNNNNNNNNNNNNNNNNNNNNNNNNNNNNNNNNN
NNNNNNNNNNNNNNNNNNNNNNNNNNNNNNNNNNNNNNNNNNNNNNNNNN
NNNNNNNNNNNNNNNNNNNNNNNNNNNNNNNNNNNNNNNNNNNNNNNNNN
NNNNNNNNNNNNNNNNNNNNNNNNNNNNNNNNNNTGCCGGAATTCGCAGG
CGACTATATGCAATGGTTGACNTTCCGCGACACATTTGAGTGCTTGATTC
ATAACAACGGCGATCTACCAGCGATACAAAAGTTCCATTACTTGCGCGCC
GCAGTGAAAGAAGAAGCGGCTCAGGTGATAGAATCGATCACCATAAGCGC
AGCTAATTATGAGTTAGCCTGGAACACTTTGGCGGAGCGATACTCTAATG
AGTATTTGCTGAAAAAACGCCACCTGCAAGCGATGTTCGCCATTNCGCCN
GCCAAGAAGGAGAGTGCGTTACGACNCTGCACCANCTNGTCGATGAGTTC
GAGAGGCGCAAAAAGATATTGCAACACTTAGGAGAAGAAACGGACACTTG
GGGCAGTATACTTGAGCACCTACTATGCACTAAATTGCCAATTATAACAT
TGCGCGATTGGGAGGAGCACGCTTT
>7rnd-5_family-1868#buffer
GCTCTGCGNACTGACGGCGACGGGAAGGCTGAGTCGTCACCGTCCACCGG
TAGCAGCAGTAGTAGTAGCGGAAGCAGTAGTAGTAGCAGCAGCAGCAGCA
GCAGCAGTAGCAGCTACCAGCGCCGGTACTAAGGATGCACTTTTTTT
>6rnd-1_family-168#Unknown
CCCAAGTTATCTGTTCCCCCTGTTTTCGTAAATGTTTTGGTAAATACATT
CGTTAACGAAATTTCCTCGAAAAGATTTACGAGATTCCAAATTATTTCGA
GGATAATTTGTTTTTGTTTTGATTCTGTTTGTTTACATTTTGAATGAACC
CTGCTCATAAAATGAACCGGAACCATGTTCATCGAATGTAAATAAACAAA
AGTTCACTATCCTCGAAAAATCTATGTTTCGATAAATTTTTCGAGGATAG
CCATGCAAAATGTAAACAAATNTTCGAGGATAAG
>6rnd-5_family-161#Unknown
AAAAATACAAGCCATTCCAGCGTCTAGTACGACTGTAGCACTGCTTCTTT
TTTTCTTCTTAACTACACCATGATCTGCTACGCGCAAGCGTACCACGCTC
CAATTTATATTACGTGTACTTCATTCCTGCTCTGAGCAAGTCTGGTGGTT
CAGTCTTCAGGCTGTGGTATACATGCACACGGCATTCTGTTTCTAATCTT
ACTCTCACTCACCCGTTTCAGCACAACGAAAAAGTTTCACACGCACAGAT
CACAGCTGATAAACAACACACTCGACGCCCGCCCCCCTCCAACCTTGCAG
CGAAAGTNCCGTTGTTACACACAAACATAATACCACCACACAACGCGAAG
AGTCTACGGACATGNAGAGAAGCAAAGCAAAATCAGGAGAGAAAAGAGCA
AATACAAGAATAGAGGAACTCCCGAAAACACATGACGAGACACGACAATA
CACAATACATTGACAAAAA
>6rnd-5_family-20#Unknown
AAAAAAAAAAAAAAAAAAAAAAAAAAAAAAAAAAGCAGCAGGACGCGNAC
GAGTNCTTACATCGCTACGCTCGTACGTGTCGCATAGGCATCGTGAAAAC
ATCAACGACGNAAGCGCTGCCGGTGCGGCGGCGGCGGCCGCNGCCGCGGC
GGCTGCCGCGGCGGCGGCGGCAGCGGCCGCGGGCGACGAATCGAAATCCT
CACCATCGCCACAATCACCATCACCANCAGCAGCAACATCACCAC
>6rnd-6_family-2916#Unknown
AAAACATGTCAACTTTGAAGAACCATAACACGAAAACGGCTTGGAATTGA
GGCGACATATTNACACCAATGGAAAGAAAAAAAGCTNATTTAATTTTCAT
CAGAATATTGCACCGAAATTGGATNACGCATTCAAAAGCTATAAGCCTCC
AAAGTTGCTAGCACCCGGNTAGCCCGGTTGCCTGGAATATGAAGTTTTTT
TCCGGTCGTCCGTGACAGGGTTAA
>6rnd-1_family-167#Unknown
TGTTGCAAATGCAACAGGCAACAATCCGCGAGAATAAATGAACTAGACGC
CTTCTCTACATCCGTGAATAAGTGTATTTCTTGTAANTTTCGGTTACACT
TTTAGCAGATAAAAAACTNAACGTCTTCTTTCTCTCGCTTTNTGGTTGTT
ACTGCCGTGTGTAACGCGGTCATTCGCCCTTTCCCTTCGCTCTCTTTCTC
CGGCTCTCTCTGGCTAGGTTTGCTCTCTTCGGCTGCGCTCGTGGCTCATC
CTTAAGCGGCTGCGTACTTCCGCGGTCGGCTGTCATCGCACTTGACGTTG

>2Pao_bel_Ele1#LTR/Pao_bel
TGAAGGTCCTTGACGGGCAACCAACATTGGACACTCTCTAGCGCTCTCCG
ACCCCACCTTGAGCTCGAGCTACATCTTCCTTCTCCTTCCCTTCTGGTGT
TGACCTGTTCGGCATTGTCCAACGGTCTTCATCATTCCCTTCCACTCCTG
GTGTGTGACCAGTTCGGCATTGTCCAACGGTTCTCACCATTCCTTTCCCC
CCTTGGCACGAGGCCTGCTTGGTTTCACCATCAACTCGTGCCATTCCTTC
CCCAGCAGTGGATCTGTTCGGCAGTGTCCAACGGTCGCTGCTGATTCTCT
CCCGGTACCGGTCCACCACCACCAAAGGCCGTACTGTCTATCCTTTTCCT
TCCCCCTCCCGGAGTAGGCCGTACCCTACATTTTGGTCCTTCGAACCGGA
TCAACGCGAGTGCCAGTTCGCGAATCGCCGCGTCTCAGTCCGCGATCGAG
CGTTGATCACAGTAAACGCGGTGTTCAGTGTGCAGTGAGCAGCCGGTCTA
CACGGACCAATCGGACGGATTGGGTCCACATCGGTGAGCAGCGAGCGAGG
AAAGCTCCAACGCCAGTCCTCCAGTTGCCGCCATCTTGTGAGCAGATCGG
TGCTTCGTCCAGCGAGGGAGCTACAAACGCCAACCCTCCAGGCGTCACCA
TCGTCATCGAGAGAGCAATCGGACGGATTCGCTCTACAGCGGTGCGCAGA
GAGCGAGGGAAGCTCCAACGCCAACCCTCCAGCTGCCGCCATCTTCATCC
AGCACCAACTGCAAGTTGTGCGCAGATCGGTGCTCGTCGAGCGAGGGAAG
CTACACACGCCAACCCTCCAGGCGTCACCATCTTCATCGAGGGAACGATC
CGAGGGATCAGTTCCACAACGGTGCTCGTCCAGCGAGGGAGCTACAAACG
CCAACCCTCCAGGCGTCACCATCTTCAACGACGGACCAATCGGACAGATT
GGGTCCACATCGGTGCGCAGAGAGCGAGGGAAGTTACATCGCCAACCCTC
CAGCTGTCGCCATCTTCATCCAGCACCACCATTGTCATCGAAGGAACTAT
CCGACGAATTAGTTCCACAGCGGCGCTCATCCAGCGAGGGGTTACAACCG
TCAGCCCACTAGGTGGAGCCGCACTGCAAGCAGTTTCCGAATTCGTCATC
GGTGTTTGTGCATCAGTGTGTATTTTCGTCATCAGTGCTAGTGCAGTGAA
ACGTCATGCCAGTGACACGTGCGTCGACAAAGGACATGGACACCGTGGAG
TTATCTGGAGCAGAAACTGCAGTAATGCAGCAACCAGAAGTGTCCATGCA
AGTGCAAGTGTTGCGCATCAAGTTGAAGGTCGTGCATAAAAGGCTGATCA
ACATGCAGACCGATCCAACACTTGCACAAGTGCAATCCAAAATGCTGGAA
GAGCTGAAGGCTGAACAACATACACTGCTGAATCAACTCATCGAGCAGCT
ACCGTATGATTTGGACAAGGACATCGCTGAGGACGAAGTGTTCCAGGCCG
AATATTTGGTGAAAGCGGCATCTCTTCAGAGCATGGACGTCAAGCCTCCG
CCGGTGGCAGCACAACTCGTAATGCCGCAACACCGTCTCCACATCCCGAT
GCCTACGTTCGACGGTAGCTACGAACAGTGGCCAAAGTTCAAGGCTATGT
TCCAGGACATCATGAGCCGAGCCAATGAGTCTGATGCTGTGAAACTTCAT
CATTTGAACAAGGCGTTGACAGGAAAGGCTGCCGGCATAATCAACGCCTC
AATGATGAACAGCAACAACTTCGAGAGTGTATGGGAGATCTTAGTCCAGC
GGTTCGAGAACCCCCGGTTGATCGTCGACAAACACATCGCCGGGTTGTTA
CACCTCAAGGCGCTACCCCGAGAGTCTGCAAAGGATCTTCGTCACCTTGC
CGAGACTTGTAAGGCGCATGTTGACGGTCTCATCTTCATGGAGAAGCCCA
TCGACGGAACCAGCAACCTCATCATCACCCACATTCTGTCATCGTGCCTA
GATGCGGAAACTCGGAAGTTGTGGGAACGCTCGTTAAAGCATGGAGAGTT
TCCTGAGCTGTACAAAACTCTTGAGTTCATCACTCGGCAGACGGAAGTGT
TGGAAAGCTGTGCAACGAAGGAGCCTCAACAACGACAACCGTCGGGAAAA
CCAGCGAGCACCAAGGCATTTGTGTCATCGACTCCGAACCCTCCGCAGCT
CTGTTGCGCTTTGTGTAAGCAGCAACATCCATTACACAAGTGCCCCACGT
TTTTAATACTGACGACTACGGATAAGATCGAGAAGCTGAAAACATTGAAC
CGCTGCTTCAACTGTTTTGGTACCGGACATGCAGTTTCTAAATGTCCCTC
ACCATGGTCGTGTCGTCACTGCAAGGGCAGGCATCACACGTTGATTCATG
TGGAGAACTCACGTGTAACACCTGGTCCATCACCTGTTACTGGAAGACAA
TCTACAACCGCTACGACAACATTAACCACAGTTGTGTCATCCACTGTGTT
GCTTTCGACGGCAATGCTCAACATCACCGACAGCGCAGGAGTCACCCATC
CGGCACGTGTTCTTCTGGACAGCGGAGCACAATCCAGCTTCATCACTGGC
AGGCTAGCCCAATTCCTATGTTTACCACGCAAATTGGTAAACATTCCCTT
GTCAGGGATTGGTGGCAGCGCAGGATCGAACGTGCGACACACCGTGACTA
CTACCATTCATTCCCGATGCTCCAGTTACAATGCAACGGTGGAAATGTTA
GTGCTTCCCAAACTGACGGTGGAAATGCCACGACAGTACATCAACATCAG
CCACTGGAGTATTCCTGAAGCATGTGTTCTGGCTGACCCGTCGTTCAACA
ACCCAGCGCCTATCGACCTGATACTGGGAGCATCACTCTTCTACGAGATC
CTGAGGACCGGACGGCTATCGTTGGGTGACAACATGCCAACGCTCCAAGA
AACCGAATTTGGTTGGGTTGTCAGCGGAAACACCATCATCGAGGAACCAT
TGTCATCTTCAATGTGTGCAGTCGTCACGCACACCAACGAGCTGGACTCT
TTGATGAAGAGATTCTTCGAACTAGAAGAGGTGAGCGGCACACCAAGCTG
GAGCAACGAAGAACGTGCGTGTGAGGAGCATTATACAGCGACAACTACCA
CAGACATCAACGGTCGATACGTGGTTCGACTTCCCCGGAAAGCCGAAATG
ATCGGCAAACTTGGGGACTCAAAGACCAGCGCACTAAGAAGGTTCTTAGC
AATAGAACGACGACTTCAAAGAGAACCGGAAACTCAACAAGCCTATGTTG
ATTTCATGAACGAGTACCTTCGCTTAGGTCATATGAGCAAGGTGGCAGCT
ACATCGATGGACGCTGAGACGTTCTATCTACCTCATCATCCGGTCTTCAA
AGCCGACAGCACCACTACCAAGTGCCGTGTCGTCTTTGACGCATCGAGCA
AATCATCAACGGGAGTATCATTGAATGATACGTTAATGGTCGGGCCGACC
ATTCAACAGGATGCTACCTCCATTTTGATGCGGTTCCGTACAAGGGCTGT
TGCCCTCACAGCAGACGTGGCTAAAATGTACCGGCAGGTTTTGGTACATC
CCACCGATCGATCCCTGCAACGCATCCTGTGGCGGAATTCACCAAACGAG
CCCATCGAGGAGTATGAGCTCAACACCGTGACGTATGGGACAGCATCTGC
ACCGTTCCTGGCAGTACGATCATTACAACAAACGGTAGAAGATCATGGGA
AGGAATATCCGGCTGCAGCTGCGCGATCCTGTGACTTCTACGTGGATGAT
TTCGTGTCTGGAAGTGATTCGCCGGCAGAGGCTGAATCCCTACAAGTACA
AACGGCAGAATTGTACGCGAAGACGGGGTTCGAGCTACGAAAATGGGCTT
CCAACAAGCCATCCGTGCTACAGCATGTGGACCAACAGCAGTTAGCAGCC
ACTCCATCTGCTGAATCGGGAGCCGAAGGAGTTCTGGCAACTCTTGGTTT
AGTTTGGGACTCATCTTCCGACAACATGAGTTTCAAAATCAACGCGCCCT
ACGTTATTGGGCCAATAACGAAGCGGAAGGTCCTTTCTTGCATCGCCAGG
ATCTACGATCCTTTGGGAATTGTTGACCCAGTGAAAGCCATGGCGAAGCA
ATTCCTCCAACGTATCTGGACTCTTCAGACGGACCAGCAACATCCCTGGG
GATGGGACGACGAACTACCGCATCACCTTCAAGGACAATGGATCAACTTC
CACAACCAATTGATCCATCTACAGGAGCTACACATTCCTCGTGTAGCAAT
TGGACCTGACAGCATCTCTAGCCAATTCCATTTCTTTTGCGACGCGTCAG
AAAAGGGATATGGAGCATGCTGTTACATCAGGAGCTGCAACGAACAGGGA
GTCGTCACGATTCAACTGTTCGCCTCGAAGACGAAAGTGACACCAATAAG
CAGCAAGCACTCCATCGCCCGACTGGAATTGTGCGCAGCACAATTAGCCA
GCTTGCTTTACAATCGTGTGAAGTCAGCTGTCGAGTTGCAATCTCCAGCT
ACATTTTGGACGGATTCAACCACCGTGGTGCATTGGCTACGAGGATCACC
AAGCTGCTGGAAGCCGTTCGTCGCCAATCGTGTCTCGCAAGTGCAACAGC
TTACAACTGGTTGTGCTTGGCGACACATTGCTGGAATAGACAACCCAGCG
GACCTTGCATCACGCGGCTGCCTGAGTAAGGAGCTCCTCAACAATCCGTT
ATGGTGGCAGGGCCCACCATGGCTAAATCAACCGGAAGAGCAATGGCCGG
AATCATCGATATCGTCATTTGACGACGACGCTGCCGCAGAAAGACGCGCC
TCTACAGTGGCCTGTGCAGTTGTCGAGAAACCGCACCATCGCGTCTTCAC
GTTATACTCATCGTTCTCGAAGCTCAGAAGAATGATGGCGTATTGGGTTC
AATACTTCAACCGTTGTTCAAAACGTCGATCGTATACTGGCCCTGGTATC
ACGACAGCAGACCTGAAGGAAGCAGAGGAAGTAATGTGCCGATTAGCGCA
GAGGGATTATTTCACACAAGAAATAAGAGCACTACAACGGAAGGAATCAA
TTTCTTCGTCATCGAAGCTGAAGTGGCTGCATCCGCAGCTGGGAGCAGAC
GGCATCATTCGTGTTGGTGGCAGGCTTAGCAACGCATTGCTATCAGAGGA
CACCAAACATCCTATCGTGGTTCCCAACGGACATCCGTTAGCCCATCTGC
TGATGGATCATTTCCACAAGACGCTGCTACATGCGGGACCACAGCTGATG
CTGAGTACGAGCCGACAACGATATTGGATCTTGGGCGGCAGAAACCACGC
GAGAAGGACTTATCATCAGTGCCTCACCTGTTTCCGTGCCCGTCCTATCT
CATCAGAGACACTAATGGCAGATCTCCCTTCGACGAGAGTGACTTCCAAC
CGACCTTTTTCAATCACGGGGATTGATTACTGCGGTCCAGTTTTTGTGAA
AGGCGCATACCGGCGAGCAGTTGCTACAAAGGCATATGTAGCCATCTTCG
TGTGTTTCGCCACTCGTGCAATTCACATCGAACTTGTTTCCAACTTGACG
ACGGAAGCATTCATCTCAGCGTTACGTCGATTCGTGGCACGCCGTGGACT
TCCAGCAGAGTTGCATTCAGATAATGCAACAAACTTCAAGGGAGCAAGCA
ACCAGCTAAATGAAGTCTACAAGCTGTTGCATTCATCACATCATCAAAGG
AGCATCCGGACATGGACCTTGGACAGGAGGATTACGTGGCACTTCATTCC
ACCGCGAGCTCCCCATTTCGGTGGGCTTTGGGAGGCGGCTGTGCGCTCGA
TGAAACACCACCTAGTACGAGTTGTAGGCAAAACGTCTCTCTCCTTCGAA
GACATGGCGACGCTGCTGACCGAAATTGAGTCATGCCTCAATTCTCGGCC
ATTAACACCGCTGACCGATGACCCCACTGACGTGACGGCCCTTACACCCG
GACATTTCCTGGTTGGATCGCACCTCCAACATGTTCCAGATGCCGAGACA
GCGGGCGTTCCTGAAAATCGGTTGACACATTGGCGACATGTTCAACAACT
AATGCGTCACTTCTGGAACCGATGGCATAAGGAGTACTTACAGCAACTCC
AACCGCGTTCGAAATGGTATAAGGATGATGAAAGGGCTATCGTTCCAGGT
ACGTTAGTGATCATCAAGGAAGATAATGTACCACCACTTTCTTGGCTGTT
AGCACGAGTAGTTGAGGTCCATCCTGGAAAGGATGGAAAGGCTAGGGTAT
TTACACTGCAAACCAGTACCAAGACTAAGGTAGTTAGGCCTCGCGTAAAG
CTATGCGTTATACCCACGGCAGTAGGAAATTATTGAAATTTCTCAATTTC
AAGGTGGCAGGATGATATTGTTTTTCGCAGCTTCACTCATGTCTAACGTT
TTGGCGTAAAGAATCGCCTCGAATGAAGGTCCTTGACGTGCAACCAGCAT
TGGACACTCTTTTGCGCTCTCCGATTTTATCTTGAGTTCGGGCTACCTTT
TCCTTCTCGTTCCCTTCTGTTGTTGGAGCTGTTACGAAAGCATTGTGCAA
GAGGCGAATCTTCTCGCATCGAAGGTTCCTATATCTACATCTATTGTGTG
TGACTACTGTTCGGGATTGTCCAACGGTTCTCACCATTCCTTTCCCGCCC
TTGGCATTAGGCCTGCT
>2Ty3_gypsy_Ele1#LTR/Ty3_gypsy
AGTTTGAAAGTTCAATCCTTTATTGTAATATTGGTAAGTGGTGTTCGATA
AGATAGACTGTGATCGTTTTTTCGTCTGCACACTCCGGCTGGTCAATTGC
AACTGCCTCCGCGTCACACGTCCTACATCATTGTCACCGTCGCGTTCACT
CACACACTCTCACATCCCTTGCAAGTCATCGCGTGATTCCTCCTTACACA
TCCACACGGCCTCTCCTGACAATTCATCCGCCTCGGATGTTATTCTTTAG
TCACTTCTACTCTATACTTCTTCATTTGGCTAGAAGCTGTCGTTGTATGT
TGTGAGCCCTCGCCACTAATTTTCTCTACTTTATATCGATCATTGGGCAT
CTTTTCTACAACCTTGTAAGGACCTAAAAACTGTGGTGCAGTTTTCATTC
CTGGATTGAATTGGCTTCTTTGTACCACAACTACATCTCCTACTTCATAC
TTTGTTGATGATCTAGCACGTAGATCATAATTTCGTTTTTGTGTAGCCTG
AGCTCTTTCGATACTTGATCTAGCTTGAGCCCTTAAAGCACTACGTTCCT
CGTGAAATCGTGCTACACGTATTTCTTCCATCAATTCCGATAAACGCAAA
TCTTCTTTATGCCGCATTGTCACCCCAAACATCGCCTGGAAAGGTGTGAC
CCTAGTCGACTGATGTACATTCAAATTAATCCATTTTTGTACGTCTCCAA
CGTGCTTGTACCACTTTCGTGAATCGTTTACACATAATTTGGTCAACATT
GCTAGTATCACCTGATTTGCTCTTTCGACCTGTCCATTGCCACGCGGCAC
GCCAGTAACTATTTCAATATGTTCAATATTCTCTTCCTCGCAATATTGTT
TGAAACTGTTTGACGTAAATGCAGATCCTTTATCGCTTACTATTCTTCGT
GGATTTCCAAACATTTCGCTTTGATTACGCAATCGCTGAATAACCTCATT
GGAAGCTGTAGTCTTCGTCGGATATATCCACGTGTACTTGGTAAACGCAT
CCACCACAACAAAAATATATTTATACATTTTATCCGTAACCGCCATCGGA
CCTACGTGGTCAACATGATAGGTGTCAAACGGCACCTCTCCTTTTTCTAT
TGGATATAGCATTCCGTCTATCTTGCCTCTTTTACGTTCCGCAATCAAAC
ACTTTACGCAACATTCGATCTTCCTCTTTATCTTCTCTGAGAGATTCGGT
ATGTAATAATCACGACTTATCATATCTTCCAGTTTACGCACTCCGAAATG
TCCGTTTTCATGGGCTCTTCTTATAATTTCACCTTGTAATTCTACAGGTA
CGACTATAACTTCCTTACCTTTCACCAGCTTCATCACAACTTCGCCGTTC
ATACAGTAGTCATCATAAGGTTGTGTTGTTAATAATTGTCGTATGGCTGA
AATTCTTTCGTCTTTCTTTTGCGCAGTTATTATCATCTCTACCACCGGAT
CATTCGTTACAATCATAATAGCTCGACTTAAAGCATCTACATGCCTCATT
GACGTTCCTGGTCTATGAATTACTTTATAATCATATTCTTCCAACATTAA
AGCCCATCTAGCTATGCGCGCAGAAAGTTCCTTTGCTTTAAAGGTGTGTT
GAAAAGCCGAACAGTCTGTTACTATTTTGAAAGGTATTCCAAGCAAATAG
ACACGAAATTTCTCTACCGCTCGCACAACGGCTAATACTTCCAAATGGTA
CGCACTGTAGTTTTTCTCTGCATCATTCGTTTGGTGGCTCATATAATAAA
CAGGATGGAAATGATCGTCAGCGCCCTTCTGTAGCAGTACTGCTCCGTAA
CCTTCTTTTGAAGCATCCGTATGTACCTCTGTCGCAGCTTTTTGTTCATA
AATCTTCAGCACTGGATCAGACACCAAACACTTCTTCAATCTTTCAAAAC
AATTCAAATGCATATTTGTAAACTCGTATTCAACGTTTTTACGCATCAAG
TCTGTTAGCGGTTTAGCCATTATCGCGTAGCACTCGATAAACTTACGAAA
ATAACTCGTCAAACCCAGAAACCTTTGTAACTCCTTCACGTTTCTTGGCA
CCGGAAAAGAATTTATTGCTTTTAATTTATCGGGCGAAATGCTATAGGTA
CCATCCTTAATAACAAACCCCAAATATTCCACTTCGGGCTTAAGAAACTG
AGATTTCTTCCAATTGAACTCAATTCCGTTTGCACTGGCAGCCTTGAACA
ACTTTTTCAACGTGATAATGTTCTCTTCTTCACTATTTGTCGCAATGATC
AAATCATCCACATACACTAATATTTCACCGCTTTTGATCAGTTCACGGAA
CGCGTTGGCTACAAAACGACTAAAACATGCAGGACTGTTACACAGGCCGA
ATGGAGCTCGTAGAAACTCGTACTGGCCTGTATGTGTCACAAACGCTGTA
TACTTCTGGCTAGACTTCTCTATCGGCACATGGAAGAAAGAGTTCTTCAA
ATCCAGCGTTGTGAATACTTTTGCTCCTTGTAGCTTGTCAATTTGGTCTT
CCATATTCCTCATCGGAAAACAATCCTTCTTTATCTTTCGGTTGAGCTCG
CGGTAATCTACACACACTCGCATAGAACCATCTTTCTTCTTCGCTAGCAC
TACAGGACTCGCATAATCACTGTTACTTTCCCGAATTATGCCTGCGTTCA
ACCACTCGTTTACTGTTTTTTCTAGCACTTCTTTTTCTTTCGGGGCAAAC
CGCCTTGGATTGGTTTGCACCGGGTGTTCGTCTTCGAGAAGGATTTTCAT
TTCCACGGTACTCTTTACATCTTCACACGGCACGTAGTTAGAAATTAGGG
ATTTGACTTCACTTGCATATTGTTTCGGTACATCGATTTCGTTCTCGCAC
AGCATAATGTCCATAATTTCGCATTCTTCTCGCTTTAACACTTGCACACC
GTTCGTGGTCACCTTTACATCAAAATGCTGAAGGGACGCCGTTCCGAGCA
CAGCCGCAAAAGACATACTTTTATTCGGTACTAGATAGAAAAGCACATCA
CGGTATTGGTGACAGTCGATACACATATCTACTTGGAACACACCATCAGC
AGCAATTTCGTTGCCACCAAAACCTTTTAGCTTCATTGTAGTGGTACTTA
GGCAGGGTTTTCCGATTTTTTCATATGTGTAATGCGTCATCAAATTCATT
GGACTGCCGGTATCAAACAAAGCGTCAATAATTACCGATTCTACTTTCAC
TTGAATTATCGTTCTCTGCAGCCACACTTGCTTTTCAGATGACCTCTTCG
ATGTAAATTCGTCTTCCCACTTAGTTACACTTGAAGGAGGGTGCTCACTA
TGGTTTGGCTCTACACTTGGTCCACAAATCAACACATTTTGTTTCTCCTT
CTGGCTACTCGTGCCACCTTTCTTGCATTCGCGCGCTCGATGCCCAAACG
TATTGCACGAAAAACACTTAGGTCCTGCACCTTTCTGTGGACAATCCGCG
GAAACATGTGACGTTTCACCGCAATTGAAACAACTACGCTTCTTGCTCAT
TGTGTTGTTTTCCTTTTCACGTGCTTTCTCTTTTCTGTTTCCAAAATCGT
CGCGCTTCTTTTTGTTCTTGGAATCCTTCATCACTCTTTCGAAATTCAGT
AGTTTCCGCTTAAGCCGTTCGATGCTTTGCGCTTCGTATAAAATCGTTTG
GTGATGCTCATCGTCCGTAATACCGTTTACTATGTATTCGCAGAGGCTAG
GTTCGTCGAGTTCGATAGGGAGCGCTAGCCGTTGCATCTCGTAAATATAA
TCACGGATGGACTCTGAGTTCTTCTTCTTACGGTTCGTCAACGCACGATG
TACATCGCTTGCCCGTACGCGTGGTGCAAATTCTCTAATCAGCGCTTGTT
CTAACTTCTTAAAACTGCTGAAACTGCTCCGAAGCGAAAATACAAAACGT
TTCGCGGTACCAGTTAATTTCTTTCGGCACATTATTAATTGTTGCTCATC
GTCCCATCGCGCAGCTTTGCACACGCCTTTGAGCTGCATCAACCATAACC
GTACGTCTTCTCCTTCCTCCGCACCAAAGGATTCAATACTCTCTTCCATA
TCGCGGAAAGAGTAAACCTTCGTACGTCGTGATGCGCGTAGTCGATTTGC
TAACGGTGTAGAAGTATTGGTTCGAATTGCCGTCTGAAACATATCATCGG
ATTCATTGTCTTCACTGTCGTCGTTGTCCGCTTCGTCGTCCTCGCCGTTG
GTGCTAAAGCCGTCTCTTTCTGCACGTTCCTCGTTATCGGAGTGTGAGCC
GTCTTTCTCACAACTACCGACAACTCCACGTTCAGCGTCTTCTGTGTGTG
AGTCGTCTTTCTCACACACGCCGTCTTTCTGTGGATCGCGATCGTCTTCA
CCATTTTCACCTCCAGAATTCGTCATGTTCCGATGGTTAATGATTTTTTT
CGCGATATCTCGTTTTCCACCGATGGCTGGCAAACCAAGCTTTTCGCACT
CGCGTGTCAACCCAACTTTGGTGAAATTTTCGCACAATTCGTCAACCGTC
GCCATTTCGTCGTTAGTTCGTCGTTATTCACTTGAATCCTTTCTCGTGTC
GCTTGATCGCTTCACTTTATCTATATCGAGATCACGCACTTCCCGGACGA
GCCCCCATGTAATAAAGGCGGACTTTGTTTGTACAGTTTGAAAGTTCAAT
CCTTTATTGTAATATTGGTAAGTGGTGTTCGATAAGATAGACTGTGATCG
TTTTTTCGTCTGCACACTCCGGCTGGTCAATTGCAACTGCCTCCGCGTCA
CACGTCCTACATCATTGTCACCGTCGCGTTCACTCACACACTCTCACATC
CCTTGCAAGTCATCGCGTGATTCCTCCTTACACATCCACA
>2Pao_bel_Ele2#LTR/Pao_bel
TGTTTACGCCTAAATGCATGCGATTTTGTTGTATGCCATAATACGTGTTT
GTGAACGGTTGTAACAGTATTAGTGTAGGCATAAGATAGGATAGGATTAA
GAAATATTGTAAATATAGATAGAACCCAAAACGCATTCGACCAGGGCAGA
CGTCCCCCTTGAACAGCACAACGAACCATCCGAACATTTGGTCCTTCGAA
CCGGATAGTTCCTGTTAGTTACCGTTCCTATTGTTGTTTAAGTTACGTTG
GTTTTGTGCAAAGTTATAGTGTTTATCGTCCTGGTGTTGTTGTGAACAAT
TTGCGCTTGCGCTCGTAAGAACTTTGTGTCAGTTGTAACCAGCGAAGGTG
TAAGGACGGAGAACGACAGTGTTTTTATTTGTTTCAAGGGGAATTTGTGA
TTTGTTTAAGTTTCACATAGTAATTTGTTCGAATGCAGATAAGTAATTGC
ACGCGGACTTAACTAAGCGTGGGTTCAGGGTGTTGACCTTTCGATTTGTC
GGTGAACTAGTGAACTATCAAGGACGGACATTGCACAAGGTTTAGTGTGT
TTACAGCAGTGGTATTAGTGTAGTGTTTCGTACGCTGGAAGGAAAGTTCA
TCGATGAACAGTTCGGTGCCGTAGCAAGTTCTTCGATAAGGATAGAAGCA
GCCATTGCAACTAACCCACGGTGATTAGGCAGGAACGGCGGTAGTGGCAA
TTTTTGAAGCTTTATCCGTGAAGTGTGGAACAAGCTTGCTTGCAGAGATT
GATGTTGTGCCGATAGCAAGGTTCAAATTATAGAATTCAGTGTGTGGTCA
ACACGTGGCTTGATAGTGGTATTAGTGCGAAAGAACTAAGTACGTTAACC
TTACAACGCAACGCGTCAGAGTGAACAGCTTTGAGAGTACGACAGGGTTC
ATCAGTGAAGGTGAAGTGTTCATCGAGAATCGTTTACAGTGTCGGTCGTA
ATAATACGTGTGGATTTCGCGTTCATTTCGTAATCCTTTTTTGTTATCGC
GAAGGAAGTGAAAAATATTTAAAATGCCTGCAGGGGACAAGCAACAGAAA
CAATTACAGCAGCTGCAGCGCTTATATCGCGATAGTTTGCGTAGCATTGA
CATTTACGAAGAGTTTGTGAACAATTACGATCCAGCCAGAGATAGTGACC
AGGTCCCAGTGCAATTAGAACAGTTAGAGGAAGTGAAAAATGCATTTACA
GATGCTCGAGCACAGTTACTCATCGAAGAGTCAAGCGTCGAAGACGAAAT
GTGGAATGATCAAAGGACATTCATGACAAAATATATGAAGGTGAAGGGTT
TTTTGTGCGCACAACAACGAGTAGATGCAACAAATCTTGTGGCTAGCAGT
ACGTTTCAAACATCAGTGACGCATACACCATTACGACTTCCCGAAATCAA
TCTGCCTTCATTCGACGGCGATGCAACGAAATGGCTCACTTTTAAAGATC
GTTTTACCTCTATGGTTCATGAAGTGATAGAACTCCCAGATGTAACAAAA
CTGCAGTATCTGTTGACGGCGTTGAAGGGAAGTGCAGCAACACCATACGA
TCATACGCAGTTAGTAGCAGAAAACTACGAGTCAACATGGAAATCATTGC
TACAGCGTTTTGATGATTCTAAGAGAATAAAACGAGAATATTTCAAGGCA
CTTTACCAACGTCTTGTAAATGGGACCAGGCGGCTGGTACGAGGGATGGA
GAGGTTGAATGAGCCGGTAAATCAATGGGACACTCCGCTTACAAGTTTGA
TTCTCTACAAGCTAGATTCTGCTTCTTTGATGGCCTGGGAACAATATTCT
GCCGATCATGAGGCAGACACGTATAAACGTATGATTGAGTTCTGCGAGAA
ACGAGTGAAAATACTAAGTAGCTGCACCACACACACAACGAACGCTGTAG
ACACAAGGCCGGCAAGGGTGGTCGGCAGTTCATCACCACGTAGTTATGCA
GCAGCGCGTCAGAAGAAAGAAAGTGCGACCTTTTTAGCATGTGCAGCACA
AACTCCCAAGGCAGCCTCTAATACCTGTCCGGTCTGCAAGGCTGATCATA
ATGTGGCGAAGTGCACCTCATTCAGAAGCATGGACTTGTCCCAAAGGCAG
ACGGTTGCGAAGGAAGCTAGGTTATGCTTCAGCTGCTTAAGAAGAGGACA
TTCTATACGATTTTGCAGAATGCATGGCAGATGTTTAAACTGCAATGGAA
GGCATAACACTTTATTGTGTATCAAGCAGGGAGAGTTTCCAGTATCAACA
AGCTCAGAGACATCAGCGCTGCCAATTAGTGCGACACTTCAGGACAAGGT
AGAGAAGCCACAAAAAACCGTCTGGTTGTCAACAGCTCTTATTTTGGTAG
AAGGGGTTAATGGTTCTACGATTCCTGCACGAGCCCTCCTGGACATGGGA
GCCCAGTCTAACTTTATGTCCGAAAGATTGGTTCAGCAGCTAAAACTAAA
AGAAGGAACGAGTTCACAAGCCGCTGTCAGGAGTGGGAACCGTTGCATTG
ACCGCGAACAATTTGGTTTCGACAACTGTCAAATCTAGAACAACCACATT
TGTTAAGAGGCTGGAGAGTACTGGCAAGGGTAACAGCTAACTTCCCATCG
AGATACGTGAAAGTCGAAGGCTGGAATGTTCCATCAGGATTGGAATTGGC
AGATCCATCATTCTACCAGCCTGGATCAATAGATCTTTTATTGGGGGCGG
AAGTGTTTGCCGATATGTTGAAGCAAGGTCAGATCAAACTCGCGCCCCAC
TTACCCAAGCTACTCGAAACTCATCTTGGATGGATAGTTAGTGGCACTGT
GTTTGAGCATCCTAAAGGAAGTATTGATGAAGCCCATATTGCGTGCTGTG
CTGTTGAAGACGATAGTTTTGATACGGCAATGAAGCGGTTGGTGATGCTG
GAAGACCTTCCAACAGAAAGAATTCGCTCAAAGGAAGAGGAACAATGCGA
GCGCAGCTACCAAGAAACAACATACCAGAACGAGGAAGGCAGATACGTGG
TTCAGCTGCTCAAACGGTTCGATTGGAAGACACTTGGAGAATCCAAAGAA
ACTGCACTGAAAAGGTTCATGGCTATGGAAAGGCGAAGAAAATCGGACTG
CAGGCTCGACGACGCTTACAAAGCCTTTATGAAAGAGTACCTTGATCTTA
AACACATGTCATATTTGGGTACGTATGCAGAAATCGATACAAATAACTTA
AGACCTTCTTTCTTTCTTCCACATCATGCGGTTTGGAAAACGGACAGCAC
CACCACTAAATGCAGAGTTGTATTCGACGCATCATGTAAAACAACTTCTG
GTCGGTCCCTGAATGATGTGCTATTAACCGGTCCGCAACTACAAGACGAC
GTTGTATCGATACAGCTGCGATTTCGGATGAAACTAGTAGCTGTAGTGGC
AGATGTGGAAAAAATGTATCGTCAGATACTCGTGAAGGACTGCGATAAGG
CATTGCAACGAATTTTGTGGCGCAGCGATGCTAATGAGCCGATAGCAGTG
TACGAGTTGAACACGGTCACATACGGCACGGCCTGTGCTCCGTTCTTAGC
CATCCGAACCCTGCAGCGAATCTTTGATGATCATGGCACCAAGTTTCCGA
AGGCAATGGCATGCAAGGCAGATTTTTACGTCGATGATTTGCTGTCCGGT
GCAACGACAACACGTGATGCACAAGAAATGGCCGGGCAGTTAAATAAGTT
ACTTTCGTGCGGAGGATTCAGTTTAAGAAAGTGGGCATCCAATTGCCCAG
AAGCGCTGAAAGATATTCCGGAAGATCAAAGAGCAACCAACCCACAGCAT
GAATTGGCAGCCGAGACCAGCTCTATTTCGACGCTTGGATTATTGTGGAC
ACCTGAATCGGATATTTTACAAGTCCAGGTTAAGCTACCGATACAGGAGA
GCAAATGCACGAAACGACAGGTGCTAGCATGTATTGCACGTATCTACGAT
CCACTCGGCTTCATAGATCCGGTTAAGATGAAGGCCAAGCTTTTTATGCA
GCAAATTTGGATGTTGAAGGGAACAGATAAGCGCGCTTGGCCATGGGATG
AAGAACTCCCGGAACAGTTGGCTCGAGATTGGATGTCATTTTTTATGCAG
CTACATCTCTTGGAAAAGGTACGCATTCCACGGGTAGTTATTCAGAGTGA
TACGTTATCGATGCAGTATCACCTGTTCTGCGATGCATCAGAGAAAGGCT
ACGGTGCGTGCTGCTACGTTCGAAGTGTCTCGACCAGAGGAGAGGTGTTA
GTTCGACTGATGATTTCAAAATCCAAGGTGACACCGTTATCTCAGAGGAT
GACCATTGCACGTTTGGAGCTCTGTGGCGCGTTACTGGCAAGCAGATTGT
ACGAGCAAGTAAAACAGGCAATTGGCCGCGATGAGCCTACATTCCTGTGG
ACCGATTCGATGACCACTTGGCATTGGATTCATTCCCCTCCAAGTCGGTG
GAAGACATTTGTTGCGAATCGGGTTTCGAAGATTCAAAACCTTACGGAAG
GAGCCAGCTGGAGACATGTGCCTGGAGTGGTGAATCCAGCCGATGTGGTG
TCTAGAGGCTGCGATCCTGCAACGTTTATGGAGTCAACATCATGGTGGTC
GGGGCCAGAATGGTTGGCATCGACAGAAGAAAATTGGCCAACAGTACCGG
AGTCTAAGACTCTGGAGACGGGTGAAGAACGTTCCAACGAGTTAATACTT
TCTTCACTGGATGAAGAAGGATTTATTGACCATTTGTTCACCCGTTACGG
ATCATACTCAAAACTTCGCATGGTAGTTGGGTACTGTTTGCGGTTTATAC
ATGCTTTGCGAATGAGAGTAAGCAGCTCAAAGGTCCAGCCTAAGTTTGGT
GAGGGCCTTTCAACGGCAGAACGGCAGCAGGCAGAATGGGTATTGTGTCG
ATTGGCTCAACGTAACTCGTTTAATAGAGAATGGAAGGATTTAAACGCCA
AGAAACCAGTTCATCGAGCGTCACATCTTCGAGGGTACCAACCATTCATC
GACAGCAATGGTTTAATTCGGATAAACGGCAGATTGCAACATGCATCTCT
ATCACCTGATGCCAAACAGCCCATAGTGATACCGAAAAAACACCCGTTGG
CAATCCTGTTAGCTGAGTACTACCACCGGAAAAACCTGCATGCTGGTCCA
CAGATGATGCTTACCAGAATAAGGCAACGATTTTGGCTGTTGGATGGACG
ATCGGTGGTGAGAAAGGTATTTCATCAATGCGTGCGCTGTTTCAGATGCA
AACCTAAGGCAGTCACTCAACCGATGGCGAGTCTTCCGAAAAACAGAGTG
ACTGAGGCGAGACCGTTCTCTGTAGCTGGCGTCGATTATTGCGGTCCTGT
TTGGGTGAAGGCACAATCGCGGAGGGCCGCCCCTATAAAGGCTTTCGTTG
CAGTATTTGTGTGTTTTATTACGCGTGCCGTCCACATCGAGCTCGTGTCG
GATTTGAGTACACCAGCGTTCCTAGCTGCATTAAGGCGATTCGTATCGAG
AAGAGGCTTGGTATCGGAGTTATACTCTGACAACGGTACGAACTTCAGGG
GAGCTGCGAACGAGCTACACCGCCTATACGAGCTGCTCAATTCTCCTGAT
GACCGAAGGGAGATCTCATCTTGGTGTGCCGAGAACCAGATATCGTGGAA
GTTCATCCCACCCCGGACTCCACATTTTGGCGGATTGTGGGAGGCTGCAG
TGCGTTCTATGAAGCACCATTTGATTCGCGTCATCGGAAATGCGTCAATG
TCTTATGAAGACATGACAACGTTGCTATCGGAAGTAGAAGCATGCCTTAA
CTCAAGACCTCTAACGATTCTTTCTAATCATCCCACAGATCCAGAAGTAC
TCACCCCTGGACACTTCCTAACTGGCTCGCACCTCCAGCATGTCGTAGAG
GTTGATTTGAAGGATGTACCAGAAAACCGTGTGAACCATTGGCGCCTCGT
TCAAAAACGACTACAACACTTCTGGGAAAGGTGGCGTTTAGAATATATGC
AACAATTGAATGGGAAACACAAATGGGATTGCATTGCGACAAAAATTGTG
CCAGGAACAGTAGTATTGTTAAGAGAGGATAATGTAGCACCTATGAAATG
GCCATTGGCGATAATAACAGAGGTTTACCCTGGTAGTGACGGCATAGTAA
GAGTGGTAAAGGTACGTACGGCTCAAGGCAATGAGATTAAAAGACCAACT
GTGAGAATCTGTATTATACCGAATCAAGAACGACAAATGGCACACGATGG
AAGTTAGATTAAAGTTTGTACATAGCATGTTCTAAGGTTAGGAATAAACG
CATGAAGCTAGCAATTATTTCACGAAACGGATTACAAGCATGCGAGGTAA
AATTAATGAATTTTAGGTGGTCGGCATGTTTACGCCTAAATGCATGCGAT
TTTGTTGCATGCCATAATACGTGTTTGTGAACGGTTGTAACAGTATTAGT
GTAGGCATAAGATAGGATAGGATTAAGAAATATTGTAAATATAGATAGAA
CCCAAAACGCATTCGACCAGAGCAGACGTCCCCCCTTGAACAGCACAACG
AACCATCCGAACA
>2Ty1_copia_Ele1#LTR/Ty1_copia
TGTTGAGGTCTTGGCAACACGGACACCTTATTATTTTTGTTAAATGGGAA
ATGTCAAGTCTGACAGTTGACAGAAGATAGAATAAAGTTGTAACTACTTT
TGGCTGATCACTTGTATAAGAAGGACGTGTTTCTTGCTCTGTGCACAGAT
TATTCAACAGGTTATGGGCCCAGGAGCGATTCCCACGTGTGTTGTGCAAA
GCTGTGATTAACGGAAGATATCGAGTTTGTGTATTTTTTTTGTCGGTTCA
CGATGGCGGGAAAATTGGCGTCCTTTGTTAAACTGAATGCTGTCAACTAC
GAAAACTGGAGTTTTAAGATGAAGCTTTTGTTAATAAAGGAAGGGTGTTG
GAACACGATCTGTGTAACAAAACCAGAGCCTGCTACTCCGGCGTGGACGA
CGATGGATCAACATGCCATGGCAACGATCGGGTTAGCGGTCGATGATGGG
CAGTTAATACACATAAGGAAAGCTGTTTCTGCGAAAGAAGCCTGGGAAAA
TTTGGAAAAAGTGCATGTGAAAAGAACACTGAGTACAAAAGTGAGCCTTA
TGCGGAAAATATGTCGGTTACGGTTAGAACAGGATGGTAATATGGAACAA
CATATCGCAACGCTGACCGATCTCGTCGAAAGGTTAAACGGATTGCAAGA
GAACGCTGTGTTGAGTGAACAATGGCTCGTCGCCATTTTGTTTAGTAGTC
TCCCCGATGAATATGAGACGCTGGTCACAGCATTAGAAGCAAGACCTGAT
GCCGATTTGACTTTGGACCTTGTAAAGGGAAAATTAATTGACGAGTGGCT
TAAGAAGCAAAGCAGATCAAGTGTTTCGGGAAGTGAACAATCAGCTCTTC
ATACGGATAATCGGAAAGAAGAAAGCAAATGTTACTTCTGTAAAAAGCAC
GGTCATAAAAAGGCGGATTGTATGAAGTGGAAACAGTGGAAGAAGAACAG
GCCGAACCAGGGTCACAGTGTGAACAATGTTATGGACAATGGTAATGTGT
GCGACTGGGCGTTCTCAACGATTGGAAAACTAGAATCTGGTGTATGGATT
TTAGATTCGGGTGCAACGTGCCACATCGTGAATGATCGTGATATTTTCGA
TACGTTCGACAACAGTGTGGAGGACAAAATAAGTGTTGCGAATGGTGAAC
AAGTTATGTGTGTCGGAAAAGGATCAGGAAAAATAATAGCCATTGACAGC
AAAAATAGGCTGAACACTATAACGATCAATAGTGTATTTTTTGTACCGGA
TATGAAAGCGAATCTATTATCAGTGAAGCAATTAGTCGAAAAGGGATACA
TTGTCAATTTTGATGCGAAAGGTGCAACCATTAGCAAGAACGGCGTTGTT
GGTGCTGTGGCGGAACTTGTGAACAATCTGTTTGTGATGAAATTGCACAA
TCAAAGTGTACATTGCGCGAGTGAAGCTAACGCGTGTATCCATCAATGGC
ATTGCAAACTGGGGCATCGTGATTTGAATGCCCTAAAGCATCTACCATCA
TTGGTGTCAGGAATGACAGTTAAACCGTGTAACTGTTCTGGGACATGTGA
AGTTTGTGTTCGATGTAAAATGCAACGATTACCATTCCCGAAGAATTCTA
ACAGCAAATCTACTAGTGTTTTGGATCTAATACATACAGATGTATGTGGA
CCAATGCGGACGGCGACGCTAGGTGGAAGGCGATTCTTTCTGACGTTCAT
CGATGATTTCAGCAAATATACAGTGGTGTTTCTTTTAAAACGGAAATCAG
AGACGTTGAACTGTCTGAAGGAGTATGTCGAACTGATTCGAAATAAGTTT
GGGAAGAAGCCAAAAGTGCTGCGGTCAGATAACGGAGGAGAATATGCTGG
AAAGGAATTCAAGGAATATCTCAAGGACAATGGTATAGTTGGTCAATTTT
CTTCGCCGTATTCGCCTCAGCAGAACGGCACAGCTGAGCGTAAGAACAGA
TATTTGGTCGAAATGGCGCGGTGCATGTTATCCCAAGCAGGACTAGATCA
TCGGTATTGGGGTGAAGCAATAATAACTGCCAACTATTTACAAAATCGAT
TACCATCACGTATAATAGAAAGTACGCCCTATGAAGTTTGGAATGGAAAG
AAGCCAACTATGAAACACATTAAACCTTTTGGCATAGATGTTTACTGTTA
CATACCTAGTCAGAAGCGTGGAAAGCTAGATCAAAAGGCATGTAAGCTTA
AGTTGATGGGATATAGTGAACAGTCTAAAGCGTATAGGTTGATAGATGTG
ACGACTAAAAAGATCACGGTTAGTCGGGACCTGAAGTTTCTGGATAGTTT
TGGTGCGGTACAATGTCCTCATGGTGTGAAAAAACAATCATCATCGAACG
AAGTGTTTATACCATTGGGTTATCGGCGTGAAAAGTGCGTAATGAACAAT
CTTGCGGAAGAGGTATCTGAATTTCATGAGGTTGATCGAGATTCTTATAT
TGGTTCTTTGACGTGTGAAGATGAACAAGTTTCTACCATCGATGAAGATC
CTATAAACGAACAGGATTCAAGTGACGATGTTTGGCAAGATGCTGTTCAA
GACGAAGAGGACAACGTTCCGAGAAGATCGACACGATCTACTAGAGGTAA
TTTACCTGCTAGGTATGCCTGTTTGGCGGATGCTGAAATTCAGGAGGAGC
CTAAAACTGTAAAGGAAGCGTTGGCACATCCGGAGCATGAGAAATGGAAG
CAAGCGATGATGGACGAACTCGAGTCCATGAAGAGCAACAATGCATGGGA
CCTGGTTAATGTTCCTGAAGGAAAACGTGTTTTGGGATGCAAATGGGTGT
ACAAGCTGAAACGTATGGCGAATGGGAAGATCATTCGTTACAAAGCTCGA
CTCGTGGCACAGGGTTACAATCAACGATACGGCAGTGAATATGACGAAAT
TTTTGCACCACTTGTACGGCAAACTACGTTTAGATGTTTGATGTCTGTTG
CGGCTAAACGTGGAATGGTTGTGAGGCAGTATGACATAAAGACAGCGTTT
CTAAACGGTGACCTTGAGGAGGAGTTATACATGCGTCAACCACCGGGTTT
CATTGTTAAAGGTGCACAAAACAAGGACTGTCGTTTAAAACGTAGTATAT
ACGGATTGAAGCAAAGCGCTCGGTCGTGGAACATAAAACTTCATAAGGTT
CTAGAAGAAGAATGTTTCAAGAAGAGCGAGGCAGATGCATGCTTATACTA
CAGGGAAGTGAAAGGAAACAGATGTTACGTTTTAGTTTATGTCGATGATC
TCATTATAGCTAGTAATGTTGAGAGTGACATTAATTCGGTATATACGACA
TTGTCAAATAACTTCGAAGTAGTGAGCTTAGGAGAAGTGTCCAAATATGT
AGGCATTGAAGTAGAACGTGACAGTGCGGGTGATTACCATATTTCACAGC
GGAATTACATAGAAGATGTGATAAGATCTACTGGTTTACAAGAAGCTAAG
TCCTCTAAGATTCCTATTGACGTAGGTTATATGAAACCAGATAGGGAAGA
GAAACATTTGTCTGATAATGTGGCATATCAAAAGTTGATTGGAAAGTTAT
TATTTGTAGCTGTGAATAGCAGACCGGATATTTCGGCAACTGTATCGATT
CTTAGTAGGAAGCTACAAAATCCAAATCAAAGAGACTGGAACGAACTAAA
AAGAGTTGTGCGATATTTACAAGGTACTAAAGATCTGAAGTTAAGGATTA
GTCGTAGCAATGATAACTCAGGCTTGGTAGGGCATGCAGATGCTGATTGG
GCAGAAAACCAAACTGATCGTAAATCAAATAGTGGATTCTTGTTCAAGTT
TTGTGGAGGTACGATTAGCATGGGCATGTCGTAAGCAGACGTGTGTCTCC
TTGTCTACAACAGAATCAGAATACATTGCTTTGTCAGAGGCATCACAGGA
AGCTATTTGGTTGAAGCGACTGTTGCGAGATCTAGGTGAAGATGTATCAA
TAACTATCAATGAAGATAATCAATCATGTTTAAAATTATTAGACTCAGAC
AAGTTTAGTAACAGAACAAAGCATATTGATACAAAATACAATTTTGTGAA
GGACTTATCTAGAAAAGGAGCTATCAAGTATATATATTGCCCAACAGAGA
TTATGAAAGCTGACCTACTTACAAAGCCCGTACAGCGAGTTAGGATTGAA
CAGCTTAGGAAACGAAGTGGATTAGAGTAATCGAAGCCAGTGTTGAGGAG
GAGTGTTGAGGTATTGGCAACACGGCCACGATATTATTTTTGTTAAATGG
GAAATGTCAAGTCTGACAGTTGACAGAAGATAGAATAAAGTTGTAACTAC
TTCTGGCTGATCACTTGTATAAGAA
>2Pao_bel_Ele3#LTR/Pao_bel
CTTGTAATTCAGACCTCAAGCAAGAAGCTTGTGTTTCATTGTCATGGTTT
CCATACAGAATCGGGAAAGTTTCACCTTTGCCTTCCCTACGGATGTTGTT
TTCGCACTTTGGTGTTTCTCCACTCCGTCGGAAGAATTAGACGAAATCAA
GCCAGGCAAGAACCACGGTTAGAAACTTCTCCTGATTATTCAGGAAAAAA
GGCTAATCGTCTGATCGAGCTACGGCATTCCCGTTGTCCACGCCGAGTTA
GTGAAGTGCGTGTCCTCCGCTAAAAACTTCTCTTGATTATCCAGGAAAAA
AGGTTAGCCGCCTGATTCAAGCAACTCTGACAAGGCCAGGAATCTGCGCG
GAGATTACCCAAATCGATCACTCCTTCGCTTAGTCGACTCGGATCAGCAA
TTGCTGTTACGTACGTAACGGACGGTTTGAAATAGATTAGAAAATAGTAA
ATTTTTGTATGACATCTTTGTCGTTGGTCAAATAAACAGATGAATTTTGA
AATGGCCCCATAAAAGAAACCATCGATAAGACTTAAGAAACAGAACGTTT
TAAAATGCACCGAGAGAAAAAAATAACAAACGTCATAAACCAAAATGTTT
ATCTTAAACGCGGAAAGAACTGGCACTTGGACACAAGCAGGTATAGTCCT
AGACAGAGGCAATAAAGAAAAGGATCTTTCTACATCTGCATACCAGACGG
GAGAAAAACAATAACAGCGCAAGGGCATAGGACTTAAGTAAATATGCCAT
AAGCGAACTAGAAAGCGTGGGAAAGACAAAAGTCAAATAAGAATAAACAA
CATAAGAAAATGCACGATTCCATTATAACGCCCAGGTACATAGAGAAAAC
CGAGAAAACATATGTAACAATATGTAACAAGTTAAGCCAGAATCACACCA
ATACACGTAACTTGTGCGTATAAACATTATCACACACAACCATATATGTT
AGTATATAAGCACGACATTTTTTGTTAATAAATCAGAATTAATCTAGAAC
TCTAAGGGGAAAAGTCTTGTACTTTTTCTTGTAGCTCTGGTTTTTTCTCT
TCCAGCTTCTCTGCCTATACGAACCGTCTTGGACTTGAATTTCCACCTTC
TTGCATAGCTTCCGATGTACCGAGAAGAACTAGCGGGAGGTTTAATGAAA
TCTCATATTCACTGACAACTTGTTGGCAGAGGAACTTCTTAACTCGCTAG
CGATATAAACACAGGAACTGCAGGCCAAACCTTCGCGTGGCCTGGCCTGG
TTTCGTCGCTAACATTGGTGGCTCCAGAGAGGAATTTCTCTCATCATTAG
AGGACCGACGTACCTCAACTAAACTCTTCGTACATAAGGGTAATCGCCAT
CGGGAACAAGCGAAATTGACTTGTTAGGATACAACCTTCAGGCTCTTCAG
GGAACTGACCCACGAAACAAACCATTAAAGGCAACATCAGTTTAGACTGG
GCAATAGGACAGACCGGCTTCTGTTTTTCTACCTTCAGCGGACGTAAGTC
CCGGCTAAATTTGAAACTTAACAAATCATAAAAATCCCACCAGAATGGGT
TCAAAAGGAAAGAAATATTTCGTCGAAAACGTTAACGGTCACTGCAGACT
TTGCACAAGACCAGACGAAGCTGACCGAACCATGGTTCAGTGCGACGAAT
GTGACAGATGGTTTCATTTGTCATGTTTGGGTTTAGAAAACAAGCCCTCA
AAGGAAGAGGAATTTATGTGCATCAAGTGCAAAGTAGATCTCTCCCAAAC
GGTTCCAATACCGGAAGATAACAGCCAAGAATCGGCGATCAAAGCTTTAA
CAGAAGTATTAAAGCAAAATAGCATATCTGATTCTTCATATATCAAACGA
ACAACGCTAATCGATCTTCCACCTTTTGATGGAAGACCGAGGGACTGGCC
AAAGTTCAAACGATCTTTTGATGAAACCTCTAAAGAAGCTGGATTCAGCC
AGCTAGAGAATATGAACAGATTGCAAAAATCTTTAAAAGGAGATGCAGAA
AGAAGCGTCAGACCATTATTCCTCGATCCAAAAAACGTATCAAAAATAAT
TACAAGATTGGAGGAATTATACGGTAGACCAAAATTAGTTTACCAAGAGC
TTTTAAAAGAGGTAACGAAAATTCGTGTGGACAACCATAAAATCCCCGAA
TTAAGTGAAGCTATTGAAAATCTAGTAACCAATCTTCAGGTTATGAACAA
AATTGACTACCTCTACGATCATCGACTAATTGATGAATTAATCGAAAAAA
TGCCAAAATATCTTCAATCGAAGTGGATAGAGTATAAAAAATCCTTAAAA
AATGACGAAATCATAACACTTCTTCATTTGTCGAGTTGGCTAGAACCAAT
CGCCAGCAACATTAGACAAATGACTAAAAGAAACGAGCGTCAATCTGTAA
ACATACATGATGCCAGATCATCAACAAGCGCTAACAAAGCAACTAGATAT
CCTGATAAAAACGTTAGGGATAAACAGAAATCGTATAACCAACGTACGAC
AAAGATGCGTCCGGTTATTAGAAAACCACAATGGACACCGAAATGCCCCA
TGTGCAAAGGTGCACATCTAATTCCTAATTGCGAGCAATTCAAACAAAAT
ACAATTCAAGAACGATATACAATTGCAAATGAATGCAAGTTATGTCTAAA
TTGTTTAAAGAGCAGTTATCATGGAACAAAAGAATGTAGAGGGGGCTCGA
AATGCAATATTGATCAATGCAACAAAGTACATCATCCTTTATTACATCGT
CATGACAAAGAAGCATCATCTACCGTTAATTATCATAAAACGGGACGTAA
TATTTACTATCAAATTGTTCCGGTGACTTTAATTAATGGAAAACTAAAGG
AAAATACGTACGCATTTTTAGATCCAGGGTCTTCGCTCACACTAATCGAG
CAAGAGATAGCAAACAAATTGAATTTGCGTGGAAAGTTAGAACCACTAAC
TATGACTTGGACGAAAAATATTTCCACAAGAGAAGACAATAGTCGACTTG
TGGAATGTATGATTCAAGGAAAATCCGAAAAAACGAAATATCAGTTGAAA
ATGGCTCGAACAGTTGCAAATCTTCAATTGCCACAGCAAACAATTGATAA
GGATCAACTATTGGTTAAATATCCGCACATGAAAGATATACCGATTGATT
CCTACTTCAATGCACGTCCTTCTATTCTCATAGGCTTGAATCACAGTCAC
CTGCTAGTGCCACACTCCAGGGTAATGTCCAAACCAGATGAACCTATCGC
TATAAAAACTAAATTGGGCTGGTTAGTTTTTGGATCAGATATAACTCAAG
ATTACAGTGAAATAAATCATTTCATGGTACATAAGCATGAGCAGCTAATG
AACGATATGATCAAACAATACTTTTCAACCGAAGATTTTGGAGTGAAGGT
AACAAAAACGCTAATATCTTCCGAAGAAGAAAGAGCAAGAAAAATAATAG
AGAAAACTCTGAAAAAGGAGGATGGAAGATACGAAGTAGGACTGCTCTGG
AAATCGGACAATGTGGCATTTCCAGACAGCGATAAATACGCACTTCGGCG
TTTAGGAGCGCAGGAAAAACAGTTACAAAAGAACCCACAATTGCAAGAGT
GGTTAGAAAACACATTCAAAGAATACATCCAAAAGGGATACTTGAGAAAA
CTAACGGAAGATGAAGCAATGAGGAAAACGCCAAGAACGTTTTATCTTCC
ACACTTTATTGTGGTAAACAAAAACAAACCTCAACCAAAACCCAGAATAG
TTTTTGACGCTGCTGCAACAGTCAAAGGAATTTCACTAAATTCACAACTT
TTATCTGGGCCAGACGAAATGGCTTCTCTGTTCGGTATTTTGATTCGCTT
CCGTGAAGGAAATATCTGTGTAACTGGCGATATTAAAGAGATGTTCCACC
AAGTGAAAATCCGTAAAGAAGATCAAGACGCACAACGTATCTTATGGAGA
AGTTGTGAGACGAATAGATTTCCAGATACGTATGTGATGCAAGTGATGAC
ATTTGGAGCAACGTGTTCTCCAGCATGTGCACAAGTAGTTAAAAATCGTA
ATGCTTTCGAACAAAAGGAAACTTATCCTCTGGCACTGGATCCCATAGTG
AAACAACATTACGTGGATGATTATTTGGACAGTTTCTTTACGCTAAACGA
AGCTATTGAGACTACAAGACAAGTTATAGAAGTGCATCATAACGGAGGAT
TTCATATTCGGAATTTCACTTCGAACAGAAAAGAACTTTTGAAATCGATT
CCAAATGACCGCGTTCAAAAATCATCTTCCGTAGTGGTTTTGGAGGAAAA
AGATTCAGTGGTAGAAAAAATACTTGGAGTACAGTGGGATACTGTTAATG
ATACATTTGGGTATAAAGGTGAAACTACCAGAAATCAACTGCAATGATAC
ACTCACAAAACGTGAGCTGCTTAGCTTTGTAATGAGCATTTTTGATCCAT
TGGGATTGATCAGTTACCTCACCATACATGGTAAAATAATAATGCAAGAA
GCACACATTGCTACGGAAGATTGGGACACAGCTCTCCCAGAGCCGCTGAA
GAAAAAATTCACCAATTGGAAAAACATGGTAAATTCGGCAAAAGATTTAG
CTATTATAAGACAAATAGTGTTCACAAAACCAGAAAATATTGAATTACAC
ACCTTTGTGGACGCATCAGAAGAAGCTTTTGCTGCATGTGTTTATGCAAG
AAGTCGTACTGGTACAAACTACATTGTTAGATTGATTGCCGGAAAAGCAA
GAGTAGCACCAATCAAAGCAATGTCAATACCACGACTGGAACTACAAGCC
GCAATATTAGGTTTAAGGCTGACTGAAGCAATTAAGAAAGAGCTTCGCAT
TCCAGTATCGAAAGTAACATATTGGAGTGATTCACAAACGGTACTTGTCT
GGATTAAAAGTGAACACAGGAAATATCATCAATTCGTTGCACACAGGGTA
AGTGAAATACTAGATTCTTCTAGCGTAAATCAGTGGCGATATGTTCCATC
TAATCAAAACCCGGCAGATATAGCGACAAAGCCTGCGACAAACATAACGG
CTTGGTTTGATGGTCCTTCATTTTTGGAACATACTGAAGATTTCTGGCCA
ATTCATACCTTAAATAAAACAACCAACGAAGAAATTCGTTTCGTAGGGTT
AAATTGTCATTCAGTGACAGTTTTACCGGACAATAATTATTCATCTTGGG
AAAAGCTTCTGAAACATGCCGTCTATCTAAAAAAGTTTATAGATTTCCTA
CGTGATCGAAAACATTTCAATAAAAACGTGGAATTCGAGGATGTGAGAGT
TGCAAGAAACTCACTATTCAGAAAAGCTCAATGGGAAGGATTTTCCTTCG
AAATGGAAGACTTAAAAAAAGGATTATCGGTGTCCAAGAAAAGTAATATT
CGAAGTTTGATGCCATTTCTAGATGAAAACGGCGTTATGAGATCAAAGGG
ACGATTGGAAAATATTACGGCAATATCAGAAAATGCACGAACGCCTATCC
TTCTTCCACAAAAGGCTCGCATCGTAAAACTTATTGTGCGACATTATCAT
GAAAAATACCTACACCAGGCAGATAATGTTGTAATAGCCGCCTTAAGACA
AATGTTTTGGATAGTAAATCTAAAACTAGTTTTGAAGAATGTCAAAAGCT
GCTGCCAGAAATGCATTTTACGTAACGCAGTACCAAAACCGCCAATGATG
GCTCCACTACCACAATTTAGAGCTCAACCCTACAACCCACCTTTTCTACA
TACCGGAGTGGACTACTTTGGGCCTTTGGAAGTAGCGGTAAAAAGATCCG
TAGAGAAACGATGGGGAACGATTTTCACATGCATGTCAACCAGGGCAGTG
CATATTGAGTTAGCTGAGAAATTAGATACCGACAGTTTCTTAGTCTGTTT
GAAAAACTTTCAACACCGCAGAGGAAAAATCGCTCATTTGTACAGCGACA
ACGGAACTAATTTTGTGGGAGCAGAAAAGGAGTTGAAGACTCTTATTAAG
GAAATTGATGAAAAAATGGGAAAAGAAGCTGCAATGAAATACGACATTAC
ATGGCACTTTAATCCTCCATCAGCACCACATTTTGGAGGATCCTGGGAAA
GGCTTATTCAAACCATAAAAAAAGGTTTACGTTTCATGGCCAATGAATGG
AAACATAGAAAACCGTCTCCAGAAACATTGCGAGCTACTATGATTCAGAT
TGAATTTATGATGAATTCTCGCCCACTTACGGATATACCATTATCCACAC
AAGATGATGAAGTGTTAACACCATTTCATTTTCTGATAGGTAGAGCAGGG
GAAAATATACCTCCAAATCCTATAACTACGGCAAATACGAATAGAAAAGA
ATATATGCGCATTCAGCATAATTCCAAAATCTTTTGGGATAGATGGAAGA
AAGAATATTTGCCTAACCTTATCAAAAGAAACAAATGGACTAATAAAACA
GAACCTCTCAAAGTAGGGGACATTGTTGTTTTAACAGAAGACAACGCACC
ACCTGGGAAGTGGTTAAAGGGGAAAATTCTTGAAGTTCATGTTGCCCCAG
ATGGACAAATCCGATCAGTAGTAGTAAAAACAAAGGTTTACACTACAGTA
ATGACTGAAATGTGCAAGATCGACAAGACGCTGATGGAAACCAAACTATC
GCTTGTTCGTCTCAATCCAAGTGAATTTGTATCGAACTTAGTTAAGCGTC
CTGGATATACGGCAGTAGTCGCCGCAGAAGTACTATACATCCTCGAGTGC
AAGCCAGTTTTTGTCACCTATGACAAAAAAGATGAATGTTATCAAGAAAA
ACCGGTCAGCTACAACAATCGCTCGATGTTTATGGCACCGGTAACTAGAA
TGTTACAGCAACGGGGTACTCAAATGGCATGCACAACATTATTACCAGCT
AAATTCAATATCGGTGGCAGATGGTATACGACAGACCAACAAATGCGAGA
GACAACACCGCCACAAGAGTTAACAACAGATATTGTTACAAGTTGGTCAT
ACACACCTTTACCGAATCTAATGGAAAGTGGAGTGTACGATTATGAAAAT
CTGCAAACAATGAAGTATATGGTGTACGAGCGAAGTGACAAAAGAATCGC
ATCATCAGTACTGCACAAAATGATATCAGGTCACCATCCAAATCTTCAAG
GTTTCTCATCTTATTTCAGAGAATACCATCCACAACGCTCTCGAAAAATA
TTGGTCTAAATTCCTGTCATGGTCAACCTGGTTGGGCAACGTAACTTCAA
CAGCGATTGGTATCTATATAATCGCCAGGACGATCAAATTCATAGTTGAC
ACTTTAATCCACGGCAGAATATTATATGATATTTACGGGTTCGGCTGGTT
TCTTCTGGCATCGTTTTGGGACTCTCTCACCAATTTTCTGTCTCATCGTA
GCAATCTCAAAGCATCGAGGGCTGAGAACGAAACAACATATCATAATCCG
GTTCAAACAAGAGCAGCCGTTTATGCTGACGAAAAAGAAAATGTAAGCAA
ACAAATCAATGCGCGTATCTATCCCAAACCCAGATGAAATAGAGTTAGGA
GATAGGCCTGCTTTCAAACCTAGAATAAGAAGTAATTCATAGGGATGAAT
TACGAGGGAGAGAACATAGACTGGAAAAGATTATTGCTAGAGCCCAACAC
ATACATTATCGCTGCGCATTTAGTTTCACAAAAAAGGACCAACGCGAAGA
TCAAGGTACGATCGTATTATCCGTAGTGTAGTGGCGGAAAGATCACTCGC
GAATAGAGTAAACGACGCACAGGCAAAAATAAGAAAATAAACATACGCGC
TAGCACTATGAATTTTGCCTATCAAAATATGTATAGGACGATGCGCGATG
CATTACCCAGAGCCATAAAAAAGGATCGCCCACGTGATCTCACGGTCTAG
AACCATAAACAGATAAGAAAACGTCGCTCCAAGGTTCGGGATACGCCCGA
CACTATAGGTTTATGTTACTTCAAGGCAAGAGAAGTTCTATCTTTTTTAA
ACTTTTCCTTACATTCTAACAACCTAATTTTCGGGATTATTTTAGTATAT
AAGACAGGATTTTTTGAGAATAAAATGGACTTGTAATCCAAACCTCAACG
AAGAAGCTTGTGTTTCATTGTCAGGGTTTCCATACAGAATCGGGAAAGTT
TCACCTTTGCATTCCCTCCGGAAATTGGTTACGCATTTCGTTGCCACCCC
ACTCCGTCGGAAGAATTAGACGAAATCAAGCCAGGCAAGAACCACGGTTA
GAAACTTCTCCTGATTATTCAGGAAAAAAGGCTAATCGTCTGATCGAGCT
ACGGCATTCCCGTTGTCCACGCCGAGTTAGTGAAGTGCGAGTCCGCTGCT
AAAAACTTCTCTTGGTTATCCAGGAAAAAAGGTTTCCAGGCCTGATTCAA
GCAACTCTGACAAGACCAGGAATCTGCGCGGAGATTACCCGAATCGATCA
CTCCTTCGCTTGGTCGACTCG
>2Pao_bel_Ele4#LTR/Pao_bel
TGGGAGCTTCCGACAAGTTTTGCCCATCGAGAGCTTTCTAATGTAACGAT
ACCGGCGGCCTGGAGCCTGGAACCTGGCCAAACGGTACCAGAATTCGAAA
AGGGATAAAGCACAGGGGATCAAGTTTTGGGGCGATGATATTATTTTAGA
GCGTAGTGCAGTACGAGTGCCGAAAGGTAGGCCAAGAGTTTGGGATAGTT
TTGGGTTGAGCTGATTAGCCGCAGGCATTACTGGGCCCTTTCCTGGACGC
GAAATGCTCACATAGCTCTGCAGATAGTAGATTAAGCTGTTACGTTGCCT
TTTGCTATCTGAGAAGAATTTGAAATTTCAAATTTCGAAAATCGGACAAA
AATAGAATTCTGGTAACAAAACCAAAAAAAAAGCCCTCTGTATGTATCCC
ATCAATTCGAGTCTTTAATATTTAACGTACGTCGCCCTGATGCGTTCCAG
CGAACTGACCGCCGTCCAAGGCGCGCGTCTTCCGGGTTGGAAAAGTCGTT
AAAAATCAACAAGAATGATTGGAGTCAGCGAATCGAAAAATCGATTAAGA
GGTGTGAAAAAAGTGAGAATGAAGCATTTCTTTTCTATTTTTATGACTTT
CCTCCCACCTGTGTGTGTGTGTGTGTGTGTGTGCGCGGGTATGTCCTCTC
CAGGCATGGAAAACCGAAGAGCTGGCCCGTTCCATCACGTCCCGTCTCTT
ATGCGGACCAATTCGAATTCGGAAACCATCATCATCGTCAAGAAGCCGCC
TCTGTGTCTCTAAGCCACCACCACCACCACCCATATCTTGTGGCCTCGTG
CGGCTTGCCCGCCATCTTATTAAATCGCATCGCATCCATTGGGGAGAAAA
AAATGCTCATCCATTTCGATTCCGTGTTACATGCTTGATCCACCAGCATC
ATCATCCTTCATCCCTATGATTTAGGCTTCCGCTCCACCTTCGCTCGCCT
CCTATGCTGCTACCGCTGAGCGTCGTTGTCCTATTGCTTTTGTCCTACTT
TGAGCGAGCATAAATAACGGCACGCGAGCGTGCGAGCGTCGTTAGAGAGC
CAGAGCGGCCTGACCACGCGTACAGGACGTCCTCAGATGAGATGGAAAGG
ACCACTGCTAAAAGGACCCCGTGATGACGTGTTTGTCGTCGGCACAGCTC
CTATCGCGTAATTAAATAGCGACCAGCGGTTGGTAGTGGCTCGAGCTTGC
TTCGTTTAGTTTTTGGGGTTTGTGTGTGTGTGTGTCACGCTAATTAAGCG
CCACATTTGCGCAAAAAAATAGATTTCCTAAAAGAAGAGAACTCACTCAA
ATCACTCAAAGCGCATCATGGTATAGTCCTGATAGCTGCGTGTAGCTTTT
GTGCCAAGTCGTTGTTAAAGCGTTAAGGTGTCCACATCCTTATAGCAAAC
GGGCTCTCTTTTTTTTAGCCTAGGGGTTCCGATGAGGGGTCGGGGGCTGC
AATGAGGGCACCGCGTACCGTGTTTTTAAACAAGTTGTCCTAAAAGGTCA
GATCGTCAACAACGACCACGCTTTCAAGGTGAAAAGTTGGGAGCAATAAC
CTCGCCTAGTTCACAGCTTGCGGACAGGGGGGGAGGCAAAAACGACCACT
TAGCCATCGCGCTCGTCTTTAACACGATTATTTGGATTCATGGATTCACT
TACACATGAGGAGCCCGTCCACATCACATGGTAAATTGTGGCAGCGAGAC
ATCCCACGTTCCACTTTTCAAGAAGTGTTAGTTCACTTCACCACGCCTTA
CGAGTGGTAACAAACGAATGTGCCTCTTTGGTTAGTGGTTGGGAGGCGGG
CCAGTCGCTTATGTTTTGTTTGCGGCAAGCGAGGAACCTTTCAGAACCGT
TTCCTTTTGCATAGCAAAAGGCACCTTTTAACTTCGTTAAATGTGACGTC
TTATTTTTCGTGGGAAGATCACATGCTGCGCGTGTGTCGCCCGTCCGGGG
AGCAGGCCTCGTCAAGAATAGCCTGTGTTAGACGCAGTCAGTTTCAACAG
GGTGGCAGCTGCGTTAGAAGCCGCAAGTAGAGAGCCGCTGCTCATTGTCC
GGGTCACACATGCATGCACGTAAACTAGGGACACACTCACTAACACACAC
ACACACACACGTACACACATACACCAACCTCTTTTACACGTTGTTTACTT
ACTCCTCGTGGTCATCGTCGTCGTCGTCGTCGTAGTCACCAAGTTACAGC
ATGCACGGGGTAAATCTAGGTAGTCGACGGCGCGTACTCTGGCGGTTACT
GTCGTAGTGTAGGCACTTCAGTGAAGGGAAATCGCAGTGGTCGCAATGGC
AGTCGCCACCTTTTATTCCTGCTTGAGATCTAACGACCGTCTCGGCGTTC
CCGTTCCCTCTTGCCTAGCCTTTGGTTTGCTGCCTATCGCCTCTGTCCTA
GGGCGACGTTGTGTTCCATTTAAATCGTAGTCGCACACATCATCCTCGAG
GTCCTTCTCCCTCGCTACCTACCCGCAACAACTAAGCCCTCGACGCCCCT
ATTTTTGTTAAAATTGTGTGTGTGTGTGCATGTTAGCAGGGGTTTTAGTG
GGAATACGCCCTGTCGAGTACTGTGCCTGTAAATGTGAGCCTCCGATTAT
TAGTCGGCTTTTTAGCGGCAGCTGAGGTAGTCATCGTCGTCGTCGCCGTC
GTCGTAGTTCATCATGTATTACATGTGAATCATCAGGCATTATAGAATAA
GCGCGAGCGAGAGAGAGAGAAAAGAGGTAAGCGTAGGAAAGAGCGAGTAA
AGTGAGAGGTCAAATAAGAGAGAGAGTAAAAGGGAGTGCACCCAGTAGCG
ACCAACGACGGACCAAAGAGAAGCTGCTTATGAAAGCGTCGCTAGCTCCT
ACAGCATGCAGAAAGCCTTTAAGGCATGCCAGTCTAGGACCCACCGGACG
TAATATTCCGGTATTACTACTACGAAAGATTGGTGTGCGGTGACGAGTGT
GACGCCACATTAGACTGGAGTGTGTGACGAGAGCTTGTCTGTACTGACGA
CGACCATCTTTCCTATACTCTCATTCTCTCTATGTCTCGCACTCTCTCAC
TCTCTCGACGGACCTCACTTCCTATAAAAAAAAAAATGTTAAATAGGAGA
ATGTTTAAGCCACAAACACACACACACCTACATACCCATACATATGTAGA
GAGACATACACACCAACTGCCGTTCGTTTTCGACTGGAAGGCACGCATCC
ACCGGTGGACTCTTCCTTAGTAGGAATGGTAAACGAGGCAAACGCATACT
AGTCGTTGGCGCGATCCCCACACACACACACAAACATATACAGCTACTAC
AATCGTTGTCCCGTACCTCCTACATTACTACCGCCCGTCGTTCCTCCCCG
GCGACAACTAAATAAACGGAGTGGCTCGATATTTATCATAGACCACCGAT
TATGGAAGCATTATATCATTATTGCTATTATTAGTTAGTATGAAATAAAA
GCATGTGTTGGTGGTGTGCCCGCGCCCAAGTGGAAAGCCCCATACAAAAA
GTGCTAGGTTCGTTGTCCGACGGCATCAACGATGGTCGATGGTGATGGGC
TCCCATCGGTTCTAACTTAATATGAAAATGGCTCTTGAAAACAAATATGC
ATACTAAAGTAAAGAAAGAGCGACCTTCCGCTCTCTTTTGTTTTCGGCAA
AGGATTTATACCAAGCGTAATTGCAAATAGCTGAATTTAGACCAAGCGGC
GGAATGATGAACTGTGGAACACCTGGTGGCAATGGTGCTAAGGCCAACTC
ATCGTCTGCGTCACTTCACATCAAAATCAAAATATAAAAGGTGTCATAAT
ATAAAAGGTGACTTCCTTCTTTTGAAATTTTGCCACAGTGAAGGAACAGG
AAAGGGTCCGATGACCAACTGCGTGGGGAAGAAGAAGGAAAAAAAGGGAC
TGGCAATGTCGACTGTAAAGCCAGTAGGCCATAGGATGACAGTAGGCAAT
AGGATGACAGTAGGCAGTGAGATGACAGTAGGATAGAAAGGATTGTCAAG
CGTAAATTGGCCATGTAGCCCACGGGTGCATGGCCGATAGCCTTCCTCAA
ACGTCTTCCATATACCATGTTTCACTGACAATCCGTTGACGTAAATGTAA
CGCATTAAGAATAGCTCATCTTTTAGTCTTCTATTAGTCATGCACTCATG
TTACTGATTTGTAGTTGTGTATGCATTTACCTATGTAGCTGCACGTATTT
GCTGCGTAGGTCGAAGCTCGAGTAGCTTTTTTTTGGCCCGTCATTCGTTT
CTCATAGCGGTATTTACTATTGCTTAATACGCCTCGACAATGAGTAGACA
CGGTAGTATGGCTATGTTTTATAAGATGCTTTGCAGGTGGACTAAGGCCA
TGATGAAATTTAGAGCATGCAGATTATGTCAGAGCAGTATGCCTTAGATG
AAAGTACGACTATGGGCAGTAGGACAAGTAGCTGGACACTCTATCGCCTT
AGAACTTCAGTTCAGTTCCGTAACTTCTCCTTCCTCCTACCAACGACCAC
GTGGCGCTTCTCCTGGTTTTGACAAAGATCCTACAAGAGCAATGTAATAA
AAGTTTGCACGGGACTGAATAGGTTGCGTTTCGCATTTTACACTCTTGAC
AGTTTATCTTTTTTTATGTGGAACGCTTTATGTATGTGGAACGCTTGTTT
GGTCTCTAAAATGTCGGTTAATCTGTCTATCCCATTGTTGAGCTTGTATA
AGCTATAGCTGAAACTACGCGACCCATAAGTGGTGCGTAAGGCGGCCAGA
GATATCAGTGGAACCCGCTAGGTGTTAGAACTTTCAGTAAAATTATTTGG
AATAGTTTAAGTCCGCCGAAGCCGTTTGTCGTCGTTTGTTAGCGCCTTCC
AAGCAGCACGAAGAAAAAAGGCAAAACCATAGAAAGAGTTTATTTTTTTT
TCTTGTAGGACAACGACTGCTATTCGCTTGTTCGCTTGCCATGCGGTTCG
ATATGAGACAAGATGCACCTTCACAAACGGGCACGCGAAATAAGATCAGT
TCGTGGCTTGACAACTTCGCCAAACAACGTTGTTGGGGGTAGACAGACTT
CGGACGATCACAGACACCCACGTTTTTTTTTCAAACGCGAAGGCCTTTTC
GCATACGTGTTTAACCGGTGGAGGAGGAACGATCACGCATCGACACGCCA
ACGAAAGAGTAGTGGAGCAAGAAGTGACAACGTTCATCGACCATCTGCCT
CGCCATTCAACGAGGGGGGTTCGTATCGCGCCCACCTGGCCCACGGCCCC
GCTTGCCCTGAACCACATGTGCATTCTTGTGTCTTTGACCCAGAGATCCA
GGGACCGAGTGGCGTGATGTCAACAACGCCAGCAAACACACACACACACA
CTAAAAGCCTTTAAAAACGGTTCAAAGATGGAAATGGATGGAAAGGATTG
CTGCCAGGCATGCAGCGATTCCGTGGCGGACAAATTGTATGTGGCCTGTG
ACGCTTGCAACACATGGTGGCACTTCTCGTGTGTCGGGATAACAGAATCA
CAGGAGACGATGAATAATAGGAAGTGGTTTTGCGTCGCTTGTACGGGTGG
CACTGGAGCGGTAAAGCGGACGCCGACCAGGCACATGGAGCCACAAAAGG
ACGCCGAAAACCGTAACCTCAAAACGGTTGAGGTTAGGAAGCAACTCACG
GAAGGCCCTCGTCCACGGCACACGAGCGACAGCGTGGCGGCAACACATAA
CCTCACTCTTGCTGACGATAGGGATAGTTTGGCTAACCGGCTTGCCATAA
TGAAACGCCGGCAAGAGGCGGAGAGGAAACGGGTGGAGCTAGAACTACAG
CTGAAATTCGTGAAGGAGGAAGAGGACTTGCTAGCCGAGGAGTTGGGGAT
AAAAGACAATCCGGAAACATCAACTTTGTTACCCTCCCATGCGGCGGATA
ATATGGTGCAGCACTCACAGCGGAAGGAGCGTGAACAAATCCAGCGTGAA
GGCGCGCATCGTGGTACACCTACCGAATTGCCCGTGTTTGCCGGTGACCC
GGCGGACTGGCCGCTATTCATAACGTTTTACGAACACACCACGGAAAAGT
GCGGTCTTTCCAATTGGGAAAACATGCTACGACTGCAGAAGGCGCTGAAG
GGTCCCGCGCTAGAAGCAGTGCGAAGCAGGTTGCTGTTGCCGGAGGTGGT
GCCGCAAGTGATAGCGACGCTACGATCACGGTATGGGCGATCAACACATC
TCATCTCGGCGTTGATCGATAAGGTGCATAGAACCCCTGCACCGTGTTTG
GAGAAGCCGGAAACTGTGGTTGCTTTCGGCGAGGCAGTGCAAAGCATGGT
GGACCACATGAAGGCTGCTGGACGACAGGCGCATCTGACCAACCCGCTGC
TACTGAAGGAGATCGTGGAGAAGCTGCCGATAAGTGAGCAGTACAATTGG
ACGCGGTTTGTAAGCCACATCGAGGAGCCGGATCTTCTGATGTTCCGGGA
GTATATGGCCGAGTTGCAGAGCACCGCGGAAGTGTTAAGCAGCCGGGAGT
CACCATCGTTGAAACAAGCGGAGCGCAAGAAACCCAGCACGAGAGGCTAC
GTGCACACGCACGTGGAGACGCAGGGAGCGACGCCATCCGGAACGAATCA
CTTTAAGGTAGGAAAATCTTGTCTAATTTGCAACAACAGAGGACACGAGG
TGGATAAGTGTTTCGTGTTTGGTGCGATGGCGGTGAAGGAGCGCTGGATG
AAGGCGCGTGCACTTTCCTTATGCTTCGGCTGTCTGGGGAAGCACAATTG
GCGGACGTGCCACAACAGACCAGTATGCGGCAGGGAGGGGTGTACGTACC
GGCATCATGCGTTGTTGCACGGCGCAGATGAGGAGCTGGGGTCAGTAACG
GGACCAGTGCTTCGGTATCGGTTCGAGATGGCGGAAACAACGGAGGTGCT
GTAGCGGAAAGTAATCACCACCAGCACGCGTTATCTTCTTCGAATACGCT
CTTTCGCATTGTACCCATCACTGTGTATGGCCCGACGTCCACGGTGACAA
CGTTCGCCTTTTTAGATGAAGGTTCGTCCATGACGTTAGTGGACGAGGAT
TTAGCGGAAGAATTGGGTGTCGAAGGGGAGGTGGAACCTCTCTGCATCCG
TTGGACCGGAGACACTACCAGGGTTGAGGCTGGTTCCAGGCGCGTAAATT
TCAAGGTGGGACCCGTCGGTTCCGCAAAGAGTTTCGCGATCAACTCGGTA
CGGACGGTTCCTAAGCTGAATCTNNNNNNNNNNNNNNNNNNNNNNNNNNN
NGGAAGGTGGAAACATCTAAAACGCCTACCGGTAAGGGAATATCATGATG
CGGAACCCAAGGTGCTAATCGGGTTGGACAACCTGCGATTGATGGTCCCT
CTCCGGACAATAGAAGGAGCGGCTGGTGACCCCATCGCGGTAAAGACGCG
CTTAGGTTGGTGCATTTATGGGAAGCCGATGAAGGTGGAATGTGAACGGT
TGTTGCACATTTGCGAATGCAACAACCAGGCAGAGATTCTCGAAACGATG
CGCAAGTTCTATGACTTAGAACAGGTGGGAGTTGTTCGCGTTGTCGAATT
AGATCCGGATGTACGACGTGCGCAACACCTTTTGGAAACAACTACCGTTC
GTATCGGCAAGCGTTTTGAATCGGGTCTCTTGTGGAAGGCGGACGATATA
CAGCTTCCTTCTAGTATCGGTATGGCAAGTCGCAGGTTTGATTGCCTGGA
GAAAAGGATGGAACGAGATGGGCAGCTCAAGCTGCAAGTACGCCGCCAGA
TTCACGATCTTTTGGAAAAGCAATACATACACAAGGCTACGGCGCAAGAA
CTGGCGGAGGCTGACCCGAAACGGATTTGGTACTTGCCAATAGGATTGGT
GACGAACCCAAACAAACCGGGAAAGGTTCGTTTGATTTGGGATGCGGCGG
CTAAGGCACAGGGTATTTCGCTGAACGACGTGCTGCTCAAGGGACCGGAT
GAGGTTATGTCTCTACCTGGCGTACTTTTCCGCTTTCGTCTGTATGCAGT
GGCGACGTGTGCAGACGTGAAGGAAAATGTTTTTGCAAATTAGGTTGCGA
AAAGCAGACAAGCATGCACAGCGCTTCTTATGGCGGGATGATCCTGCACA
CGAGTTGGAAACCTACATCGTGGACGTCGTGACGTTTGGGTCTACGTGTT
CACCGGCTACAGCACAGTACGTCAAAAATCGAAACGCAAAGGAGCACATC
GAACAATTTCCACGAGCGGTAGAGGGCATCCTTGAGAGTACCTACGTGGA
CGATTTCTTGGACAGTTTCGGGACGGTAGAAGAGGCGTGTCAGGTAGCCA
AGGAGGTAAGGGAGATATTCCGCAACGGTGGGTTTGAACTCAGGAACTGG
AGCTCAAATGATTTGATGGTTACAAAATCTCTCGGCGAGTCAGATGGCGG
TACCATCAAATGCTTATCATCTACGGGAGATGATACGGAACGCGTGTTGG
GGATGCGTTGGAATCCTGCATCCGATGAATTAGGATTCTGCACTCGGGCG
TGCACGGCGGTATCAGGCGTTCTAACTGCAGAGCGGATTCCCACGAAGAG
AGAGGTATTACGGTGCGTTATGTCGTTGTACGATCCCCTTGGACTGCTGG
CGATGTTCGTAATACACGGGAAGATTTTAATACAAGATCTATGGCGAACC
GGCACGCAGTGGGATGAGGAGATTAGTAGCAACCAATACAGAGACTGGCG
CAGATGGGTGGATCTTTTCCAAACGATTGCCGATATACGCATACCTCGAT
GTTACTTCACGGAAGCCTGTATGAAGACGTACGAGAACAGCGAATGGCAT
TTGTTCGTCGACGCCAGTCAACACGCATACGCATGCGTATTGTACCTCCG
CATTGTCGACGACACGGGTGAGGCGCAATGTACTCTTGTGGGAGGAAAGG
CTAAGGTTGCGCCATTGAAGCCACTCACCATACCGAAGCTAGAGCTTCAG
GCGTGCGTTTTGGGTGCGCGATTTCTGTTATACACGCAGGAACATCATCC
AATCAAGGCTAAACGACGAGTGCTTTGGTCGGACAGTACCGTCGCCTTGT
CATGGATAAGAGCAGATCCCCGAAACTACAAACCTTTCGTGGCCCATAGG
AGTGGTCGAGCTTTTGGAGAGCACCTCGGCGAATGAATGGCGATGGGTGC
CGACTGACCACAATCCGGCGGATGAAGCGACGAAGTGGAAAGGAAGATCG
AACTTCAGTTACGACAGCACGTGGTTTCAAGGACCATGGTTCTTGCAGGA
AAGGAAGACAGCTGGCCGAAACAGAGGTCGGTTGATACCGGCACAGCGGA
CGAGGAACGACGAGTAAATTTGCATGTCGAAGCCACCGACACAGGATTGT
TACCAATTCCTTACGAGAGGTTTAGTAAACTAGAGAGGCTGCAGAGGACG
ATTGGGTGGATCGTAAGATATGTGGGCAATCTAGGCAGGAAGGTGAAAGA
TGAACCAGCGCTAGGAGGGAACCTCAGGCACGAAGAACTCTGCAAGGCAA
ACGTTGTTTTGTGGAAGCAGACACAGCGTGAGTTCTTTCCGGAAGAAATT
CTTATCCTGAACAGCGAGAATGGCGGCGATGGATCTAAAGGAAAAACGGT
ATCTAAGCGAAGTCGTATTTACCAACTGCTACCATTTTTGGATGAAGAAA
ACGTGTTACGCATGCGTGGGAGAATAGGGGCGGCGGCGGAAGTTCCGTAC
TGCGCAAGGTATCCTGTGATTCTTCCAAACAACTGTAAACTGGCGGAGCT
GATAGTGGATCGGTACCATCGAGTCTATCGTCATGCTAACAACGAAACGG
TGGTGAACGAGTTGCGTCAACAATTCCAGATTCCTAAGTTGCGAGTATTG
GTGATGAAGGTAGCGAAGAGTTGTGCATTTTGCACAATACGGCGGTCGCT
ACCACAAATTCCACCAATGGCACCTTTACCTAAGGAGAGGTTGGCAGCTT
TCGTCAGGGCATTTACCTTCGTTGGACTGGATTACTTTGGACCGGTGTTG
GTAAAGAGAGGAAGGTCAAACGAAAAACGGTGGGTAGCACTATTCACGTG
TTTGACCATACGAGCCGTGCATCTGGAGGTGGTGCACAGTCTGTCAACGG
AATCGTGTGTAATGGCGGTCAGGCGATTCGTGGCGCGGCGTGGTGCTCCT
GTGGAAATCTTTAGCGACAACGGGACCAACTTCGTGGGTGCTAGCAGACA
ACTGCAGAGGGAGATCCAGCAGCGCAATGACATCCTAGCGGCAACTTTCA
CCAACGAGCACACCCGTTGGACCTTTAACCCGCCTGGTGCTCCACATATG
GGTGGAGTATGGGAACGTATGGTACGCTCAGTGAAGGCAGCGATTAGCAC
AGTGATGGAGGTGAAGAACACTCCTGATGATGAGACGTTCGCAACAGTTC
TCTACGATGCTGAGGCTATGATCAATTCCAGACCGTTGACCTACGTTCCG
TTAGATCCGGAGAACCAGGAGGCGATCACACCAAACCACTTCCTGTTAGG
GAGTTCTTCGGGGATCAAACAACAACCAGCGTTACCGACGAACTATAGGG
ACAGTTTAAGAGGAAATTGGAAACTAGCACAGCATATCCTGGACGGTGTG
TGGAAAAGGTGGATTAAGGAGTACCTGCCAGTTATCACGCGACAGTGTAA
ATGGTTTGAAAATGTCCGTGAGATTAGGTCAGGAGATTTGGTACTGGTGT
TAGAAGGTACAATTAGGAACAATTGGAATAGAGGAATTGTTGAAGACGTT
ATAAGAGGAGTCGATGGCCATGTGCGGCAAGCATGGGTTCGGACAGCTAC
AGGGACACTAAGAAGACCAGTGGCGAAGCTAGCCTTACTTGACCTGAAGA
CTCAAGGTGACCATACGTAGTTGGTCACGGGCGGGGGGAATGTTAGGAAA
GATAGGATGACAGTAGAGTGACGGATGACAGTAGGATAACGGATGACAGT
AGGATACCGGATGACCGAAATGTCAGCTGTAACGGTCAGGGAAAAAAGGA
AGAAGAAGGGGTGCGTCAACCAGTAGCCTGGGAAAGGACAAGGAAGTGAC
ACCGTTTTAAAGTTTCTTCCTTCAGTGGAAAATATAATACTGTGGAAAAT
ATAAAACTAAAACTACACTTCACTGCGTCTGCTACTCAACCGGAATCGTG
GTAACACTACAAGCTGATTACAACATCATAATAGTAACCGATGATATTAA
CGCAAACCATTATTGACAAAAATGATTCAAAATACGTAAATCTTCTATTA
AACAACTATATGATAAGCAAAGATGTACCTATAAACTTAACGAACTTGCA
TCCGGGCTTCATAATCAATACCTATTAACCACGATGATTGAAAAATGTTC
CACGCCCAACCCGCAACTTCTACTTATGCATAAATCATGAGAAGATCTTA
ATTTACTAAAAGCAGTTCACCCGTCGATTTACCGAAATCCTCGTGTCGAA
ATTCAAGTCTCTGCTAGTTATTGCTCGATGTGTTCTGCAACAAAAAATGC
CGAACCAGGAAGAAGATAATCCATCCACGTGAAGCATCACGGGTAAAGTT
AATGCGGCTATGTCGCTACGTTCGCCCTCTATGGAACCGTTGATCGTGAT
CGGAGAGAATTTCCACAAGTATGTTAGTCGCCAGCAACAATTCTTCATCG
TTAATGATGCGGAAGAAACCAAGAAAGTGCCAATGTTAGTGACAACGACT
GGACCGCCAAAACTCTATTCGATAGCCACATCGAATATGTACGCCAGACC
ATCACGTAATCAAAAACGCGTAAGAAGAGCCAGAACGCAGCAGCTGAAGC
AGCATTTGGCGCCAAAGGTCAACGTAATGGCCGAACGATGTAAGTACCAC
AAGTACGAACAAGAAGCAAACCAGACAATAACGGAGTTCATCATCGAGCT
AAAAGCGTTATCACAATCGAAATTGTGATTTCGGCACGTTTTTGTCGCAA
GCGCTACCACATCGAACTTCGTCGCATGAATGGCAAAACTCCGGGTGTGC
GAACCAAGCTCCATAGCAGAAGGTAATCTCACCCTTGAAAAAGAGTGGAG
CATTAGACAGTAAGTAGGGAACCATCGGAGCACGAATGCAGAGAAATGCA
AGGAACACCAAAATTGGTAGCGTTCAAGCAACAGTTTCACATCGTCGAAG
GCATCCGATCGAACGGCAGATAAAAAAGATGCAAGCTGGTAGGATACGCG
TTCATTACCAGCAAGGAATCGATGATAATAAATGCTTTCGGAGGATTGTG
GTAGAGATCATAGCCCCGAGCACCAATGCCAGGCCACAAAAATGCAAAGA
GTTACGCATCCGGTAATATTGGTAACGCGTCATCGTTGTATCGCACGAGA
CGAAACCATAGTCGAGTAGCAGAACTCGTTGAAGCTTCGGAACAGTGCAG
CCTGAAATAGTTGAAGGAGACGGAAGAGATATCGCAGCAAACTACGAGCC
AAAACGAGAGGATCACAAACTTGATCGTGAGAGGACAGACACGAACAGGT
ACGCATCTGTACAATGTCGGACGGTATGTACCCTGCAATGAAGGATCTGG
AGATTGAAGGTGTCCGTGCACGCTTCGAAGTGGACAATGAATTGTGCGTG
CGAGACGGTGGATTTAACAAGAGAGATCGCACGAGGACGCAATTATCGCA
CGGTCCCATGCATGGCACGACAAGAGTGTTCCAAACGCTATCAGGGCAAA
CTATTCGTCCAATAGAAGAGCTACCAGTACGCGTAAAAAACAGGTATGAA
GATTTCGTTTCAATTTACAGATGTTGTTCTAAAACCGGAGAAAAAGAAGA
TGCTTACACCGCTCCTCGGTCGATCGAGATTATAATATCCTAATGCAACA
ACGGAGAAAATTGGTAAGTCTTAATTACTAGACGCGTAATCTAATCAACA
CAGTCTAAAGTCTGAAACGGAACACTCAATAACCATACGGATTGTCTAAA
CATTGTCATGCAAGGAAATGAGAAGGTAAAGCAAGCATTAGTAGGCCAAC
CTCTTATAAATTCGAAGTACCATTTGAGTATTAAATGCATAAGGTCGCGA
ATATGTTATTTGTCTGGATGTACATCCGGATGTGTTAATGAAAATTTGGT
TGATAAAAGCGGTTATTGTTCCTTCTCCTACACGTTGTTCAACGAGATAG
TATATTATTTAAATGTTTATCTTGACAGGTGTCTTGTGGCGAAAACAGAA
GAAATGTCTGAAGAGATATTCAAGCTTTATGAGAAATATAAGACATTGTG
ACATTTGATTATAAGAGATTGTGTTTGCTTAAGGAATCTTTAACTAGCTG
TGGGGTGGCCCGGTGGTAGATGAGACAACGGTGCCCGTNNNNNNNNNNNN
NNNNNNNNNNNNNNNNNNNNNNNNNNNNNNNNNNNNNNNNNNNNNNNNNN
NNNNNNNNNNNNNNNNNNNNNNNNNNNTAACTAGCTATACCTTATCTATT
TTAATTATTATTTATACACACGGAATACTGTTATTTTTTTANNNNNNNNN
NNNNNNNNNNNNNNNNNNNNNNNNNNNNNNNNNNNNNNNNNNNNNNNNNN
NNNNNNNNNNNNNNNNNNNNNNNNNNNNNNNNNNNNNNNNNNNNNNNNAA
CTAAGCAGTGGACATTCAAGCGTAACATTTTCCTGATCCAAACTGAAATT
ATAGATCCTAATAACTCGTACAATATGATCTATTTTACCAAAAGAACGAT
CCTAAGTTCTTCAAACGATCAAACGTTGTACTAGTTTAAACTCAATTCTG
TCCTATCAAAACCAGAATTGATACAATCAGTGAAGCCTCATCGCCAGCCT
GGCACATCTCCTTAACACAAACCACATGGTTAGGTGCCATTTTAATGACG
TGCCCAACCAACGCAGAAGCTTCCCAACTTACTTTATCTTCTATCACGTG
CAGTACACATCTCACGTAGACGTATTTAGCTTGTTGCCTGTACTTCCCCC
CCCCCCACCCTTTTTAACCACTAAACACCCGCGACACACTGTATAATAAA
CTCCCGATCAAAGAGCTGCTGTTGCGTCTGAAAGGCCGGGAAGGCCACAC
GGGCCACACGGTACAGTAACAAGTTTATCCTTAAGCCCCACTACACAACT
ACACGTTGGTAGTGTGCCATGTTTATGTAAACTTTTACCGCAGCCAAAGA
AAAAGGGGATGGCTACGCTACGGGATGCTTGCGGAGCGCGTTTTGTTCAC
CATATTGACGCTCAAGTGCATCCTGTTCAGTGGTAAAGCATAGCAGCGGT
GCATCGAGCTGGGAAAACAGAGCCGTGTATCGTCGTCCCTCTAACCGACA
GCATTCATTCGTTCCGGCGCGGAACAGGAAGCGCGAACAGGACACGCGGC
TCTCTCGTGTTTCCTCTTTATGTGTGGCCCGCGCAATTCTCGTGGAATGC
ATTTATTAAACCCAGCATGCAGATGCACATTATGTTATGAAATGTGTGTG
AGCTTTTCATTTTGTGAGTTTTTTTTTCGCTCGTTCCTGCCGTTCCACTT
CTGCCACCGGGCCGCTTCCGGCGTTTCATCGAAATGCCCTGATCTATCGT
ATCTCCCGGCACGGTGTATCACCGCGGAGCGATAACCGGGGGTATGATGC
GGGACAGCGATGGCAGTTGATGAGTCGGTGTGATATCATACGCCACCGGA
GGACGGGTTGGGAAGCTTACTGAAGCAAAACGAAACCGGAGAAGTTGGTG
AGGGGAAAAAAGAACTAGCAAAGTACACATAAAACCACCTTTCGTCGATA
GACCGGCTGGTGCTGGTTCTAATGTTTCAGCGGGCGAAACCTATTTTGCC
CTTACCGTGCGTTCGTTGTTGGGTTAAGCCAATGCCGCCGGTGCAAAAAA
GGGAATCCATCCTTGAGCTCTTCCGGGCATAACAGGGTTGCGGACAGGAT
GCGAGGATCTGCCCCCGAGCGGTGGTAAGAGTGTGAGAGAGAGAGCGTCC
AGAGCATTTGCTTCGAATGGATGGTTACTTACCCCCAAAACGGATTCTCG
TGAACCGAGCTGGGAGCTTCCGACAAGTTTTGCCCATCGAGAGCTTTCTA
ATGTAACGATACCGGCGGCCTGGAGCCTGGAACCTGGCCAAACGGTACCA
GAATTCGAAAAGGGATAAAGCACAGGGGATCAAGTTTTGGGGCGATGATA
TTATTTTAGAGCGTAGTGCAGTACGAGTGCCGAAAGGTAGGCCAAGAGTT
TGGGATAGTTTTGGGTTGAGCTGATTAGCCGCAGGCATTACTGGGCCCTT
TCCTGGACGCGAAATGCTCACATAGCTCTGCAGATAGTAGATTAAGCTGT
TACGTTGCCTTTTGCTATCTGAGAAGAATTTGAAATTTCAAATTTCGAAA
ATCGGACAAAAATAGAATTCTGGTAACAAAACCAAAAAAAAGCCCTCTGT
ATGTATCCCATCAATTCGAGTCTTTAATATTTAACGTACGTCGCCCTGAT
GCGTTCCAGCGAACTGACCGCCGTCCAAGGCGCGCGTCTTCCGGGTTGGA
AATGTCGTTAAAATCAACAAGAATGATTGGAGTCAGCGAATCGAAAAATC
GATTAAGAGGTGTAGAAAAAAGTGAGAATGAAGCATTTTCTTTTCTATTT
TTATGACTTTCCTCCCACCTGTGTGTGTGTGTGTGTGTGTGTGCGCGGGT
ATGTCCTCTCCAGGCATGGAAAACCGAAGAGCTGGCCCGTTCCATCACGT
CCCGTCTCTTATGCGGACCAATTCGAATTCGGAAACCATCATCATCGTCA
AGAAGCCGCCTCTGTGTCTCTAAGCCACCACCACCACCACCCATATCTTG
TGGCCTCGTGCGGCTTGCCCGCCATCTTATTAAATCGCATCGCATCCATT
GGGGAGAAAAATGCTCATCCATTTCGATTCCGTGTTACATGCTTGATCCA
CCAGCATCATCATCCTTCATCCCTATG
>2Pao_bel_Ele5#LTR/Pao_bel
ATGTTAGGAAAGATAGGATGACAGTAGAGTGACGGATGACAGTAGGATAA
CGGATGACAGTAGGATACCGGATGACCGAAATGTCAGCTGTAACGGTCAG
GGAAAAAAGGAAGAAGAAGGGGTGCGTCAACCAGTAGCCTGGGAAAGGAC
AAGGAAGTGACACCGTTTTAAAGTTTTCTTCCTTCAGTGGAAAATATAAT
ACTGTGGAAAATATAAAACTAAAACTACACTTCACTGCGTCTGCTACTCA
ACCGGAATCGTGGTAACACTAAAAGCCTTTAAAAACGGTTCAAAGATGGA
AATGGATGGAAAGGATTGCTGCCAGGCATGCAGCGATTCCGTGGCGGACA
AATTGTATGTGGCCTGTGACGCTTGCAACACATGGTGGCACTTCTCGTGT
GTCGGGATAACAGAATCACAGGAGACGATGAATAATAGGAAGTGGTTTTG
CGTCGCTTGTACGGGTGGCACTGGAGCGGTAAAGCGGACGCCGACCAGGC
ACATGGAGCCACAAAAGGACGCCGAAAACCGTAACCTCAAAACGGTTGAG
GTTAGGAAGCAACTCACGGAAGGCCCTCGTCCACGGCACACGAGCGACAG
CGTGGCGGCAACACATAACCTCACTCTTGCTGACGATAGGGATAGTTTGG
CTAACCGGCTTGCCATAATGAAACGCCGGCAAGAGGCGGAGAGGAAACGG
GTGGAGCTAGAACTACAGCTGAAATTCGTGAAGGAGGAAGAGGACTTGCT
AGCCGAGGAGTTGGGGATAAAAGACAATCCGGAAACATCAACTTTGTTAC
CCTCCCATGCGGCGGATAATATGGTGCAGCACTCACAGCGGAAGGAGCGT
GAACAAATCCAGCGTGAAGGCGCGCATCGTGGTACACCTACCGAATTGCC
CGTGTTTGCCGGTGACCCGGCGGACTGGCCGCTATTCATAACGTTTTACG
AACACACCACGGAAAAGTGCGGTCTTTCCAATTGGGAAAACATGCTACGA
CTGCAGAAGGCGCTGAAGGGTCCCGCGCTAGAAGCAGTGCGAAGCAGGTT
GCTGTTGCCGGAGGTGGTGCCGCAAGTGATAGCGACGCTACGATCACGGT
ATGGGCGATCAACACATCTCATCTCGGCGTTGATCGATAAGGTGCATAGA
ACCCCTGCACCGTGTTTGGAGAAGCCGGAAACTGTGGTTGCTTTCGGCGA
GGCAGTGCAAAGCATGGTGGACCACATGAAGGCTGCTGGACGACAGGCGC
ATCTGACCAACCCGCTGCTACTGAAGGAGATCGTGGAGAAGCTGCCGATA
AGTGAGCAGTACAATTGGACGCGGTTTGTAAGCCACATCGAGGAGCCGGA
TCTTCTGATGTTCCGGGAGTATATGGCCGAGTTGCAGAGCACCGCGGAAG
TGTTAAGCAGCCGGGAGTCACCATCGTTGAAACAAGCGGAGCGCAAGAAA
CCCAGCACGAGAGGCTACGTGCACACGCACGTGGAGACGCAGGGAGCGAC
GCCATCCGGAACGAATCACTTTAAGGTAGGAAAATCTTGTCTAATTTGCA
ACAACAGAGGACACGAGGTGGATAAGTGTTTCGTGTTTGGTGCGATGGCG
GTGAAGGAGCGCTGGATGAAGGCGCGTGCACTTTCCTTATGCTTCGGCTG
TCTGGGGAAGCACAATTGGCGGACGTGCCACAACAGACCAGTATGCGGCA
GGGAGGGGTGTACGTACCGGCATCATGCGTTGTTGCACGGCGCAGATGAG
GAGCTGGGGTCAGTAACGGGACCAGTGCTTCGGTATCGGTTCGAGATGGC
GGAAACAACGGAGGTGCTGTAGCGGAAAGTAATCACCACCAGCACGCGTT
ATCTTCTTCGAATACGCTCTTTCGCATTGTACCCATCACTGTGTATGGCC
CGACGTCCACGGTGACAACGTTCGCCTTTTTAGATGAAGGTTCGTCCATG
ACGTTAGTGGACGAGGATTTAGCGGAAGAATTGGGTGTCGAAGGGGAGGT
GGAACCTCTCTGCATCCGTTGGACCGGAGACACTACCAGGGTTGAGGCTG
GTTCCAGGCGCGTAAATTTCAAGGTGGGACCCGTCGGTTCCGCAAAGAGT
TTCGCGATCAACTCGGTACGGACGGTTCCTAAGCTGAATCTNNNNNNNNN
NNNNNNNNNNNNNNNNNNNGGAAGGTGGAAACATCTAAAACGCCTACCGG
TAAGGGAATATCATGATGCGGAACCCAAGGTGCTAATCGGGTTGGACAAC
CTGCGATTGATGGTCCCTCTCCGGACAATAGAAGGAGCGGCTGGTGACCC
CATCGCGGTAAAGACGCGCTTAGGTTGGTGCATTTATGGGAAGCCGATGA
AGGTGGAATGTGAACGGTTGTTGCACATTTGCGAATGCAACAACCAGGCA
GAGATTCTCGAAACGATGCGCAAGTTCTATGACTTAGAACAGGTGGGAGT
TGTTCGCGTTGTCGAATTAGATCCGGATGTACGACGTGCGCAACACCTTT
TGGAAACAACTACCGTTCGTATCGGCAAGCGTTTTGAATCGGGTCTCTTG
TGGAAGGCGGACGATATACAGCTTCCTTCTAGTATCGGTATGGCAAGTCG
CAGGTTTGATTGCCTGGAGAAAAGGATGGAACGAGATGGGCAGCTCAAGC
TGCAAGTACGCCGCCAGATTCACGATCTTTTGGAAAAGCAATACATACAC
AAGGCTACGGCGCAAGAACTGGCGGAGGCTGACCCGAAACGGATTTGGTA
CTTGCCAATAGGATTGGTGACGAACCCAAACAAACCGGGAAAGGTTCGTT
TGATTTGGGATGCGGCGGCTAAGGCACAGGGTATTTCGCTGAACGACGTG
CTGCTCAAGGGACCGGATGAGGTTATGTCTCTACCTGGCGTACTTTTCCG
CTTTCGTCTGTATGCAGTGGCGACGTGTGCAGACGTGAAGGAAAATGTTT
TTGCAAATTAGGTTGCGAAAAGCAGACAAGCATGCACAGCGCTTCTTATG
GCGGGATGATCCTGCACACGAGTTGGAAACCTACATCGTGGACGTCGTGA
CGTTTGGGTCTACGTGTTCACCGGCTACAGCACAGTACGTCAAAAATCGA
AACGCAAAGGAGCACATCGAACAATTTCCACGAGCGGTAGAGGGCATCCT
TGAGAGTACCTACGTGGACGATTTCTTGGACAGTTTCGGGACGGTAGAAG
AGGCGTGTCAGGTAGCCAAGGAGGTAAGGGAGATATTCCGCAACGGTGGG
TTTGAACTCAGGAACTGGAGCTCAAATGATTTGATGGTTACAAAATCTCT
CGGCGAGTCAGATGGCGGTACCATCAAATGCTTATCATCTACGGGAGATG
ATACGGAACGCGTGTTGGGGATGCGTTGGAATCCTGCATCCGATGAATTA
GGATTCTGCACTCGGGCGTGCACGGCGGTATCAGGCGTTCTAACTGCAGA
GCGGATTCCCACGAAGAGAGAGGTATTACGGTGCGTTATGTCGTTGTACG
ATCCCCTTGGACTGCTGGCGATGTTCGTAATACACGGGAAGATTTTAATA
CAAGATCTATGGCGAACCGGCACGCAGTGGGATGAGGAGATTAGTAGCAA
CCAATACAGAGACTGGCGCAGATGGGTGGATCTTTTCCAAACGATTGCCG
ATATACGCATACCTCGATGTTACTTCACGGAAGCCTGTATGAAGACGTAC
GAGAACAGCGAATGGCATTTGTTCGTCGACGCCAGTCAACACGCATACGC
ATGCGTATTGTACCTCCGCATTGTCGACGACACGGGTGAGGCGCAATGTA
CTCTTGTGGGAGGAAAGGCTAAGGTTGCGCCATTGAAGCCACTCACCATA
CCGAAGCTAGAGCTTCAGGCGTGCGTTTTGGGTGCGCGATTTCTGTTATA
CACGCAGGAACATCATCCAATCAAGGCTAAACGACGAGTGCTTTGGTCGG
ACAGTACCGTCGCCTTGTCATGGATAAGAGCAGATCCCCGAAACTACAAA
CCTTTCGTGGCCCATAGGAGTGGTCGAGCTTTTGGAGAGCACCTCGGCGA
ATGAATGGCGATGGGTGCCGACTGACCACAATCCGGCGGATGAAGCGACG
AAGTGGAAAGGAAGATCGAACTTCAGTTACGACAGCACGTGGTTTCAAGG
ACCATGGTTCTTGCAGGAAAGGAAGACAGCTGGCCGAAACAGAGGTCGGT
TGATACCGGCACAGCGGACGAGGAACGACGAGTAAATTTGCATGTCGAAG
CCACCGACACAGGATTGTTACCAATTCCTTACGAGAGGTTTAGTAAACTA
GAGAGGCTGCAGAGGACGATTGGGTGGATCGTAAGATATGTGGGCAATCT
AGGCAGGAAGGTGAAAGATGAACCAGCGCTAGGAGGGAACCTCAGGCACG
AAGAACTCTGCAAGGCAAACGTTGTTTTGTGGAAGCAGACACAGCGTGAG
TTCTTTCCGGAAGAAATTCTTATCCTGAACAGCGAGAATGGCGGCGATGG
ATCTAAAGGAAAAACGGTATCTAAGCGAAGTCGTATTTACCAACTGCTAC
CATTTTTGGATGAAGAAAACGTGTTACGCATGCGTGGGAGAATAGGGGCG
GCGGCGGAAGTTCCGTACTGCGCAAGGTATCCTGTGATTCTTCCAAACAA
CTGTAAACTGGCGGAGCTGATAGTGGATCGGTACCATCGAGTCTATCGTC
ATGCTAACAACGAAACGGTGGTGAACGAGTTGCGTCAACAATTCCAGATT
CCTAAGTTGCGAGTATTGGTGATGAAGGTAGCGAAGAGTTGTGCATTTTG
CACAATACGGCGGTCGCTACCACAAATTCCACCAATGGCACCTTTACCTA
AGGAGAGGTTGGCAGCTTTCGTCAGGGCATTTACCTTCGTTGGACTGGAT
TACTTTGGACCGGTGTTGGTAAAGAGAGGAAGGTCAAACGAAAAACGGTG
GGTAGCACTATTCACGTGTTTGACCATACGAGCCGTGCATCTGGAGGTGG
TGCACAGTCTGTCAACGGAATCGTGTGTAATGGCGGTCAGGCGATTCGTG
GCGCGGCGTGGTGCTCCTGTGGAAATCTTTAGCGACAACGGGACCAACTT
CGTGGGTGCTAGCAGACAACTGCAGAGGGAGATCCAGCAGCGCAATGACA
TCCTAGCGGCAACTTTCACCAACGAGCACACCCGTTGGACCTTTAACCCG
CCTGGTGCTCCACATATGGGTGGAGTATGGGAACGTATGGTACGCTCAGT
GAAGGCAGCGATTAGCACAGTGATGGAGGTGAAGAACACTCCTGATGATG
AGACGTTCGCAACAGTTCTCTACGATGCTGAGGCTATGATCAATTCCAGA
CCGTTGACCTACGTTCCGTTAGATCCGGAGAACCAGGAGGCGATCACACC
AAACCACTTCCTGTTAGGGAGTTCTTCGGGGATCAAACAACAACCAGCGT
TACCGACGAACTATAGGGACAGTTTAAGAGGAAATTGGAAACTAGCACAG
CATATCCTGGACGGTGTGTGGAAAAGGTGGATTAAGGAGTACCTGCCAGT
TATCACGCGACAGTGTAAATGGTTTGAAAATGTCCGTGAGATTAGGTCAG
GAGATTTGGTACTGGTGTTAGAAGGTACAATTAGGAACAATTGGAATAGA
GGAATTGTTGAAGACGTTATAAGAGGAGTCGATGGCCATGTGCGGCAAGC
ATGGGTTCGGACAGCTACAGGGACACTAAGAAGACCAGTGGCGAAGCTAG
CCTTACTTGACCTGAAGACTCAAGGTGACCATACGTAGTTGGTCACGGGC
GGGGGGAATGTTAGGAAAGATAGGATGACAGTAGAGTGACGGATGACAGT
AGGATAACGGATGACAGTAGGATACCGGATGACCGAAATGTCAGCTGTAA
CGGTCAGGGAAAAAAAGGAGAAGAAGGGGTGCGTCAACCAGTAGCCTGGG
AAAGGACAAGGAAGTGACACCGTTTTAAAGTTTCTTCCTTCAGTGGAAAA
TATAATACTGTGGAAAATATAAAACTAAAACTACACTTCACTGCGTCTGC
TACTCAACCGGAATCGTGGTAACAC
>2Ty3_gypsy_Ele2#LTR/Ty3_gypsy
TGTTGAGTGTATACTCGACCAAGCAGCGGAGGCCCGGACCGTAACGCCGT
TACTCGGTCCTGTCAACGGATGACAGCGATCGACGTGCCATGCGGTTCAT
CCTTCGTGTTCGGGCTTCGGGACCGATCGGCCTCTTTCTTGATCCAGCCG
CTGCCGAGACAGGACGCGTTAGACGAGCGAAGTTTTAGCGTGTGTGTGTG
TGTGCGTGTGTAATAAGTGTAATAAGTGTAATGTAATAAATAAGTTTTAA
TTTGTTGTAAACCGCAATCGTCCGCGTACCGGCATCATTGTCTCCCCCGA
TATCACCAACATAAAAGTGGCGACGAGGAAATTTGGTAAAAAAAAGTGAT
ACACACGCAGAGCAACAATTCCTTCCTCACGCAAACGCCGTCGTACGGAC
TCATCGATGGAGGAAGAGCAGCGCCGTCTCTCGCAGCAGTTCGAAACCCC
GGGTACTGCGTTACTACAACCCGGATACGGCCAACCGCTCCCGCCAAACG
CTCCAGCGGTCGAGCAGCAGGGATCTCAAGCGTCCTCGGTACATTTTTCG
CCATCGCTATCATCAGCGCCCACAAGCCTTCATCCGCCATCGCTCGCTCC
AGCCGCTTCGATGCAGCACCCGCCATCGCTACCAGGCGTGTCACAAAACG
GTGAGCCAACAATGTATCAAATAATGCAGCTTCTACGCCAATTAATGACA
AAAATTGAGCAACAGCCGCCAGCATCACTGCCCACAAACGCATCGCAGCA
GCAGCTACCAGTAGTGCATCCGCCAAGTGCATCACAGCAGCAACCACTAG
TATCGGAAATCGCGTCGCAACCGCAGCAGCAGCATCGGTCAGCTCCAGCC
AATCCGGAGCAAATCCTGGACTCGCTGGCGAGAAACATCACCGAATTCCG
CTTCGAGGCTGAAGCCGGTCTAACGTTCGAGGCGTGGTACTCGCGCTACG
AGGATCTGTTCGTCAGTGATGCAGCCAGGATTGACGATGCGGCCAAGGTA
CGAATGCTTATGCGGAAGCTAGGATCAATGGAGCATGAGAGGTACGTGAA
TTACATTTTACCCCGTAATCCCCGCGATTTAACATTTGAGGCTACCGTGA
AAAATTGAAGGCCATTTTCGGCAAGGCAGAATCCCTTTTAACTAAACGCT
ACAAATGCATGCAAATCGTCAAAACGAAAGCTGAGGATTTTTTGGCCTAC
GCATGTCGAGTCAATCGGGCATGTGTTGATTTTGAGCTGAACCGCATGGG
TGAAGAACAGCTCAAGTGTCTGATTTTTGTATGTGGGCTGAAAGAAGACA
CGGATAGAGATTTTCGGGTAAAGCTGCTCTCGCGTATCGAGGAACATGCT
GAAATCACCCTCGAGCAATTATCGGCGGAGTGTAGTCGTCTGGTGGCATT
AAAGAAGCAAAATGCGATGATCATTGGAGAAAAAGAGGAGCGAGTGTTGG
CAATTCAAAATGGCGCGCGCCGTAGCCATCATGGGTTTCGCGGCAAAGGA
TTGCGCTCGCGTCCCATACATCGTGATGACCGGTCGGGAAAACCAAGTAA
CCCTTGTTGGTTCTGTGGAGCTTTGCATTGGGTGAAGGATTGTCCGCATA
CTAACCATAAGTGTCGTGAATGCGGTGAAGTTGGTCATCTGGAGGAACGC
TGCCGCAAGCAGAAGCATCGGGCTGGCCGAAAGTTTTATCGCCCAACGCG
ATTTGCTAAAACCGTCACGGTGTGCAGCGTACGGGCTAGTCGCAAGTTTG
TGGAAGTTTCCATCAATGGAGTTGGCATCCGGTTGCAGCTAGATACGGGT
TCAGATATATCGGTCATAGGTCGTTCAGCGTGGGAGAAAGTAGGGAAGCC
GTCATTGGTGCAGCCTACCGTTTGCGCAAAGACTGCCTCTAATGAGAGGC
TGGAGCTACTTGGCGAGTTTAGAGCAGAGGTTGCCATTTGCAATGCTACC
AAGCCGGCGATCATCCGTGTGGCTCAAGTCGATTTATTGTTACTGGGAGC
AGACTTGATTGACCTTTTTGCTCTTAGCTCCGTTCCAATGGATGTGTTTT
GCGCCAAAGTTTCGACGACCGCACAGATTCCCAAGGAATTGCAGAGCCGT
TTTCCGGAAGTTTTTCGTGGCACAGGGCTTTGCACGAAAGCGCAGATCAA
GCTGCAGCTTAAGGATAATTGCCGTCCAGTGTTCCGCCCGAAGCGACCGG
TTGCATACGCAATGCAGGCTACAGTAGAGGAAGAGCTCGATCGCCTGGTC
CAGATGAATGTGATCACACCTGTTGATTACTCGGAATGGGCGACACCAAT
AGTCGTCGTACGCAAAAGCAGTGGAGCTATTCGAATCTGCGGCGATTATT
CGACGGGGTTGAACGATGCGTTGCGTCCGCATGAATATCCGTTACCGCTC
CCCGATGATATTTTTGCAAGATTGGCCCATTGCAAATTTTTTAGCAAAGT
GGATTTGTCAGACGCATTTTTGCAAGTTGAGATTGAAGAGCGTTACAGGC
CCCTTTTAACGATCAACACGCATCGAGGTCTTTACCTTTACAATCGTCTG
CCTCCTGGATTAAAGGTTGCGCCAGCCGCGTTCCAGCAGATAATGGATGC
GATGCTCGCCGGATTGTGTTACACTTCTGGCTATCTGGACGACGTTGTTG
TCGGGGGAAGAACTGAAGAAGAGCACGATGAAAATCTCAACAAGGTGCTT
CAGCGTATTAAAGAATTTGGGTTTACTATCAAAGCTGAGAAGTGTGCTTT
TAAGACGCATCAGATAGAGTACCTCGGGCACATAATTGATCGTACTGGCC
TTAGACCAAATCCAAAGAAAATTGATGCTATTGTAAACCTACCAGCTCCA
TCAAATGTGAATGAAGTCCGCTCGTTTTTGGGTGCCATTAATTACTACGG
AAAATTTGTGCCTAACATGCGGAATTTGAGATACCCCCTGGATAACTTGT
TGAAAGATGGCAATCAGTTTGTATGGACGAAGCAGTGCGGAGAGGCCTTC
AGAAAGTTCAAGGAAATATTAAAGTCTGATCTGCTTCTGACACATTATGA
CCCTACGGCTGAAATCATAGTAGCCGCAGACGCCTCATCGGTTGGGCTCG
GAGCCACCATTAGCCACAAGTTTCCGGATGGATCAATAAAGGTGGTGCAG
CACGCGTCACGGGCTCTAACGAAAGCAGAAGAGGGGTACAGCCAGATTGA
CCGCGAAGGACTGGCTATCATCTTTGCAGTAACCCGATTCCACAAGATGC
TTTATGGCAGGCATTTCCGCCTCCAAACCGACCACAAGCCATTGCTGCGC
ATCTTTGGATCAAAAAAGGGAATTCCTGTGTATACTGCCAACCGGCTGCA
GCGGTTCGCTCTAGCGCTGCAGCTATACGACTTCGAAATCGAGTACATAC
CCACGGATAAATTCGGCAATGCAGACCTGCTGTCGCGGCTCATCAGCAAG
CACGCGAAACCGGAGCAGGAGTACATGATCGCGAGAAGTTGCAGCAGCTA
CGGAAAAGGACCCTCTACTGCGCGAAGTGTACCGCTACGTCCAATCGGGT
TGGCCAGGCAAGGTCAGTTATGGTGCGGAATTGGCCCAATTCCACAACAG
AAGGGAAGCACTGACGACCGTTGGCGACTGTATCCTCTTCGGAGAGAGGA
TTGTGATTCCCGCAGCTTTGCAGCAGAGATGCCTTAGACAGCTTCATCAA
GGGCATCCGGGCATCCAGCGAATGAAGGCGATTGCACGCAGTTTCGTGTA
TTGGCCATCATTGGACAGCGACATCGCCGATCGAGTTGCTTCATGCGAAG
CATGCCAGGCTGCGGCGAAATCACCACCATCCCAGATACCATCATGTTGG
CCGAAGCCACCTGGGCCTTGGCACCGCGTACACATCGATTACGCTGGACC
TGTGGAGGGAGCCTATTTCCTGATTGCGGTAGATGCCTACTCCAAGTGGC
CGGAAATCATTAAAACTGCAAGTATTACCTCATTCGCTACAATATCTATT
TTGCGAGGAATATTTGCCAGATTTGGACCGCCAGTTACATTGGTCAGCGA
CAACGGTACCCAGTTCTCCAGCGAGGCCTTCAAGGAGTTCTGTGAGTGTA
ACGGCATCGACCATGTTCGCACACCGCCTTTTCATCCACAGTCCAACGGC
CAGGCAGAGCGATTTGTGGATACCTTCAAGCGATCACTGAAGAAAATACG
GGCGAGGAACGTGTCCCTTGAAGAGGCCCTGGACTTGTTTCTTCTCACGT
ATCGCTCAACACCAAATCCTGCTTTGGACCAGCGCACACCAGCCGAAGTG
ATGTTTGGAAGAACGACCAGGACAATTCATCATCTATTGCGCCCTCCTGC
AGCATCGGAGTCTACAGCGAAGGATGACTTTCGTGAATACCAGCCTGGTG
ATTTAGTGTATGCCAAGGTGTATCGGGCAAACTCTTGGAATTGGATAGCA
GGGAGGATTGCTCGCAGAATTGGCAACGTCATGTACGAGGTTGTGTCGCA
CGACCAGAGAAGACTTCGGCGTCATGTGAATCAGCTCCGCCGCCGTGTCG
CTAGCTCATCAGAACGGAACGAGATGGATCAGCACCAATTTCCCCTTAGT
TTACTTTTAGATGAGATGAGTTTGACGTCTCGTCAGCAGTCGCCGTCCGC
TTCGCTGCCAACGGAGCCAGCCTCATCTTCAGCAGCACCGGCGCTGACAG
GGGTTCAGCGAGCACCGGCATCATCGCCAGCATCATCCGTGCAACCGGAG
GTACAACGAGCGGCTTCGTCTAGTGGCAGCAGCAACACCCAGCAGACACA
GCTACCACGACGATCTTCTAGGACTAGAAGACTGCCTCGTAGGTTCAGCG
CGTATCGGCTGAATTAAAGGGGAGGTGTTGAGTGTATACTCGACCAAGCA
GCGGAGGCCCGGACCGTAACGCCGTTACTCGGTCCTGTCAACGGATGACA
GCGATCGACGTGCCATGCGGTTCATCCTTCGTGTTCGGGCTTCGGGACCG
ATCGGCCTCTTTCTTGATCCAGCCGCTGCCGAGACAGGACGCGTTAGACG
AGCGAAGTTTTAGCGTGTGTGTGTGTGTGCGTGTGTAATAAGTGTAATAA
GTGTAATGTAATAAATAAGTTTTAATTTGTTGTAAACCGCAATCGTCCGC
GTACCGGCATCATTGTCTCCCCCGATATCACCAACATAAAAGTTACCATG
TGGCCAGACGTCAAAGCATCCGTTACAGATAAGTCTAGGTCCTGGAGAAA
ACACACAGTCAAAGTCGTACATTGCTTAACAACAGATAATCATTGATAAC
AATCGTGATCGCGTCATCAAAAGCAGAAACTTCCAAACATAGACTAGTAG
AGCTTTTGTGGGATATCTTAAATAGAAGACGTTTTCCTATCATTCAATAG
GACCAATTCCGATAAAAAAAGTCGGTAGCTAAACTAGATAAAGTGCATGT
GTGGATCAAACTCTTGCGCCGTGGTATCACGATTGACTCAGCATAATATC
TATCGCATCCATCGGAAGAACTCTCGATGGGGAAGGCATATAATAATACC
GCTAGTGAAAGTATTGCAAGAATATGAACTAAGTAAATGACATATATCTA
GGCCCGTGAATACAGTGACAAAAAATAAAATAGCCGATAGTACACTTAAT
GCATGAACACGGAATGCACTCCCTCTGACGAGAGCACTTTGAAGAGCAAA
CTTAAAACAACCTGCTGATCTTAAGGTAGCAAAATCGTGCCTGCTGCAAG
CAATCCCTCAAATCATGTCTGTAAATCCCTTTAATGTCATAGCGTTTTCC
CAATACTGGAACTTAAATTCGAGTGGCTTTGCATGCATTCGAGTGGCTTG
CAAAAAAAGGCAAACAGAAGAAAAAAATAACAGCTTGGCACATGAGAAAA
ACTGCTGAACTGATGTCACCGATGGATTATTGCACTGTATCAGCTCGTTA
CTGATGACGAATACAGGGTACGATTCGGGTTCGATGATACAAAGTGGGGG
AAAACAATGAAAACACAGTGATGGACAAAACAGTAAGGCCATTCTATATT
ATAAAAAGTGTAAAAGTAAGGTGGCGAGCGAGGTCATGCCTGCCCTATCN
NNNNNNNNNNNNNNNNNNNNNNNNNNNNNNNNNNNNNNNNNNNNNNNNNN
NNNNNNNNNNNNATGCCCTCGCCGAAGCCAAAAACCGATATACAGTTCCG
TTCTGCACGTAGAATAAGTGTACTGTCGTTGACTCTCGCCCTCGGTCGGA
GGGTTCTGTTCCGGTTCAAGAGCTCTGCACGGGTTGATTACTCTGCAGAG
CTGCAAGAATCCGGACTATATGATTGCAAAGTTCCACAGCGGATTTGCAC
TTAAAACTACTGCGTAAGTGATTCAAAAAATCCATTATTAGCACTAGCAC
AGTTATTCTATGGAATGCTTTTAGTGTGATAGAAACATTGTGTTGAAAGG
TTGGAAGAAATTCCTGATTCCTTTCACACATTTTGGAATGCTCCATATTA
GTATTGAAAACGGTAGATTTAACAATGGAAGCTTATTGTTTTGCCCTTCA
CTGTACTTCCTTCTTCTTCTTGGATGAGGCAGCATCACGCACCCGCTGTA
CTACAATGTTTGACGTCATGTTGCCAAATCGGTACAAGCATTCCATCGTG
ATGTGTTGGCCTACGCCTTCATCGTTTTTTCTTTTCGCTTTATTACAACG
GATCGCTTAAATTGAATTCCTTTTCTTGCTCTTCACCAACCGACGGCACA
TAGTTTGGCTATGGTTCAGCAATAACCATTCATGGACTGATATGATGAAG
CATTCTTCTTGCTCCCATTTGAATCAATTCTCGAGCCAATATCGATGGGA
TGTAGAAACGGGCAAACCATAAACAAAGTTGTTTTCTTAAAGCATAGCAC
CGCTTCATACGAAGAAGAAGAAGAAGTACAAAGCGAGACAGTAGCGACTT
GGAGCTTCGGCTTACCTGATCGAACCGTTGCAGGAACAGCAGCAGATTGA
ACCACGACAGAAACACGGTTATCGAAGCCGCCGAATAGTTGATGCTGAAG
CACATGCCGCTGGAAAACATGGGCCAGATCATGATGAGCGCAGACGTGTA
GAGTATCCACGAGATGAAGTTGTTGGGCTCGAGCAGATAATGCCACTTTT
GCTGATACACCTGCAGCAGCTCCCGCAAAGCATTCACCACTATGTAGATG
ATAATGCCGATGCCGGACACTAGCGTCGTGGTGCTGACTTCCATCTGTTC
CTCGATCGGTGGTGGAGCAACGGAGGTGGTCACGTTCGCCACCGTCCCAT
AACTGTATCCCTTGGCCCGGGCCAACGTTGAGCGCAGGGCCAGTATGTGC
TGTCCACCGTAGGATCCACCACCGTCCGGCGTTCCACCGTCCTGTGTGTG
CTGTGAAGCGTGTGAGTCGAATTTTTAATAAGTCTTGTACAAATCATCCT
TCCCCCTCGTGCCGTGCTTACATTTCCTGCCGGATGTCCGACGGGGGTCG
CATTGCGCATCAGCTGGGACGTGAAGAGTGTCACGAAAAACAGAAACACG
CTGTAAAACAGCAGGTTGGCCAGGTGGAAGTATTTGCCGTACGAGTTCCA
CTTCATTTGCAAGTACTTCTGGCTGAGTGGATGTGCCAGCAGCTCCACCC
GCCCGTGCGCCACCATGGCCTGCAATCCACGGTGAACGGACACGGCCAAG
TCAACGGGAAGCGCGAAGGCGTGAAGAAAAGATTAATTGCATTACTTTTG
CGAACGAACTAATGAGGTTTGAAAGCCACCAATATTACCGACCACGACAC
GACTGTGCAAACAACGAGAAACAACAAACAAGGCAGTGAGTCTGGAAGCG
CAAAAGGATGTTGCTCTCCCCGATTTCGGCTCGGCAAAGGTTCATGCAGA
TGGCGTGGTGAGTATCGGTGCGAGTGCAAAAGTTTGATACGCTGTAGAGC
AACTTTGCTGCGTGCTCCAAAAACGGGTCAGATGGATGCATTATCCAGAC
TTTTGGTGTAGATTAAAGCGTTTTGTCTTTCCGCTCCCGTCTTACAAAGT
CCTGCACTGGAGCTTTTCCAATAAATGGTTCTTCATTTTTCATATCGGGT
TTCAACAGCCAAGCTTAAAGATACGTACGGTTGGGTATGGAACAGTCATT
GAGCTGAAAACAACGTTGACGGCATGCGTATAGCAATTGAATTTAAAAAT
TGAACATTGACATGGACGCTTGCTCGTGGGGTACGAGGCGCGTACGATCA
AAACAAATTACGTCAAAGTCAATTACTTGTATCGCATAATTGCTAGTTCA
ATTTAGTAATTTTTCTTTATGCTACCTTCTGTGGCAATTCCGTGGAAAAT
CTCTATTCTTCCAGCTGTCCTTCCTCTAATAATTTTGTTTTAAGTCTTAA
AACTGACTTCAAGTTGAAGCGTACCAAAATTAAATAAAACATAAGTAAAT
GAAAACAGAAGNNNNNNNNNNNNNNNNNNNNNNNNNNNNNNNNNNNNNNN
NNNNNNNNNNNNNNNNNNNNNNNNNNNNNNNNNNNNNNNNNNNNNNNNNN
NNNNNNNNNNNNNNNNNNNNNNNNNNNNNNNNNNNNNNNNNNNNNNNNNN
NNNNNNNNNNNNNNNNNNNNNNNNNNATGAAAGCAAAAAATATATGAAAA
CGCGATTAAAAAAGAATCCTTTTTGGAACGGCTACTCTATAAATCATATG
AAACAGTTAACGCCGTTTCAGGATAAGCTAGCGGCATGCGAACCAATTTT
GGACTCTCTTTAGAATGCATCATGATGATCCCACCCAAATACCGGCATAG
GTTCGGGATATCCAAAATCAGCAAGAGATGTTTGTTTTAGGCACTCACAC
TTCTTAAAAGCTTTAAAACCAACTACGACCAATGTTTGAGGCTTGTTTCG
AGGCTATACAGACCCTGCTGATGCTGATTCTCCGTTAGAATCAAGAAAAA
TTCAATCAATCGGCAATAAAAATGGTAGGCCGAGACTTTACAAGGCTGTA
GTGCTACGGAAAAAGAATGTATAATTATTAATCAACGCTTGGTAGGTTAG
TGGGTTAGATTTATAGAGATTTAGAATTTTTTATCTAATGATTTGGTATG
GTTGTACCAAGTAGAGGTATTGAAAATTCTGTTCCATTTGTGTATGAGTA
AGTAAGAAAAGTATGTACAAAGAAATTATCATTAATAAACTAATGTAGAA
GAAAGTTTGCAAATAGAACTGTAATCAGTTACACTTTCTCGACTCTTTTC
AGGTTGAAGCACACTCCGTTCATAAACTTCTGTACATAGCAAAATACTAG
TGCTTCGGCAAAGAGAGTGATGAACGTAATTCAGAAATGGTTTCAAACTT
GCCATGCTGCTTCGGACGACCCTTTTTTAACAACACACTCTCTAGCACAG
GAAGCACCGTACGATCAAGCAAAGGTTTAACTATCAAGAAGCACTCATGC
CGCATGCCAATGGATACCTTTCCCAGTACACCGAGCTACAACACTGATCA
ACGCTACGAACCATAACAAAGGAAAACGGAAACTGAAACTCACATTCACG
ACATGCAACGGTGGTGGACGCCATTTGGGATCGTTCAAAGTTTTCCGGAT
TTCTGCAATCGCCTCTTGCGACTTTTGGTACGCGTTAAATGAATACTTTA
TCTGAAGCGAGCGAAGGAGTATCGTAAGCGGATCAATTCACTCCGACTGG
CTATTGGGACAGTTTTGTGTGGAGCGTTAGCCTAAGGAATCGTCCGCGTA
CCGGCATCATTGTCTCCCCCGATATCACCAACATAAAAG
>2Ty1_copia_Ele2#LTR/Ty1_copia
AGTGTTGTGATAGCAACAGATGTGCCATGCTATTTTCACCATTGCAAGGG
CTGACAATAGCAACTGTCTTTTCTGACAGACTAGCAACTTCCAGTGGCCG
GTNNNNNNNNNNNNNNNNNNNNNNNNNNNNNNNNNNNNNNNNNNNNNNNN
NNNNNNNNNNNNNNNNNNNNNNNNNNNNNNNNNNNNNNNNNNNNNNNNNN
NNNNNNNNNNNNNNNNNNNNNNNNNNNNNNNNNNNNNNNNNNNNNNNNNN
NNNNNNNNNNNNNNNNNNNNNNNNNNNNNNNNNNNNNNNNNNNNGCAACT
TCCTATCACGCAGATACATCTTAGTATCCTTTGACTGGTTCCACAATTGT
GATTAGTTTTGCCTGCATAAAGAACAGTTAAAAATTGGCGAGTGTAGTGA
ACCGATTTGTCAGTCTTGAGCGTGTTTTTTTGAGAAATCACAATGGCGGA
ATCGCACGTATCTGTTGAAAAGCTGAGTGACAAAAACTATGCGATATGGA
AGTTCAAAATGAAACTTCTGTTGTCACGGGAAAAGGTGAAGGCAGTGGTC
ACCGAACCGAAGCCAGAGGTGCCGGATAACGCATGGCTTGCGAACGACGA
GAAGGCGAGGGCACTGATTGGCCTGTCCTTGAGCGACAGTCAGCTCATCC
ATGTCATGCAGACAAATACATCTAAAGAGATGTGGGATGCGCTGAAAAGT
TACCACGAGCGATCGTCCCTTTCGAGTAAAATTCATGTGATGCGAAAAAT
GTTTGCCACCAAGATGCCGGAAGGTGGAAACATAGATGAGCACATTAAAG
AATTGTCGTCATTGAGGCTCCGACTGGTACCCAGTGCGGAAATGAAGGAC
CCTTCCTTTGTTGCATTGATGCTATCCAGCCTGCCTAGATCGTATGACGG
TCTCATCGTCGCTTTGGAGTGTAGACCGGATACTGACCTTACTATGGATT
TCGTCAAGGGAAAGCTGCTGGATGAAGGACATCGTCGTGCGGATGGTGCT
GAAGAAGAAAAAGCGTTTTTTCTATCCGGAGGTGACAAAACCAAACTTGA
CAAGAAAAAGGGAAAACGATGTCACTACTGCAAGATGAATGGACATATCC
GAAAAGATTGTCGAAAATTGGCGGCCGATAGGAAGAACAACGCGAGTGTC
GTATCTAACCAAAAAGCGAGAGTTGCCGTCAATAGTGAAAACTTGTGTTT
TTTCACTGATAAGACACGAGATAAAAGTTTGTGGTGCTTCGATTCAGGTG
TGACTGCACACAAGACTAGCAATGTGTCCATTCTGGATGAGATTGATTAA
TCGAAAAGATCTACGATTACATTAGCGAATGGACAGTCTATCGATTCGGC
TGGTGTGGGAAATACAAAAGTAGTTTCTGTAAACGAAGAAGGTACTCGAA
TGAACGTGTCACTTAGTAATGTGTACCATGTACCTTCGCCCGCTACCAAT
TTGCTGTCGGTAAGCAAAATAACTGATTTGGATTTTGAAGTTATTTTTGA
TCGCACTGGTTGCCGTGTAGTAAAGGGAGAAAAGGTGGTACTGGTTGGTG
AACGTTCAGGTGGCCTGTATCATCTAAAGCAGTTTTCTGAGCAAGCGTTA
TCGACGGGCATAAAACACGGTGTTTCATGCGTGCATTTATGGCACCGTAG
GTTCGGACATCGCGATCAAGATGCTCTGAGGAAAATAGTGCGCGACGAGC
TCGGTCATGGACTAAAGGTGGATCACTGTGATGTGGAATCTGTGAGTGTA
CCTTGCTGCGAAGGAAAGATGAGTCGGGGCTCATTTCCGATGAAATCTAC
AAATCGAAGCACTGCTGTTGGAGACCTTGTACACACCGATCTGGGAGGTC
CGATGGAGGTTGCGACACCTCGAGGCAATCGTTACTACATGCTGATGGTG
GATGACTACAACCGCCATACGATGGTGTACCTGTTGCAGAATAAGTCGGA
CGCAGCGGAAAGGATTCGCGAATACTGCAGCTTGATGAAGAACCAGTTTG
GATACTACCCCAAGACGATTAGATCGGATGGGGGTAGTGAGTATATGAGT
AATTCATTAAAAAGGTTCTTTGTAGACAATGGCATCGTTCACGAGCAATC
GGCTCCCTACTCACCGCAACAAAATGGAGTAAATCGCTATGCAGTGGAAT
CCGTTCGTTGTATGCTGTCAGACTCTGGAATGAACAAAAAGTACTGGGGC
GAAGCAATCAGCACTTCGATATATTTGCAGAATCGCTTGCCATCATCATC
GGTGAAGAGTACTCCTTTCGAATTATGGTATAAAAAGAAGCCGTCTTACG
CACATCTCCGAGTCTTTGGATCGACAGCATACCTTCACATTCCACATCAG
AAGAGGCGGAAACTTGACACGAAATGCGAGAAACTGGTATTCGTGGGTTA
CGCAGAGGGCCGCAAGGCGTATCGTTTCTTAAACCCGGTCACAGATCTCA
TCACAATAAGCAGAGATGCCAAGTTCGTAGAAATGTGTAGTGCTGAAGAG
AATGAGATACAGGTACCAGTGAAATCTGATGAGAATGTGTACGTACCCCT
TGTGTTACCATCAACTTCCGATGCGCAGGATGCACAGCTCCGAGTTCCGT
CATCGCTATCAAGTGAAGATGCAGAATCCGATCAATACGATAGTGCATCG
GAAGGAGAAGTCTCATCTCCGAGTACACCTACAGACGAAACTATGCGACG
TTCTCAACGATCTACAAAAGGAGTTGCTCCTGTGCGTTTGATTGAGGAGG
CGTATGCAACCGGAAATACTCTTAAGGAGGAGTATGAACCAAGAACCTTG
TATGAAGCCAACACCTGCCGAAACCAAGCGCAATGGAAAGCCGCAATGCT
GGATGAACTAAAGTCTCACTCGGATAACAAAACGTGGGACTTAGTTGAAC
TACCAGCGGACCGAAAGGCGGTGGGTTGCAGATGGGAAACAAACTTGTGT
GTCGCTGTCATCGATGGAAGCAGAGTACGTGGCTTTGAGCGAAGCGAGCC
AAGAGCTGGTTTGGCTGCGAAGTTTGCTGGAGGAGATGGACAATCGTCAA
GAGGAGCCCACACGAATGCTGGAAGACAACCAGAGTTGCATGAAGTTTGT
GAGTTCTGAACGATCCAGTCGTCGCTCCAAACATATTGAGACTCGCGGGC
ATTTCATCAAGGACCTGTGTAATCGCGGAGTAATGATTTTGGAGTATTGT
CCTACGGAGGATATGCCAGCCGACATTCTCACGAAACCTTTAGGAGCTAC
GAAGCAGCGAAAGTTTTCGGGAATGTTGGGACTGCAGTAAGGATATGGCA
CTATCCCTTGAGGAGGAGTGTTGTGATAGCAACAGATGTGCCATGCTATT
TTCACCATTGCAAGGGCTGACAATAGCAACTGTCTTTTCTGACAGACTAG
CAACTTCCCATCACGCGGATACATCTTAGTATCCTTTGACTGGTTGAGAA
GAAATGATAAGAAGATAGCATAAATGAAGCAAATCACAATAACACCAAAG
TACAGTTGAACGCTTGTCCGTCTTCAAAACACACTTCAAATACCTAAATG
CACTTTAAAACTTAAAAAAATTTATACAGCCTATATTTTGCACGTGCCTT
TTCACCTTCTAAAATGGCCGCCAGCTTGTTCAAATTCCGCGACTTAGGTA
GTCAACTTTAACCTGTTCTTCGCTGTGTTCGACTTTGTACATTCGGGTAC
AACACGAGTTACGACAACTGTTTATTATTTAGTAACTAAGGTAAGATCCG
GGGGTTAGCAATGGAAATCTAGATAAACTTCTACTTAGATGTCATGGTGG
TTAGCCATATTTACTTGGGGTTTAACTCCTGCTTCTACTTGGTAACCATC
TAATGTACAAAAGACTGTTACTACTACTCCTACTGCTATCAAAAAACTTT
TTACTGTTACGAGATTGCGACCTATTCAACAGGCATCATCTGCCTTAAGC
TATAACCCGTAACAGTTGTTTACGGTGCGTATTCAGGTAACTGTACCACA
ATTTCAATAAGGCTTTCCAATTACATTTTCAGGGACGTTGACGATTTTGG
AACGACGTTTGCTTTGCGTTGCGTAGCAGTCTTTATTACCTTTAACCTCC
TCCTGTTAAAACCATGGTACCGTAATTTTTCACAAACACATTAATGATGG
CCATTTATCAAAACCTTTACAGTTTTTTTACCACATATAAATTGGTATTA
AACTTTAAAATTTAATAAAAGTGCGTATCTATGCTGTTCGGCGGTAGCTT
CGTTGACTGCGACTGATATAGGTAACTACCTAATGGCAACGTATTGTCAA
GACGTTACGTTAAGACCGGTTATGAAAAATTTTATCATCTCCTAAGTTTT
CGTGGCCATTACTGACGACGATAAAAAACGCCGATATTTTTTGGTCTCTC
GTGGCTTGTCATAGAGGCGGGTTACCAACTCCTTAACTTACTAAATTATA
GGTTACCAAATCTGTACGTGCCACTTTTACAGCGGCAATTCGAAAACCGG
TATCAACGACTGTGCGGCCGTTCCAGCAAACACTTTCCATTTTATAAAAA
GTTAATAACGTACATTGTCGCATATTTCAGGAAAAATTTAAATAAAACAA
TATCCACAATGATCGGTGTGGCCGATGCCTTCGACAAATTTTACATGATA
GCTTCCTCTCATAAACCCGGTATTTCAATGTAAACAGCCAAATTTACGAG
GTTTTGCTTGTCTGGTTCGTAAGTCTTTACTGCGAATAGGGCCTGTGGCG
TTTCACATGTGGGGAGACAACCTGTAAGATAAAAAGCTGTAATAACTTCT
ATATACACATCGTCTAGCCTACGTAGAATAACTGAATCCTCGTTGTTTCG
CCAACGAAGACCCTACCGCTCTGCCATGTAACCTGTATTTTGCTACCTGC
CTTTTTGTTACGCTTGTCTAAAGACTCCGAAAAGTTTTTCATGATTTACA
ACCCGTCTCATTAAACGTGTTTATTGTTCCTATTCAAGTTGTCTTGTTGT
CTTTTTATCAAAATAATTCGATCTGGCTAATCGCGTGCGAAAACTGTCAA
CTGAGCTTTCCCAAGGCATTTCCTCCCTGATATTTCGCCTTATCCCGGGC
GTGCTCGGTTGTAGATGTGTGGAGGTTGTGGTGAGATTGTCCAGTTCTAT
TGTTGGTCCGGGTCTATTGCTGTGTTGAGTGTGTTGGTGGTTAAGATGTG
TAAACACGGGACTCCATCCTTCCGTGTAANNNNNNNNNNNNNNNNNNNNN
NNNNNNNNNNNNNNNNNNNNNNNNNNNNNNNNNNNNNNNNNNNNNNNNNN
NNNNNNNNNNNNNNNNNNNNNNNNNNNNNNNNNNNNNNNNNNNNNNNNNN
NNNNNNNNNNNNNNNNNNNNNNNNNNNNNNNNNNNNNNNNNNNNNNNNNN
NNNNNNNNNNNNNNNNNNNNNNNNNNNNNNNNNNNNNNNNNNNNNNNNNN
NNNNNNNNNNNNNNNNNNNNNNNNNNNNNNNNNNNNNNNNNNNNNNNNNN
NNNNNNNNNNNNNNNNNNNNNNNNNNNNNNNNNNNNNNNNNNNNNNNNNN
NNNNNNNNNNNNNNNNNNNNNNNNNNNNNCCGGATCACTGATGCATGTTC
CCTTAAGAATTTAACTAAATCGGTATATTCCGCCACTTCACCACTTCGGT
GAAACATTTCCCATTGTTTTAGGGTGTCTAATTTGGTANNNNNNNNNNNN
NNNNNNNNNNNNNNNNNNNNNNNNNNNNNNNNNNNNNNNNNNNNNNNNNN
NNNNNNN
>2Ty3_gypsy_Ele3#LTR/Ty3_gypsy
CTGCACTGCTACAACGCACACCACATGGATTGCTGTTGTCCTTCGTCTCA
TTCGAGCCTTAGCATTGGAATAAAGAGGATCTAAATCGCACTCCGCTTGA
CTCACAATTGGCGCAGCCGGTAGTAGTTAGAATAGTTAGAAAAAAAAACA
GTGCTAGTGAGTTATCAATAAAGCTTGCATAGTGTGTCCGGACTTGTACC
CACTACTAGATAGAGGTACATTTTCATCTCCGTGTGACATTTACAACACG
GGTGATTTGTGACAACGCCGTTTCGAACTTTCCAGCTACTAAGAACCAGC
TTCATTCCTCGCTTACAACAGCAGAGATTTGAGGTTAGGATTCTCGCGTA
CATACACGCTGCACAGGTAAGCAAACTTTCGGTTTTTGTTCTCTTGGTGT
TACGCACACATATCCGTGTATAGTAGCAGAGGAAAAAAACATTTGCTTCG
TGCCTCGTGGTAGATACTGTCAAACAGATCTATCCGAGTTCATAATTAGG
TTGCTCTAGAGGCGCTTAATTTTGGAAAGAGAAACGTACTATTAGATAGA
CGTTACTCTAAATAGTTTTATGTGGAGGAATCCGAAAGAAATAGCATCTG
ATTCGGAACAAGAATCTGAATCCACAGCATCTAGCGATCTTACGCATATT
CCCATACGCTGTGAAGTCCCGTTACAAGATTTGCACATTCACACAATGGA
ACCTAGTATTAGTAACCAGGGCAATGGTGAAAATAGTATGCGTGACGCAG
TCCTTGAAAATTTGCAAACGCAAATTTTACATCTATCATCAACACTACAA
CATCTAGTTGAGACACAACAGCAAGACAATTCGGCTAGTGTGATGCAAAA
CCGGTTTGACCAAGCGCAAACCCTAGAGGCATTTTATCGTATTCCTGATC
CGATAAAAATAATTCCTCATTTTGACGGAAACAAAAAACAATTATTTTCA
TGGATACAGACAGCAGAAAATGCTCTGAACTTATTTAAAAATAGAATTGA
TCCGCTCTTGTATGAAGTTTACGTGGATGCAGTAAAAACTAAAATAATAG
GAAAGGCAAGAGATATTCTTAGCTCGGAGGGCAATCCCACAAATTTTGAG
GAAATAAAAAATGTTCTAACCAAAGCGCTAGGTGATCGTAAAGATCTTTC
TTTTTATATGAGTAGACTTTGGCTGAATAAGATGGGTAGTAGAAGCATCA
CTGAGTACTACACTCATACTAAAGAACTTATACAGAAGGTTAAAGTAATT
GCCAAACAAAACGAAAAGTATAAACTCAGTTGGGAAGCCATCGATGCGTT
TATTAACGAAACCAGCCTAGCAGCGTTCGTCACTGGTTTAAACGAACAAT
ATTACGGGTACGTCCAGGCAGCCCAGCTTCTTGATTTGGAGAGCACTTAT
GCTTTTCTTTGTAAATTTGAATCTTTCCCTCCCGTAAACAAGTATAACCA
TCGCCAACATAACGAATATAATAACAACGGAAATACAAACAGAATGCAGA
ACAGTTATAAAAAACAAGGGAAAGGACCATACAATTCCGAAAATCCGCAT
TCATCCAAAACATTTCCTAATTCTCAAACACCAAGTGCAATGGATGCGGA
AACAACTAAAACGAGATTAACAGTGAACAGGAATGAGTTTAATAACAATG
AAGCATTTCATTACCAACAACACGATGAGGACGAGAATCAAACATTTTTG
GTAAATTTTTGGGAGGCAACTACAACACATCCTCCAAATTAGATTATCTT
CCTTACATTGTGTGTGTGAATAGCATGTCCAAAAAAGAGTTGAAATTGTT
GATCGATACAGGTTCAAACAAAAATCTGATAAAAAAAGGAATCATTCCAT
CCGTTGAATTGTGCGAAGCAACAACAATAAAAAATATTGGGGGTGATTAT
TGTATCAACACAAAAGGGACAATTAATTTGCTAGGACATGGGTTACCAAG
CCAAATGTACTACGAAATAAATTTTCACAATTTTTTTGATGGTATCTTAG
GTTCAGAGTATTTGGCAAAGAATTGTGCAGTTATAGATTATGGTACGGAA
ACACTCACAATTAATGCAGTTTCACTCCCTTTTAGGAAATACTTTCCAAC
ACAAAAAATGTTTCATCATACAATTACTATAAACACGTTAACAAATGGCG
ATTGGTTTGTACCAAGCTACCAAACACTTTGTAAAAACGCTATAATTCAA
CCAGGACTGTACCATGCAAAAGACTACCAATCAACTGTACTTATCATTAG
CCCTTGTAGTACATTGTCACTGAACGAGAAGGTATTCGGTGTAACTGTAA
ACAATTTCGAAACGATAACCCCGATTCCATTAAAAAACAGTGAAAAACTT
GATGAGCAAATGATTCTTAAACTCATTCAAACAGAACATCTTTCACAATT
AGAAAAAGACCATCTTGTAAAAGCAATAATCGACAATCAACAAGTCCTCT
TAAAAGAAAACGAAAAGTTATCTTCCACCGCTATTATAAAACACAAAATA
ATTACAAAGGATAATGAGCCCACCTATACAAAGTCCTATAGGTTTCCGAA
CCACTATAAAAAAGATGTTGAGACCCAAATTAAAGAAATGCTTGAAGATG
GCATTATTAAACACTCCAAAAGCCCATACTCCTCCCCAATTTGGGTAGTA
CCCAAAAAAATAGATTCTTCGGGCAAAAGGAAGGTGAGGGTGGTGATCGA
TTATCGTAAGTGTTGAATTTGGATAATTAGTATAATTAATTAATTTGCAT
GAAAATATTTTGAATTGTTATTGCATGAAAAATAAACAACACTTGACAAC
ACTACGAGCAGAGAGTATAAACCAGACGCCAATGTAAGAAAAGTGAACTA
GAGTAATTGAATTATGTACAAATCTGACGGTTGAATAAACATTACAAAAG
CAACTTCCAAACGCATAACACATATTCAATTATCCGCTCCAGTTTTAGAA
ATTTCCCAAATATCACAAGTTTCCTCCCTTCACGACCGGTGTAATTTATA
CATTTGGTCCTTCGAACCGGATCGGTGAAAGGAAGCATTACGTGCAGTGA
AACTTGCAGCAGGACACTACGTGTTCACAGATTTGGGAATAAACGGCACT
ACGTACCGTTTATGTACAGTGGTGATTCAAAGTGTGATTATTTAACCGGA
GAAAGTCCTGGGTTTGTCAAGGGATATAGCAGATCGGCGTTTGTTGGGAG
TTGAACGGCGGCTAAAGGCCAATCCTGTAATGGAAAAGGAGTATAAAAGG
TTCATGGTAGAATACGAGCAGTTGGGACACATGGTGAAACTCACCGAACC
TGTCGACGATAGTGAGCCGCACTGCTACATCCCTCATCATGCCGTGATTA
AGGAGTCGAGTTCTTCAACCAAGGTTCGTGTTGTTTTCGATGCATCCTGC
AAAACAACATCGGGCTACTCCTTGAACGACACCTTACTCATTGGCCCAAC
GGTACAAGATGATCTGCTCACAATCATCTTGCGATTCAGGAAGCATTCTG
TCGCATTAGTGGCAGACGTGGAGAAGATGTACAGGCAGATCCTGCATTAT
GATAAAGATCGAAAACTGCTACGCATTCGATATCGGGAACGTTCAACCGA
ACCAATAGCAACGTATGAGCTACAAACGGTGACCTACGGTACCGCATCAG
CTCCGTTCTTGGCCACTCGTACGTTGCAACAAATCGCGCATGACAACAAA
CAGGAGTACCCCAAAGCCGTAGACCCGGTTCTGCATGATTTTTATGTGGA
TGACTTGCTGACTGGTGCAGCAAGTGTTTCAGAAGCCATCGAGACACGTA
AACAGATATCATCGATGTTGGAATCAGCGGGCTTCTCACTAAAGAAATGG
GCGTCGAACATACCGGCTGCGCTTGATGGTGTTCCAAGCGCCGATTTGGC
CATCAAATCAGTTCTAGACTGGCAAGAAGACCAAGCAGTCTCAACACTGG
GCTTGGTTTGGGAACCATCCAACGATATGTTTCGGTTTCGGGTGGATTTG
CCAACCCCTGCAGAAGAGCTGACACGATGCCTGGTGTTATCATACACGGC
CAGAATCTTCGATCCTCTTGGTCTGTTGGGACCAACGGTGATACTCGCCA
AGATGTTCCTGCAACGCCTATGGGGATTGAAGCACGAGGGGAAGACGCTG
GACTGGAATCGTCCGCTACCAGCGGAGATTCAGGAAGAGTGGAGGAGGTT
CCACTCAACGCTCTATGTGTTACGCGAACTGCGAGTACCTCGATTGGTGG
CACATAGCAATCCGGAAAGGCTGCAGCTGCATCTCTTCGCGGATGCATCT
CAAGGAGCCTATGGAGCATGTTGTTACGTACGCTCGGATTCGACACGGGG
CTCTACGGTTAGATTGCTAGCGGCTAAGTCCAAGGTGGTGTCCCTCTCAA
ACACACATTCCATCGCCAGATTAGAACTGTGTGCAGCACGGCTAGCAGTA
CACCTGTTCCAGAAGGTGATTCGAGCACTCAACGTTTCATCGTCGACGGT
TATCTGTTGGACAGATTCCATGACCGTCATGCATTGGCTCAAATCATCAC
CTCGTCGATGGAAGCCGTTCGTCGCCAACAGGGTGGCGCAAATACAAGAG
GAGACCCGAATTTCATGCTGGCGTCATGTTCCTGGTAGCGATAACCCGGC
GGATGATATATCGCGCGGGTTGAGGCCCGAAGAGTTACTGCAGTGCGAGC
GATGGTGGCAGGGGCCACGTTGGTTGTCCTACGGACAGGAAGAGTGGCCG
GTGGAACCAGTACTCGCGAAAGAGAACGAGACGGACATCGAGGAGCGGTT
AGCGGTGTCCAAAATAGTCATCACCTCTACGACGTGTGACTTTAGCAACA
CACTTTTCGCACGTTATTCCTCGTACGGCAAGTTGCGAAGGGTTGTTGCT
TATTGCTTGCGAATCCTCTCCAACCTCAGGGCGAGCAAGTCAACGTCGAT
CAACAGCGTCAAGCGGAATACGGACATGAAGACGCTAATTGAGTTCCGTT
CCACCGCTTACAGCGGCGGAGTTGCAGGATGCGGAACTGAGGTTGTGTCA
ACGGGCACAACATGATTCGTTTGCGGAGGAGATGGACGACCTGAAACGAG
GAAAGCTGGTGAGCGGAAGGTCGAGACTAAAGTGGTTGTCTCCATACCTC
GACCCAAAGGGTGTGTTACGCGTCGGTGGCCGGCTTGGTAACGCCAACAT
ACCAGAGTCAACCAAACATCCGATTGTCCTCGCTGCATCACATCGGCTGT
CGACACTACTGGTCGAGAACACTCATCATCAAAAGATGCACGCGGGGCCA
CAATTCATGTTAGCAACAATCCGGCAGAAGTTTTGGTTGATTGGGGGCCG
AAACTTAGCAAAGAGCGTGTACCATCGATGCCACACATGCTTTCGGAACA
AGCCAACGCTGGTGAAACAGGCGGTAGCTGATTTGCCTAAGTCACGAGTG
ACACCAACGCGACCGTTTGCCGTCAGCGGCGTCGACTACTGTGGGCCGTT
TTTGTTAAAGTCGACCGTCCGCAACCGAAGCCCAACGAAGGCATACATCG
CGATATTCGTATGTTTCGCGACAAGGGCAGTCCATATCGAGCTGGTGAGT
GATCTCACATCGACTGCTTTCCTATCAGCACTACGTCGCTTTGTCGCGAG
ACGTGGTAAAGTAGCCGAATTGCATTCGGACAATGCAACGACGTTCAAGG
GCGCGGCACACGAGTTGCATCGCATCTATAGGATGCTGAAAATCGATGAG
GGTGATAGGAGAGCGATCTTTGATTGGTGCGCAGAGAACGAACTGGTATG
GAAGTTTATCCCCCCGCGTGCGCCTCATTTTGGAGGACTTTGGGAAGCGG
CAGTTAAGTCCGCTAAAAGGCATCTGTTAAAGACGATAGGAGTTAGAAGT
GTGACGCAAGAAAATATGCTTACCCTTCTGGCACAAGTTGAGCTTTGTTT
AAATTCGCGTCCATTGATACCAATATCAGATGAGCCAACAGATTTGGAAG
CACTAACCCCGGGCCATTTCTTGATAGGGAGTAGCATGCAGGCGGTACCA
CAAGTAGATCTTAGCAAGATTTCTCCGAACCGTTTGAAGGAGTACCAATT
AGTGCAAAGGCAGATGCAAGAGATTTGGGCACGGTGGTACCCAGAATATC
TACAGCAGCTACAGGCCAGGGCAAAGCACGCGAACAATACACCGGTGAAG
CTAGAAGTGAACCAATTAGTGATCGTGAAAGAAGACAATACCCCACCTGC
AGTTTGGCCAAAAGGGCGAATAACAGCTTTGCACCCAGGAAAAGACGGTG
TAGTGAGAGTAGTAACTTTACGAGTGGGCACAGGAAAAGAAATTGTTCGA
GCCGTCAGCAGAATCGCGTTACTACCCAATCCAATCGAACAGAGAGGTTA
GAGCGGAAGAAGGATACACGTGCGAAATAGTAAACAACAGTTGTTGACAT
TTGGAGCGTCAAGTCAAGTTAAGTTTACACGTCGATCACATAGTTTCATG
CATTTAAAAGAATTCTCTTTTGGTGGCCGGAATGTTGAATTTGGATAATT
AGTATAATTAATTAATTTGCATGAAAATATTTTGAATTGTTATTGCATGA
AAAATAAACAACACTTGACAACACTACGAGCAGAGAGTATAAACCAGACG
CCAATGTAAGAAAAGTGAACTAGAGTAATTGAATTATGTACAAATCTGAC
GGTTGAATAAACATTACATTAAAGCAATGCTTGCAGATGGCATTATTACA
TATTCCAATAGCCCATACTCCTCTCCAGTTTTGGTAGTTCCCAAATATCA
TAAGTTTCTTCGGGCTTCAGGACGGTGAGGGTGGTGATTTATTATCGTAA
GCTCAATGAGAAAACGGTAAACGATAGATATCCTATACCTCAAATAGAGG
AGATCCTGGATAACTTAGGAAATTCGGTCTATTTCTCTACTCTGGACCTC
AAGTCTGGATTTCACCAGATACAAATGGATCCAGAGTATCAAGAGAAAAC
GGCGTTTTCTACTGCTCAAGGTCATTTTGAGTTTACCAGAATGCCTTTCG
GCTTGAAAAACGCTCCAGCCACCTTTCAACGCGTCATGAATCATATTCTA
TCCGGTTTAATTGGTACTGTTTGTTTCGTATATTTGGATGACATAATTGT
CATTGGAAACAATTTAACATCACACATAAACAATCTTACTACCGTTCTGG
AACGTTTATCAAGCTTCAATCTTAAAATTCAGCTGGAAAAATGTAAATTT
CTTAAAAGAGAAACTGAATTTTTAGGGCACATAATAACCGCAGAAGGTGT
AAAGCCTAATCCAGACTTAATCAAAAAAATAGTTGATTGGAAAATTCCAA
AAAGTCAAAAAGAACTAAAACAATTCCTAGGATTGACTGGGTACTATCGA
AAGTTTATACGAGATTACGCCGCAATATCAAAACCTTTAACGAAATGCCT
AAAGAAAGACGCTAAGGTAGATAATGAAAATGAAAGTTACATAAAAGCAT
TTAAAGATTTGAAAACAATTATTTCATCAGATCAGGTACTAGCTTATCCT
AATTTCGAACTGCCCTTCATTCTCACAACCGATGCAAGTAACCATGCGTT
AGGTGCCGTCTTATCACAAATGCAGGAAAATAACGAAAGACCAATTGCAT
TTGGCAGTAGAACCTTAAATAAAACGGAAGTCAATTATTCGACAACGGAG
AAAGAAGCTTTAGCCATTATATGGGCCGTGAGGAAATACAAACCATATTT
GTATGGGAATAAATTCACCCTAATAACCGACCACAAGCCCTTAACGTTTA
TTAAAACTTCATTCAAAAATTCAAAGATTTTAAACTGGAGACTGGAGCTA
GAAGACTTTGAATATGATGTAAAATACAAAGAAGGCAAAGGAAATGTAGT
AGCTGACGCTTTAAGTCGAATACCTGAAGTAAATGTAAATGAAACAAAAA
AGGCTTCACATAGTCGACCTGACACACGAAAAAACTTAATCGATAGCTGC
TCTACTGTGCATTCTGCAGACGATTCTGGCGACTATTTCGTTCATATAAC
GCAGAGGCCTATAAACTATTACAGAAATCAGTTAATACTTAAAATATCTG
ACAGGGATGATATCCAAAAGGAAACTCCATTTCCTCATTTTAACAGAACG
ACAGTTCTGAAAAAAAAGTTTGTAATCGATGATGTTGTTCGGCATATAGA
TAAAATTCATAATGGAAAGCAGACAGCGATTTTTGCACCAACAGAGTTGC
AACAAGTGGTTCAAAACGCAATTAAAGACAATTTTTCGATCAGAGGACAC
TTCGTAATGACAACGAAAGCAGTAGAAGATGTACCCGATACAGACAGACA
AAATTTCATAGTGTTAACAGAACACAACAGAGCTCATCGAGGAATAGCAG
AAGTTGAGAACAAATTAAGACGCAACTATTTTTTTCCGGGCATGCAAAAA
ATTATAAAAAATTTCATTAACAGTTGTGAAATTTGTATGACAGAGAAATA
CGAACGAAGACCATACAAACTACAGATATCGCCACGACCAGTCACTTTCA
AACCGATGGAGCGAGTACATATGGATATCTACATCATTAACAACTGTAGT
TTCCTATCTATTGTAGATTCGTTTTCCAAACATCTCCAGATGCTTTTCAT
AAGACACAAAAATATGGCACAAGTTCAACAAAAACTTACGAAATACTTTG
CGCTTTATGGAGTTCCTAAAGAAATAATAACCGACCATGAAACTACTTTT
AGGTCAGTACAGCTACGGAATTATTTAGCATCATTAGGAGTTGCATTAAA
ATATGCGTCGTGTTCAGAAACAAATGGGCAGGTGGAGAAAACTCACAGTA
CCATAACAGAAATTTATAATTCTAACAAACATAAGTACACAGGATACGAC
ACAAAATCTATGGTCAGAATATCAGTAGCACTATACAATGACTCAATTCA
TTCGGCAACAAAATTTACTCCAAACGAATTAACGTTTAACCAGTGTGACA
AGAGAAATGAAATAGACATACTTCGAAATGCAAATGAACTATTTAGAGAA
GCAAAACAAAATTTAGAAAAAGCTACAAAAAGACAAACGGCAAAGAACGA
TTCAAAAATGCCTCCTCCAAATCTAGAAGAAAATCAGGACGTTTTCATAA
TTCCTAATATACGTACTAAGACACAGGCGAGAGCATGTAAAGCAAAAGCA
TGCAAAATAGAAAATAGAACTTTCGAAAATGTCAGGGGAATTAAACGACA
TAAAGGAAAAATTAAAAGAATTAAAATGAATTATAAATGAAATACTTAGC
ATGTTAGTTTAGGATTTTCTTTCAAATTTTAGGCCCCTAAAATTTTGAAA
CGAATACTTTAGGGTTTGCCTTAGTAACGGACACCTTTCCTTAATAATTT
TTAATGGTAATTAATGGTTCAGGTATTTGCTTAGGTAGGAAATAGATAGA
TATAAGATTAATTATTATAACGTTTTCGAAAAAATAAGTATTCCTCATAA
AACCAATACGTATAACGAGCCGAGGACGCCTCATCTCTACCCCGCGGAGG
AATTACGTGTGTGTAACCCTGCACTGCTACAACGCACACCACATGGATTG
CTGTTGTCCTTCGTCTCATTCGAGCCTTAGCATTGGAATAAAGAGGATCT
AAATCGCACTCCGCTTGACTTACAATT
>2Ty3_gypsy_Ele4#LTR/Ty3_gypsy
GTGATCTAGCATAAAATCTGCTATAAAATAAATCAGTACTCCGAAGCGAT
TGCCCATCACCACAGAAGCCCGGCACGAAACAAGTCAGTAGAAGTAGGCC
CACACTAGGCGTAGAACATAAGATAAAAAGAAGAAGCGCGATTAGACGCG
AGGATAGTTAGGACACAGAACGCGAGCGCGACACACCGTCCAAGCACACA
CCGTCAATAAAGACAATAAAGTGGAAGTCAGAAGAACTTCACATTGGTGA
CCCCGACGTGATCGCATGGAGCTCGACGCAAGCGTCTTGAGTTCGGCGGA
ACGAAAGTGCACAAGTGAATCAAAAAAACGACTGTGCAAGTGTTAGGTTG
CAAATCAGCGCAATTCTTGAGACTCCAGCCATTCTCAAATTCAAAAGTGC
AACTGTCGAAAGATAGCAAACGTGTTCTTGTTTGGCTGTCACGAAAATTC
GGCAAATTTCTTTTTTGCGTGGTGTTTCCATTTGCAACGTAGTGTCGTCA
TCCGTATCATAAAACCACATACAAAGTTCCGCAAGTCGTGAAAAAGCATA
CGCTACAGCAATTTTCTAAGGCCCAGACAATAAGTGCATGAACAGACTTG
TTCGAACGCGTTGAGATTGTTCTCCGTGAAATCGAATCCGCGCGCTAAGC
CGGGCAAGCGTAGTGCGTAGCAAGACATGTGTGTGTGTGACGTCGCGACA
TTATAGACGTCGATAACAATACGCTCGTGATTTTCCGCGTTGATCAACGC
GTTGCTCAACAAAAGAAAGTGTGCTGCCCAAATTTCAACGGAAGCAGAAT
ATTCATCGAATCGATTGATTGTGCGAAACTTCTTGTGTCTTTCGTGATCG
AACTATGAGAATTGCAACGTTCGTATCGATAAGAAGTGACATTTCCTCAT
CGCACCGTTTCCGTCATCATCATTTGAAACGATAAACAATCGATTGTGCT
CGAATTATACGCTGAAAAGCCGAGAAAAAGTTTCGTCCCAGCAGTCATCA
ATCCGGCGCATTTCTCACGGGTTCGTGAGCGACAAGCCTGACGAAAGCAT
CATCTCACGCAGTTTCATCTTACGGTTTGCGCAGCAGTGCATCGCTTACT
CACCGTCATCAGTTCGTCCATCATCTTTCGCAACGTAACATCTTATTGAC
ACGCGCAAGTGTTGCATCATCAGTATAAGCAAGTATCGGTGAGCGCGTTC
CATTATTATTATTATTGCGTTTTCATAAATTGTAAACAATAGTCAGGTTA
GAAACGAAAAATGTCTAATCCGGGGCACGGCACGCTTCCCAGAACTCCAG
TGAAGGGTTCCGAGCAGTCAGAAAGTACCATTCCTCCTCCAACTCCACCC
ATTCCCCCTCAGTCCATAGAGAAGGTGTCCGCAAAGCTCCCAGTATTCTG
GGAAGACTCACCGGTTGCTTGGTTCGCCGCAGCCGAAGCGGAATTTGAAA
TTGCTGGAATCACCCAAGAACGAACTCGGTATGCATATGTGGTTAGCAAG
CTTCCTAAAGAAATCCTCAAAAAAGTAATGGACTTGATAACAAAGCCTTC
CGAAAATTTGCCCTATACCACACTGAAGAGCCAGTTGCTGGAACGACTTA
CAATCAACGATTGGCTCAACTACTTTATCAAGTAGAAATAGGGGACCTAA
GTCCATCGGATTTTTACCGGTACATGGTTCAACTTGCTGGAAATTCAGAA
AACCTTTCCCTCGAACTCGTTCGAAAACTGTGGCTTTCGCGACTTCCAAA
GACAATCGAAGTGTCGTTGATAGCAATTGACACACGTGACATAAACGAGC
TTCTGCGAATTGCGGATCGGTTGTGGGAGGTCACTCAGGCGGCCACAGTG
CCGGCAATGAATAGAAACGACAACAACCGTCAATACAATAGTTCGAACGA
AAACGACAAAATGCGCAAAGAACTGGAGGAGTTAAAAACAATGATTCAGA
ACCTAACACACAATTTTCAAGAAAATAAGCGTGGACGGCAGCGCAGCCGA
TCACAAGGACAAAGGGATGGCCGATCGCGCACACGTTCGAACGGGCGCAA
GCGTGATGTATGCTGGTTTCACTACCGATACGGGGAATCAGCAAACAAGT
GTAATCCACCTTGCCGATTTTACAAGAAAAAAGATTGGCATCACCGAATC
CTCCTTCTACATCAAAAAACTAATAGACTCTACGGTTGTGGCGGACAGCC
CTAGAGTTTTCCCCAGCTCCTCTCCTCGTTTCTTTATTCACGACGACATG
AGCAAATTAACTTTTCTTATAGACACCGGGGCTGATGTATCCGTCATTCC
CCATACATTGGTTGGGAGAGTACCAAGACGCGAACAACAAGTGCTGGAAG
CGGCCAACGGAAGTGCCATCAACACGTATGGTACAAAGCTACTTCAAGTA
AGCCTTGGACTTCGAAGAGTTTTTACTCATACTTTTATATTAGCATCTGT
CAATCGCCCAATTATTGGAGCAGATTTTTTGAAGAAGCATGAATTGCTTG
TTGATCTCAAGTCTCGTCGCTTGATCGATCCTATGACCAGCTTGGCGACA
AAAGCTAAAATTGCTTTAGTGGATACACCCACTCCCAAGCAATACACGGT
AGAAACAAATATTTTTGGAGACATTATTAAACAGTATCCTTCACTTACAG
AACCTCCAAATTACAATATTCCAATTCAGCACACAGTAGTTCATCATATC
GAAACCAAAGGTACTTTACCTTTTTAGAAACCACGGCGTTTGGATCCACA
AAAAAAGGAAATAGCACAGGCAGAATTCCAGCACATGCTTGAGTTAGGAA
TATGTCGAGTGTTTTCTTCTTCCGTTTCCTCTCCTCTTCACATGGTCCCA
AAGCCAGACCATTACTGGAGGCCGTGCGGCGATTACCGCCGATTAAATGC
TATAACAGTGCCCGATAGATACCCAGTGCCCAACGTTCAAGACTTTACTA
TGCACTTAAATGGCTGTAAGATATTTTCAAAATTAGACATCACTCGCGCG
TACCATTTAATTCCCGTGGCCAAGGAAGATATTTACAAAACCGCCATCAT
AACCCCATTTGGACTGTTTGAATTTCTTAGAATGCCTTTCGGCTTAAGAA
ACGCGAGTCAAACTTTCCAAAGGTTCATGAATAACATATTCCAGGATCTA
GATTTCATTCTCGTATATATTGACGACATCCTAATCGCAAGCAACTCCCA
TGAAGAACACATAGCACATTTGCATGAAGTGTTCAAACGATTAGCTGAGC
ATGACGTAAAGGTAAAACTCTCAAAATGCGTATTTGGAGTTCCAACCATA
CAATTTTTGAGTCACTCCATCTCAGACAAAGGAATCACGCCTTCTGCGGA
AAAAGTACAAGCAATAGAATCTTTTCCAACACCTACAAATCTAAAACAGG
TACAACGTATAGTAGGTATGATTAACTACTATCACCGTTTTTTACCGAAG
GCATCTAATAAATTGAAACCAATTTACAACTTAATTGCTCAACACATCAA
TAAAAAAATTAAGAAACCATTCTTTTGGACCGAAGAGTGTCATCAAGCCC
TTCAGCAAATAAAGCGTGATCTATGCAATGCTACAATGTTAGCGCATCCT
AAACCGAATACTACCTACTCGCTTCCAACAGACGCATCAGGTTTCGCAGT
GGGAGGAGTGTTGAAGCAATACAACAATAAACGTTGGGAACCTTTAGCTT
TCTTTTCAAAATCATTAACTCCAACAGAGCAAAAATATTCCACCTTTGAC
AGGGATCTACTTGCAATAGTACTTGCTATTAAACATTTTCGTTATTTCCT
CGAAGGTAGGTAATTTACAATTTTTACTGACCACAAGCCCCTAACAACAG
CTCTAACGTCCAAAACAGAGAAATCTCCTCGGCAAAATCGACACCTAGAT
TTTATTTCACAGTTCACTGCCGACATTCAGTACATTTCCGGTGATAGTAA
TGTAGTCGCTGATACGTTATCCAGAATCGGTGAAACAGATTCAATAACCC
AAGTAGATCCAAAGGAATTCCCGAAACAACAAGACTGTGATAAACAACTT
GAACAGTTACTTAAACTATCCAAACAGGATAGTAACTCAAAATATCGACT
TCAAAAAATCAAAGTAGATAACACTGAATTAGTGTACGAAACATCTACTG
GTAACAATAGGTTATACGTCCCGGAAAGTTTAAGAAAAATCACATTTGAT
AATATCCATCAACTATCACATCCCGGAATAAGAACATCAAAAAAACTAGT
TTCGGAAAGATTTTTCTGGGGGAAGGGGGGGTCCTGTCGTGATCTAGCAT
AAAATCTGCTATAAAATAAATCAGTACTCCGAAGCGATTGCCCATCACCA
CAGAAGCCCGGCACGAAACAAGTCAGTAGAAGTAGGCCCACACTAGGCGT
AGAACATAAGATAAAAAGAAGAAGCGCGATTAGACGCGAGGATAGTTAGG
ACACAGAACGCGAGCGCGACACACCGTCCAAGCACACACCGTCAATAAAG
ACAATAAAGTGGAAGTCAGAAGAACTTCACA
>2Ty3_gypsy_Ele5#LTR/Ty3_gypsy
GTAGTATATGGAAGTAGTAAATAATGTGTGTTAGTATGTTAGTATTAGTG
AGTTTGATTTTAATGTGCATTATAAGATGTAAGTGGAAGGTCGGCGGTTA
GTCTTGAATAAAGAGTCAAAGCGATCGGTTACAACAGTAAATTGGCGACG
AGGAAAAAGAGAAAAAGTACAATGGCACAATTAATCGGGTCTGTCGAGCC
TTTCGTTTTAGGCGAATCCTTTACGGAATATTTGTGTCGAATAAATGTTT
TGTTCGAAGTAAACAACGTCGAGCAAAAAAAAAAGACTGGATTTTTGCTC
ACGTTAGGCGGAGCATCCTTGTACAAGGTTGCAAGCAAAGTGTGCGATCC
CGAGGAACCGCGTCTGAAGCCTTATGAGAAGCTGTGCGAACTATTAAAAG
CGTATTTGAGTCCGGTAGTGAGTGTGGTTGCGGAACGTTTTAAATTCCGG
AACTGTCTGCACGAAAGTGAGCAGATCCACGAGTACGTCATCATGCTAAA
GTCAGCGGCGCAACAGTGCAGATTCGGAAACTTTTTAAACGAAGCCCTAA
GTGATCAATTCGTAGCGGGCATTCGTGATGGTGAATTGCGGAAGCAGCTT
TTGCGACAAGAAGACTTGTCATTCGAGAAAGCAACGGCAATCGCACGCAC
TTGGGAAGCGACGAAAGATGACAATGAAGCCATGAGGTTGAAACCACATG
TTGGAGAAATGGCAGCAATACGATGAGCGGCATCGAGCAACAGTGTTAGA
CATCATCACCCACACCACATGTATCATCAGTCACCGCAGCAAAGAACAGG
AGATCGTGTGCGTAAGAACGAGCCATACTACAACCAGCAGCAGCGTACGC
AGCACATTATCTGTGATCGTGTGCGTAAAGACGGAGCGTGTTATCGGTGT
GGTAGAGCGCACGACCCAAACACCTGTCCAGCGCGAGAGTGGATGTTTTT
CGTCTGTAAAAAGAAAGGGCATGTGTCTACGTGCTGTAGGAACACAAAGT
TCAATGAGAGGTCAAGAATGTTTAATCACGTGTCTAATGAAGCAAGCAAT
AATGCGGCAGAAATAATCGAATTAGAAGTGAACGGAAAGAATATGATATT
TGAAATAGATTGCGGTGCTTGCGTAACAGTTATACCAGAATATGTCTATA
GAGAAAAATTGGAAAAGGTGGAATTAAAAAGTACAAATGCATCTCTTTTT
CTGCGAATGGAAAAAGAATAATTCCTGTCTGTAAAATAATAGGCAGTGTA
TGCGTAAAGTCGAACAAAATGGAAGCACAGTTAGAAATAATAGTAATACC
TACGGAACAGCGTGTAAATCTCATTGTTAGGAAGAAACGGATTAGATTTA
ATGTTTCCGGGATGGCGAAGTACATTTGCGGTCAGTCAAGTCGGTGCGTC
AGGCGAAGTAATGGATGAAATTAAAAAGAATTTTCCAAAAATATTGGATG
AAAATCGGAATACGACAATAGAAGGGTTTGAGGCTAACTTAGTGTTGAAG
GAAAATGCGTCACCCATTTTTCATAAGGCATATGCGGTCCCATTTGCATT
AACGGAAAAAGTCGAGCGAAATTTGGAAGAGTTGGTTAAAGAAGGTATAT
TGATACCAACACGTTCTGCGTCATGGGCAAGTCCAATAGTTGTAGTGCGT
AAAAGCGATGGATCAGTGCGTATTTGTCTAGATGGTTAAGCTACAATAAA
TTAATACCTAACTGTAGAACACTATCCCTTACCAAGAAAAGAGGATATTT
TGGCAAAAATTTCGAACTGGAAAGTATTCTGCAAAATAGATTTGACAGGA
GCTTATCTTCAAGTTAAATTGTCCGAGTCGTCACAAAATATTTGCACAAT
CAACACACATAAAGGTCTTTATAAATATACGAGAATGCCATTTGGAGTAC
ATTCCGCACCAGCTATTTTTCAAGCAATAGTCGAATTCTCATGAATACAA
ACGGTTATGCGTATATGGATGATATAATCATTGGAGGTAGAGATGAAGAA
AACTGTAAAATCAATCTGTATGAGCTATTAAATAAGCTTGAAAAACATAA
AGTTAAAATTAACGCAAAAAAGTCATTTTTTCCAAAGTGAGATAGACTAT
TTGGGATATACTATAACGTCAAATGGTATACGTCCAAACAAATCAGAAGT
CGATGCTGTACTAAAAGTTCCAAGTCCGGAAAATGTGTTACAGTTGCAAT
CATATTTAGGAATGCGAAATTACTACAGTCGTTTTCTTCCTAACCTTTCG
TCAGCATTGAGTCCTGTACAAGTTATTGCGAAAGGAAACAACATTCAAAT
GGTCAAGAGAATGTCAGATAGCCTTTGAAAAAACAAAACAATTACTAACG
GGAAATAACATATTAGAACTATATGATCCGTCTAAACCTATTATATTAGC
AGTCGATGCAAGCCCTTATGGAGTAGGGGCAGTATTATCACATATGGTAT
AGAATGTTGAAAAACCAGTTTGTTTTGCATCATCGAAACTTACACCAGCA
CAAAAAAACGCGCAAGTACAAAAAGAAGCATTGGCAGTAATATTCGGGGT
ACAAAAGTTTCATAAATATCTATTCGGTGTCAGGTTCAAGTTAATCACAG
ATAATAGTGGTATTATGGAAATCTTCAATCCGTCGAGAGGAACGTCATTA
ATATCAGTATCAAGATTGCACCGTTGGGCTCTTATTTTAACAAATTATGA
GTATGAAATCGAACATAAACCGGGAAAGTCAATGAATAATGCAGATGTAA
TGAGTAGATTACCGTTACAAGATTCACCACAAATTGATGAAAAAGATTTT
GAAAAACTGAATGCATTCACAGAAGAAAAAATCATAGATACAGAACATAG
ATACATAGATACTTCAGAAGAGGATGTAACGGATAACGGTCCACCGTTTA
ATTCAGAATATTTTACATTGTTTCTCGAATCATATGGGGTTAAAGTAAAG
AAATCACCACCATATAATCCGCAATCGAACGGGTTGGTCGAAAGAGGAAT
CAGAACTGTCAAAGAAGAAAAAAATATCTTATTGATCAAAGATTCAAAGC
CTTAACGTTACAGCGAAAAGTGAACAAATCCCTATTAAATTATAGAAATT
CACCGTGTACCATAACGAACGCAACTCCAGCTGAAAAAATGTTATGCTAT
GTGCCTCACACTAGAATAGGGAAGGTGAATCCGATGACACTAGAAGTAAA
AGAAAAAATACCACAGTTTCTGAGACAAAGAGTTGAAGAGATTAAGCGAT
GTCAAAAGAAATTAGAATTTCGCGAAAGAGAAAATGTTTTATATCGAAAT
CATTTTAAAGAGGTTGTTCGATGGATACCAGCCACAATATTGAAAAGAAT
AAGTGCAGTAACTTTCCTTATTAATCTAAAAGGTAACGTACGTCTAGTCC
ATGTAAATCAATTGAAAAAGTTTATAAAACCCCTGATAATACACGTACCA
GATAAAGAAATAGTACCATTGCGGAAAAGAAAACGTAGTGAGTCTAAGTC
CCCACCACTTCGAAGGTCAGATAGGCTTCGAGGACAACCTAGGTTAAAGT
ATCCGCGTTAGAATAAGTCATAGATTAGGGATTTTATTAGAAGTGAGGTA
AACTCCGTTTAGTGGGGAGAATGTAGTATATGGAAGTAGTAAATAATGTG
TGTTAGTATGTTAGTATTAGTGAGTTAGATTTTTATGTGCATTATAAGAT
GTAGGGTGAAGGTCGGCGGTCAGACTAGAATTAAGAGTCAAAGCGATCGG
TCACAACA
>2Pao_bel_Ele6#LTR/Pao_bel
TTGCCTTCCCAATCAAGTCGTCTGATAATTCGTACTGAAATTTGCAGAAG
AAGAAATTTGCATTAAAAAAACCCAAATGAGCAACTATTAGACGTGCTTT
AAGTTCAATCCGATTACAACTGCAACTTCCTGCTTCTGGACTTTACCAGC
ACAAAAACCACCGAGCGATATCCTTAAAGACGGCACCAACTTCACCCGTT
GGCATTGCATTGCACAAGCGAAGCCCAACAGATTCCGAAGGTCTTAGAGA
ATTTGAAATAAACATCAGATGCACTAACGATACCCGATACCCCCCGGGTG
TCTATTTCTTGGAAGTGTAAGAGCTTGGTGTCGGAGGAACGCCACGAAAG
ATGAAGCAACAAATCGGTGCCATACGGAGCAAGCATTAGGGAACTGCAAA
AACTCGTCATTCTTGCGTGTCACTAAGAACAATTACAGGTAAAAACAATT
TCGAAATCATTTTCAAACACTAAATCAACTGCTTCAAAGACAAAACGACC
CCGCGAGTCAACGATGACGCACAGCTGCGATTTGCTGTGCTGCATCAACA
ATGAGCCGCCTGGTAGCTTATGGTCTTGATGCCGCACCCACCAAACACTT
TACGCTTACCGTCAGACAATCGAGCGTCCAACGTTCGATGGAGATCATAC
GAAATGGCTGTCGTTCCGCGATCGCTTCCTTGCTATGATCGACGCTTCGC
CTGAGCTTCCGTCCATCGCAAAACTGCAGTACTTACTTTCATCGCTAAAG
GAGAGGCTGCACTACCCTTCGAGCACACACCTCTAACGGAAGACAATTAC
GCAATCACATGGGCTGCTCTGCTTAAACGGTACGACAACTCGCGTCTACT
AATCCGTGAGTATTATCGGAAAATGCACTATCTCCCCGGAGTGCATTCGG
TGTGCGTGGATAAGCTTTCCCACTTGGTGGATGAATTCACGCGCTTCGTG
AACGGATTAGTGAAGTTAAAGGAACCGGTAGATTCGTGGGATACACCGCT
GTCGAATATGCTGCTTATGAAGTTAGATCGGGAAACGCTGTTGGCTTGGG
AAAAGCATTCGGTACACTTCACGCGGGACAAATACAAGGATGTGATCGAG
TTTGTTCAAGATCGGATCCAAATCTTGAAATCGACCAACACTTTCGTGAT
GGATCAAAGCGCTGGTGGTACCAAGGTGGCCGGCAACAGTCGGCAGCCAG
TGCAACGACGGTTCATCGCGTATGCAGCTACTTCTCGCCCGGCTCCTGTT
CCTTCGTCTGCCCTCATCCAACCGCCAAAGTGTCCACTGGAGTGTTCCGA
AGGTCACACTTTGCGCAACTGCCCAGTGTTCACAGGTAAAGAAGTTCAGC
AACGACGAGACATTGTTGCAACGAATCGACTGTGCTGGAATTGTTTGAGC
AGCAATCATCAGGTGAGGGAGTGTAAATCGGAATTTTCGTGTCGCATATG
TCGGGAGCGTCATCACAGCTTATTGCATCACACTCCACGCTACACTCCTC
CCACAACGGTTACAATGTCTGCTCAAACGGATGACGACAATGTGTTCCTT
GCAACGGCAAACATCCAAATCAAGGATGACTACGGCAACATCCACGAAGC
AAGGGCTTTATTGGATTCGGGTTCCACATCGAATTTCATCGCGGAAGACC
TAGCTCGAAGGCTGTTGACCAGTCGCAAAAGGGTCAACGTCGCTGTTTCG
GGCATCGGCAATTCGGTACAGCTGGTCAAGGGTTCGATCGTCGCCACCGT
TCACTCCAAGACACAACCCTTCTCAACGGAAATGGCGTTCCTGGTTCTGG
ACACGCCATGTACAAACATTCCTACTTCACCAACGGACATCTCTTCATGG
GAAATGCCGGATGTGGCATTGGCGGACAGCACCTTTAATCATCCGGGGCA
AGTCGATATCGTCATCGGAGGCGATACGTTCTGGGAGCTGCACACCGGTC
GCAAGCGCTCTATTGGCAGAGGCAAGCCGTGGCTGATTGAAACCCGTTTC
GGTTGGGTTGTCAGCGGCATCTCTCATCATATATCAGCCGGTCCGCGGCT
GTGTCATCTTTCTGCACACGATGCCACATTGGAGGAGATCCTGCATCGAT
TCTGGGAGAGCGAAACCATAGCCGAGGATCCTGTGCTATCGGTCGAGGAG
AATGCTTGCGAAAAGCATTTCGCTGCAACAACTGTTCGCACTACAAGTGG
AAGGTATGTCGTTCGTTTGCCTTTTAACCCCAATCCTAATGTCGTTTTAG
GAGAGTCGAAACAAATAGCTGATCGTAGATTGCGTAGTATGGAACGGCGG
TTGAACAGTAATCCTACAATGAAAAAGGAGTATGCCAAATTCATGAGAGA
ATACGAACAGTTGGGGCATATGAAACGACTTACCAGTCCTGCAGATGATT
CGATAGATCACTATTACCTTCCACACCATGCCGTTGTTAAAGAGTTCGAG
CACAGCCTCTTCAATGGTAATGGTTGTTTTCGAGACCGTGTAGTAAAATT
GTCAAATTTTGCCAATTGCCTTCCCAATCAAGTCTTCTTATTATTCGTAC
TTAAAGCAGAATAATAAATTTGCATTAAAAAAACCCAAATGAGCAACTAT
TAGACGTGCTTTATATTTTCCATCCGATTACACCTTCAACTTCCTGCTTC
TGGACTTTACCAGCACAACCACCACCGATCGATATCCTTAAAGTCGGCAC
CAACTTCACCCGTTGGCATTGCATTGCACAAGCGTAGGGCAAGAGACCGA
AGGCTTAAGCCTTTTAAATAAAGATGAGATGCACTAACGATACCCGATAC
CCCCCGGGTGTCTTTTTCTTGGAAGTGTAAGAGCTTGGTGTCGGATGAAC
GGCACGAACGATTAAGCAACAAATCGGTGCCATACGGAGCAAGGATTAGG
TAACTGCAAAAACTTGTTATTCTTGCGTGTCACTAAGCACAAGTACATGT
AAAAACAATTTTGAAATGTTTTTCAAACACTAAATGAACTGCTTTAAAGA
CAAAAACAACCCCTAGTAGATGATGGTGCACAGCTGCGATTTGCTGTGCT
GCATGAAGAATGAGCCGCCTGGTAGC
>2Ty3_gypsy_Ele6#LTR/Ty3_gypsy
TGTAGCGACTGAGCGCCTTAGGCTAGAAACGCGTAACAGAGAAATAGCCA
GGACACAAACACTTACAGAACGCCATCTATGGGAAAACGCACGAAGTACG
AGTTCTGGAAGGATCGGGAACCCGTCACGCGAAGCGGGCCAGACGAGCGC
GGAAGTTTCGGGAATCCGATACGCGAAGGCGGACACAAAGCGCCAGAAGG
TTCTGGATACGGACACCAGAGTATAAAAACGGTGCCATATCCAAACCATG
ATCAGTATCGTTCCATCCGCGACGAGGATCACATCTCCTGGAGGACCAAC
CGAGGAGTAGGAAGTAGGAAGGAAGACCGCTCTCAAACCACAACCGAGAC
GAAAAGAAGGAAGACCGCTCTAACCCAAGAAGGCAGGAAAGAAGGAAACG
GAAGGAAGGATAAATAAAAAATTAGGACTCCGTACCGGACCATATCCTAA
AACTGGTGACCCCGACGTGATTCCTTCCACTGCACGTCTTCGCCAGGACC
TTGTTGGGAACCGCTCGTCCACCCCGGAGGATCAACAGCAGCAGCCAAGA
ACCACCCGGTTCCTCTCCGTAACTAGCCTGTAGCGTATCACCCCGGCCAC
TCACACTGTGTTGCGAGTGTCGCTCCAGCTCTTGCACGCTGCGCTGACGA
TTCTTATTCCAGCCCGTGCACGCTGCGCTATAGAGTGACGCTCCGGACCC
TACCTGGCAACCCTACGGCGGCCGTCCAGACACACCGCTCCTTTCCGCCG
GATTTCGTCCCACACCGAGGACACCGCATCGATTCTACCTCGCAGTTCTT
TTCGTCGCAGCGCGTTGGGATACGTAAGCATCCACCTCCTGCGTTCTCTT
CACCGCCTCCAATCAGAGACAACCCGGGGATCATCCGTGTCAAACGAGGA
GGAACCATGCTCACCACGTTACATAGTCCACAAGACGGTGTAACCGGAAA
CGGTAGTTCCTCAACCGTTACCAGCCCCGATGCCGGATTCATCGCACCGC
CGTTGATGATCAACATACCCGGTGAACACGACACCGCAACCAGAGTGCAG
GATCCAGAAGTGCAGACGATGAACGCCTTGCGACTCAAGCCACCGGAGTT
GAGTACAGCCGACATCCATACCTTTTTCTTCGCCCTGGAGAATTGGTTCG
AGGTGTTGAACTTTTCCCCCCGCAGTGACGCCAAGCGGTTCAACATACTA
AAAACGCAAATCCCGACCAGCATCCTTCCCGAAGTGCGACATTTTCTTGA
AAATGTCCCCAATACCGACCGTTACGAAGCTGCCAAGCGGTCTTTAATTC
AGCACTTTGAGGAATCGCAGCGAAGCCGCCTACATCGTTTGCTGTCGGAG
ATGCACCTCGGCGACTGCCGTCCCTGGCAACTGTTGGCCGAGATGCGACG
CACGGCAAACGGAGCCCTAACGGACCTGGCTTTAGTGGATTTGTGGATCA
GCCGGCTACCGACGTATGTACAATCAGCTGCGTATGTACAAACAAGGTGA
AAGTGGCCGACGCCGTGATGGACTCCTTCGCCCTCTACCATCGAACCGGA
TCCTATCCAAATGTATCGGAGGTGAAAAACGGAAAGGTTGAACAATTCTC
TCGCAAGGTGGACCAGCTAACCGAGCATTTGGAGGAAGTGCTGCGACAGA
TCAACCATCGGGAACACTCTCGACCGCGATCCCGGTCTCGACCACACAGC
AGGGCCAACTCACCAGCACCGGGATCCAACTCCGCTTGATGCTATTACCA
CCGGACATATAGACCGAAGGCGCGCAGCTGCCAGGCTCCCTGCTCCTTCC
ACGGCCGTCGATTTAGAGCTAAACCGCCCCCTTCTTCATCCTGGCTAGAA
GCCGACGACGCCGAGCCGGACGTCCACTCCTTAGTATCCGCTAGTCATCG
TCTCACGGTAGTGGACCGTCGAACGAGGCAACGCTTCCTCATCGATACCG
GCGCCGATGTTTCGGTAATTCCTCGCCATCACAGCTCTTTTCCGTGTAAA
CCTTCAACGATGAAACTATTTGCTGCCAATCGGACACCGATCGAGATATA
TGGAGAATCGCTATACACTCTGGATCTGGGACTTCGTCACACATTCCTGT
GGAGTTTCGTGATAGCGGACGTAGGCTCAGCCATCATCGGGGCCGATTTC
CTCCAGCACTTCAACCTCTTGGTGGACCTTCGCCGCAGGAGCCTAGTGGA
TGCGCTTACCAAGCTGTCTACACCCGGGGAAACGGACCACGAGCTACAGG
AACCAACCGTTAAGGTTTGCGATAGTTCGTCGCAATTCGCCAACCTACTG
AAGGAGTTCCCCGGACTAACCACAACGATCGCGCCCGGAACGCTCCTGCG
ACCTAAGATCACACATCGGATTGAAACCACCGGACAATCAACCTTTGCAC
GACCCCGAAGATTGTGTCCGGAGAAGTATGCTGCAGCTCGTGCGGAATTT
GAATCGTTGGTTCAACTCGAAGTTTGCCGTCCATCGAATAGCAGACGTTT
CAGCGACTCATAAATGACGTCTTGCTAGGCCTGCTATGATATGCTATTGC
TATCATCTTCGGAGGAGGAACATCGCGAGCACCTACGTCTGCTATTCCAG
CGTCTCGAGCAACATCAACTGGCCATAAACCCAGCCAAGTGTGAGTTTGG
GCGTAGCGAAATCACCACCTGGTCAACGCAGAGGGGATACGCCCTCTCCC
TGAACGAGTGCAGGCCATAAGCGAGATGAAGAAACCGGCCACCGTCATGG
AGCTTAAAAAATTCCTTGCGATGATCAACTATTACCGCCGGTTCCTACCA
CATGCCCTGGAAACGCAAGGTATCCTGTTGGAGATGATTCCGGGGAACAA
AAAGAAGGACAAAACACCACTGATATGGACGTCTGAAGCCACCGTAGTAT
TCGACCGCTGCAAGGAACAACTGCAAAAAGCAACGCTATTGGCACATCCC
GCTTCAAACGCAGAGCTGTCTCTTTGGACCGACGCCTCGGACTTTGCCGC
TGGAGCCGTTCTACACCAACACGTCGACGGACAACTTCAGCCCCTAGGAT
TCTTCTCAAAGAAATTCGAGAAAGCGCAGCTGAAGTATTCGACTTACGAC
CGTGAGTTGACCGCTGTTTACCTCGCCGTGCGACATTTTCGCTACCTGTT
GGAGGGTCGTGAATTCCGAATCTACACGGATCACAAGCCTCTAACGTACG
CATTCCGGCAAACACACGACAGCGCATCACCGCGACGTGCCCGACAGCTG
GACTTCATCGGACAATTTACCACCGACATCCGGCACGTAGCAGGGGAGGA
CAACGTAACCGGCGACCTTCCTTTCACGCATTGAAACGGTACACGCAACT
CCTACCATCGACTTCGAGCGCCTAGCTGAGGAGCAAACCAGCGATCCTGA
GCTATCGGATATCCTCAGTGGGAAGACACCTTCCGACTTATTCCTCCAGA
AGACACCTATCCCTGGGTCCAGCAAGTCACTGTATGCCGACTGCCCTGGA
GGAATAATCCGACCATACATCACGAGGTCATTTCGGAAACAGCTTCTACA
TGCCGTCCACGACCTTAGCCATCCTGGAGCACGAGCCACAGTCAAATTGA
TGACGCAACGATTCGTTTGGCTGAACATCAAAAGGGAGACCCAGGAGTTT
GTAAGGAGCTGTATCGCTTGCCAACGAGCCAAAGTAGGACGTCATACAAA
GAGCCCTCTAGCAACATATCCGACAACCGCCGCAAGGTTCTCGCACATCA
ACGTGGACATCATCGGGCCCTTCCCGGTCAGCAACGGCAACCGTTACTGC
CTGACCATCATCGACCGCTTTTCCCGTTGGCCGGAAGCAGTACCGATCCC
GGACATGACTGCATCGACTGTCGTTTCGGCACTGCTCTTCCACTGGATCG
CCCGATTCGGAGTTCCCTCTCACGTGACTACGGATCAAGGAAGGCAGTTC
GAATCTTCCTTGTTCAAAGAACTGACACGAGTGCTCGGAGTGAAACATAT
CCGGACGACCGCCTATCATCCCCAGGCCAACGGGCTGATCGAGAGATGGC
ATCGCACTCTGAAAGCAGCCATCTGCTGCAAGGATACGACCCGATGGAGT
GAGCATCTACCACTGATTCTGCTGGGGCTACGCACCACCTACAAGGAAGA
CATTGGAGCATCACCGGCAGAACTCGTATACGGGACAACACTCACCATCC
CCGCCGAATTCGTCGCTGAGAAGCCACCACCACCCGACCAAAGCGACTTC
GCTGAGACACTACGGGAAGCGATGAGCAACATTCGACCAACGAAAACCGC
TTGGCATACCAATCGGACCGCATTTGTACACGCCGATCTTAACAAATGCA
CTCACGTGTTTGTGCGCAACGACACCGTCCGGCCAGCGCTGACTACACCG
TACCAGGGACCATACCGGATACTACAGCGAAGTCCAAAGTCCTTCCAGAT
TCTGGTAAATGGACAAACCTCGTGGGTATCCATCGATCGCCTGAAGCCAG
CTTACATCGCCGAAGATCCACCCGAGTCGGCTCGGAAACGAACATCATCA
GCGGATATAACACCATCGACCGAGCAGCCGTCTCTAACGCAGGAGCCGAC
GTCCAGTCCAGCATCACGGCAGACAGCTGTTCCAACCGCCATCCGCAACC
CACCTCCGCCGATCTTACGACAACGGACTGACGACAACATATCGACCGGC
GTTACGAGATCACAGCGTAGAGTCATAATTCCTCTTCGCTATCGATAACA
CTGGTCTAGGAGGGGAGTACTGTAGCGACTGAGCGTCCTAGGCTAGAAAC
GCGTTACAGAGAAATAGTCAGGACCCAAACACTCGCAGGAAAACGCACGA
AGTACGAGTTCTGGAAGGATCGGGAACCCGTCACACGAAGCGGGCCAGAC
GAGCGCGGAAGATTCGGGAATCCGATACGCGAAGGCGGACACAAAGCGCC
AGAAGGTTCTGGATACGGACACCAGAGTATAAAAACGGTGCCATATCCAA
ACCATGATCAGTATCGTTCCATCCACGACGAGGATCACATTTCCTGGAGG
ACCAACCGAG
>2Pao_bel_Ele7#LTR/Pao_bel
GTCGCCAACGGACGGTACAACGGTACAATAAGAATAAGAAATGCTGACCG
CGATCAGTCGCCAACGGACAACCGAAAAACTGCTGACCGCGATCGGTCAG
TAATAATTAGATATAAAACGCGAATAAGTTTCAATAAAGTTTGTCATTTC
ACCATCAGAACGGGTCTGAGTATTATTGGTCTTTAGTCGGCGTGACCTGC
GCCTGTCTAAAGAAACGCGCCGCGAGGTTAGCTTCGTGCACGCGACATGG
TGGCTCCAGAGAGGAACTTCAAACTCTCACTCTGACTCGTTCTAAATCGC
CAAATATAACGCGTTTAGGTGAAGTGACCCACGGACGGGCCGAAAAGTTT
GGCACGTAAAGTGCAATCTCAGCATCAAGTTTTACCGGTCAACTGAACCA
TCATCGACGGTTCGATAAGTTCGACGCGCGACATTGAAAAGTGCGAAAGT
GGCATTTAGTTTCGCGGCCAAAATCGTACGTCGCCCGGTGTAACATAATC
GGTTCAATAAGTCTAACGCACAACCGTAAAATGTGCAACTGCAACATCTG
AAGCCCAAGCTAGCAACAGTGAGAAGAATGAGCAGCAGTGACTAGTGGCG
AGAGAGCCAGAATACAGAAGACCGCAACGACGGCGACATATGCAGCAGCC
CGGCATCAGAAGCCCAGGCTAGCAACAGTAAGAAGAGTGAACGGCAGTGA
CCAGTGAGGGGAGTGAACAGTAAAAGACCGCAACAAAGGCGACAAACCAG
CAGTACCGGCACCAAAAGTCCAGGGGAGACGGTGATCGGAGTGATCAGAG
CGAACGACAACCACAGCGAGGAGTAGGAGCTAAAGGCCCGCTCGGAAGGA
GCAGCCACGGACGAGGGCAGCACCAGTAAGCGGCAGCAAATGGCTCTGCG
GCGGCTGAAGAAACGATGAGAACCAAGAACGACAAAAAGGTGAGTAAATG
GATTATAAGAATAACCCTAACGGTCACTGTAAACTTTTCAGTGGCCAAGA
TGACAAAGGGAAATGGTAGGCTGTGTGGTGTGTGACCGATGGTTACACAT
CATCTGTTTAGTGCTTAAAAACGTGCCTAAAAATTTCGTATGCCCGAAAT
GTAAGGAGGCCGAGCAAGAGAAAGAACGAACAAGACAGGCACTGAAAGAC
GCCGAAAGACACCTAAAAGAATTTCATCAGGGATGAGAGAGACAAGGCAC
TTAAGAGGGAAGCTGAAGGCGACAAGGAAATAACAAAACTCAGACGGACT
TTAGAGCAAGATCAGACTTACGAAGACTTACAGTTACACGACAATAGTAA
CTCACAGGATGTCGATTAAGCAACTTACAGAAAGTATCAGTTCGATGGTT
CAGGCCTAGACGAAAACGACAAAAAAGAGCCTAATAGAACTACCCGTGTT
CGACGGGAGCCATAAGATTTGGCCGACATTCAAAGTAACGTTTGAAGAAA
CAACAAGGGCCGGTCAGTTCACGAATCTGGAGAACATAAACAGGCTATGG
ACATTTTTAAGACGGGCGACGCTCTTAGGGCAGTCAAAGGTTTATTAGTA
AACCCTGACAACGTTGAGCTAATCAATTAGAAAAATAATTTGGCAACCCG
AACCAAGTATATTCAACTCTACTGAACGACTTGCTGAAAATAGGGTACGT
ATCGATGGAGCGCACAGCGTCATTCATTGAATTTACCAATTCAATATATG
GTCGCCAATATGACCGTTTTGAAGCACGAAGGATACTTAAATGACCAGAG
GCTTCTAAAAGATTTAGCGTCCAAACTCCCGTCAAACATAAAGAACAAGT
GGATTTTGGACACCTTTAAAACCCCAGGCCAATCGAAAACTCTAAAGGAT
CTTTCCGAATTCCTAAAGGAGTCTGAAGACCAAGCAGCAGCACAATGACC
ACCGAAACCAACTACAATAGACAAAGTAGCATTAACATGTATCGATCATC
CGTTATTTCGTGCCTGATCTGCAACAGATCGCATGAAACAACAACATGCA
GACAGTTAATTAATAATCCGATAAATGAGAGATGGAAAATTCTCTCCAAA
AAAGGGATTTGTACAAACTGCAGCAAGCACTCCAATCACAGAGCAGACAA
TTGTCGTCTAGCTCCACAGTGCACGATTCAGTGGACGAAAACATAACACG
GTTCTGTATCACGACAGACCTACTACCATCGCCCCGAATCGTCTGAACTG
TCACCAGCACTCATCAAACTAACTTTTTCAAATCATCCCTGTGACCTTGT
ACAGCGGAAATAATTTCATGAAGACCTATGCATTTATAGACCCGGGGCCC
TCTACCAGCCTAATATTTGAAGAAGCTCGACTTTGTCTAAAGGCTCAGGG
ACCGATAAGACCCCTGACACTCGCCTGAACATATGGGAACTATCAAGCCT
AAGACCAAAGCGTTTCAATTGCCCTTAAAATTAGGGGCACGAACGGAGGC
ATTAGGCATGAAGAGGCAGGCCAGGCATCAGAGAGTCTCACCGGTAGGCC
AGATGACCCCGTAGCATGTCGAACACAACTAGGGTGGGTGGTATTTGACA
AGAACGGTGATAATTATGCATCTGAAAAACACCAGCCTTTCACTGTCATA
GAAAAGAAGGATGAAGATGAAAAATCACTGAGAGAACTCATGAAAGGGTT
CTTCTCTACGGAAGAGTTTGGAGTAAGGGCGAAAAATCACCCATCAGGCT
CAAAAGATGCCGAATTAGCCACAAAACTGATAGCAGATTCCTTAAAATAT
GGAAAAATCCGAACACAATACTTCCGGAGAGTTACGATCAGGCTCTGAGA
AGGCTAAAGGGCCAAAAAAAGAAAAATGGCCGAAAATAGGGAATTAAAGG
AGTGGTACTGCAAGCAAATAGCAGACTACATTAAAAAGTGTTATGCCCGT
AAAGCTACGGCAAACGAGCTTCTCGACACTAGTGGTAAAATATAAATAAC
TATATTTCGTTGTAATAAATCACAACAAACCTATACCTAAGCCTAGGCTG
GTATTCGATGCCGCAGCAAAAAAACAAGGCATCTAATTGAATTCTAAATT
GCTGGCTGGGCCAGACGCAAAAGCTTTCTTCTTAAGAGTTCTTATTCGCT
TTAGAGAACATCCGATAGCGTGCTCGGGAGATATACAGGAAATGTTTCAT
CAAGTATGGATTCGCCCAGAGGTTTCGGGTCTAGTAGGCGACTATGGTTT
ATGATACTTCATAAACTGTGGGCGTTTTAGTGATGATGTTGATGCTTATG
TCTCGGGAATTGTCTTGGGTTATTCCGATGACTGCCAGGTATGAGTAAGT
TGCAACAGGGTACGGATATGATCATTCGTTAACTCGCCCATTCTTAAATT
TGAGGCTCCGTACGAATACACCGATTTGTAGATTACCGATGCGTGTTGTA
GATTACCGATGCGGTTGATCACGGTCTTTTTTATTAAAAAAGGTTTTATC
CCGATGTATCCTCCAACAACGATCAGTACAATAAGCGGGGAGCTTATCAG
GCTGAGCAACGACCATGTTTTCCACGTGATGCTGTGAGACTCTAAATGCA
TCTGGTTCATCTCGGTTCATAGCTCCTTATGTAGTTTGTGTAGTTGCTCG
AGGCTTAGGTTAAGGATATTTCTTTGTGAATTAAACTCTGTTGAATGCTA
ATATGGGGATCTTATTCAGGTTGCTCATCGATATATTTTGCGCTTCATTA
TGGCGTAAGAATGTGTGGAATATAATTATTCATATATAACCTTTAAATCA
TTTTAATGAACTCTTTTGCCTTTCTTTGTAGTTAATGTTGTTCTGTTTAC
TCGTTCAATGTCAACTTTTTTGTAAGGTTTAGACAATTTCACTCTACGCT
TCGTTTTCATATAAACCTTTGAGCCAGTTGTTATAATTCGTTCCTTTTTG
TTCTTATTGTGAAAATTTATAGCCTTTTCTTGTTTGTTATTTATGCTCTT
CGTGACATTTTGCAAAATCGTAGGAGTAAGTTCGGAAGGTGTTATTATAT
CGAGCGGCGTGTATTTAGTACTTGGATAAATGGAGTTAGTCTATTTGTGC
AGCGCAGTGTTCAGCAATTCAATAGGATTCAATAGAAGATTATCTGATAG
TGTTATACGATAAATTTCTATTAAGGTGGAATGAAATCTCTCTACAACAC
CATTCATCTCACTTCTGCCGGTTGCTGTTAGATACGGATGAATGTTAAAT
GTGTCAAAGAACTCTTTAACGTTTGCCGAGTTGAACTATTTTTCTCCGTC
TATTACAATGATTTCAGGAGGTTTATGTTTTAAAACAATCTCCTTTAGAG
CCGGAAGCACATCAACCACTGCTCTGGAATCAATTTTGACCACTTCGGCA
TACTTTGAAAACTTATCGATGCAGGTCAAAAAATAAAGATTATTCATAAA
TAAAATGTCTACATGCATGATTTCAAATGGTACAGTAGGTAAAGGTGTTT
TTGCTACGGGAGCTTTAATCGGGTTTCTGTCGTACTTGCATTCGTTGCAT
ATTCTGCAGTTTCGAATAAAACTTTTGATTTGTTGAGCCGTTTTTGCAAA
ATATTTTTTTTGTAGAATTTTTATTTTATTCTCTTCATATCCTCTGTGAG
CTCTATTATGTTCCTTGTAAATGATGTCTAGTTGGTCGTTGTGGCTTTCT
ACATCTTTTAACATTTTTTGCGTTAATCGGATTTTTAATAAATTTTGCCT
ACCAAAATTTTCCCATTAAGTGTTCACTAGTGAATAGTCCATTAAGTTTT
GATGGATCAAAATGTGTATTTCAAATGTTCTATAGATTGGACGCACTTGT
GTTCGAAATAGTGACGTCAAATCTTTTAAAATTGGTAAATGGTTCGGTGG
TGCTAACATGATCGCGAACATGATGATAACTTGATGTCGGAAAGCGTTTA
ATGGTGCTTCAGTAGAAGGTATATAGTAATTATCACTATCGTTTGCTGAA
TGTTGTGTAGCTGTCATAGAGCATACCATTCGGCTTAATGCGTCCGCTAC
CACATTGGTTTTACCTGTCTTATAAATGATCTGGTAATCGTGTGTTTCTA
GGTACGCCTTCCATCGCTTTAATTTTGCGTTGGTGTTTCTTTGCGAGAGG
GTAAATGTGAGAGCTTGGTGATCTGTCAGTATTTTAAATTTTGCACCGTA
TAGATAATTTCTAAATGTCTTTAGGGCCCATATGATTGCCAGCACTTCTT
TTTCTGGAACGGAGTATGATTCTTCCGTTTTAGAAAGTGCTAGAGAGCTA
AAATGAATAGGTTTATCTTTTCCAAGCTCTCCTTGTGAAAGGACCGCGCC
TATAGCATAATCTGAGGCATCTGTGGTAAGTATAAATGGCATTTTGTAAT
CAGGGTAAATTTAAATGTCTGATGAAGATATAATGTTTTTCAATTTTTCG
AAACATTTTAGTTGTTCTGCGGTAAAGGTTATTTTCCTATTGGATGCCTC
ATTTTTCTCACCTCGTAGGCCATTAGTTAATTAGTAGGTTTCGCTATTTT
CGCGTCATCTTTAATGAATCTTGTAGAATAACTCATTAATCCCAAAAATG
ATCTCTGTTCTTTAATCGTTTTGGGTTGGTAGATTATCTAGATGCTCTTC
AATCGTTCTACCGAATACAATTACATCATCCATATAGATGTAACATATTT
TGCCTATATGTTCGCGAAGTATGTCGTCGATAGCTCTTTGGAAAATAGCC
GGGGCATTTTTTAGACCAAATGGCTTTCTTTTAAATTCGTATTTACCATT
GTTTATGGAGAATGCAGTTTTTTCTATATCTTGAACATTCATTTTCATTT
GGTGGAATCCTGATGCAAGATCAACATTTGAAAAATATTTTTGACATCGG
GTCAAATACATTTTAGGCATCGGGTATCTATCGCTTATAGTTTTCTCATT
TAGTTTTCGGTAGTCTATTACCATTCTAATCCTTTTTCCTCCAGATGCAT
CTGATTTCATTGGAACTATCCAAACAGGTGATGTCCATGCAGATCGTGAT
GGTCTAAGGATTCCATTTTCGAGGAGAGTTTTAAATTGGGAATTCACTTC
TTCTGTGTACGCTGCTGGGTAGGGATAGACTAGTTGATGCACTGGTATAT
CATCAGTTGTATTTATGCGACATTCTATTTTTGTTGCACATGATAATTTA
ACATTTGGCTCGTAAAAAAAATTTATGGTAGGAACGGTTTCACCATCCTG
CGCCCCATCCTAAAAAACTACTTTCCCCTTCGTTTGTTTGTGATGTGTAT
GATTCGGGAATATCATACCTATTTGCGTACTCAGGGAGTGTGTTTATTTC
TCCCGCAAGATTTATCTCATCTAGATGAGGTGTCCCTGTAACATACTCTA
GAGGAGTATCCATGGCATATATTTGTCCTTTGTCTAGGGGATTTTTGCTA
TAGTTTGGCCTATTGGCATTATTTAATGAATTCGATCATATTGAAGGATC
GACTGCCATAGGCACAGGAAAATGATTCTGCTGTCTTATTGAAGAAATCT
GATGAGATCTGCGGGAATTTTGTGGCTGACTATATCTTGCTGCTGATACA
TGTTTGTTAGGATTTGCATGAAATATCAAATTGCATGAAAGCTAATTGCA
TGAAGGATTAGTAAGTTAGGTGAACTAGTAGTTATTATAAACGAACCATA
GTAGGGAATAAGAATTGAATTATAATTGACCAAGAATACACAGTTGAATC
TGAACCTTCAGCGGGACAATACTACACGTTTCACGAAAGAAAGTGCGATT
ATCGAACATTTTGGTCCTTCGAACCGGATCGTGAATCGGATCGTGATAGT
GATAGTGTTGTAATTCGGTAAGACGGTGTGTGCGTTAAGTATCAAGAGCT
CGTGTAAGAAGACTCTGCATCAAGAGAAACGGACGGAGTACGCTCGGCAT
CAAGAGCATCGACCGTACAGCTACATCGCGTTGTAATATGCGGGATCAAT
CGGGGTTTTAACGCGACGGTCGCCATGTAAATGCATCGCGTAGTGCACGA
ACCTATTTACCGGTTAAGTCGGCTAGGCGACTTCAGATGTTCAGAGGGAA
CATCCCTTACTAGCTCGTTGGAGACTTCGAGGCCTTACCTTGGGTAGGGG
GACTCTCAAAGCTCTTGAACAGATTAGGACACCAGGTTCTTAGTTGCAAG
CCCAAGAACCAACTCTCTCGTTGGCTGGGGAAGACAGCTTTATTTATACC
ATTTATTTCATACAGTTTAGTAAAGCTTAATTTACTTAATTTAGGTTGAG
TTTATGTTAAATTTAAAATAACTTTTTCCTATTTGTATGGTTACATTGTC
TAATAGTTTTTTCCTGGTTGGCGACAAGAGCATAAAGCTTTTGTCATCAA
CAAAAGTGTCGAATTTCGTTTGGATGGATGGACTTGAGTTATTGTTTGTT
AGTTCGAATAAGTCTTGTTTTGTTTGTTGGTTGAACAGCATGGTCTAAAA
ATTTGTTTACATCAACGTTCTTGTTTTCATCTTACGTTGCGCAATATTGG
TTCGATATGGGTTAGGTGGCTTGCTCCAGTTTAATTGCCGATTTACCGTT
GCTGCGCCTGATACCTGTGCGCCGGGTGTTTGCTTCTGTTTTGTTCGTAT
CATGCTGCATGCGTCACTCGCTTGCCGGGTGTGCTGGTCGGTGTTTGAAT
GTTCATGTTTTATTGTGCGTTAGGTCAAGAAAAGCTAAATCTGCATTTAT
TGCAGTCTTGATAAAATGTAGGTTATTGGTTTAATGAATTGTCTGTCTGA
AATTATGGTTTGGAGCATTGTTTGTTTCTGTGAGGTTAAGAAGTGTCTCT
GTTAATATGATATTGTTAAGATGTTTAGCAAGTATGCTACAGCGTGTTAC
TTGTGAAACAAGAACCCTATACAGTGTTCGTGTTCGGTATCGGCGTGCAA
TGGATAAAAAGAAGAAGGCAGCTTTGTTGAAAAAGCGCGTTGCGGATGAG
TATATTAAGGCGCTGGAGAAATTCAATGTTCTTTCTCCAAAAATGTGGCA
AATGAGGTGCTGGATGCATTAGAATGCTTGGAACGGTATAAGGAGGAATA
TTTCGCCGCGATAACGCAGTTAATGGAGTTGGACGATAGCAACGAGGTTA
TCGAAGTATGCATACAGGAGAAGATCGCGATGGACGATCGATGTCGTCAT
GTGCGTGCGTTTTTACGAGACCGGCAGCCAAAAGAGTCGAATCTTCTCGG
GGAATCGACGTTATTACCAAGTTCATCGACCTTCTCGTTTAGCAAACCAA
ATGCGTCGAACCTTCGTCTCCCGAAAATCGATCTACCTATCTTCGATGGC
GATTATTCTAAATGGCTGTCCTTTCGCGACCGATTCATAGCCATGATCGA
CGCATCTACCGAGCTTCCTTCCATTTCGAAGCTTCAATATCTTTTATCCT
CTTTACGTGGTGAAGCTGCTATACCATACGAACACACAACGTTGACGGCA
GACAATTATTCAATTACATGGGCATCACTTTTGAATCGATACGATAAATC
CCGCTTGCTGATACGAGAGTATTACCGCACTTTGCACCACTTCCCGGCTG
TGCAAACGGAACGCGTCGATGAATTGGCACATCTAGTCGATGAATTTGGG
CGACACGCTAATGGTTTAGTGAAACTGCACGAGCCTATCGAACATTGGGA
CATGCCGCTATCGAATATGCTACTCATGAAGCTGGATCCGTCAACAATAC
TGGCCTGGGAGAAGCATTCGGTGAACCACGATAAGGATAAGTACAAGGAA
GTTATCGAATTTTTACACGAGCGGATACGCATCTTGAAGTCTTCCCAAAG
GTTTTCTGGTGAAGCACGCCCAGCTGTGATCAAGGTGGCCGGCAACCAAC
GTCACTCTGCAACACATCGGAGATCGATAACCAACAACGCTTCCATGGAA
CATAAGCCGAGCACGAAGGTTCGGGTTGTCTTCGACGCGTCGTGCAAAAC
CACTTCCGGCTTCTCTTTGAATAACAAGTTGCTTGTTGGTCCTATCATTC
AACAAGACCTGTTCACGATTATGCTACGATTTCGATCACACGCCATCGCT
ATCACCGCAGACGTTGAAAAGATGTACCGACAAATCCTCCACGACAACCC
AGATAAAAATTTTCTACGCATCTTGTACCGGAAGAAGCCATGTGAACCTA
TAGACACCTTCGACGGTTACCTACAGACGGTTACATATGGCACTGCATCA
GCTCCGTTCCTGGCAACCAGAACATTGAAACAGATTGCATACGATCAGCA
AGATTCGCACCCACTGGCAGTGAACTCGGTACTTCACGACTTTTACATGG
ACGATCTTTTGTCTGGGACAGAAGAACTATCAGATGCCATCGAGATGCGC
ACGCAAATTTCTTCAATGCTACATTCGGCTGGGTTTTGTTTGAAGAAATG
GGCATCTAGCAAAGGCCCTCTCAGGGATTTCAAAGGAAGATTTGGCATTG
TTTCCTACACATGAATGGCAAGACGCACAAACAATTTCAACGTTGGGTAT
CGCTTGGGAACCATTAAGTGATACATTTCGGTGCAGAGTTGAACTACCAC
CAATACCAGCAGCTCTGACAAAAAGGATTACATGCTCCTACATCGCCAAA
CTCTTCGACCCTCTTGGCTTGATCGGACCGGTCATTCTCATCGCGAAATT
GTACATGCAACAATTATGAGGGTTGAAGCACGACGGTAAATCATGGGATT
GGGACCGAGAACTCCCATCATTGCTTCAAGATCACTGGCAGAAGTTTCAC
TCGGCGTTAAACCTTCTTGGAAAGTTACAGGTGCCTCGGTTTATCTCGCA
GTACAAGGCGACCAATGTACAATTGCACATCTTTGCTGACGCTTCCCAGA
GAGCATACGGTACATGCTGCTACATTCGGGCTGAGACGGATCAACGTGTG
ACTGTTCAACTACTAGCAGCCAAATCAAAGGTGGTTTCGCTGTCGAATAC
CCACTCTATTGCTCGGCTGAACTTTGTGCTGCACGCTTGGCGATTCAACT
ATACCACAAGGTTAGACGATAATTCAACACTTGTTAGTTCGATAACGATC
CGTTGTTGAACCGACCACGCGAAGGAGTGATCGTTTCGGGAAATCTCCGC
GCAGATTCCTGGCCTTGTCAGAGTTACTTGAATCAGGCGGCTAACCTTTT
TTCCTGGATAACCAAGAGAAGTTTTTAGCGGCGGACTCGCACTTCACTAA
CTCGGCGTGGACAACGGGAATGCCGTAGCTCGATCAGACGATTAACCTTT
TTTCCTGGATAACCAGGAGAAGTATCTAACCGTGGTTCTTGCTTGGCTTA
ATTTCGCCTAATTCTTCCGACGGAGTGGGGAGGCACCAAAGTGCGTAACC
AATTTCCGGAGGGAAGGCAAAGGTGAAACTTTCCCGATTCTGTATGGATA
CCCAAACAATGAAACACAAGCTTCTTCGTTGAGGTTTGGAATACAAGTCC
ATTTTATTCTCAAAAAATCCTGCCTTATATACTAACATTCTGTGGGAAAA
AGAACACGAAATAGCATTACATCGATCTCCTTTATCCTAACTCGGTATGC
CGATGCGTTTGACCCCTGCTTAGCGTCGGCTAGTGTAGGAGGTCTGTAAT
GTAACAATGTCTGGCGATTGTTACCCTATCGTTTTATGACCACGGGTAAT
GCATCCTGCATCTGTGGTTCAAATGTGTATGCCTATTTTCCTATTGCCTA
TTGCCTGCGCGTCGTGTATTCTATTCGTCAAATTGGTCTTTCCTTCACTG
CCCTACGACCGTGCCTTGATCTTCGAGTTGGTCATATTTTCGTGAAACTA
ATCGTGCAATGACAATGTATGCGTTGTGTTCTAGTGTTAACCCTTTTTTG
GCCCATGTTCTTCACTTTCGTTTTTATTACATGGCTTGAGTTAATTTATA
ATTTTCATATGTCTGGATATTGTCCCCTTTCTGATATTTCCAATAACGCA
CCATACTTTCGTTTTCCTCACGGTATGAGGCCTCTCTGTGACTTAAGGTT
GTTTTCCTAAGATAATATTTCCCGGTGAGAATTTATCCTAAACGAAAGAT
ATTTAGTCATTTATAATTTTTTAATCTAACTCTTGCTGGTCGTTAGTTTA
GCTCAATTTTATTTTGTCGCGTTCGCAACAAAACTTATTCGGTTACTATC
TGCTGGACGGATTCGATGACTGTCCTTCATTGGCTTAATTCTTCTCCAAA
CCGCTGGAAGCCTTTTGTAGCTAACCGAATCGCCAAGATACAAGCCGAAA
CCGGAATTCAGTGCTGGAAGCACGTAACAGGTGTTGATAAACCAGCAGAC
GACGTCTTCCGCGGCTTGAATCCAGATAAGTTGTTAGTTTGTCATCGCTG
GTGGCATGGGCCTCAATGGTTATCAGAGACTCCGGAAAATTGGCCTTACG
ATCCACTTCTACTTGGGGAAACAGTGGTTTGTGAGGAAGAACGATTGGCG
ACATCACGAATTGCAGCAAGTTCAATAGTCTCTGATTTCCGGAACACACT
ATTCTCACGGTTTTCGGTCTACCACAAACTTCGACGGGTCATCGCATATT
GCTTGCGATACATTCAACGGTTACGTGAACACAAGAGCGTAAACAACCAA
GGAACCGTTATCATCAGCACTAATCGATCGACTAAGGAACTGATCGCAGC
GGTGCCACTACTCACCGCAGAGGAACTTCAGAGGGCGGAATTGCGATTGT
GTCGTTTATCGCAATTAGACACATTTCACGATGATCAACACAACCTCAAA
CTTGGCAAGAATATTTCTCGAACTTCGAAGCTGAAATGGACTTTTCCATT
TATTTACTCACTGGGTATCCTGCGTGTTGGTGGCCGGCTTAGGAACGCAA
ACATGCCCGATGTTACCAAACATCCTATCTTACTGGATGCAAAGCATCCC
TTGGAATCACTTCTGGCTACTGCGTACCATTTGAAATTACTTCACGCTGG
ACCGCAACTGTTATTGACGTCCCTTCGCCAGAAATTTTGGATAATCGGTG
GAAGAAGTTTGTCGAAGATCACATATCATCGATGCCATGTATGTTTTAAG
GCCAAACCAACGCTTGTGAAACAGTGCATAGCCGATTTACCGTTATCAAG
GGTTTCGCCAACTATCCCATTTGCTGTTTGCGGCGTGGACTACTGTGGAG
CAGTTCTGTTAAAGGCAACAATGCGGAACAGGAGTCCGACAAAGGCGTAC
ATAGCTATATTTGTATGTTTTGCAACGAAGGCTGTACACATCGAGTTGGT
GGGAGATCTCACCACAACTGCGTTCCTCGGAGCACTACGTCGTGTAGTCG
CACGTCGTGGAAGGATTAAGGAACTACACTCGGACAACGCGACTACGTTT
AAAGGTGCATCACACGAACTCAATCGGATCTACAAAATGCTGAAGTGTAA
CGAGGACGATCGTGCACAAATCGTCAACTGGTGTGCAAACAACGAGATGT
CTTGGAAATTTATCCCACCACGTGCACCGCATTTCGGCGGTCCATGGGAA
ACAGCAGTGAAGGCGGCCAAGAAACACATCATCAGAATTATCGGAACCAT
AAGTATCACTCAAGAAAGCATGTTAACACTCCTAACCAAAGTCGAACAAT
GTTTGAACTCACGCCCTTTAACTCCTTTATCTAATAAACCATCGATATGT
TAGTGATTATTAAGGAGGATAACGTACATCCTACGATGTGGCCAATGGGT
AGAATTGTAGCGTTACACCCGGGCAAGGATGGCATAGTGCGTGTAGTGAC
ACTACAGGGTCAGGGAAACAAATTGTTAGACCAAGCGTTCGTTTAGCAAT
CCTTCCGATTCCAAACGAGGAAAACACATCTTAATGTAGACACTATTAAT
GTTCAGGAAATAGTTTCATGAAGGTATTCATTCGGAATTCAAGCAATTTA
AAAAGAAGTCCCTTCTTTGGTGGCCGGAATGTTAGGATTTGCATGAAATA
TCAAATTGCATGAAAGCTAGTTGCATGAAGGATTAGTAAGTTAGGTGAAC
TAGTAGTTATTATAAACGAACCATAGTAGGGAATAAGAATTGAATTATAA
TTGACCAAGAATACACAGTTGAATCTGAACCTTCAGCGGGACAATACTAC
ACGTTTCACGAAAGAAAGTGCGATTATCGAACATTGTTCCTATTATGCGA
AAAATATCCTTTTTGAGGAAAATTTCTTGGAGGAAGAGGTGGTCTTTGCT
GAATTGTATTATAAATCGGTCGCTGTGGCGGAGGAACGTACAGCTCTCGT
GGTTTCGGTATGCTATTAATCCTTGTATCGGATTTAAAAGGAGCGGACCT
TATGTTCATATTACAATACTCCTAACAATAATTATATGCGGCATTTAATA
TGCTTGGGTTGTGATTTTTCAATAAAAAGTTAAGAGGATTCTCACGGCCT
TTAATAAAACAATCAATTGCTTTCTCTCTAAAATATGCTACATGTGTCTC
TGAATTTATAGCATATTTAGGATCAGTTTGAATCTACGTTACAATCGCAG
TTAATAAATCATTCACTCGACTAAAATAGCTGCTAAGGGATTCTGTCGCT
TTCTTACTGATCCCTGTGAGCTCGTAATCGAGAGTTTTAAGCTCTCTTTT
GTCCTTATAATATAGAAGCAGGGTTGATTTAATACTAGACCAATCTCCCG
TTATGGAGTTGGTATTTAACACATCTGCAGCTTCTCCTTTAATTTTCCTA
CGTATCGTTCCCTCAATCACATGATATTCCATGGAATCTCTCGGAAGACG
AGCGTACATTCTGAGTACGTTCTCTACTTCACAAATCCACCTCATTAAAT
GGCTTGCGTTCTTCAAAATTTGGAATATCGCGAACGTAATTGGGAACCTT
TTCGATTTGCGAAAACTCCTCATGGCTAATCATAATTGTAGTTGGGGGAT
TCATTCTTAGTTGATCAAACACTGTTCTTCTTTCTTCCTTCTTTTCTTCC
TTCCAACGATTCTGCATAAATCACTTCACTCACTAATTATCTTTTTCTTT
TTTCTTTAAACTTGTTGTTTTTAAATCGCTAATCGTTCGTTCATAAAATC
ACTGATTTCGTAATGTTAGTGGATATCCTATTTATGCACTGTTAATAATT
ATATTAATATTAAAAATTAAATTGACTCACGCCAGTATCGCAAGCACAAA
TAACATGATCGTATGGCTCGGGTTGTCCAGCTGAAGTACGTTTTCCGCAG
GAATGCCTATGATGCTTCGGGGTTGTCCGTTTTAGACTGTCTGGCTTACT
TCGGGTCCTAGGCGTCTCCAATGAAGTAATGGTCACTGGTGATGCAATCT
TCGATGACTTCAAGTTGATTTTACTAACTTGTTTCGCACGACACTTTAAA
AACTTTGTGCAGGGTTTTAATAATTTGTCTTCTCACTTTCGTTTTTTTTA
TTTAGTACGTGTTGGAAATCGACTTCGCCAGTTCCTCGTTATTGTTGTGC
AGGTTTGGTATTTTTTGTCGCCTCACTTTTGACATGGAGAGGTCCCTATT
CGGGCGCCAGTTAACAGACACGAACGTTTGTCGTTCTGAAGAAAGTACGA
TGTTTATTGTGTAGCGGATAACAGTGGAGTGCCTGGCCGTTGCCAGAGTT
CGTTCTTAAATATAAAATATAATTCTATTTCGCGAATGTGCTGGAACAGG
ATGGCAGAATGTAAAGATGAGCGGGTGTGGCCGATGCAGGTATGATGCGA
TGAGATGCGTATGCAGATATTGATGAGATGTGTAATATGCAGGTATCGAT
TATATGTTTTCACAGGTTTCGGGTCTAGTAGGCGACTATGGTTTATGATA
CTTCATAAACTGTGGGCGTTTTAGTGATGATGTTAATGCTTATGCCGGGG
AAAAAACGGTCGTCTCAGGAATTGTCTTGGGTTATTCCGATGACTGCCAG
GTATGATTAATTTGCAACAGGGTACGGATATGATCATTCGTTAACTCGCG
CAAAGGTTCATTTTTAGAGCAACTCCCAACGACATCCAAGATATTTATGT
GATGAACGTAATGACTATTGGAGCAACATACTCACCTGCATGTGCACAAT
ATGTAAAAAACTATAATGCATCTTCTTTCAAGGATCAATACTAAGTGGCA
GCAGAGGCTATAAAAAACCACTACTTCGACGACTATTTCGATAGCGTGGA
CGAACAACTTNNNNNNNNNNNNNNNNNNNNNNNNNNNNNNNNNNNNNNNN
NNNNNNNNNNNNNNNNNNNNNNNNNNNNNNNNNNNNNNNNNNNNNNNNNN
NNNNNNNNNNNNNNNNNNNNNNNNNNNNNNNNNNNNNNNNNNNNNNNNNN
NNNNNNNNNNNNNNNNNNNNNNNNNNNNNNNNNNNNNNNNNNNNNNNNNN
NNGAAGGACGAACAACTAGCTGTACTTAGAGCTAGCGAGGACGAGAAAAT
CGCTCACATCTCGGAAAAATTGTCCAAAACAAATAAACGACATGTCGAAA
TAACAAACCATCACCACACTAGACTAAATGGACTAAACAGTGGATTAGCC
AAACTCAGGTGACAGTTCAGCGTAAAAAGAACGCTCTTGCAAATTTTACT
CTCGAGACCATAATGCTAACCACTCAAGAGACCATAATTCAAGAAAAATG
AATAAGTATAATGCAATAGAAACAAACCCCCTAGATATGACATATGAGGA
TCGGAAAGTACAGAAGATAAAAAAAAGAATATCAAAGGATAACACCATCC
TAGACAGCCCACAGATAACAGGCAAGAGACTTGAAAACGGAGAAATAATA
TTAGAAATCCAAAACACAATTGTGTTGAAAAAACATTTCGAGATGTTCAA
TATTATTCCGATCCCAGACTTATAAGAACGCACCACTATAGACACTTAGC
AGAAGATTATCTCTATAAATGAAAATAACTTTCTTTATCCTATAGGATTT
AACAAACTAAACGGGACTCATTATCTAACAACAGAAACCATAATCCAAAG
GGAACTCGATTGTGTGGCGTCAATTTTCCTTCACGAACAAAACGATCGCA
GCTGCTCTGTTAGGGAAACCAGAAAAGAAATTACTGAATTCATAAAATTC
AAACAATCAAATCAATTCCTGTTCTTTGCGACGAATACCAAGACATATTA
CCTAAAAATGTAACGAGACGCTAACTCATCCAACTCAACAATATTGAATA
ATATTACTTACTTACTTACTTNNNNNNNNNNNNNNNNNNNNNNNNNNNNN
NNTATTAGCCCATATTACTTACACAGGACTGACAGAGGACAGACACCCAA
AATAGAGATACAACCGACTTTAGTAGTTAAAGATGACCAGTATCCGAACT
TTTTCAAACCATTCAGCAAGATTATCCCAGAACGTGAGAGCAAGCAGGAC
AAAGGTACAGACCAGCCTCTTATGATACCTCTTATTATCGTCTCGAAAAC
TGCCGCTTACAGTCTAATGATACCCATTGTATATATTATACTTAGATTTG
TAGCTCAAAGAAAGGGACCTCCGCCATTCAGACAGCCAGCAGAAGTAACA
CCTCTATGAGGAATTATGGTGGCGGGGAGGTCGCCAACGGACGGTACAAC
GGTACAATAAGAATAAGAAATACTGTCCGCGATCTGTCGCCAACGGATAA
CCGAAGTATTGCTGACCGCGATCGATCGCCAACGGACATTCGAACAACTG
CTGACCGCGATCGGTCAGTAATAATTAGATATAAAACGCGAATAAGTTTC
AATAAAGTTTGTCATTTCACCATCAGAACGAGTCTGAGTATTATTGGTCT
TTAGTCGGCGTGACCTGCGCCTGTCTAAAGAAACGCGCCGCGAGGTTAGC
TTCGCGCACGCGA
>2Pao_bel_Ele8#LTR/Pao_bel
TGTTGACGCTGCTAGCGATATGGAACATGTATCGGTAGATTGTGAGCTAA
TTGAATCCTCGAACGAAAAGACATAAACAGGTCAGATCACATGACAACGT
GTAAACGGGGACTGAGAAAGCGGACAGAAAGTCAGTAGCGAGAGAGGCAT
TGAAAGCAAAGGACGCTAAGGCCACTATTTTTGAGTTTTTTCCTTTATTG
TGCTACGTATTAGTTAAATAAATGGATTTAGTATTAAAAAACTTCAAAAA
CGGCTCGCGTTTGTTGCATACGCAACAAAATTTCTCAAAAATATTGTCGA
TATTGTGATGCAATATCCGCAGCAGAGACATCATTGTGGTGTGTGACAGA
GACCGGGAACGAGTGGGAACACGCTATAAGAACAAAAGCGCTTTTCGTGC
TACAACAGAAAGATACGGTGCGACGTATGAAACAGTGTGTGTATGTGCGA
TGAAAGAACGCGTGTGATCTTGTATTAACCGGTAAAGACCTCAGGTGCTA
CTCGGTAATAAAGTACGGCTGCGTGGATTCCGTACAAAGACCATACAAAA
CAAAATGGAGGATCAGGCGTCAACGAGCGGCCATGATGCCGGTAGTGTTG
GTGTGAGTGAAGTGACGCCTGAGAAGAAAGGACCATCGAAGAAACCCACA
AAGGGCGGCCACGAGGCCGATAGTGTTGGGCAAAAGAACCTTTCAAAGAA
AAAGCTATCGTTCCGGGTTACAACTCCAACTCGTCGTGTGACTCGCAGCG
CAAAAAAGGCACATGGAAATGTGAAGAAACAAACTGTGCAAGTGGCGGTA
TCTTCATCGGAAAGTGATAGTTCTAGTGAGGAAGAAGAAGAAGTAGAACC
AACAAGTGTGGACGTGCAACCAACTAAGGAACAAAGGCGTGCTCGACACG
GCATTTCTCAGAAGCTTCCTGAGTTCAATGGCAAACCACAGGATTGGCCA
AGATTCTACGGCGCCTTTCTAGCCTCGAACAAATCGTGTGGCTTCACGAA
TAACGAGAATCTTGTGCGGCTTCAAGAATGCCTGAAAGGACCTGCCTTAG
AACTGGTTCGCGGAAGGTTGATAACGGCGGAATCCGTTCCGCGAGTGATC
GAGAAGCTGGTGCAAGTGTACGGAAGACCTGAGCTTATCTTGCATAGCTT
GTTAAAGAAAGTTCGTGAAGTAAAGGCTCCGAAGGCGTCGGATCTAACCA
GCTTCCTGCCGTTTAGCAACGCCGTCGAAGAGTTGTGTGAACATCTCGAA
GCAGCCCAGTTGAAAGACCATCTACACAACCCGTTGCTTATTCAGGAGCT
GGTCGATAAGCTCCCAGACGCAGACAAGCGGGCCTGGTCACGATTTAAGA
GAGGTCATGGATCCGTATCGCTGCGAACGCTAACCGACTTCCTTGACGAG
GTGGTGACCGAAGTTCTCGACACCACTTTGGATCTCGGTAACTACATGCC
CCTATCATCGCAACCAAAGGACACTCGCAGAAGGGAAACGGTAGGCCATC
ATCAGACAACGCCAGCACAACAAGGGAGAAAGCCATGCCTTGCATGTGAA
GCAACGGATCATCGTCTACGCAATTGCACGGTGTTTAAGGAGTGGACAAC
AAGACAGCGGCAAGACTTTGTGGCGAAGTACAGTCTGTGTAGATTGTGTC
TCAACGGACATCAAGGAAGGTGCTTCGCACCAAAGAGATGCAACGTAGGT
GATTGCGACCAAATGCACCACCCCCTTCTACACGATCAGGTAGGATCTAA
ATTGGTTGACGGTATTAGTGCGCATGTAAATGCAAATGACTGTATGCTGT
TCCGTGTCGTTCCGGTAAATGTCCATCATAATGGAACCATACTAACCGTT
CTTTGGTGGAGCGTCTCGGAGCTGGCGGCGTTCCTGTAGAAGCTCACCCT
GCGATGGACTTGCTGGCATTGAGAGAGTAGAGGACAAAAGTGAGACAGGC
AGATGTAAAGACTAGCAAATAACAAGATCATAAGACGAGCGGTTATACAT
CTAGCAGCTTTAGAGATTCAGTAAGTCCTACGTTAGGATCACGAGAGACA
TTACGGGTTTAGAGGGTGTTGACGCTGCTAGCGATATGGAACATGTATCG
GTAGATTGTGAGCTAATTGAATCCTCGAACGAAAAGACATAAACAGGTCA
GATCACATGACAACGTGTAAACGGGGACTGAGAAAGCGGACAGAAAGTCA
GTAGCGAGAGAGGCATTGAAAGCAAAGGACGCTAAGGCCACTATTTTTGA
GTTTTTTCCTTTATTGTGCTACGTATTAGTTAAATAAATGGATTTAGTAT
TAAAAAACTTCAAAAACGGCTCGCGTTTGTTGCATACGCAACACAATT
>2Ty1_copia_Ele3#LTR/Ty1_copia
TGTAAGAAATAGGCAACGTTTACGGGTTTTTGACACCTTTGGCTTCTCAG
CTGTGTATATAAACGGAACGGAGTTGTGGAACTGGTTAGTTGCTTTATTC
AAGAATAAAGCGATAAGCATCAAAGTCTGGTTGTCTGATCGTAGCTCTTT
CGAAGTCTGCACGTTATTACTTTTGTGGTTTTGCGGTTCTGGTTTGCATG
ATGACCATTTACATGTTATGGGCCCAGTGTACGTTGTGCTAGTGATTGTG
TTGCATTAGAAAATCTTTGCTAAGATGACGACTTTGCAAGTGAAGCTTCC
ACTTTTGGGAGAGGACAATTTCGAGGTTTGGAAGTTCCGTGAAGAAATGG
AACTTATACGGCAAGAACTGTCTGTTGGGGCGCCGGGTTGCCTCAAAGGG
TTTATTTCTGATTGGAGAAGGAAGTGGTCGATTCCTTTACTTCGTAGTAG
TACTATATTTGCACTTTATCGTATGGCTGGTGGTCTCCAACTGAACTTTA
CGGCGATCTTCGCGCTCTTTTATACGCGAGGAAGTGCTACCCGCAAAATA
TTTAGAACATTCCAGAAAGATCTCTCGAGCGTCGCTTTTTAGAACATTCC
AGAAAGATTCTGCGAGTGTCGCTTCTCGATCCTCGTGCTTCGATGATAGT
TGATGATGACGATGATGATAGTTTGCGCTCGGGTGTCTCTCTCTCGGCCT
TGCTTGCAGCGCGTTCGGCTATCTTCGTCGCCGCTGCTCTCTCTCGCTGC
CTCGTTAGCGTCGGTGATCACGCACATCTGCTGCACTAGTAACCGGAGCT
AGCGTGTCGGTATATAGCGGTCAAAAGCATGTGCGTGTGATTCAACATGT
GAGGTGTGTTTGGAGGGAAAATTGTCAAGAACAAAGATCCCGAAGCGTTC
TGAGCGACGTACACACAGTGTGTTAGAAATAGTGCACATCGACGTATGTG
GCCCCGTGCCGGTTGAGACTCCGAGTGGAAATCCTTATTTTCTTACAAAA
ATGGACGATTATAGTCGTTATACGACGGTGTATTTGTTGAGGTCGAAATC
CGAAGCCTGTGACAAAATAATGGATTTTGTAAGGTTAGTGAAGACCCAGT
TTGGTAAATTTCCCAAAATAATCAGGTCGAATGGAGGCGGGGAATATACG
AGTGACAAACTGAAAAACTACTATCGAAATGCAGGTATATTGTCACAAAC
CTCCACCGCGTACAAGCCTCAACAAAACGGAGTGGCAGAAAGAAGAAACC
GATATTTGCAGGAAATGACACTGGCTTTGCTTGTGGGAGCGAAATTTAAC
AAAATGTATTGGGGAGAAGCGGTGACGTGTGCAGCCTATTTGCAGAATCG
TCTGCCGTCCAACGCAGTGAACAATACCCCATACGAGTTTTGGTTCAAAA
GAAAGCCAAGTGTTGATCATCTCCGGGCATACGGTTGTAGTGCTTGTGTG
CACATTCCGAAAAATAGCCGTGGAATGTTTCCGAGCAAAGCGAAGAAACT
CAACTTTGTTGGATACTCCGAAGAGTAAAAGGCGTATCGTTTTGTTGACC
TGAAGACAACAAAAATAACAGTGAGTCGCGACGCAAAGTTCCTCGAAAAC
GACCAACCAAATAGCCATTATGCGTTGCGTGCTAGCAGCCAGCGTGAGAA
CAATAGTGTTGTTGTTGCACTCGATACAGCCCCTTTCCGTGTCGAGAACG
ATACTACCTCGTCCGACGGCCAACAATCGGTTGGTGAACTGTATGCGGAC
CAATCGGTGGAACATGCAGAAGCTGAGTTTCTCGATGCATCCACTGGCTC
TGTGGAAGCATCGGTCATCGAAGACAATGCGGTGAGTAGTTTGGTTGAAC
GTGAATCTCGTGGAAGGCTGCCGAGTTACTTGGATGATTTTGTCGTCGGT
GTGGCGCACGTTCAGGAAGAACCATCTACATGGGTCGAAGCGATGAATTC
ACCCAACTCCGATTCATGGAAGGCGGCGATGGATAGTGAGCTGAGGTCGC
ATTCAAAGAGCGGCACGTGGTGTTTGGTGGATTTACCGGCGGGTAAGAAA
GCAATTGGAAGACGATGGGTTTTCAAAATGAAGAAAAAAGAAGAGGGCCA
GATTGTGCGTTTCAAAGCCAGGATAGTTACACAAGATTTTAATCAAGTGT
ACGGTACGGATTATTACGAAACATTTGCTCCGGTGACAAGGTATAATACA
GTTCGTACTCTATTAGCGATTGCTGGAAAGGATAAATTGCTCGTAAAGCA
TTTAGACGTTGAAACCGCCTATCTATCATGGTAATTTAGAAGAGGAAATT
TACATGCGTCAACCCCCTGGTCGAGAAATAAAAGGAAAGAAAGATATAGT
TTGCCTTTTGAGGAGGAGCATTTACGGCTTAAAACAATCGGCAAGATGCT
GGAATATTACTCTCTGTAAAGCAATCGAAGAAATGGGGTTTAAAGTATGT
TGGAAACTTTGTAGGGCTCCCAACGATCTGTCAGTTGGAAAGCAAAGAAC
AAGAGAAACAAGAAACAAGAAAGATCGGAAAAAGGGAGGTCGCGCCTACC
CGACGGGAATCAGCAGGATCAGTCAGGAATTGAAGTTGAAACCAAAGTGT
AGTAATTTTTGATCTCTGCTATTAAAGATTTCTAAAGAATTCAACCGCGT
TTCAACAAGCCGATCCCTGTTTGTTTACTCGCTCCAAAACGTATTTAATT
GTTTATGTAGACGATTTGCTCGTGGCAAGCAAGGAAGAGAACACAATCAT
GCACGTCTACAGTGAATTGAACAAACGTTTTTCAATAAATATGTTGGGAG
ATGTGAAACATTTCCTAGGAATGCAAGTGGTTAGGGATGAAAATGGAAAG
TTTAGTCTGAGTGCTAGAGCCCATATCGAAGAGCTTATTTCAAAGGAAGG
ACTAGCGAATGCGAAAACGGTCAAACCCCCTATGGATCAAGGACTCTTAC
GTGATGAAAAAGAGAGCAAAATACTTATGGAAAGTACTAAGTATAGAAGC
GTCGTGGGAAGCTTGATGTTTATTGCGAATTGTGCCAGGCCAGATATTTC
TGCTAGTGTGGGTTTTCTCGGGAGAATATTCAATGAACCAACAGAAAAAG
ATTGGATAGCAGCTAAACGCGTGATTAGATGTCTGAAAGGCACTGTTCTG
CGTTGAGTGGACTGAATATTGCCTTTTTTTTCGGTTAGTGATATCGTCTC
CCGTAAAGGTCGGGAGCCATAAAAAACCGTGTAGTTTCCCTTGGATTAGT
TGACACACTGCCATCAACGTGTGTGTATTCAAATATCATTCCCAATCAGC
AAATCTGAATGTGCCCTTGCAGCAAAGTTACCCAAGTAGCACAACATCCT
CCGCGGCGTTCAAATAGTATTTCCATTCTCCTCATCTAACGGTAGCAAAC
ACTTCTGTCACAGCACGCTTGAATTCAGCTCCATTCGCCATCTTCACTGT
AACTACGCGTGTCACGCCGTCTTCTGCCGGATGTGTAGCAATGATTCTTC
CAAGGGGCCATTGCAACGGTGGCGCGTTCTGATCGACCACCAACACAAGT
GATCCAACTCTAATGACCTTCGTCTTTAGCCACTTGGATCTGTTCTGTAG
TTCCGGTAAATATTCCGCTGTCCACCTTTTCCAGAAGAATTGCAGCATCG
TTTGCTCCAACTGCCATCGCAAAAGCCTATTCTCCTTCAGCGTCGTGTAG
TCATCTTCTGGAAAAGTTTGCATTTCACGTCCAATCAGGAAATGCGCTGG
TGTTATCGCAGTGTAGTCTGATGGGTCGTTCGAAGCCGGTACTAAAGTTC
GAGAATTTAGTACAGCTTCTATCTGCGTCAACGTCGTGTAGAGCTCCTCA
TCGGACAATCTTCGTTCTCCAACAATTCGTTTCAGATGATGCTTGACCTG
CTTTACGCCGGCCTCCCAAATACCGCCAAAGTGTGGGCTTCGCGGCGGTA
TGAAGGACCATTCGATTTCCTTGTCGGCACAGTAGTTGACGATCTTCTTC
GCGACGTACTTGCTTTGGAACATTTTCCAAAGTTTGTGCAACTCCGTCTT
CGCTCCGACAAAGTTGGTTGCGTTGTCAGAATGTATTGTTTTAGGACATT
ACGTCGGCTGATAAAACGCCGCAAACTTGCAAGGAAGGCATCTGTCGTCA
GGTCTGAAACCAATTCTATGTACACGGCCCGCGTCTTCAAACACACGAAT
AAACACTCGTAGGCCTTCGTGATCTGAGGTTTTCGACTGGCCGACGATTT
TATCCAAAATGGAACGGCATAATCTAAACCGGTTTTCGAGAAGACAGGAG
CTGATTGGACACGATNNNNNNNNNNNNNNNNNNNNNNNNNNNNNNNNNNN
NNNNNNNNNNNNNNNNNNNNNNNNNNNNNNNNNNNNNNNNNNNNNNNNNN
NNNNNNNNNNNNNNNNNNNNNNNNNNNNNNNNNNNNNNNNNNNNNNNNNN
NNNNNNNNNNNNNNNNNNNNNNNNNNNNNNNNNNNNNNNNNNNNNNNNNN
NNNNNNNNNNNNNNNNNNNNNNNNNNNNNNNNNNNNNNNNNNNNNNNNNN
NNNNNNNNNNNNNNNNNNNNNNNNNNNNNNNNNNNNNNNNNNNNNNNNNN
NNNNNNNNNNNNNNNNNNNNNNNNNNNNNNNNNNNNNNNNNNNNNNNNNN
NNNNNNNNNNNNNNNNNNNNNNNNNNNNNNNNNNNNNNNNNNNNNNAGTC
CACACTATCAAGCAAGTCAACGCCTGTAGAACTAGGCTAACATAGCGATT
TNNNNNNNNNNNNNNNNNNNNNNNNNNNNNNNNNNNNNNNNNNNNNCGTG
TGATCTAAGCACGACCAGTCAATCCGATACAGCCGCTGACTAGGACCATA
GTCAACATAACGATACTCCCTGAGGTTGCCTTGAAGCACACGATGCACTT
CCGTATCACCTTTCGAATAGTATTCTTCACATTCAGTGGCCAGTACCGTT
GACGTACAACTGCAAGCAAACCTCTTTGCCCGATGTGTAGGTTGTCGATA
AGTGCATCTGTGTACTTTTCGCATTCAGTGGCCAGTACCGTTGACGTACA
ATCGCAAGCAAACCTCTTTGTCCAATGTGCAGGTTGTCTAAGTGCATCTG
TCTAATGATGGCTTCAGTGATGGGGTGCTTAGTCGGCAGTAACATCTGGT
GGCGACTGTCGTATGGTATGAAAGCTCGCTTGATACGGCCACCAACTCGT
ACAATACCATAATCGGGATCCAAGAACGCTTTCAGTCCGTTAAGCCGATG
ATTTCTGTTGGCGCCGTCCATTAATGCAAGGATCTCAGGCTGGAAAGTTT
CCCGTTGTACAAGCCGAACGATAACAAGCGTTGCTGATCGAATTTCCTTA
GCAGTGAGTGGACCCTTCACCACTTCCCCTTTGCGAGACATGATGAATCT
AGCCAGGCGTACTAAATACGCCGTGCTTCTAACGATGGTTGTAAAACCGC
TCAATGTGTCGAATATCGGGAAACGCTCGACTGGAGTAGTCATAGCCAAA
ACTACACCAGCTCTTAGTTCAGATAGTTCAGAATCAGTCACTATGATTTC
GCCAGGTTCGGTTGCAAGATTCTGATGTTGAGGCAGCCACCATTTCTCTG
ATTTCATCAATTTACTTGGTGTGGCTCCACGTGAAATCCAATCGGCTGGG
TTTTCGTGTGTGGCAACGTAATGCCAGCTGAAAGGTTGTGTTAATTCTTG
TATCTCAGCCACTTGATTTGATACATAGAACTGGGGTTGTTACTTCAGCC
CCAGCTGCTGGGGTTGTTACTTCAGCCAAGCCAGAGCAATCTAAGAATCA
CTCCAGAGGTGTACGGATTCAAATTTTTGCTCTGTGGCAACCAGGAATTT
ATTAACCATTCTAGAGAGCGGTAATGCAGCTAGGAGTTCAGCTCGTGGAG
TCGTGATGGATTTCTGCTTCGAGTTCTGTTTCTTTGGTAAGATTCGTGAT
TTACTACAGATTAGTCTTACCTTGATCTCCTCGTCTGCGTACCCGTGTAG
TTCAAGCTTCACTACATCCTTCCAGGAGATCCATCGTGGAATTCGCATCT
CTCTTAAAGCCGTCATCTCGGATCGTAATTTCATCCATCTTTCTTCGATT
TCGCTTGGGACTGGATCATCCCACTCAATTTGCAGCTCTCCAACTTCTCG
CAGTATCAGCTTTGCATACGTGATTACTGGCCCAAAGAAAGCGAATTGCG
TTCTGTAATGCGTTTTTTGAGTGCGAAAAAGGTGACACCTACNNNNNNNN
NNNNNNNNNNNNNNNNNNNNNNNNNNNNNNNNNNNNNNNNNNNNNNNNNN
NNNNNNNNNNNNNNNNNNNNNNNNNNNNNNNNNNNNNNNNNNNNNNNNNN
NNNNNNNNNNNNNNNNNNNNNNNNNNNNNNNNNNNNNNNNNNNNNNNNNN
NNNNNNNNNNNNNNNNNNNNNNNNNNNNNNNNNNNNNNNNNNNNNNNNNN
NNNNNNNNNNNNNNNNNNNNNNNNNNNNNNNNNNNNNNNNNNNNNNNNNN
NNNNNNNNNNNNNNNNNNNNNNNNNNNNNNNNNNNNNNNNNNNNNNNNNN
GACAAAGGAGTGAAATTTCACCACGACAACGCGCGCCCGCACACAGCCAA
CGTTACCCTTGACCTGCTCAAGAAATTTGGCTGGGACATCATCGATCACC
CTCCCTATAGTCCCGACGTGGCCCCAAGTGACTACCACATGTTGTCCATC
NNNNNNNNNNNNNNNNNNNNNNNNNNNNNNNNNNNNNNNNNAAATAACTG
CAGTTGAAAGCACTGTTTGCCTTTCCGAATCTGCAGTTCTAACACAAAGA
GTTGTAAATGTGTCTGTGTGTGTGACAACCGCTGGAGCTACATCCGACTC
CACTCTCATTGACGTAGCTGGATTCACGTTCGCTGTTGGTTGGCTGGAAC
TGTTAACGTGTAGTGAGGAGTGATGCTTTTTACCGCATTGATGACACGAT
CTCGACGTACAAGTTAGAACTGGTCACCGAGTTGACCCGACAAGCAGTTG
AAACATGCACCACTCCTTTTCAGGATCTCATACCATTCACGAACGCTTTT
TCTGCCAAAAGATTCACACGTTCAGAGTTCGTGGCCGCCGTTGCACAATG
GACACTTCACTTCGTGTTTCAAATCACTCACTACTAGGCTCCTGTTCACC
ACTTTCGTTGTTGGAATTTCCGTTGTTGGCTTCGCACTGCTATCGCTAAG
CCACCTCCGCTTGTCGAACCGTCACGAACTTTATCGCACACAAACTACTA
TATTTTAGTAATCACACTTTCCAGACGCCTTTCGCCGTTTTCTGGAAAAT
GTTATTCTGTTCGTTGCGTGACGTGTCAACGTTAGCGTCACTAACATCCG
ATCGCGGATGCCCCTTTTCTCGTAATCACACTTTCTAGCAAACAATCGCC
GTTCAAAGGATAGTGCTACTCTGTTCATAGTAAAGCTTCACTTCAGCGTC
ACTTACATCCGATCGCGGATGTTCTTACTTCTTCCCTAAGGAATAAGCCG
TATCGTACTTTCCGGGTTACACTCGCTGCTATCCAGAAACAGTTCTGCTT
CTTTCCCAACGCTCTAAGAGTCGCGTCCAGTAGTGCGTCACCATAATGTA
GAATTTTTCGTTTATTAAGTGCTGTTCCAGGCTTACGTCCTATCACGATC
ACGTTCGCTAACCCACTGCCGGTTTTCCCATTCTCTGCTTGGTATCCCCG
TTACCTATCTGTAACACACGTTACCTTTGCTACTCAGTTGACATTACTGC
TTTGCGTTACCCAGTTGACATTATTTGAATTAACCGTTATAGTCTAGATT
TGACATAAGATAGTCATATTTGAGATATTCCGTNNNNNNNNNNNNNNNNN
NNNNNNNNNNNNNNNNNNNNNNNNNNNNNNNNNNNNNNNNNNNNNNNNNN
NNNNNNNNNNNNNNNNNNNNNNNNNNNNNNNNNNNNNNNNNNNNNNNNNN
NNNNNNNNNNNNNNNNNNNNNNNNNNNNNNNNNNNNNNNNNNNNNNNNNN
NNNNNNNNNNNNNNNNNNNNNNNNNNNNNNNNNNNNNNNNNNNNNNNNNN
NNNNNNNNNNNNNNNNNNNNNNNNNNNNNNNNNNNNNNNNNNNNNNNNNN
NNNNNNNNNNNNNNNNNNNNNNNNNNNNNNNNNNNNNNNNNNNNNNNNNN
NNNNNNNNNNNNNNNNNNNATNNNNNNNNNNNNNNNNNNNNNNNNNNNNN
NNNNNNNNNNNNNNNNNNNNNNNNNNNNNNNNNNNNNNNNNNNNNNNNNN
NNNNNNNNNNNNNNNNNNNNNNNNNNNNNNNNNNNNNNNNNNNNNNNNNN
NNNNNNNNNNNNNNNNNNNNNNNNNNNNNNNNNNNNNNNNNNNNNNNNNN
NNNNNNNNNNNNNNNNNNNNNNNNNNNNNNNNNNNNNNNNNNNNNNNNNN
NNNNNNNNNNNNNNNNNNNNNNNNNNNNNNNNNNNNNNNNNNNNNNNNNN
NNNNNNNNNNNNNNNNNNNNNNNNNNNNNNNNNNNNNNNNNNNNNNNNNN
NNNNNNNNNNNNNNNNNNNNNNNNNNNNNNNNNNNNNNNNNNNNNNNNNN
NNNNNNNNNNNNNNNNNNNNNNNNNNNNNNNNNNNNNNNNNNNNNNNNNN
NNNNNNNNNNNNNNNNNNNNNNNNNNNNNNNNNNNNNNNNNNNNNNNNNN
NNNNNNNNNNNNNNNNNNNNNNNNNNNNNNNNNNNNNNNNNNNNNNNNNN
NNNNNNNNNNNNNNNNNNNNNNNNNNNNNNNNNNACATCCGATCGCGGAT
GCTTCAACTCCGACTTTTACGCGAAAAAACACGAAACCACTAATCGCAAC
ACTGTTTTCGGATCCGGTTCCGTAGGACCAAAATGTTCTGCGTTGAGTGG
ACTGTATATTGCCTTTTTTCTTTCGGTTAGTGGTATCGTCTCCCGTGAAG
GTTGGAAGCCATCAAAAAACGTGTAGTTTCCCTTGGGTTAATTGACACAC
TGCCATCAACGTGTGTGTATTCAAATATCATTCCCAATAAGCAAATCTGA
ATGTGCCCCTGCAGCAAAGTTACCCAAGTAGCACAACAGGCACCAAGCAA
TGGTATTTGAATCTTGGTGGGACAAATGATAAAACTATGGAGGCTTTTTC
AGACGCTGATTGGGCAGGAGAAACAAGCTCCAGAAAATCTACCACAGTAT
TTGTAATCTTTTATGCAGGAGGAGCTATATCATGGGCAAGTAGGCGACAA
AACTGAGTAAGTTTATCTTCAATGGAAGCCCAGTACTGTTCGTTAACAGA
AGTTTGTCAGGAGATAGTGTGACAATGGAGGCTATTGAAAGATATGGGAG
AATCAGTTAGTGAATCTACGGTATACGAGGATAATCAGGCATGTATTAGC
TTTGCCGAATCTGGCAGATGTACAAGGCGATCTAAGCACATTGAAACAAA
AATGTTTTTGTTAAAGATTTGAAAGAGAAGAATTTTGTTCAGATCAGGTA
CTGCCCAAGCGAAGAAATGAAAACAGATATCATAACCAAGCCATTGGGAG
CCATAAAACATGCAAATATGTGTAGATATTCGAGTGTATCACTTCAAAAC
GTCGAGGAGGAGTGTAAGAAATAGGCAGTGTTTTACGGGTTTGACACCTT
TGGCGTCTCAGCTGTGTATATAAGCGGAACGGAGTTGTGGAATTGGTTAG
TTGCGATTCAAGAATAAAGCGATAAGCATCAAAGTCTGGTTGTTTGATCG
TAACTCGTTCGTAGTCTACTCGTTATTACTTTTGTGGTTTTGCGGTTCTG
GTTTGCATGATGACCATTTA
>2Ty3_gypsy_Ele7#LTR/Ty3_gypsy
GCAACATTGGTTAGAAAATAGCTAACAAATGATTCTTGCCTTTTAAAGCT
ACTGTGCATGCTGGTACGAGAAATCTGATTCTTTGAAGCTGTACGAGGTA
ACTAGGATCGAAGGCGTATTCGTAAGCATGGAACCGGCGTAGCAGTTAGG
ACCGACGTAGTGACTGCTTGTCTAGGAGCATCGCGCTCATGGTGCGGAGC
TTGCAATCTGGCCGAAGTCGGAGCTTCGCCTTAAGCCACTACAAAGAGCG
GTCGCTCAGGTCCTAAACGAGGCCTAACCGACCTCGACTGGCTACGACGA
CGACGCCAACGCTGCGCTAAAGGCTATGATCACCAACGACGACACTACGT
GAACCGCCTACGTGATGACCATCGACGACGACGCTACGCAAACACCCGTC
ACTACGACCGCCGACAACGAGTTAAAAACAGTAATTAACCGCATCTTCGA
CGTAATAAACTATGTAACAACCGAGTGGCAAAACACTGTGCGGACCATCG
CTACCGCCCACGACGTAGCTTCGCCGACCTCGCTCGCTACCGCCTACTTC
CGAACACCCGCGACTACTATCGCTACCGCTTTTTACATGGCTCCTGCGAA
CTCTAGGGACGACGAGCTGGCGACCTCGCAAACTGCCCTCGCCAACCGGC
ATAGGCCCAACATCATTGCGTCATGGGCCCCAAAGCTTGACGACGCTCTC
TGCCGCGACGAGAAGGAGGTAGCTACTCAGGCATGCTGCCGCAAACGCAC
TCCTTCCTTAACAACGAGACGCACACATAGTGAAAAAAAATGGTTTAAAG
GAGCAGCGGTGAAAATACAACCACTATAGCCCCCTCTGTTACTACGGCCA
TGCGCCTGCTAACGCCAAATGTTGTTTAATTTTGAATAAATAATGTAATG
TGAATAATGTGAATAATGTGTGCGTGTGTGTGTGTGTGCGATTTTGAAGC
GAGCAGATTGCGCAGGACAGAGCCGTCGCCGACCTAGTTCTTTCTCCGGC
TAGCCAGGGCTTCGGGCTTGTGCTTCCTACTTGGCGTACCGTGCAGCTAG
CGACAGTAGGCAACTGTCCTGGCTCATTGCCGCAATGCCAGGCCCGGAGG
CGACGAACCAGCTCATATGTGAGTTGTGATTTGATCGGACGTATTATACC
ATTGAAGATGCTACCGTATTTAAGCTTGTAGCAATCTACTACGGTTCTAT
GTCACAATTTATTGCTAACAAGCTAATAGTTTATTGAAACGGTTCGCTAC
TTCGCTAAGGAACATGTTGAAGGTTGGCACAAGATGTCATTTATGCGTGC
GGGAAAGCAAGTATAAGGAGAGCGTTGTACGCTATTGGGTTGCACAACCT
TTCGACAAAATGAGGTCACGTGCTACTCAATGGCTTTCCTCGTTGTGGTA
GAGTTGGTTTATTTTGGATTTTGCTATAGCATGGGGAGCTCAGGTTTGTA
TTTTGGATAGGCTTGTCACTTTTTGTTGAAGGCTGGGCTCGCTTGGCTTG
GTTGTTCTTGGCCGAAGAGGATGTGTTGCACGGTACCTCTACCGTACCCA
GTGATAGTATTTAGAGGATAGTTTGCTTCTGTGCATGATCCGTGCTGAAA
GGACCTATCACGTATAGGACGACCATGCGTTACCCGGAATTTCCGTGTGT
GGCAGGAACGTTCACGAAGTTTGGCTATAGTTCCGTTCGGTTTTTAGCTA
TCTAGACAAGCGAAACGAGCTTCATGTAACAGTAATGGGCATTTCGACTG
TCGATCGTTTTTAAGCAGTTAAAGTATATTGTAGAGTGTGCTAATCGTAC
AGGGTCGCAGTACGATTATTGTATGGTTTGTTGGTGGATGCTCCCCATCT
TTGTTACGTGCCATCCTTTCAAAGAACGTTTGGTATTGCTTTCTGCAAGC
TGTTATAGATGTTATAGACTTGTTAAAGGGGGTATAGCGCTGATCGGTGG
CTGCTAACTGTGGCAGAGTTTCCATTACTTTCCAGTACTCTTTGGTAAAC
CACGTATCACACGAGTTTTGTTTTCGTGTAAGAGATGGAACTGCCAATCC
AGAGGCTCGGCGTCCATTTTGTCAACAGTAAGAGCAGCTAGGGGTACAGC
GACGACGCGTGGAAGAGCTACTACGACCCTCTCTACCTAAAGCAGCCGTG
GATGCAGGTTGGCATGGTGCACCCTCTGGAAGGTAAAGGCAAGGGAAGCA
AGCAGTATGAAACATTCGGAGACGGGCGGGGTGAACTGGGCGGCCGTAGT
GATCAATCTAGAAACCACACAAGGGCAGGCGTCCAGACAAGTACTAGGAG
TACGGGTAAGACGACTACTTAGACGACTAGCCAAACCGGCAGCCACTGTA
GCTTAGGCACGCGGCTTTGCGCGTCGAGTTCGCTGACCGGTACGTCCACC
ACGACGTGTGCCTCGACCTCGCGTTCGACGGGGTCTACACCGAGCTCTAC
CACCTGTTTTACCTCGACTAGCTCATAGGCTTGCTTTTCTTCACGTTCGA
GCCGAAGGAGCTGAGGCAGGACGCATTCACCAAGACGTTAGGAAAATGGC
TACTAATGTTTCCATTGCATAAGCGAACCGGCGATTCGCTTGACGATCAG
GCACGAATTGGGTCAAAATGGGAGAAGGGTGTTGTTGCTGTTGTTGCTGT
TGGTGTGGTCCGCCATAACTGATGCACGACCTTTTGTGCCTTCTGATGCA
CCGCCAGCTCAACCTTTTTGTCTTCGCTTTCGACGCCCTGTAACCTTGCC
GTGACCTGTGGGTCGTGGTTGACGAAGCTGACTAGCACGTCCATGCACGC
CACCCGCACACCTCCCACCCAGAGGTACGTGAATTACATTTTACCCCGTA
ATCCCCGCGATTTAACATTTGAGGCTACCGTGGAAAAATTGAAGGCCATT
TTCGGCAAGGCAGAATCCCTTTTAACTAAACGCTACAAATGCATGCAAAT
CGTCAAAACGAAAGCTGAGGATTTTTTGGCCTACGCATGTCGAGTCAATC
GGGCATGTGTTGATTTTGAGCTGAACCGCATGGGTGAAGAACAGCTCAAG
TGTCTGATTTTTGTATGTGGGCTGAAAGAAGACACGGATAGAGATTTTCG
GGTAAAGCTGCTCTCGCGTATCGAGGAACATGCTGAAATCACCCTCGAGC
AATTATCGGCGGAGTGTAGTCGTCTGGTGGCATTAAAGAAGCAAAATGCG
ATGATCATTGGAGAAAAAGAGGAGCGAGTGTTGGCAATTCAAAATGGCGC
GCGCCGTAGCCATCATGGGTTTCGCGGCAAAGGATTGCGCTCGCGTCCCA
TACATCGTGATGACCGGTCGGGAAAACCAAGTAACCCTTGTTGGTTCTGT
GGAGCTTTGCATTGGGTGAAGGATTGTCCGCATACTAACCATAAGTGTCG
TGAATGCGGTGAAGTTGGTCACTGGAGGAACGCTGCCGCAAGCAGAAGCA
TCGGGCTGGCCGAAAGTTTTATCGCCCAACGCGATTTGCTAAAACCGTCA
CGGTGTGCAGCGTACGGGCTAGTCGCAAGTTTGTGGAAGTTTCCATCAAT
GGAGTTGGCATCCGGTTGCAGCTAGATACGGGTTCAGATATATCGGTCAT
AGGTCGTTCAGCGTGGGAGAAAGTAGGGAAGCCGTCATTGGTGCAGCCTA
CCGTTTGCGCAAAGACTGCCTCTAATGAGAGGCTGGAGCTACTTGGCGAG
TTTAGAGCAGAGGTTGCCATTTGCAATGCTACAAAGCCGGCGATCATCCG
TGTGGCTCAAGTCGATTTATTGTTACTGGGAGCAGACTTGATTGACCTTT
TTGCTCTTAGCGCCGTTCCAATGGATGTGTTTTGCGCCAAAGTTTCGACG
ACCGCACAGATTCGATTCTCTCAAGGAAGTTGCAGAGCCGTTTTCCGGAA
GTTTTTCGTGGCACAGGGCTTTGCACGAAAGCGCAGATCAAGCTGCAGCT
TAAGGATAATTGCCGTCCAGGTGTTCCGCCCGAAGCGACCGGTTGCATAC
GCAATGCAGGCTACAGTAGAGGAAGAGCTCGATCGCCTGGTCCAGATGAA
TGTGATCACACCTGTTGATTACTCGGAATGGGCGACACCAATAGTCGTCG
TACGCAAAAGCAGTGGAGCTATTCGAATCTGCGGCGATTATTCGACGGGG
TTGAACGATTGCGTTGCGTCCGCATGAATATCCGTTACCGCTCCCCGATG
ATATTTTTGCAAGATTGGCCCATTGCAAATTTTTTAGCAAAGTGGATTTG
TCAGACGCATTTTTGCAAGTTGAGATTGAAGAGCGTTACAGGCCCCTTTT
AACGATCAACACGCATCGAGGTCTTTACCTTTACAATCGTCTGCCTCCTG
GATTAAAGGTTGCGCCAGCCGCGTTCCAGCAGATAATGGATGCGATGCTC
GCCGGATTGTGTTACACTTCTGGCTATCTGGACGACGTTGTTGTCGGGGG
AAGAACTGAAGAAGAGCACGATGAAAATCTCAACAAGGTGCTTCAGCGTA
TTAAAGAATTTGGGTTTACTATCAAAGCTGAGAAGTGTGCTTTTAAGACG
CATCAGATAGAGTACCTCGGGCACATAATTGATCGTACTGGCCTTAGACC
GAATCCAAAGAAAATTGATGCTATTGTAAACCTACCAGCTCCATCAAATG
TGAATGAAGTCCGCTCGTTTTTGGGTGCCATTAATTACTACGGAAAATTT
GTGCCTAACATGCGGAATTTGAGATACCCCCTGGATAACTTGTTGAAAGA
TGGCAATCAGTTTGTATGGACGAAGCAGTGCGGAGAGGCCTTCAGAAAGT
TCAAGGAAATATTAAAGTCTGATCTGCTTCTGACACATTATGACCCTACG
GCTGAAATCATAGTAGCCGCAGACGCCTCATCGGTTGGGCTCGGAGCCAC
CATTAGCCACAAGTTTCCGGATGGATCAATAAAGGTGGTGCAGCACGCGT
CACGGGCTCTAACGAAAGCAGAAGAGGGGTACAGCCAGATTGACCGCGAA
GGACTGGCTATCATCTTTGCAGTAACCCGATTCCACAAGATGCTTTATGG
CAGGCATTTCCGCCTCCAAACCGACCACAAGCCATTGCTGCGCATCTTTG
GATCAAAAAAGGGAATTCCTGTGTATACTGCCAACCGGCTGCAGCGGTTC
GCTCTAGCGCTGCAGCTATACGACTTCGAAATCGAGTACATACCCACGGA
TAAATTCGGCAATGCAGACCTGCTGTCGCGGCTCATCAGCAAGCACGCGA
AACCGGAGCAGGAGTACATGATCGCGAGTATTGAGCTTGAGGAGGCTGTA
AATCACGTAGCCATACATTCGCTAAAAGTCTTTCCGATTCATTTTAGAGA
AGTTGCAGCAGCTACGAAAAGGACCCTCTACTGCGCGAAGTGTACCGCTA
CGTCCAATCGGGTTGGCCAGGCAAGGTCAGTTATGGTGCGGAATTGGCCC
AATTCCACAACAGAAGGGAAGCACTGACGACCGTTGGCGACTGTATCCTC
TTCGGAGAGAGGATTGTGATTCCCGCAGCTTTGCAGCAGAGATGCCTTAG
ACAGCTTCATCAAGGGCATCCGGGCATCCAGCGAATGAAGGCGATTGCAC
GCAGTTTCGTGTATTGGCCATCATTGGACAGCGACATCGCCGATCGAGTT
GCTTCATGCGAAGCATGCCAGGCTGCGGCGAAATCACCACCATCCCAGAT
ACCATCATGTTGGCCGAAGCCACCTGGGCCTTGGCACCGCGTACACATCG
ATTACGCTGGACCTGTGGAGGGAGCCTATTTCCTGATTGCGGTAGATGCC
TACTCCAAGTGGCCGGAAATCATTAAAACTGCAAGTATTACCTCATTCGC
TACAATATCTATTTTGCGAGGAATATTTGCCAGATTTGGACCGCCAGTTA
CATTGGTCAGCGACAACGGTACCCAGTTCTCCAGCGAGGCCTTCAAGGAG
TTCTGTGAGTGTAACGGCATCGACCATGCTCGCACACCTCCTTTTCATCC
ACCAGCCAACACCAGCCGAAGTGATGTTTGGAAGAACGACCAGGACAATT
CATCATCTATTGCGCCCTCCTGCAGCATCGGAGTCTACAGCGAAGGATGA
CTTTCGTGAATACCAGCCTGGTGATTTAGTGTATGCCAAGGTGTATCGGG
CAAACTCTTGGAATTGGATAGCAGGGAGGATTGCTCGCAGAATTGGCAAC
GTCATGTACGAGGTTGTGTCGCACGACCAGAGAAGACTTCGGCGTCATGT
GAATCAGCTCCGCCGCCGTGTCGCTAGCTCATCAGAACGGAACGAGATGG
ATCAGCACCAATTTCCCCTTAGTTTACTTTTAGATGAGATGAGTTTGACG
TCTCGTCAGCAGTCGCCGTCCGCTTCGCTGCCAACGGAGCCAGCCTCATC
TTCAGCAGCACCGGCGCTGACAGGGGTTCAGCGAGCACCGGCATCATCGC
CAGCATCATCCGTGCAACCGGAGGTACAACGAGCGGCTTCGTCTAGTGGC
AGCAGCAACACCCAGCAGACACAGCTACCACGACGATCTTCTAGGACTAG
AAGACTGCCTCGTAGGTTCAGCGCGTATCGGCTGAATTAAAAGGGGGAGG
TGTTGAGTGTATACTCGACCAAGCAGCGGAGGCCCGGACCGTAACGCCGT
TACTCGGTCCTGTCAACGGATGACAGCGATCGACGTGCCATGCGGTTCAT
CCTTCGTGTTCGGGCTTCGGGACCGAGCGAAGTTTAGTCGTGTGTGTGTG
CGTGTGTAATAAGTGTAATAAGTGTAATGTAATAAATAAGTTTTAATTTG
TTGTAAACCGCAATCGTCCGCGTACCGGCATCATTGTCTCCCCCGATATC
ATCAACATAAAAGCAACATTGGTTAGAAAATAGCTAACAAATGATTCTTG
CCTTTTAAAGCTACTGTGCATGCTGGTACGAGAAATCTGATTCTTTGAAG
CT
>2Ty3_gypsy_Ele8#LTR/Ty3_gypsy
GGGATCGAGAGTGAGGATAAAAGAAAAAGATGAAGAACGTATGGGACGAT
TATGAAAATTATGAACTCATGGGGAGAGGAGCTCAGCAAAGGAACGAAGA
ACGAAACGAAAGAGAGGGCATGAAATGTAACCAGACGAAGAGCGTAAACG
AAACAGAACAGAACGAGACGAACGAAACAGGATGAGCATAATAAAAATGA
AACAAGACGATGACGATGAAAAAGGATGAAGGAAAAGCGACCACAGCATG
CGGTCAGTCTTGTGGTTAATTGCGACGAGAGCGGATGCGATATCGTTCGG
ACGTAATTGCATTAATAATCAAATAAAGAAAGTTCTACAATTGCAAAGGG
AATAACGAAGTTGGAAAGTTCTGGAAATGTGCGACGATCACGACAATGGC
GCAAGTCGGTAAAATAATCAATACATAAGTTGGCTCTAAAGATCGTCGTA
TCGATTAATCGTATGAAGAGCAAATATAAAATGTTCGGATTCTGTTTTTA
CTGTGGTGGTGTAAAGTTAGTGAAGAAAGCAATTCGTGCAACAGTATTTC
ATGAGAAGAAAACGATCGTCATACAGAAAAATTCAATATCAAGAGGTTTT
AGGATATCAAAAAAAGAAAGAGCCTCGATCGGTTCATACGTATACGATTT
TATTAAGAAGAAAAATAACCTCGAGCGGTGCTAGTGAAACTGATCATAGT
GTGTGTTGGCATGTGCAGCGATACGGCGGTTCTAGGAAATCATTTCGGTT
CTGCATAGCAATGACGCGTTTGAGCATGTATGTGTTGCTCACTCGCTGTC
GATCTTGGTCGAACGATGCGCGGAAAGATGGAGAACCACGAGCGGTTCAT
GACAATTTATAATTGTAATATGAAAAAAGAATGCTTTGTGTGGTTCATGT
AAAAATAAGTAAAGCAGATATTCGCACGAGTAACGTTATGGCTTTCCCAC
AAGACCATTTTAAACAAAAGTTCCGATTCTGATTCTTGCATCCTTCCGTA
CTGCTATGACAGGTTTCAGCGTGTATGCGTTATTTCCTTTTGTTTCCTAA
ATTCAATGTTCTTCCTGTGATGTTGACTTACGATAAAGGGATTCCTCCGT
CTAGGAACGTATTTACTAGCATCCCTCCAGCATTTAGGAACGAGACAGTA
AAACGATTAGACGAACTTTTATCCTGCGGAATTATAGAACGGGTTACGGA
TGAGATGGAAAATTCATTCTGTTCATCTTTATTGGTGGTCCCTAAAGGCA
AGAATGATATTCGCTTAGTCGTAGACTTTCGAGGCCCAAATAAGAGCATA
ATAAGAACACCATTTCCGATGCCCACATTAGAGGCCATTTTAGCGCAACT
GAACGGCGCATCATGGTTTACAACCATCGATTTATCAAGTGCATTTTTTC
ATGTGGAGTTACATGAGGACTGCAGGCATTTGACGAACTTTTTTGCTGGC
AATGGAACATATAGATTCAAGAGGCTACCATTCGGTCTTTGCAACGCACC
CGACATCTTCCAAGAGATTCTACAAACCAAGGTACTTACAGAATGAAAAG
GGGTGCTTAACTATTTGGACGATATATTGGTTTTTGGTAGTTCAAAAGAA
GAGCACGATATTAATTTGGAAAAGACCCTTCAGCGGCTGCGCGAACACAA
CGTCAGGCTTAACTCAGCTAAATGCGTATTTGGTTCGAGATCGGTCAAGT
TCCTGAGATTTAAGTTATGTGGAGACGGATGGCGTATTGAGGATGATAAG
AGGAAGGCGTTGGAAAATTTTCGAGGGCCAGAAACATTGTCTGAAGTGAA
GAGTTTTCTAGGATTGGTAAACTTTATTCACAAACGTGCCGAAAAGACCT
TAAAGCTAAGGACACTTGCCAAGTCGAGCATTTTCTACTGGACAGATAAG
GAAAATCAAGAGTTCGAATTTTTGAAAACAGAAGCGCTAAACTCTATCAT
CAGACTCGGCTATTTCGATCATAAAGACAGGACAGAACTATACGTGGATG
TGTCCCCTATCGGACTTGGCGCTGTACTCGTGCAATTCAGCGAATCCAAA
ATTCCACGTATAATATCTTGCGCATCGAAGTCTCTCACACCAGCAGAACA
AAGATATCCCCAAACTCAAAAAGAGGCGCTTGCAATTGTTTGGGGTGTTG
AAAGATTTGCTTATTATTTGATAAACAAACACTTCATCGTTAGAACAGAT
TCTGAAGCCAACGAATTCATTTTCGGCGGATCACATCGTATTGGTAGGCG
AGCTATGACGCGGGCGGAAGCATGGGCTCTACGTTTGCTGCCGTATCACT
TTAGCATCGAAAGAGTTCCAGGGTGTCTAAATGTTGCTGACGCTTTATCA
AGGCTGATTTTCAAATCGCAGAAAAATGACGCTTTCGATGAGGACAACGA
GAAACACATATTGTACGCGTTGGATGCAGGAGATATGACCATTTCTTGGA
CGGAAATACAAGCGGGAAACTCGCGAGAAACGATAGACAGGATTGCGGCT
AGGGAAAATGATGCGGTTTCGAAACTAGTTAGTAAACAATTTGCAGATGC
TCATCGTGGGGCAAAAGAGAGTACTATTACTGTAGGCGATGTTGTCCTCA
CTACAGTTTTTCAAAGATCAAAAACCGATCCTACATTTTCTAAAGAAAAA
TTTACAGTGCTAGCAAGAGAGGGAGCGAAGGTTGTAATAGTGAATGGAAA
GGGTATGAAAAGACTAGAAATATACAAGATGTAAAACGGGTTTCAAATTG
CAATAGGAAAAAGAAATTTGAAGAGGATTTAGAGGAACCGATCGAAGTTA
CAGAAAGTCCTAATAATGTCAGAGATCAGTACAGTAGACCCAAGAGAAAC
ATACGGATGCCTAACAGATATCAAGAATCAGTAATGTATCACATTTGCTA
CCAGGAGTAGAGGCGTAGGAGGATGTAGGGATCGAGAGTGAGGATAAAAG
AAAAAGATGAAGAACGTATGGGACGATTATGAGAATTATGAACTCGTGGG
GAGAGAAGCTCAGCAAAGGAACGAAGAACGAAACGAAAGAGAGGGCATGA
AATGAAACCAGACGAAGAGCGTAAACGAAACAGAACAGAACGAGACGAAA
GAAACAGGATGAGCACAATAAAAATGAAACAAGACGATGACGATGAAAAA
GGATGAAGGAAAAGCGACCACAGCATGCGGTCAGTCTTGTGGTTAATTGC
GACGAGAGCGGATGCGATATCGTTCGGACGTAATTGCATTAATAATCAAA
TAAAGAAAGTTCAACAATTGTAAAGGGAATAACGAAGTTGGAAAGTTCTG
GAAATGTGCGACGATTACGACA
>2Pao_bel_Ele9#LTR/Pao_bel
ATCGGTGACTGGACAGTCGCATAGGATAAGGCATACAGCGAGGGTGCACT
GATTTTGAAGTGTGATTCAAGATACCTTCGGAAATTTGGTTACGGAGTGG
AATTGGATATTTGTTACAAATACACTACAAAACACCCTGTACACTTGGTA
TTTGCGACTACATTAAGGCTTCAAAATCGTCCTCGGCTCGAAGGATGGGG
CCCAAAAAGGAGCGTTGCATGGCGTGCGGAAGATAAAAACTGTGCGTGGT
TATGTGAGAGCTATTCGGTAAAAGATCTCGTCGGAATTGTGAAGCATTCA
TTGGTAGCACACGCGCAGCAGCAAAGTAACGCAGGGCAAGATAAACTCAC
TTCGGGCAACGGATTGGATAACGAGCAGAATGAGACGGCTTATTCTACAA
CGAAAAAGTCGGGGAAAAGTCGCGCAATGGAACGCTGTGGAACATCACTT
TGATCGGATATGTTAACGGCGGGCAGCATAATTTGACAATGTTGTGGCAT
CGTGAACAAGCAGCACAAAGCGATGCAAAACCTAACCTCACTTCGGCTGG
CGTGAAGGACTGGAATCTTCTAAAGCGTCGGTAGGCAGCGGAACAAAAGA
GGTTGCAGTTGGAACTGTAATTAAAATTCGCGAAAGAAGAGGAAGATCTA
CTGGTCCAGGAGCAGGGAGCTGTGGCGTTATCCAACGCGTCGAAAGGTAA
CCCTTCATTAATAGAGAAGGAGTCGATGGACAGTTTTCAGCTGGAGGAGC
CAGAAACATCTGCCAAACAACAAGCTGCTAGACATAATGTGCCGAAAGAT
CTACCAGTATTCTCCGGAGATCCCGCCGGATGGTCATTGTGTATTTCCAG
CTTTGACAGCACCACTAAGCTTTGCGGATTCTCGAATTGGGAGAAAATGA
TCCGGTTGCAGAAATCTCTACAGGGACCTGCGTTTCAGACTGTGCGCAGC
ATATTGTCGATGGCGGAAATGGTACCCCTCGTGAACAACACGTTGCGAAA
CCGATTTGGTCAACCAAAACACATCATCGACTGCTTGATTGAGAAGGTAC
GCCGAATGCCTGCACCACGAATCGCTCGACCGGAGTCTATCATCCAGTTC
AGTGAAGCGGTTCAGGGCATGCTCGCACATATGCAAGTAGCTCGGCAGTA
CGCACACCTCACAAATCCAACGTTGTTAGACGAGCTGTTAAGCAAATTGC
CGATCGAGCGGCAATATATCTACGCGCATGATACGAGAGGCACGACGAAC
CGGATTTGGTTACATACATTTGGAACTTTCATGGAGGAATTAGGTAAGGA
TGCTGCAAGGCTAGTAGTAATGGACTGTTCTTCTGTAACGACCGGTGAAA
AGAACATCTCGCATCGGGGTCATGTGCACGCACATTCGGAGGAGCTTAAT
CCAACAACATCTTGGAACACAAGTTATACCTGTGTAATCTGCAACAAAGG
AGATCATGACGCCAAGAAATATTTCACTGAAACACAAGAAGGCGTGCACT
GTCGATGTGTGTTTAGCTGCTTGGACAAACTCAATTGGCAGACATGTAAG
GACAGGCCTCGTTGTGACATCAACGGTTGCACTTACAGGCACCACACCCT
GCTACACGACGACCAGGAACATCGCAAACATTCTACTAACAGTCTCTGGA
AGGATGAACATACTGCCCGTAGTAATGTTGCAGAAAATCACCATCATAAA
ACATCAATGGCTGCGACATCTTTATTGAGAATTGTGCCGGTCACCTTGTA
TGGCCCGAAGTCGAATGCAACTACATTTGCGTTCCTAGATGAAAGATCAT
CGATGACCCTAATACATGAGGACTTGGTGGAACAGTGAGGGACAGAACGA
GCCATTGTGTATTCGCTGGACTGGAGACACCACAAGAATGGAAAAGAGTT
CACGGCGGGTGTCTCTCAAGGTGGGTCCAGTAGATTCGGCAAAGCGATAC
GCAATGAGCGCCGTCCGGACGGTACAACAACTAAATCTACCACGGCAATC
ATGTACACGATGCGGAAATTGGAAACATTTGAAGGGATTGTCAATTTTCG
AATAGAAGGAAACCCAACCAAGATTGTTAATAGGGTTGGATAATTTGCAT
CTTGCAGTACCCCTTAAGACACGAGAAGGACGGGACGGTGAACCCACTGG
AGCGAAAACCCGATTGGGGTGGTGTGTGTATGGAAAATCGTCAGCTTTGC
CAGGTGAAGGGTTATTTCATATTTGCGATTGCAATGAGGCGGAAGGCGAT
TTGCAAGAAGCCATAAGAAAGTCCTACGATATAGAGCAGCAGCCGTATGT
ACGGGACGGCCGTGTGTGCAGACGTGAAAGAAATGTTCCTGCAGATAAGA
ATGCGTAATAAAGATCGGCATATGCAACGGTTCTTATGGCGCAACAACCC
TACCGCAGAACCTGCTATTTACATCTTAAACGTGGTGACGTTTGGATCGG
CATGTTCACCAGCAACGGCGCAGTACGTGAGAAATAGATCTGCCCTGGAA
CATGCGGAACTCTATCCAAGCGCAGTCGAAGGCATCTTAGAAAGTACGTA
TGTGAACGACTTTCTTGACAGTTTTGGAACGGTGGAAGAAGTGTACAGAA
CATCACAAGAGGTTCGCCAAATTTTTCGAAATGGAGGGTTCGATTTGAGA
AATTGGAGCTCCAACAGTGCACTGGTTTTGGAACAATTAGGGAGCGGAAC
CAACCAGATGAAGTACTTGACATCGACATGCGCTGGAATCTAGCTTCGGA
TGAACTTGGGTTTTGCTCTCGATCATGCACGGCAACATCTGAGTAGCTGA
GGATGGAACGTGTTGCAACGAAACGCGAAGTACTACGGTGCGTCATGTCG
TTGTTCGATCCCTTAGGTTTGCTCGCATCGTTCGTGATTCACGGTAAAAT
GCTTAATCAAGACCTTTGGCGATCCGGAATCCAGTGGGATGAAGAAATCA
GTGACATGCAGCATCGGGATTGGCGCAGATGGGTGGATGTGTTACACACA
ATCGATAATATCCGGGTTCCGCGATGCTACTTTGTAGATGCAACAGAGTC
GATGTACAATAACGCTGAATGGCACCTATTTGTGCACGCAAGTCAAAACG
CTTATTCCTGCGTGCTTTATTTACGAACAATCGATTCTTCAGGAGAAGCC
CAATGTTCCCTAGTCAGTGCCAAGGCGAAGGTCGCCCCATTGAAACAGCT
TTCTATTCCCAAATTGGAGCTACAGGCGTGTTTATTGGGATCCCGGTTCT
TAAAATATACGCAGCAACATCATCCTCTCGGTGGCAAGAGAAGGGCTCTA
TGGACGGACAGTACAATTACGTTGGAATGGATAGGAGCTAACCCAAAGAA
CTATAAACCATTCGTTGCCCACAGGGTGGCGGAGATTTTGGAACATACGA
AGGTGTACGAGTGGCGATGAGTGCCGACAGATAAAAATCCAGCTGACGAA
GCCACTAAATGGAAAGGACGACCAAATCTAGACAGGGAAGGAATGTGGTT
TCAGGGACCGGACTTCTTACATCATCCTGAAGATACTTGGCCAGTACGCA
GTATCGTAAAGCACAGTCCTTTGGAAGAAATGTGTCGGTTGAATGTGCAT
GTGGAGGAACCGGTCAAGGAGATGTTCCCAATACTCATCGAACGTCTTTC
ACGATTGGAGAGGTTGTATAGGGCCGTAGCATGGATTAATCGATACATTG
GCAATCTACGAAGGAAGGTACATTGACATCCATTGCTCAAGGGAGTTCAG
GCTGAGTTCTATCTATCATCGAGGAAAGACGGCAGTAATAGCAGATGGCA
CACGGTAGCTAAGAGGAGTCCTGCATACCAGTTGCTACCTTTCATAGACG
AAGAGGGTGTTCTCCGTATGGAAAGTAGGTTGGCGATGGCCGCAGAAGTA
CCGTATCCAGTAAAATATCCCGTAATATTACCGCAAGGCTCCCGCTTAAC
AGAGCTATTGGTTGAGAGCTATCATCGTACATACCGTCACGCCAACAAGG
AGACAGTGGTGAACGAGTTGCGGCAGCAGTTCCATATTCCCAAAATAAGT
ACATACCGTCACGCCAACAAGGAGACAGTGGTGAACGAGTTGCGGCAGCA
GTTCCATATTCCCAAAATAAGAGCGGTTCTGGCGAAAGTGGTAAAGAGCT
GTGTCTATTGCAAGATTCGGCAATCGTTACCACATATTCCACCGATGGCC
CCACTACCCAAGGAGAGATCAGCACAATTCGTAAGACCGTTCACTTATTA
GACTATTTTGGTCCGATACTGGTAAAACGCGGTAGAACGAACGAGAAACG
ATGGGTGGCATTGTTTACGTGCCTGACTATAAGCGCGATACACCTGGAAG
TCGTACACAACTTATCGACTGAATCGTGCGTGATGACGGTTAGGCGGATC
GTAGCCAGAAGAGGAGCACCAGCGGAATTCTTCAATGATAATGGCACCCA
CTTGGTGGGTGCTAGTAATCAATTGCGTAAGGAAATCGAGGCGCGCAACG
AGACCCTGGCTACTACATTCACCAATGCGAGTACACGATGGAACTTCAAC
CCCCCGGGCGCACCACACATGGGCGGAGTGCGGAAACGCATGGTGCGATC
GGTAAAGGCAGCTATCAGCACCATCATGGAAGTGCAGTGTACCATCGATG
ATGAAGCTTTCGTAACAGTGATACAAGAAGCAGAGACTATGGTCAACTCG
CATCCTTTGACTTATATCCCCGTAGACCCGGAGAATCAGGAAGCGCTTAC
ACCTTATCATTTCTTGCTAGGAAGTTCGTCAGGAGTGAAGGAATGGTCGC
GTACGACAGGCGTGGGTGCGTTCTGGTTCGGGAATTGTTAAGCCACCAGT
GGCAAAGTTGGCTTCATTAGCCATATCTTAGTGTGACCAATGGAGATGGT
CACGGGCGGGGGAGTGTTAGCACAGTTTGAAATCTAACGGTTGTCTGTAA
TTTGAATCTGACAGGAAAAAGGAAATGACAGGAAAGAGAGCGATAGAAAT
GCTGGAAGCAAGATAGAAGAGAGGGAGAGAAAAATCGGTGACTGTACAGT
CGCATAGGAAAAGGCATACAGCAAGGGTGCATTTATTTTTAAGTGTGATT
TAAGATACCTTCGGAAACTTGGTTACGGATTGGAATTGGATATTTGGTAC
AAATACGCTACAAAACACCTTGGACACTTGGTATTTGCCACTACA
>2Ty1_copia_Ele4#LTR/Ty1_copia
TGTTGAGGTATTGGCAACACGGGCACGATATTATTTTTGTTACTTGGGAA
ATGTCAAGTCTGACAGTTAAAGTTACAAAGTAGAGACAAATAAAGTTGTA
ACTACTTCTGGCTGACCACTTGTATCGAAAGGACGTGTTTCTTGATCTGT
GCACAGATTATACAACAGGATATGGGCCCAAGAGCGATTCCTGGATAAAG
AAACTTTCCCACGTGTGTTGTGCAAAGCTGTGATTTACGGAAGACATCGA
GTCTGTGTATTTCTTTTCATCGGTTCAAGATGGCGGAAAAATGGCGTCCT
TTGTTAAGCTGAATGCTGTCAACTACGAAAAGTGGAGTTTTAAGATGAAG
CTTTTGTTAATAAAGGAAGGGTGTTGGAACACGATCTGTAGAACGAAACC
AGAGCCTGCTACTCCGGCGTGGACGAAGATGGATCAACTTGCCATGGCAA
CGATCGGGTTAGCGGTCGATGATGGGCAGTTAATACACATAAGGAAAGCT
GTTTCTGCCAAAGAAGCCTGGGAAAATTTAGAAAAAGTGCATGTGAAAAG
AACACTTAGTACAAAAGTAAGCCTTATGCGGAAAATATGCCGGTTACGGT
TAGAACAGGATGGTAATATGGAACAACTTATTGCAACGCCGACCGATCTC
GTCGAAAGGTTAAACGGATTGCAAGAGAACGCTGTGTTGAGTGAACAATG
GCTCGTCGCCATTTTGTTTAGTAGTCTCCCCGATGAATATGAGACGCCGG
TCACAGCATTAGAAGCAAGACCTGATGCCGATTTGACTTTGGACCTTGTT
AAGGGAAAGTTGATTGACGAGTGGCTAAAGAAGCAAAACAGATCAAGTGT
TTCGCGAAGTGAACAATCAGCTCTTCATACGGATAATCGGAGAGAGGAAA
GCAAATGTTTCTTCTGTAAAAAGCACGGTCATAAAAAGGCGGATTGTATG
AAGTGGAAACAGTGGAAGAAGAACAAGCCGAACCAGGGTCACAGTGTGAA
CAATGTTATGGACAATGGCAATTTGTGCGACTGGGCGTTTCCCACGATTG
GAAAACTAGAATCTGGTGTATGGATTTTAGATTCGGGTGCAACGTGCCAC
ATCGTGAATGATCGTGATTTTTTCGATACGTTCGACAACAGTGTGAAGGA
CAAAATAAGTGTTGCGAATGGTGAACAAGTTATGTGTGTTGGAAAAGGAT
CAGGAAAAATAATAGCCATTGACAGCAAAAATAGGCTGAACGCTATAACG
ATCAACAGTGTATTTTTTGTACCGGATATGAAAGCGAATCTATTGTCAGT
GAAGCAATTAGTCGAAAAGGGATATATCGTCTATTTCGATGCTAAAGGTG
TAACCATTAGCAAGAACGGCGTTGTTGGTGCTGTGGCGGAACTTGTGAAT
AATCTGTTTGTGATCAAATTGCACAATCGAAGTGTACATTGCGCGAGTGA
AGCTAGCGGCTGTATCCATCAATGGCATTGCAAACTGGGGCATCGTGATT
TGAACGTCTTAAAGCATCTACCATTATTGGTGTCAGGAATGACAGTTAAA
CCGTGTAACTGTTCTGGAACTTGTGAAATTTGTGTTCGATGTAAAATGCA
ACGATTACCATTCCCGAAGAATTCTAACAGAAAATCCACTAGTGTTTTGG
ATCTAATACATACAGATGTATGTGGACCAATGCGGACGGCGACGCTAGGT
GGAAGGCGATTCTTTCTGACGTTCCTGGATAATTTTAGCAAATATACAGT
GGTGTTTCTTTTAAAACGAAAATCAGAGACGTTGTATTACCAACGCGACG
AATTGAGCTAAATTTAACAGCATGCAAGGATTAGATGGAAAATTTATAAA
TATCTTTGTTTAAGATAAATTATCAACGGCAAATATTATTTTAGGAAAAA
CGTTAACTAACAGAGCGACCTCTTAGCATGAGAAAACAAGAGTATGATGC
GATATTGTAAATATCTCGAAAAAGGGACAAATCCCGACATATGGAAATCA
TAAACTCAGGCCATGTAATAAAATACGAAAGTGAAGAACATAGGCCGAAA
AAGGTTAACGCTAGAACCCAACGCATACATTATCGTTGCGCGATTAGTTT
CACGAAAAAAGGACCTGCGCGAAGATCAAGGCACGGTCGTAGGGCAGTGA
AGGAAAGACCAACTTGACGAATAGAGTAAACGACGCGCAGGCAATAGGCA
ATAGGAAAATAGGCATACGCATCTGAACCACGGATGCACGATGCATTACC
CGTGGTCATAAAACGATAGGGTAACAATTGCCAGATATTGTAACATTACA
GACCTCCTACACTAGCCGACGCCTGGCAGGGGTCAAACACATCAGCATAC
CGGGTTAGGATAAAGGAGATCGATGTAATGCTATTTCATGTTCTTTTTCC
CACAGAATTTTTGTATATAAGACAGGATTTTTTGAGAATAAAGCGACTTG
TAATCCAGACCTCAACGAAGAAACTTGTGTTTCATTGTTTGGGTATCCAT
ACAGAATCGGGAAAGTTTCACCTTTACCTTCCCTCCGGATGTTGGTCCTG
CACTTTGGTGTCTCCCCACTCCGTCGGAAGAATTAGACGAAATTAAGCCA
AGCAAGAACCACGGTTAGATACTTCTCCTGGTTATCCAGGAAAAAAGGCT
AATCGTCTGATCGAGCTACGGATTCCCGTTGTCCACGCCGAGTTAGTGAA
GTGCGAGTCCGCCGCAAAAAACTTCTCTTGGTTATCCAGGAAAAAAGGTT
AGCCACCTGATTCAAACAACTCTGACAAGGCCAGGAATCTGCGCGGAGAT
TTCCCGAAACGATCACTCCTTCGCGTGGTCGGTTCAACAACGGTTCGTTA
TCGAAGTAACACGTTGGACTGCCTGAAGGAGTATCTCGAACTGATTCGAA
ATAAGTTTGGGAAGAATTCAAAAGTGCTGCGGTCAGATAACGGAGGAGAA
TATGCTGGAAAGGAATTCAAGGAATATCTCAAAAATAATGGTAAAGTTGG
TCAATTTTCTTCGCCGTAATCGCCACAGCAGAACGGCACAGCTGAGCGTC
AGAACAGATATTTGGTAGAAATGGCACGGTGCATGTTATCCCAAGCAGGA
CTAGATCATCGGTATTGGGGTGAAGCAATAATAACTGCCAACTATTTACA
GAACCGATTACCATCACGTGTAATAGAAAGTACGCCTTATGAACTTTGGA
ATGGAAAGAAGCCAACTATGAAACACATTCAACCTTTTGGCATAGATGTT
TACTGTTACATACCTAGTCAGGAGCGTGGAAAGCTAGAGCAAAAGGCATG
TAAGCTTAAGTTGATGGGATATAGTGAACATTCTAAAGCGTATAGGTTGA
TAGATGTGACGACTAAAAAGATCACGGTTAGTCGGGACGTGAAGTTTCTG
GATAGTTTTGGTGCGGTACAATGTCCTCATGGTGTGAAAAAACAATCATC
ATCCAACGAAGTGTTTATACCATTGGGTGATCGGCGTGAAAAGTGCGTAA
TGAACAATCTTGCGGAAGAGGTATCTGAATCTCATGAGGATTCTTGAATG
ATCGAGATTCTTATATTGGTTCTTTTACGTGTGAAGATGAACAAGTTTCT
ACCATTCATGAAGATCCTATAAACGAACAGGATTCAAGTGGCGATGTTTG
GAAAGATGCTGTTCAAGACGAAGAAGACAAAGTTCCGAGAAGATCGACGC
GATAAACTAGAGGTAATTTAACTGCTAGGTATGCTTGTTTGGCGAATGCT
GAGGTTCAGGAGGAGCCTAAAACTGTAAAGAAAGTGTTGGCACATCCGGA
GCGTGAGAAATGGAAGCAAGCGATGATGGACGAACTCCAGTCCATGAAGA
GTAACGATGCATGGGACCTGGTTAATGCTCCTGAAGGAAAACGTGTTTTG
GGATGCAAATGGGTGTACAAGCTGAAACGTGTGGCGAATGGGAAGATCAT
TCGTTACAAAGCTCGTTTCGTGGCACAGGGCTACAATCAACGATACGGCA
GTGAATATGACGAAGTTTTTGCACCATTTGTACGGCAAACTACGTTTAGA
TGTTTGATGTCTGTTGCGGCTAAACGTGGAATGGTTGTGTGACAGTATGA
CATAAAGATAGCGTTTCTAAACGGTGACCATGAGGAGGAGTTATACATGC
GTCAACCACCGGGTTTCATCGTTAAAGGTGCAGAAAACAAGGTCTGTCGT
TTAAAACGTAGTATATACGGATTGAAGCAAAGCGCTCGGTCGTGGAACAT
AAAACTTCATAAGGTTCTAGAAGAAGAAAGTTTCAAGAAAAGCGAGGCAG
ATGCATGATTATACTACAGGGAAGCCAAGGGAAGAAGATGTTACGTTTTA
GTTTATGTCGATGATCTAATTATAGCTAGTAATGTTGAGAGTGACATTAA
ATCGGTATATATGACATTGCCAAATAACTTCGAAGTAGTGAGCTTAGGAG
AAGTGTCCAAATATGAAGGCATTGAAGTAGAACGTGACAGTGCGGGTGAT
TACCATATTTCACAGCGGAATTACATAGAAGATATGATAAGATCTACTGG
TTTACAAGAAGCTAAGTCCTCTAAGATTCCTATTGACGTAGGTTATATGA
AACCAGATAGGGAAGAGAAACATATGTCCTATAATGTGGCTTATCAAAAG
CTGATTGGAAAGTTATTGTATTGGCAACTGTATCGATTCTTAGTAGGAAG
CTACAAAATCCAACTCAAAGAGACTGGAAAGAACTCAAAAGAATTGTGCG
ATATTTACAAGGTACTAAAGATCTGAAGTTAAGGATTAGCCGTAGCAATG
ATAACTCAGGCTTGGTAGGGTATGCGGATGCCGATTGGGCAGAAAACCAA
ATTGATCGTAAATCAAATAGTGGATTCTTGTTCAAGTTCTGTGGAGGTAC
GATAGCATGGGCATGTCGTAAGCAGACGTGTGTCTCCTTGTCAACAACAG
AATCAGAATACATTGTTTTGTCAAAGGCATCACAGGAAGCTATTTGGTTG
AAGCGACTCTTGCGAGATCTAGGTGAAGATGTATCAATAACTATCAATAA
GAATAATCAGTCTTGTTTAAAACTATTAGACTCAGACAAGTTTAGTAACA
GAACAAAGCATATTGGTACAAAATACAATTTTGTGAAGGACTTATCTAGA
AAAGGAGCTATCAAGTACATATATTGTTCAACAGAGATTATGATAGCTGA
CCTACTTACAAAGCCCGTGCAGAGAGTTAGGATTGAATAGCTCAGGAAAC
GAAGTGGATTAGAGTAATCGAAGCCAGTGTTGAGGAGGAGTGTTGAGGTA
TTGGCAACACGGGCACGACATTATTTTTGTTACTTGGGAAATGTCAAGTC
TGACAGTTAA
>2Ty3_gypsy_Ele9#LTR/Ty3_gypsy
AAAAATGACACAACCTAATTAGAATCGAGTTTAGCCGTTGACAGTTTAAC
TGTCAGTCGAGAGCTATAGGTCACAGCACGACGCAATAAACATTAATTCT
TTCATTCTTACGTTACATTCTTTATATTAGTAATAAAGTGAACATAATAC
AGCACATTTTGGTGTCAGAAGTGGGATTAAGACATTTGCAATCCAAACGA
GTACGAGTCCAACATTTATTGCGAACCAGGAACGTGCTGTGATCCAGCGG
AAAAACGTGCTACTCATTGAATTGTTTATGTGCGTGAGGGATACAATATG
GCTACTATCGACAACGAAAGCATGAAAGCGCTGTCCGCTATGATTGCACG
AGCTTTGCAATCAGCAATTGGCACCGCCGTCGGACAAGCCAAAGAAGACG
CCACTTGCTTCTTCCCAACTAAAAGCATCACCATTTTCCCACGAATCATT
TCAACGTACCGAAGTAATGACCGATTACTTCGACAAGCTGGAATGGGCAC
TCCAACTGAGTAACATTCCCAAAGAGAAATACGCCGATTACGCACGTGTG
CATGGCTCGGAATTCAACAACGCTTTCAAGTTCCTCTTTACACCGGAAAG
CCCAGAGAAAATATCGTATGCCGAACCTCGCCAAATTCTACAACAGCATT
TCGACCAAGCGAAAAACAAATTTGTGGAAAGCATCAAATTTCGCAGCATT
CGGCAGCAGAAAGGTGAAAGGATTGCACAGTTTGTTTTGCGACTGAAACA
AGGTGCAGCTTTCTGCGTATACGGTACTTTTCTAGATCGAATGTTTATCG
AGCAAATGCTTCATGGGTTCGATGAACGTGCAATTTGTGACGCCATTATT
GCCAAGAACCCAATGACGTTCAAAGAAGCATTTGACACCGCTGCCACTAT
GGAAGCGATGCATAACACAGCAAGAGAAGTAGGAACTGTGTCTCCTGTAC
CGGAAGCAACGCATCGGCTAGGATTCGAAAAGCCGCGCACCAAGAAGCAG
CAACAGCGTACCACATTCCGATTGATTGTTCACCGAATAGTGCATACCAG
CGTACCACACAACAGACGAATCTCTGCAATGGCTGTGGAGAACGACATTT
ACGAAGCTAATGCAACAACTGTAACCGGAAGGGTCATATCGCAAAGGTCT
GTCGATCACAACGAAAATCATCATCAAATTCTCAGGTTAAGTCACAGCTT
ATCTCTGACATCGATGTGGTTCAATCGCTGCACAACATCCACAATATTCT
GTCCGCTACTAAGACAATGATAGACGTACATATCAATGGCTACCCCCTGA
AGATGGAATTGAACACCGGAGCACTATGTGGTATAATGAGCAAAGTGACG
CTACGAATAGTGCTGCCGAATTCTTCGCTGAAATCATCTGATCGCCATTT
CTCGAGCTACACTGGTCATCGCATTAACTTCATCGGTCGCCTGGTCGTTC
AAGTATATGTTGGGGACACTACCAAAAACCTTTTTTGTATTTAGTAGCTG
GAAAATTCCATTCTTTATTCGGGCGTGAATGGATAGCAAATTTCGTGGAA
CAGATCAACTTCCATGAAATGTTCAGTATAGCAACTACGGTGAACACACT
TTCGAGCATTGAATCATCGCCAGAGCAAGCAGCGCAACTATCGCAACTTC
TGAAAAATTTCGACAGCATTTTCAGCGATGTTCTAGGTATGCTCACAGGT
CCGTCAGCAATGGTACACCTAAAACCAGATGTCACTCTAGTTTTTGCGCG
GGCGCGTGATGTACCACTTGCTCTACGCGAACGCTATGCTGCGGAAATAG
ATAGAAAACTTGCGTTCGGATTCTATGAGAAAGTGGATTTTTCAGAGTGG
GCATCTTCTACCCACATCGTGATCAAGAAAAATGAAGGTATTCGAATAAC
AGGGAATTATAAGCCAACTGTTAATCCCAAGATGGTTATCGACGAACACC
CAATACGATCGAAGAAATACTCAACAAGATTAAGGGAGCTGCGCTGTTTT
GTTATCTACACGTAACAGACGCCTACATGCATATTCGTATTCCTATCTAT
CTATCTATCCTATACGAAGAATTCCGACACGTTTTGACGTTCAACGTGAT
CAACGCATGGACTGATCCGTCCCAAGAGAGCGGTGTACGTAGCTGCTAAC
ATACCAGCTATTTGGCAACGACGTATGGAAGCAATCCTTCAAGGCTTGAC
CAACGTGGTCAGTTTCTTTGATGACGTAATTGTGTTCGCTAAGAACTTCG
AAGAAATGCTCTCAGCCCTTAACGCGACATTGGAACGGATGCAGCAAAAC
GGTCTTCGCCCCAATCGGTCCAAATGCATATTTGCTGTAACATCGCTGGA
ATGTTTGGGTCACCGTATCGACCGGAATGGCCTTCACAAATCCGATCAGC
ACATCGCAGCTATACGTGATGCACCAAAACCGACGACAGCGGGAGAACTT
CAACTGTTTTTGGGTAAGGCAGCATATCATTCGTCATTCATCCCTATTCT
CTCTTGTAGAGCACGACCTCTTCGAGACATGTTGCTTTCCAATTCTTTTA
TGTGGACAAAAGAAGCAGACAAGGCTTACCAGGACATCAAACTTGCGCTA
ATATCACCAAAAGTGCTGATGCCGTACGATTCAACCTTACCGCTGATTCT
CGCAACAGATGCCAGTAAAACGGGACTTGGTGCTGTTCTCTCACACAGGT
TGAGCAATGGATCAGAGCGACCAATCGCGTATGCCAGTTGTACGGTGTCG
CAATCCAAAAAAAGATATCCAATGATCGACAAGGAAGCTCGAGCACCGCG
TTGTAATACCACCTTCTCTGTGCAAAGTAATAATAGACGGTTTGCATGCT
GCTCATATAGGAATCGTCAAAATGAATGGATTAGCTCGTTCTTATGTTTA
CTGGCCAGGAATAGATGCCGAAATAGAACTAGCTACAAAATCCTGTACAT
AATGCGCTAAACAAGCCATAGCACCACCTAAATTCAACCATCACCATTAA
GATTACCCGAACGCACTATGGGAACGCATTACCATTGACTATGCGGGTCC
TGTGGCAGATGTAATGCTCCTAGTTGTTGTCGATGCATACAGCAAATGGT
TGGAAGTGAAAGTAACCAGTTCTACGACAACAAATGCGACGTTTAACCTG
CTGGATGAGTTATTTGCATCTTACGTAGTACCTATTACGGTAGTTTCAGA
CAACGTCCCACAGTTTGCGTCACCCGATTTCAGGTCCTACCTCAAAAATG
CAGGCGTTAAATATCATAAACTGACTGCACCGTGTCATCCAGCAACAAAC
GGCCAAGCAGCTAGAGACACCTTGCAGAGGAATCTGAACACCTTCTTCTC
ACAATTCCGAAAGGCTCCTCACTTAGGAACTGGAGATCTACCAGCAAAGT
TGTTCCTGGGCAGAAATATTCGTACACGCATCGACCTCGTGAGACCGCAT
GATATTACAGATTTAACACATGTTACAGAAACACCAGTCAACATTCGAAT
CCGCACATTTTTCATCGGTCAGAAAGTTTACTGCCTTTCTGGAAATCTTC
AAAAGGACAAATGGATCGTAGGTGTTATCATTGCTCGTTTGGGAGATCTG
CACTACCACATCAGAGCTGAAGGAAAAACTCTAAAACGCTACATTGACCA
GATTCGTCTTTTCTATGGTAACTCCAGCAGCGAGAAAACCGATCGTAACG
TACCTCGTTGGTATACTACAACAACATTGCAGCGCAGCAGCCATCAATCA
ACAATCATACCGACCTCAATTCGACAGTTCAAACAAACATATCAGATGAT
GCGTATGGCACTCCAATCAACAGTCCACAGCAAACGACCTCGTCATCCAA
CGAAGGCTCGCCGATAGCAACTCGCAGACCGCAAAAACAACGCCAACCCC
CAATACGGTTCTCTCCATCCTAAAGTAAACCCGGATCGTCTTAAAAGAGA
AAGAAAATGTTGTGCATGGAACGGTCAGTGGTAAAAATGACACAATCTGA
TTAGAATCGGGTTTAGCCGTTGATATCTTAACTGTCAGTCGAGAGCTATA
GTTCACCTACTGCGCGACGCAATAAACATTAATTTTTTCATTCTTACGTT
ACGTTCTTCATATTATTAATAAAGTGAACATAATACAG
>2Ty3_gypsy_Ele10#LTR/Ty3_gypsy
CGAAGATGGTTGTCTTCAACGTGCTCCACTCTACAATCACGAAACCAATG
ATGTGTTACAACTGCGCTCATTACGGTCATATCAAATTAGCTTGTAAAGC
AGCACAACCCTGTTCGTCTTCTCGGGGGCTTGAACTGTTGAGGTGCATTT
ATACAATGTTTAAGAGTGTAAGGAGACCGGCAAAGTCCGACCCCAACCTC
CACCTGGTGCCGGCCTGAGTGTGACTAGGCGACAGACCTAGGAGGCTGTT
TGCTTGCGCGCGCTTTTGCAGACATCCTCAGCGATGACTCGGACCGCCCA
TGGATTATGGGTTGGATAAGGTGGCTACGTTGCTGGTGAATGATCCAACT
GATCCCTTAGTCCAACTGATCCGCCAGCCATCGCCTCACCATAGTGGACC
GACGAACGAGAAAACGCCGCGTGGAGATGATGTTATCAGAGATGAGTAGT
CAATACCGGACAATATTACCATGCCGGTGCTTAGGAGTTGAACGCTGTGG
GCTGAACTAAAGCGCTTTCTAACATCCTCGAAAAAGCGAATCGAGACATC
CGGATGCTTTACGTCTTCCTCGAACGAGACCACCTCCACGTTGCGCACGA
CTGCGTCCTACTCAAACAGTGCGTGCAGATGTTTCCACGTTAAGACTCTT
GGAAGAAGTAGTAAACGCAGGCAGTTCAGAGAGTTTTCGGAACAGGAGAT
TGATGCCATCGTCAACTATTACTTTGCGCGTCGGCAAAATCTGTCTCTAC
GGAAAGATACGGTTTTACCACGAATCCAACTATCGTGCTACATCACGCAC
ATTACCGCTACATCGACGACACAGTGTAGCATACCTGCTAAACATCTTGT
AGCGACTGGGCGTCCTAGGCTAGAAACGCGTAAGAGAACAATAGCCAGGA
CACAAACACTTGCATAACGCCATCTATGGGAAAACGCACGAGGTACGAGT
TCTGGAAGGATCGGGAACCCGCCACGCGAGGCGGGCCATACGAGCGCGAA
AGACTCGGGAATCCGATACGCGAAGGCGGACACAAAGCGCCAGAAGGTTC
TGGATACGGACACCAGAGTATAAAAACGATGTCATATCCAAACCAGGATC
ACTCGGTAGGATCGAGCTCCGATTCGGCCGAGTCCAAGCGCTCGAGGAGC
GTGGTTTCTTCCTCTGCGGAGGAAAGTGACGATACCATGAGCGTGGACAG
TACGGAGTCACGTTCATCCACCAGCGTGCAGGAGGAAAACCTGGCACAAT
TCGTCACCGTAAACCGGCGACAACGGAAGGCAGTCCCGACTACGAAGCCT
TCCACGACACGAGCTACGCCCGCTGTTCCTGCAGGGCGTACATCAGCTCC
GGCTCCCGTATCGGCGGCAAAAATGCCTCCGATCACGGTGAAGTCGCTTC
CAGTTGCTGTCCTGCGTCCGGAACTGCAGGCGCGAGGAATTAAACCAGAG
TTCCATATCTCCGGCGTAGGCACGTCGATTACGGTCCGATCTCCTGCTGA
ACAGCAGGAGGGGTCCTTAACTACCTGCAGCAGCGGAATGCGGAATATTT
TTCGCATGACGCTAAAAACATGCGTCCCTTCAAGGCGGTGCTTCGTGGGC
TTCCGGAAACGGACCTCGCGGAGATCGTCAGCGAATTGAAGGAGACCCAC
CACTAGCTCGACGTTTTGGAGGCGTTCGAGATCAAGCGCCGCGCAGAGGG
CGTTCAAACCAGGTTGTATCTGGTTCATTTCAAGCGAGGAACGTGCTCGC
TTAAAAAGCTGGAGGCAGTACGGTCAATCCAGCAAGTCAACGTGCGATGG
GAGGCGTACCGTGGAGGGAAGAAACGCCCGACGCAATGCCATCGATGCCA
GGCTTTTGGGCATGGTACTCGCCATTGCCAAGTTAAACCTCGTTGTGCCA
TCTGCGCGGCGGAGCATCTCTCGGAGTGTAACCGGAAACGGTAGTTCCTC
AACCGTTACCAGCCCCGATGCCGGATTCATCGCACCGCCGTTGATGATCA
ACATACCCGGTGAACACGACACCGCAACCAGAGTGCAGGATCCAGAAGTG
CAGACGATGAACGCCTTCCGACTCAAGCCACCGGAGTTAAGTACAGCCGA
CATCCATACCTTTTTCTTCGCCCTGGAGAATTGGTTCGAGGTGTTGAACA
TTCCCCCCCTCAGTGACGCCAAGCGGTTCAACATACTAAAAACGCAAATC
CCGACCAGCATCCTTCCCGAAGTGCGACATTTTCTTGAAAATGTCCCCAG
TACCGACCGTTACGAAGCGGCCAAGCGGTCTTTAATTCAGCACTTCCAGG
AAGCGCAGTGAAGCCGCCTACATGTCGGAGATGCACCTCGGCGACCGCCG
TCCCTCGCAACTGTTAGCCGAGATGCGACGCACGGCAAACCGAGCCCTAA
CGGACCTGGCACTAGTGGATTTGTGGATCAGCCGGCTACCGCCGTATGTA
CAATCAGCTGCTCTTGCCACCGCGAAGGATGTCGACGACAAGGTGAAGGT
GGCTGACGCCGTGATGGACTCCTTCGCCCTCTACCATCGAAGCGGATCCT
ATCCAAATGTATCGGAGGTGAAAAACGGAAATGGTAGAACAACTCTCTCG
CAAGGTGGACCAGCTAAGCGAGCAGTTGGAGGAAGTGCTGCGAGAGATCA
ACCATCGGGAACACTCTCGACCGCGATCCCGGTCTCGACCACACAGCAGC
CGGCCAACTCACCAACACCGGGATCCAACTCCACCTGGTCCTATTACCAC
CGGACATATGGACCGAAGGCGCGCAGCTGCCAGGCTCCTTGCTCCTTCCA
CGACCGTCGACACGACCACCCCCTTCTTCATCCTGACTAGAAGCCGACGA
CGTCGAGCGGGACGTCCACTCCTTAGTATCCGCAAGTCATCGCCTCACGG
TAGTGGACCGACGAACGAGACAACGCTTCCTCATCGATACCGGCGCCGAT
GTTTCGGTAATTCCTCGCCATCACAGCTCTTTTCCGTGTAAACCTTCAAC
GATGAAACTATTTGTTGCCAATCGGACACCGATCGAGGTGCACGGAGAAT
CGCTATACACTCTAGATCTGGGACTTCGTCGCACATTCCTGTGGAGTTTC
GTGATAGCGGACGTAGGCTCAGCCATCATCGGGGTCGATTTCCTTCAGCA
CTTCAACCTCTTGGTGGACCTTCGCCGCAAGTGCCTAGTGGATGCGCTTA
CCAAGCTGTCTACACCCGGGGAAATGGACCACGAGCTACAGAAACCAACC
GTTAAGGTTCGCGATAGTTCGTCGCCATTCGCCAACCTGCTGAAGGAGTT
CCCCGGACTGACCACAACGATCGCGCCCGGAACGCTCCTGCGAACTAACA
TCACACATCGGATTGAAACCACCGGACAACCAACCTTTGCACGACCCCGA
AGATTGTGTCCGGAGAAGTATGCTGCAGTCCGTGCGGAATTTGAATCGTT
GGTTCAAATCGGAGTTTACCGTCCATCGAATAGCAGTTGGGCCAGCCCGC
TACACATGACGAGGAAAGCCGATGGAAGCTGGCGCCCCTGCGGAGATTAC
CGTGTCCTCAACGCCAAGACGATCCCGGACCGTTATCCGTTACCGTTCCT
GCAGGACTTTACAAACCATTTGCAGGGTAAGATAATCTTCTCCTAGATCG
ACTTGCACAAGGCATATCACCAAATCCCCCTGCACCCGGAAGACATCCCA
AAAACAGCAATTACCACCCCTTTCGGGCTTTTCGAGTTTACGACGATGCC
CTTCGGCTTGACGTTTCAGCGACTCATAAATGGCGTCTTGCGTGGCCTGG
ATTTCGTCTTTCCATACATCGACGACATGATAGTCGCATCATCTTCGGAG
GAGGAACATCGCGAGCACCTACGTCTGCTTTTCCAGCGTCTCGAGCAACA
TCAACTGGCCATAAACCCAGCCAAGTGTGAGTTTGGGCGTAGCGAAATCA
CCTTCCTGGGGCACCTAGCAGCCACGCAGAGGGGATACGCCCTCTCCCTG
AACGAGTGCAGGCCATAAGCGAGATGAAGAAACCGGCCACCGTCATGGAG
CTTAAAAAATTCCTTGCGATGATCAACTATTACCGCCGGTTCCTGCCACA
CGCCCTGGAAACGCAAGGTATCCTGTTGGAGATGATTCCGGGGAACAAAA
AGAAGAACAAAACACCACTGATATGGACGTCTGAAGCCACCGTAGCATTC
GACCGCTGCAGGGAACAACTGCAAAAAGCAAAAAGCTATTGGCATATCCC
GCGAAAGCGGCGAAGCTGAGTCAAGCTCTAAGAAGAACGATCCGCTTCTG
AAATCTTCAGTATTACTGGAGGGTGCTACCGCCGGTATATTGTCAAGAAC
ACTCGGGAAGCTCAGCAATGACTATGCCGGATTCATGCAGTTAGTGCGCT
CGTCATACGAGGGTTCAGCGACTCGCAAGGAACCCTCCTTAAAAAAGGGT
CACGCAAAGTCACAGTATGCTTATTATTGCATTACTCTGATGATTGCAAG
GATCTCAGTGATGGCAGTCCCTATAGATAAAGTGGAGCGATCTCTCCGGG
ATCGGAGACGTGACTGATTTCGCTGGAGTGCCTTGGTCTTTACAGATTGG
GGTAGAACTAAGCGACGAACTTGTCCACGGAATCTCCTGTCACTATGGTC
AAGTGGGGTTTGACAACCATCCAACCACTCTTATGAGACGCTCCCAGCTC
CGAAGATGATTGTCTTCAACGTGCTCCACTCTACAAACACGAAACCAATG
ATGTGTTACAACTGCGCTCATTACGGTCATATCAAATTAACTTGTAAAGC
AGCACAACCCTGTGTTCGCTTGCCCACAGAGACTGACTGCATCGCCGTTC
TCGGGGACTTGAACTGTTGAGCTGCATTTATACAATGTTTAAGAGTGTAA
GAACACTTAAATTATGTTTTCCCGACATAGCATAGGCATGTCAGGGAGTG
GGATTTTCCTCTTCTCGATGGACCCTCTCGTAATGTGAGGTCCATCCCCT
AGCGAAAGGATAAGACTGTTAGGACGATCGTATTCGATCGAAACCAATGA
TGTGCTACAATTGCGCTCATTACGATCATATCATAATCAGTTGCAAAGCA
GCACAACCATGTTCGTCT
>2Pao_bel_Ele10#LTR/Pao_bel
TGTTTACGTTTAGATGTTTTGTTTACGCTTAGACGTCACACCATACTTGA
CGAAAGCTAGTTTCGTCAAGTTTTTGATAAACGAAATATTTCAAGTATAC
AGTGAGTAAGGATGAGTGTCGCTCGCGTGGGGGGCACTCAGAAAGTTTAT
AAATAGGGCAGGAAACACAATTATATCTCTCTTCGAATTTGGAATCTGAA
CACGACGCTTGGTAAATATTGCAACACACATCGATCCGAAACTCCGCGAA
TTCTTCATGGTGCCGTGACCAGGATATAGCTCGAATTTCTGGTGCTTTCG
CGAGTTTGATCGACCCATCGTTCACCGTTTTCTGTGTCGTACCACATTTC
GTTTGGATTTTCGTGCACCGTACAGCTGTTTTTGCCGCATCACGCATTAC
ACTGCAGGTCACTCACTCACACGCACATACACACACACGATTGCACAATG
CCCGTACCACCCGTTGTTTTGGCGTCCCGTCGGACAATTTGTTGGCGTCC
CTTACTCGGTACGAGAAATTTTTGGATAGTTTCGTTCACGCACGGGATCA
AGTACAAGTGGAGGTTCGCTTAAGAAAATTCGAAACATTATGCAAGGACC
TAGAGAGTGTTCAACAAGAATTAGAGGATTCCGCTTCCACGCTGGAAGAA
ACAACGCAGAATGCTGCATTTCGAGAGAATTTCGAGAATAGATTGATTCG
TGTCCAATCTCAACTGCAGGCAAAGCTAGCTCCTACCGCGCACCCGAGCA
CTGGATCGAACTCACTCAAGGGCATCAAGCTTCCCACCATCGCGCATCAT
ACGTCACAGGGTCACGAACTGAGTCACTCGCGGCGAATAACCTTTCCGCG
TCAAACTAGTTTTGGTACCACGTCACATGAAACGCCAAATTGCATTTTAT
GCAATTCCTCGCATTCATTGCTAAAATGCCCACGATTTGAAGGAATGGAG
CCTAAGGATCGCTATCGTTTCGCGATGACCGCGCGTTTATGCACAAATTG
CTTACGCGAGAATCATGCGGCTCGTGATTGTCCGGCGCACTACAAATGCC
GGTATTGTAATTTGGCACACCACACAAAACTGCACTTCACACCGAATAGC
CCTAGTTACACAGCTCCGCCACATCACACACACAACACCGCTAACGATCA
CACAGCCACCGATAACACACAACCCCCATTTGCAGCAGCACTACAGCAAG
CACCCGAGCAGGTATTGCTCCAAACTGCTTTCGTGAATATTATTGATGAT
TTCGGAATTGCTCATCCTGCGCGCGCGCTGTTGGACAGCGCATCGCAGCC
GAATCTAACTAGCGATCGACTCGCTAAACGGCTAAGTTTGAAGACGAGTA
ACGTACACGTTACCACGCTAAATTGGATTTTGTCACCACCCAACACCTGG
AAAACCGTTGTGGCTAATCGTGTTGCTGAGATCCAGAACTATTCACGTCC
TCGTCAGTGGAAACACATTCCCGGCTCAACAAATCTCGCCGGCCTGGTAT
CTCGTGGGATGTCAGCAGTGGACATGCTGAAAAGGTCGATATGGACTTGT
GGTCCCGAGTGGTTGGGGCTACCTGCTTTTGATTGGCCAATATCGAATCC
ATTGCTGGCTGCCGAAGCTGATATTGAAATTCGTCGGACACGCACACAAC
AATCGTCACAAGTTACTTCATCCGCGATCACACCTAAATTCCTGGAAGCA
GCTAAACTCACATTATGCATCCTGGCGCAACAAGACGAGTTTTCATCGGA
GATCCGGTTGCTGAAAAAGGGAGAAACTATAGGGCGGCGCTCACCTCTAC
GGCGCTTGAATCCATTCCTCGATGAGGAAGGAATAATGCGAGTGGGTGGC
CGATTGAAGCTTGCACAGCTTCCCTACCAGTTCAAACACCCTATCCTACT
TCCCAAGAAACATCCGTTTGCTCGTCTCATCGCATACCACTTTCATGAAA
AGCTGATGCATGGCGGGGGAAGACTATTACTTTCCCAGATTCGAGAAGAA
TATTGGCCGCTCGACGGACGGAGATTAGTGAAAGGAGTAGTCCGTAATTG
TTTTCGTTGCATACGACAGGATCCCGCCCTAGTGCAACACCAAACCGGCC
AACTTCCGTATCAACGCATCACTCCGAGCCGGCCGTTTTCTGTTACTGGA
GTGGATTACGCCGGCCCATTTTGTCTTAAGCCGACGTACAAGAGAGCTGC
CGCTGCCAAGTGTTATTTGTTTTTGTTCGTTTTTTTGCAACCAAGGCGGT
TCACCTGGAGCTGGTCAGCGATCTCACCACTGCAGGGTTCTTGGCCGCTT
TACACCGTTCCACAGCCCGGCGCGGGCTACCGTCGGATATACACTCCGAC
AACGTAAACAACTTGAAGGTTCGTCACACGCGCTAAAAGAATTTTTTGAG
TTATTTCAGAGTGAGCAACAGCAAAACATCATCGCAACCAACTGCTCTGA
CATGGGGATTACCTGGCAATTATTCGTGCAACGTTTCTGGAAGCATTGGG
CCACTGAGTATCTGCAGGAAATGCAGAAGGACAATAAGGTTGCGGTTCGG
TGCGAAATCGTTCCCGGCAGGCTGGTCATCCTTGTGGACGATTCCCTCCC
CATCACCCGCTGGCCACTGGCGCGCATCATTGATGTACACCCTGGAGAGG
ATCAGCTTACTCGTGTAGTGAAGCTGAAAACGGCAAAGGGATTAGTCACG
CGTCCTGTTACGAAAATTTGCGTTTTACCTGTTGCGAAACCGTCCTGTTA
GTACCGCGTGTTAGTTATTTTGTTATGACATTCTGTCATGGGGGGGAGTA
TGTTTACGTTTAGATGTTTTGTTTACGCTTAGACGTCACACCATACTTGA
CGAAAGCTAGTTTCGTCAAGTTTTTGATAAACGAAATATTTCAAGTATAC
AGTGAGTAAGGATGAGTGTCGCTCGCGTGGGGGGCACTCAGAAAGTTTAT
AAATAGGGCAGGAAACACAATTATATCTCTCTTCGAATTTGGAATCTGAA
CACGACGCTTGGTAAATATTGCAACACACATCGATCCGAAACTCCGCGAA
TTCTTCA
>2Pao_bel_Ele11#LTR/Pao_bel
ATCATAATTCCCGTTTTAGTTCCACTCAATGGCAAACCCAATATCGGAGG
GAATCGAACGCACCCTGTTATAGAGATAGCCCGTCAGCGAATACGCCTGT
CCACAGTTGCCATAGATGTCGTCCGAGTGTATATAATCGATGTAGACGCC
ACCGAAGCGCTTCTCCGCCACCAGATCCATCTTGAAGCGTAACGAGTTCA
GATCCTCGTAGCTGATGCGCTCCTCCATATCGTTCTGTAGCGCTCTGGTC
ACGAATGGCATGAATCCGTACTGATCCCACCCAACGGTCCATCCCGCTTC
ACGTATCGTTTTACAGAGCTGCAATCCACAGAGCAATGCAAGACAAGATT
AGTTCTGCTAGAACTTACCCAGCGAAAGCTAATTACCTCATAATGTTGCA
GATATTTCGCTTCGGCAGGTGGTATGGTGGCTCTGTCGCCTACCAACGCT
CTCGTCCTCGCGGAATATTCCTTCCGAACACCGTATAAGCCAATGCCGAG
CAGCAGCTTCTTCGGAGGGCATCCATCATCAAGCCATTGCTGAGTGGTTT
CATACTGAAAAAGGAAAAAACCAAACGAGAGTAAACAAACACTCCAAACC
ATTGTCTTACTCCATTTCCTTACAAATCCTGTCTTGGGATTGATGACACC
TCCGTACAATTTTATAAATGTCTGCGCTACCGCAGGTAGCACGATCGGTG
TACCGTACAACGGAGCGTGTGCATTTTCCAAGTTATCGGCCGTGGTTGGA
TCGAGCGTCACATGGTCGACCAGATCGCAGACGTCAAACACGTTGTACGT
ATCGGAAATGGCGTTGGGATGGAGCGAACCACGTAGCCACAGCTCACGGT
TCCGATTCTTGATGCTCCGATTGGCAGAATTCACCGCCTGCCGTAGATCT
TGCAGTAGCGTGATCATCGTGACACGATCCGTGCTTGCATCCGACGAGTG
GCTGACACGCCAGTTAAGCTCTATCGTATCCGCGTCCAGCTCAAGCAGCA
ACGCGGTCGCTGCCTGCACGAACGCTTTTCTCCGTGCAAGCGTACCGGAC
GTCGTGGTGAAGGCTCGTGAGGACCCATCGATGGACGCGACCACTCGAAC
GCTGTTCGATCGTTTGCGTACACTTGTAAGCACCCGGCTGAATGCTATCT
TGTCGTTATCCTGTTGCAAGGTGAAGTCTGTATAATAGGGCTTTCTACGG
AACGGTGAACACCACACGGAGTAGAACTTACACTGAACAGCATCTGACGG
CCGACGAAGCTCGGGAAGTCAAACGATTTGAAGATCACGTGTGTGCAAAC
TTCGAGCGGTATGTACTCCGGCTGATAACCGATCGAGTTCGCTTTCTGTG
GAGAGTAGCTGCAGGCAAACTTTTTACCCTGGGCCATGGACGGATCGAAC
AGACTGACCACTAGCACCAGCAGCAGCACTATCCATGCCAGAAACCTTGC
ACTCATTGTGTTAAGGAGCTGTGCAAAATGATACGGCGCAATATGGACGA
GTGTCGTAGAAGAACTGCCGGTGTGATGAGTTGACATCTCCGACTGAAGC
TGACTGCTGGACGCTAACAAACACATTCCACTAAAACCTGTTCCCGGCAT
AAGCTTCCAACCGGTTGGGGTTTGGTCAATACGAAATCAAATAAACAAAT
CAATCGCGAGAAGATTTTGTGGGCTGACGTATGGTCTGGTGACGCACGTG
GACATTATGTTCTAAGATGTTGTTTGTGTTGTGCTTGACGATGAGTCAAG
CTGGGGGGACGCTACATGATGGGTACAATCATCTTAACGCATTCTGTCGT
TAGATGTCTCCTGATTGAGCATGGTCTCGGTAACAAATCTGAATACAACC
AGCACAATCCTTAGGGGATTGTTTGGATTCCATACTCCGAGATGATTATA
TTATTTGTCTTATTGAGTTAGTAAATATGTTAACCATTCATCACAGACAG
ACAGTCAATCTTTGCCTTTGTTTGACCGAAATTTCCCAAAGCTGAATACT
GTGTATTTAGCGACGTCTAGATGCTAGAATATAATACTAAACATGGTTTG
ATAGCAGATAGACTGTAAACGCTTTATTTATGATGTTCTGATCAACTAAA
TTGGAGAAAGAACCTTAAAATGAATGTCATTTAGTTTTCAAGCCAGCAAA
AGGGTTGTGAATGGTGGCCGGCAACAACAAGCGGATTCCTGAGATCGAGT
GGTAATGAATGCAGTAACAACGTTCGAGAGTGGTACGAGGATACCACTAA
GGGCTGTTCCCGTCGCTTCAACACAACAATCGTGTATGATAGGTTGTGCG
GAATCTCATAATCTACGGAACTGTCCAGCGTTTGAGCGTTTGGACGTACA
ACAACGCCGTGAGATTGCCGCAAGGGAGCGATTGTGTTGGAACTGCCTTC
AACGAAACCACCAAGTGAGAGAGTGCAAATCAACTTTCAGTTGCACTACG
TGCAACGCTCGTCATCATACCCTGCTACATATGGAGTCGAAAGCAGCAAT
GACTGTGCGAGCAAAGGACGAGATGGTCCTGTTGGAGCAAAGGATGGTCC
TGTTGGAAACGGTGTCACTCGTAGTTGAAGATGGCGTCGGTGACACGCAC
GAGGCAAGAGCACTATTCGATTCAGGATGCGATGTGCAACATCATCTCCA
AATCACTGGCGCATCGATTGGCTACGCCAATTACTCCAGTGAATTTTTCT
GTGCTGGGTGTTGGGCAATCGCAACAGCATGTAAGAGGATCGATTACAGC
AACCGTACGACCCAAGACAGAACAATTCTCCGCGCCAATGGATTTCGTGA
TCCTCAATACACCATCAAGCGAAATCCCAACAGCACCGATCGATACAGCG
AAATGGAAGATCTCAAATGTCCCATTGGCGGATCCGACATTCCACAATCC
GGGAACGATCGATTTAGTGATTGGTGGCGATGCATTCTGGAAGCTACCGG
TGGCAGAAAGAAATTTATTGCAGAGGGTGAACCATGGCTGATTGAGACTG
TGTTTGGCTGGACAGTCTCAGGGAATACTTCCCAAACATCAGCATCGAGT
TTGCGGTTGTATCATGTGACAACGACGACTTCAACGGAACATCGGATCGG
AGACACTCGAACGGAGAAGGAGAGCGGGGAACGTGTGCGGCATGAGACTC
ACCGGTTGTCTAGTTTCAAACAAAGACAAAGAATTTCGCATGGCTTGCTG
GATCCTCCAACAGTAGCGGTTCTACACGGCGGGCTGAATCCTCCAGCAGC
AACGACTGAATCCTCCAGCAGCAACGATCGGACAAGCAGTGTCATACAGT
AGGCTGGATCCTCCAGCAGTAAAGGATTGTGAGGGTGACAACAAGCTTCA
CGCGAGCGTGAACGGCTTGTCACCAAAGGTCATAGCTTCTACTGAGTATG
ACAAGATTAATCCTCTCTTTTCGTGTTTTCAGACGCTAAACTGAAATTCA
TTGAGATAGAGCGGAACCACCTAAAACGAGGGAAAAGTGTCAATGGAAAT
TCGAAGCGGAGTTGGTTCCTTCAAAGGAACATGCTGCGTATTGGTGGCCG
GCACGGGCAGCCAAGCCCATCTGAGTGTGCGATGCATCCAACCGTCCTGG
GATCATCATTTCGCTACAGGACTATGAGTGATGAACGTTCGTTTCGCGAT
CAGAATAATTCGGATAGAGTGAGTGAGCGATTTCACCACAAACGCGTTTT
TAGCAGCACATAGTACTCGCCAAAGTTACGTAGTTACGCTACGCACGGAA
GGAGCAGAATGGTTTAAGCGGTTAAAGGAACACTTTTGCTTAGGTCAATC
AGAATAGTACGGAACACTAACCACGCGGTATGAATGTATGTAAACAACGA
TAGATGAGGCAGCTAAGTACGGATGCGTCACGCTGATTGTTTACATTCAG
GAGTCGAATTCTGATGGGGATTAACCTACGGCTACCAGAGCAACGTGAAT
TAGAAAAGGTAAACCTTTTGGTGGACGGAATGATGGAATTTTAATATGCT
TTTCACATCAATTTGCGTTAGGCATTGGTATGAAATAATGGTAAGACGCA
CTCAGACGAATGAATTATGTTTAGTGGACAACGAATATACAGTGACTAAC
TGAACGCCAAGCGAGCAACACAAGATTGACTAAACCAGCGCAGATATCAC
AAGTTCCTTCCCAATCACGATCAGTGAAAATCCAACATATTGCTTCAATG
CTATCTATTTATCATAATTCCCGTTTTAGTTCCACTCAATGGCGAACCCA
ATATCGGAAGGGATCGAACGCACCCTGTTATAGAGATAGCCCGTCAGCGA
ATACGCCTGTCCACAGTTACCATAGATATCGTCCGAGTGTATATAATCGA
TGAAGATACCACCGAAGCGCTTCTGCGCCACCAGATCCATCTTGAAGCGT
AACGAGTTCAGATCCTCATAGCTGATGTGCTCCTCCATATCATTTTGTAG
TGCTCTGGTCACGAATGGCATGTATGCGTACTGATCCCACCCAGCAGTCC
ATCCCGCTTCACGTATCGTTTTACAGAGCTGCAATCCACAGAGCAATGCA
AGATTAGTTCTGCTAGAACTTACCCAGTGAAAGCTAATTACCTCATAATG
CTGCAGATATGTTCCTTTGGCAGGTCGTATGGTGGCACTGTCGCCTACCA
ACGCTCTCAGCCTCGCGGAATATTCCTTCCGGACACCGTATAAGCCAATG
CCGAGCAGCAGCTTCTTCGGAGGGCATCCATCATCAAGCCATTGCTGAGT
GGTTTCATACTGAAAAAGGAAAAAAACCAAACGAGAGTAAACAAACACTC
CAAACCATTGTCTTACTTCTTTTCCTTACCAATCCTGTGTTGGGGTAGAT
GACACTTCCTAACAATTTTATAAATTCCGGCGCTTTTTTGGACACCACAA
TCGGTGTACCGTACAACGGAGCGTGTGTATTTTCAAAGGAATCAGCCGTG
GTTTGATCGAGCGTCACATGGTCGACCAGATCACAGACGTCAAACACGTT
GTACGTACCGGGAATGGCGTTGGGATCGAGCGAACCACGTAACCACAGCT
CACGGTTCCGATTCTTGACGCTCCGATTGGCAGAATTCACCGCCTGCCGT
AGATCTTGCAGTAGCGTGATCATCGTGACACGATCCGTGCTTACATCCAA
CGAGTGGCGGACACGCCAGTTAAGCTCTATCGTATCTGCGTCCAGCTCAA
GCAGCAACGCGGTCGCTGCCTGCACGAACGCTTTTCTCCGTGCAAGCGTA
CCGGACGTCGTGGTGAAGGCTCGTGAGGACCCATCGATGGACGCGACCAC
TCGAACGCTGTTCGATCGTTTGCGTACACTTGTAAGCACCCGGCTGAATG
CTATCTTGTCGTTATCCTGTTGCAAGGTGAAGTCTGTATAATAGGGCTTT
CTACGGAACGGTGAACACCACACGGAGTAGAACTTACACTGAACAGCATC
TGACGGCCGACGAAGCTCGGGAAGTCAAACGATTTGAAGATCACGTGTGT
GCAAACTTCGAGCGGTATGTACTCCGGCTGATAACCGATCGAGTTCGCTT
TCTGTGGAGAGTAGCTGCAGGCAAACTTTTTACCCTGGGCCATGGACGGA
TCGAACAGACTGACCACTAGCACCAGCAGCAGCACTATCCATGCCAGAAA
CCTTGCACTCATTGTGTTAAGGAGCTGTGCAAAATGATACGGCGCAATAT
GGACGAGTGTCGTAGAAGAACTGCCGGTGTGATGAGTTGACATCTCCGAC
TGAAGCTGACTGCTGGACGCTAACAAACACATTCCACTAAAACCTGTTCC
CGGCATAAGCTTCCAACCGGTTGGGGTTTGGTCAATACGAAATCAAATAA
ACAAATCAATCGCGAGAAGATTTTGTGGGCTGACGTATGGTCTGGTGACG
CACGTAGACATTATGTTCTGAAGATTTGTTTGTGTTGTGCTTGAAGATGA
ATTAATCTGGGGGAAGCTGCATGATGGGGACAATCATCTTAACGCATTCT
GTCGTTAGATGTCTCCGGATCGAGCATG
>2Ty3_gypsy_Ele11#LTR/Ty3_gypsy
GTAATAACCGGATGGCGGACGGTTATCAAAACGGATTTATATCCACGGAA
GGCTTTCGGAAGGTTTTCGGAAAGAATTACGGTGTATTTTTAGTAGACAG
ACGGTTTCTGTTCGGTCCGAACTGGAAGAGAACGCGCGAAAGGCTTTATT
CCTACTATTATTTTATTCGCTATCAGTTGTATCAACATATCGCACGGCGA
CTAAGTCATCTTGCTTATACTGACATGCAGGTCTATGCTTCTTGCTAAAA
TATTCCTCATTTTTCCGCTGAGAACCTTCTATGNNNNNNNNNNNNNNNNN
NNNNNNNNNNNNNNNNNNNNNNNNNNNNNNNNTGTTTCCTAACGCTTCAG
CCCGTATGGCTTCTAAGTCCCTGGGTGTGTGATCGAATTTATCATCGAGA
TATTCGGCTAATTCATCTGGGACCTTATCCCGTTGTTCAACACCAAAAAG
TAAGACAGAAGGGCAGAAGTTCGTAGACGTGTGGATTGTGTTATTTAAAG
CATACTCTGCGCGTCGCAATTAAGGTACCCAATCGGCCTGGTCGGGAGAA
TAAGACAATTTATTTTAGTCTATTTTAGCTGAAGCATTACGGTTATTAAG
TGTCTCAACCAGGGAATTGCAGTCAGTAACTATCTAATGGGGAGCCCATG
CACATAAGTGTGGAATCGCTTAAGGGCGTAAATAATAGAAAGGGTTTCTA
GCTCATAGCTATGTAACTTAGACTCGTCCTTAGAGGTAGTTTTGGAAAAA
TAATTGACAGGGTGCAATTTATTATCGTCTTGTTTTTGAAGAAGGATAGC
ACCGAAACCAGAGGAGCTTGCGTCGCAATGAAGTTCGGTCTCCGGTTTTA
GGTCAAAAATAGCAAGAACAGGGGAATTGATAAGCTTATCGCGTAGGGTT
TCCAAGGCTTGAACGCAAGTGGTATCGAATGCGATGTTCGAGCAAACAAT
ATCTTATGTTTGAAGGAACGTATGTGGTCACATACACGCGTTATGTGATT
GTAAGTCGTCTGACAGCTTATGGTTTGAACGGAATTAATGGCGTCGCGTG
TATATAGAATAAAAAGGTTAATACCTCTACAGAAAACTTTATCCGCCTTT
TATATTAGGTTATGGGCCCAGGAATTCGCTAGTTTCTGCATTAAGAGAAT
ATAAAATGGATAAAGAAGTGGAAACTGTACGAGTGCCCTTGTTCGATGGT
TCGAACTATCCGCAATGGAAGTACCGGATGACGGTGCTGCTAGAAGAGCA
TGAGCTCATGACGTGCGTCGAGCAGGAAGCGGCGGTTGATCATACATCGG
TGGTGAACGAAGGGGACACGCCAGAGTCAAAGAAGTCGAAAGGGATATTG
GAAGATCAACGTCTAAAACAAGAGAGACGTTGCAAGTCGCTGTTGATCTC
CCGGATTTCTGACAATATGCTGGAGTATGTTCAAGATCAGCAAACACCCA
GAGCAGTATGGCTGGCCTTGGAACGAGTGTTTCAGCGGAAAAGCATTTCG
AGTCGACATCATCTGCAAGAAAAGGTTGCTGACGCTGAGATACGATGGCG
AGAAATTGCAGGATCATTTCCTAACCTTCGAGCGGATCGTCCCGGAGTAC
AAGTCAACCAGAGTAAAGCTGGAGGAGATTGATATCGTCTGTTATTTGCT
GTTGACGATGGGGCCAACGTACGCAACGGCGATAACAGCACTGGAGACGA
TCCCGGAAGAAAAGCTGACGCTGGAGTTCTGCAAATGCAGATTGCTTGAT
GAGGAAATCAAGCGCAGCGATGAAAACAGCAGCAGGTCGAAAGGATCAGC
AGTGGAAGCGACTGCATTCAGCGGATCCGGCAAACCGCTTGGAGGAACAA
AGCATCAGAAGAAGAAGAAGAAATTTACGAACTGGAAGTGTCGTCCAGTG
GAAGTCAAGTGGAAGCCAGACAGGGCATAAGATTGCGGATTGTCCTGAAG
ACAGGTAGAAGAAGAATGATACGACGACATCGGGTGCACATTTTGGAACA
TCTGGAAGCAACATTTGCTTTATGAGCAGTGACAATGAAGGGCTACGCAA
AACGAGTTGGATTATCGATTCTGGTTCTTCAGAGCATTTAACAAACGATC
GTGGATTGTTTGAGGATCCGCTGGGTAGGCGTTCAATCAGTGGATATGTC
TTCCGAGTGTACGGCGGTGTCATCAGTTGGTTGACCAAAAAACAGTCTAC
CATTTCGCTATCTTCGACGGAGGCGTAGCTCGTGGCCTTGAGCACCGCAG
TATGCCATGGAATTTGGCTGGTACATCTGCTGAAGGAATTATCGATAGAA
CTGGTCTATCATGTGGACAACCAATCCACGGTGAGGGTTGTTGAAGAAGA
ACGGGACACTCGACGGTTGAAGCACGTCGATGTTCGACATCGATTCATTC
GTGATGCGCAGCAGATGTGATGACCAAGGGCTTGCCAACAGGTTTATTTC
AGAAGCATCGGGCTTCTTTAGGATTGGCACATGCAAGATATTCGCGTGTA
TATAGAATAAACGTGTTAATACCTGTACCGAAAACTTCATCCGCCTTTTA
TATTATGCGAAAACTGCGTCTTTCTGAAGGAGTTTTGTCATAGGTTTAGC
TATACGGGAGAAGGAAGGAACGAATCGACGGAAAAAGGAAAATAGACTGT
TGGGATGCAACCTGGGCAACCACTTGTGATGTGTATGAAACTGTCAGTGC
TAAAAATGAAACAACCTGATTAGAATCGAATTTAGCCGTTGACAGCTTAA
CTGTCAGTCGAGAGCTACAGTTCACCTACTGCGCGACGCATTAACATTCA
TTCTTACATTCTTACGTTACATTCTGCATATTAGTAATAAAGTAAACATA
ATACAGAACATTTTGGTGTTAGAAGTGGGATTGAGACAATCGCAATCCAA
ACAAGTACGAGTCCAACATTCATTGCGATCCAGGAACGTGCTATGATCCA
GCGGAAAAAAGCGCGACTCATTGAATTGTTTGTATGCATGAGGGATACAA
AATGGCTACCATCGACAACGAAAGCATGAAAGCGCTGTCCGCTATGTTTG
CGCGAGTTTTGCAATCCGCAATTGGCACCGCCATCGGACTAACTAAAGAA
GACAACGCAGCTTCTTCCCAACCAAAAGCACCACCATTTTCCCACGAACC
ATTTCAACGTACCGAAGGAATGACCGTCGCCGATTACTTCGACAGGCTGG
AATGGACACTTCCCAACGACGTTCAAAGAAGCTTTTGACATCGCTGTCAC
TATGTGTGAAAATGTTCACGAAGGGTGTTATCAGCCGTGACGCAAAGTTC
CTGGAAATGGGTGACGGATTGTCTCAGGAAAAGACAAGGTGTAATGAATT
ATCTCAGGTGCCACCCGAAAAGGAGTTACCAATTGGAAACGGATCATCTG
ATGGCGTAATAGAATGGGATTTTCCATTGAAAAATCGAGAAAACCAGCCA
ATAAGCAACGATGTTCCGAATGTCATCGATCTCAGGGAGAATCACTCAAA
CGATGAATGTGATTTTTTCGATACTACGGATGATACAGAGATCGAGGATC
CTGTTGCACAAGAAGGAGAAATTTTAAGACGGTCTCAACGCCTGAATTTG
GGTAAACCGCCCAGGAAATTGGCTGATTTTGTTGTTGGTGTTGCTGCTCA
TGCAACGGAAGAACCAAAGACCTACAAGGAAGCAAACACAAGTGCAGATA
ATGCATCATGGATAGATCCGATGGACAACGAGATGCGATCACATGAAGAG
AACGGGACTTGGAAGTTAGTTCATCTTCCAAAAGGTAAACGGGTCATGGG
CAGTAAGTGGGTGTTCAAAATAAAGCGGAACGAGGTGAATGAGATCGTCC
GGTACAAAGCGCGGATAGTGGCGCAAGGTTACTCCCAACTGTACGGTGAA
GATTATGAAGATGTATTCGCTCCTGTTACCAAGCATACAACCCTTCGAAC
TCTATTGGCGTTAGCTGGAAAGAAGAACTTGGCGTTGCAGCATTTTGGAC
GAAGAGATCTACATGCGGCAACCTTCAGGTTACGAAGTACCGGGAAAGGA
GGAGCTAGTGTGCCGTCTGATACGAAGCATATACGGTCTTAAACAAACGG
CCCGATGTTGGAACTGTAAGCTGTCGGAAGTGTTGGTAAAACTGGGTTTC
AAAGTGAATGAGAGCGGATATCCTAACGAAGCCGTTGGGCACGGTTAAGC
ATCATCAGTTAGCGAAGATGTTAAGATTGACCGGATGAAACTTGAGGGAC
ATACATTGAGGAGGAGTGTTAGAAAAAGCAATGTATTTACCTTCGGCGTT
TCATGTCATATTCCTCCCCCGAACTGTCACGCGTGGATGACAGATTACAA
TGTATGAATGTGTGTGTGTATTGCAATGATCTTCTTCCGTTAATACAGTA
CAAGCGAGCAGACGTGCGTTGTTTCCGACCAAGTTAATTTTCACGATTGT
ATCCGAAACGTTTGTGGCTTTTATACGTTTAGGTTCTTCTCCCAACACAT
TCATCATCGGTGGAGTCCAAAAGGAAGGTAACTGTTATGTGTGCCATACA
GTACATTCTCTCAACCTTTTAGGATCAGACCTAATGGACGCTTTTGGGCT
CAGGGATGTTCCGATATTATCGGTTAACGTAGCGCAACCAGAACAGCAGG
TGCTCGAATTAAAGGAGAAAATTCCCCCAGTGTTCAATCATCGCATGGGA
CTTTGCACCAAAACACAAGTTCAAGAAATGCAGATTTTTCAAACATCAAG
TAAGGTATTTGGGTCAACTTCTAGATTCAGAGGGTATACGCCCCGATCCG
GACAAAGTGAAGGCAATCGTCAACATGCCTCCGCCTCACGATGTGTCCAC
ACTCAGATCCTACCTAGGTGCTGTAAATTATTACAGCAAGTATATACGTG
AAATGCGTGTATTACGCCAACCGCTTGATAAGCTGCTCAAAGAGGGGTCA
AAGTTTCAGTGGTCCGATAGCTGCCAACAGTCATTCAACCGTTTTAAGGA
AATTCTACAGTCACCACTCATGCTGACACACTACAACCCTCGCCTTGCGA
TAGTGGTATCGGCAGACGCATCAAATGTGGGTATTGGAACCGGCATCGCT
CATAGGTTTCCAGACGGGCAGGAAAAGGCTATCTACCATGTATCCCGAAG
TTTAACTCCCGCAGAATCCTGCTACAGTCAGATCGAAAAAGAAGCCCTTG
GTCTGGTGTATGCGGTGACAAAATTTCACCGAATGATCTACGGCAGACAG
TTTGTTATACAAACTGACCACAAACCACTTCTTGCGATTTTTGGTTCAAA
TCGTGGTATACTATTGTACACCGCCAACCGCCTTCAGAGGTGGGCGCTTA
CCATGCTGCTCTACGATTTTAGTATCGAATACATCTCCACAGATTATTTC
GGAGATGCTGACATCCTTTCACGCCTCATAAATTCACACGTCAAGCCCGA
CGAATTCATCATCGCGTCGATTGAGGTCGAAACAGTCATCTGCAACGTCG
TTTGCCAATCCATCGAGCATCTCCCGATTTCCTACAAGACCATAGCCGCC
AAGACCAGTCGAGATCGGACTATACAGAAGGTGATCGAGTTTGTACAGAA
GGGTTGACCAAATGATACAACTTCGCTTTCCGGAGTACCTGAGGTTCAGC
AGTTTTTCGCGCGCCGAGATTCGTTGTACAATGCGCATAACGTCCTCATG
CGACCGTATCATCATCCCGAAACAACTGCAGCAGAAAGTCCTCCAGCAAC
TACATAGAGGACACCCTGGTATCGATAGCATGCGATCATTGGCACGCAAC
TTTGTCTATTGGCCAAACATTGATGACCAGATCACAGCACTAGTACGTGC
ATGCCAGGAATGCGCCTCGCTCGCAAAAGCTGATACAAAAACAATAATCT
GACTTTTCCAATAAGCTGGTCATTGATGAGGGATACGAAGGCGCGAACAA
GAACATTCTTCTTCTCACCGCTCCAGGCATACACACACAAGCTTGTTAAC
TATTTCTTTTACTTTTTGTCTTTCTCCGTGAGTTAATCTACGAGGTTTTG
TGAATATGGGTGTATCGTGAGTTACGTTGATTTTCATTGACGGGTTAGGA
GGTGTTACATTTGAAATAATGGATTTAACAATTGAAAGCTGTTCCGCAGA
AAGCGTTTTCCCTGTATCTTATTATTAGAGACTTCATCGATATCGAGTGT
TCTAATACTTCTAATAGCATCTTCTAGCTTTTCTTTGGGCAAGCAAGTTG
CGCTAACATGTTTAGAATTCTTCAATGGTTGCTGATCAGCATGAGAAAAT
AAAAGGGGTAAATATGTAAGTGATATGTTAAATGAAGTTAATAAATCACG
TCCAATGACGATTGGCCACACGAGGCCGGGTATTGCAAGAAAAACATGTT
GAATAGCGTAAATCCTAAACTTGATAATACATCGGATTGTCCCTCGCGAA
TGAAGCGGTCCTCTTGTCAGGGTGCAATAATCAGAAAAAACGATGGGTTT
CAAAAGGTCAGCTGGTACTATCGCGTCGCTGACAAAACTTACAGGACTGC
CTGTGTCTAAAAGGGAACGGACGCGGGTGAGGTTGGCCCGCTTTTTGGAA
GGATGTAGGAATGTCAAACTCACCTCCTGACTTGAATCAAGATTCTCGCC
TGCATCGGTGTTGGCGTTGAACAGTTGAACATCATTATGAAGAACAGCAT
TAGCAGCACGATCGGGGCAGTCTCGGTATAGATGTCCGGTCTTGAAGCAG
CGGAAGCATCCTCCCGGCGGCCGCTTCGATTGTCGACACTCGCTCTGCCG
ATGTCCGAAACAAGAACAATTGAAACATCGGGCAGATTCCGGCGGGGCAT
CAGTCTTGCCGGAATGAGAACCAGGGATGGCTCGGACTTCGGCGAGAAGA
GGCTGATTGGCCCGGAGGCGGCGACTGACTTCGAAACATTTCAATCGCTC
GCGCAGTTCATCCATCGTGCAGGCCATGTAACGTNNNNNNNNNNNNNNNN
NNNNNNNNNNNNNNNNNNNNNNNNNNNNNNNNNNNNNNNNNNNNNNNNNN
NNNNNNNNNNNNNNNNNNNNNNNNNNGTAAGCCCGCGGTGAGCGAAGGGT
TTCCCAAACCATCAAGTATAATGGCGATTAGTAGATTAGATGATAGCACT
CTTCAGCTCGTCATATGTGGTGATCCGGAACGTTCTTGCGACCACAGCAG
CTGTGCCGGTTAGGAGCCGAAGGGTTGGAAGAAATTTGTCGGCATCCCGT
ACTTGGTGAAGCATGAAAATGTGCTCCAGCTCGTTGAACCAACGTACGAC
GTCAAGATTCTTTACCAAATCCAGTGGTTCGATGAACGAAGCAAAATCCT
TTATTCCGGGGGAAACCGGCGGTAGCGATTCCAGCTGGTGAATTTTTCGG
CCAAGCTCAACAAGTTGAAGCTGCCGACGCGACTTATTGATTTGGGCATC
CATTTTATCCAGACAGCCGGGAGGTTCGTCGATGTTCGCGACAGAACGTG
AGGCGGAAGCACGGCCAGCGTCTGGCGCATCACGGCAACAATATGGACGG
CACTCCTCTTCACCAACCGAGGTAATAGTAACATCGGCGTTGCTTTCCAG
CGAAACGACGGAAGCACAAGCAACATCGTTGGCTGGATACAAAATGGCAG
TACTGCCGTTGTCACGATGTTGGCACAAAATGGAGGTCTCACGACGCACT
TTACGAGCGAGTCATGGGGTGGTGGTGGTGGTCGACGCCATTCCGGGAAT
AGAATTTGGCACTGCCACAGAGGCGTGCAATTGCCGAATCTGGGAGATGG
TCACCGTATCGGACACGTTGATACCGGCCTCGACCAACGCACGAAGGAGC
TCTTCCTTTCCTAGCATCACGGCAGCAGCACCGGGCGAGCACACACACAC
GGTTTGTTCGAATGGATTTTGTTGGCGATTTTGCGGATAATCCCACTTCT
GAGGGGTAATAACTGGATGGCGGACGGTTATCACAACGGATTTCCATCCA
CGGAAGGCTTTCGGAAGGTTTTCGGAAGGAATTATGGTGTATTTTTAGGA
GAACGAAGGTTTCTGTTCGGGCCGAAATGGAAGAAAACGCGCG
>2Ty3_gypsy_Ele14#LTR/Ty3_gypsy
AGTTATGGTATGTTGCTTCACGTCTTGCTTTATTGACGGTTGGTTTTCGA
AGGAAGTCTCTACNNNNNNNNNNNNNNNNNNNNNNNNNNNNNNNNNNNNN
NNNNNNNNNNNNNNNNNNNNNNNNNNNNNNNNNNNNNNNNNNNNNNNNNN
NNNNNNNNNNNNNNNNNNNNNNNNNNNNNNNNNNNNNNNNNNNNNNNNNN
NNNNNNNNNNNNNNNNNNNNNNNNNNNNNNNNNNNNNNNNNNNNNNNNNN
NNNNNNNNNNNNNNNNNNNNNNNNNNNNNNNNNNNNNNNNNNNNNNNNNN
NNNNNNNNNNNNNNNNNNNNNNNNNNNNNNNNNNNNNNNNNNNNNNNNNN
NNNNNNNNNNNNNNNNNNNNNNNNNNNNNNNNNNNNNNNNNNNNNNNNNN
NNNNNNNNNNNNNNNNNNNNNNNNNNNNNNNNNNNNNNNNNNNNNTCTCT
ACTCGTGCTCAACTGACAGCAGAACTAGCAGCTGAGTGAGTCCCCGATGA
AAATACTATTANNNNNNNNNNNNNNNNNNNNNNNNNNNNNNNNNNNNNNN
NNNNNNNNNNNNNNNNNNNNNNNNNNNNNNNNNNNNNNNNNNNNNNNNNN
NNNNNNNNNNNNNNNNNNNNNNNNNNNNNNNNNNNNNNNNNNNNNNNNNN
NNNNNNNNNNNNNNNNNNNNNNNNNNNNNNNNNNNNNNNNNNNNNNNNNN
NNNNNNNNNNNNNNNNNNNNNNNNNNNNNNNNNNNNNNNNNNNNNNNNNN
NNNNNNNNNNNNNNNNNNNNNNNNNNNNNNNNNNNNNNNNNNNNNNNNNN
NNNNNNNNNNNNNNNNNNNNNNNNNNNNNNNNNNNNNNNNNNNNNNNNNN
NNNNNNNNNNNNNNNNNNNNNNNNNNNNNNNNNNNNNNNNNNNNNNNNNN
NNNNNNNNNNNNNNNNNNNNNNNNNNNNNNNNNNNNNNNNNNNNNNNNNN
NNNNNNNNNNNNNNNNNNNNNNNNNNNNNNNNNNNNNNNNNNNNNNNNNN
NNNNNNNNNNNNNNNNNNNNNNNNNNNNNNNNNNNNNNNNNNNNNCAAAA
AAAAAAAATACTATTACGTATCTAAATATAACATTAGCCTGGTAATGTTA
TACCAGCTATAACTACTTCGGGGGGCAGAGTCTTACGTACTCGTTAGAAC
AATATTTAACACTAAAGTTAACAGAATTTTAAAATCTTACAATAAAACTA
ACTATTTACAAACGCCGCGATACCCTTATGTCTGCTGATTACATTTTTAG
AAATTTACTACTATTCTAAGCTTATTACAAATCTTATAGTTTTTAGCACT
TTTCACAGTTTCTAACATTTTCAGTAGACGTAGGCTTAGGTGTAAATTAT
TCTTTTTCTTTTAATTTTTGCTTTATGCAATCTTATGCATCTATCATCAA
TAAATGATTTCCGTCTATTTTCTCTTACAATTACTTTTTGATATTTATGT
TTCTTCCTATTTCTAATACCTTGACTCTTACTATAGATAGCATCATTCCT
AATAAGCTCAGGATCTTCTTCACGTTTTCTGTTATGTCTTTCAAGATAAT
TTCTTTGATAATTCTTAAGTTTAAGCACAATCTCATCAAATATTTCATTT
CTTTGTTCTAAAATTCTTGCCAATGAGGTTCATTGGTCGCTCATCCCCTC
TTTAATTCCAAAAAATATTTCCATTGGTTTTAGATTCGTCGCATTATGTA
TGGAAGAATTGTATAAAGTGGTAGCTATTTTGTAGATTTCTTTATCAGAT
AAATCATTGTATTTATGCCTTACTCATAGAAATATTTCTATTAAGGTTGA
ATGGAAACTCTCAACTATCTCATTTTCCTCACTATGATTTGAAGGGATAT
AAATAACATCAACATCTAACCTCTGCAACAATCCTCTTATTTCGATTGAT
TTAAATGCAAGTTCGTTATCACAAACTATTGATGCAGTAGTGCCATGAGT
TGTAATTAGTTTAATGATACTACGTTTAACGTCGGCGACACAACGAGATT
TCAATGGAGTTATCATAGCGTAACGAGATAATTTATCTAGTGCTGTGAGA
AACAAATTTGGAGGGCATATAAAAATGTCTAAATGGACTATTTCCAAAGG
TTTACTCGGAATAGGTGTTTCTGCAAATCTTATTTTATATGGATGCCTTT
TGTATTTGTTTTCTAAACAGACAAAAAAGGTTTATGAAACTACGAATTTT
GTATTTCATCTTCGGAAAATAAAACTTTTGAATAATAGATTTGTGATTTT
CATCGACTCCTCGGTGCGCTCTTTCATACGTCTTTTCAATGACATCATTT
TGTTCTTCAAGGTTTACCAAATCATTTAGTATTTTTTGAGTGATTCTTAT
TTTAGATGGATTAGTATTAGAAAAATAATGTTGAAAAATTTCTTGTAACT
GACTGACCAACATTTCTGGACATAATATGCAAGTTAATCTATTTGAATTA
AGATTTTCTCTGAAACGGCCTTTCCTGACCCTAAAATTCACCTGAATTTG
CCCATAACTTCAACTGATCAAACGCCGTAGTTGTTCTTATTGGTCCCTCA
TCTTCGCTATCCAATTTCAACACCTCGCAACGGTCATTTGGCATAATCTT
TATGATCTTATAAGGCCCAAGAAATTTCCGTTTAATCTTTCTTCCAACTC
CAAATTGCGTAACTGGTATTGCCACGATATCTCCTATCTTGTACTCCCGA
TTTGTTTTACGCCGTAAATTATAACCTTTACGATTCTCGTCTTGAATCTT
TGCTATGCCCTCACAAGCTATCTTTCGCAATTCTTGTCGTTCATCCGTAA
ACACTTTTTGAGCTTCATGTTGCAATATTTCATAGATCCGAACATTTTTC
TTATCATTCATCCTCACTCCTACCATCAACTCAAAAGGAGTCATTCTAAT
GGATCGTTGCCAACTGTTATTAATTGCCGTTTGCAATTCTTTCACGAACT
TAAACCAATTTTCCGGATTTTCATGTGACAACTTTGCTAACGTAGGTATG
ATAATTCGATGCATACGCTCAACCTGGCCGCTTCCTCTTGGTACTCCTGT
AACTACGTGATGTAATTCAATATTGGCCTCTACGCAATATTTGGTAAACA
ACCCAGATTTAAAGGCTGATCCTCTATCGCAAATTATTCTACGAGGATAC
CCAAACGTTTCTGAAATTATCGTTAGCTTTTTCAGAACTTCTTCGGCATT
AGTTGTTTTAGTTGCAAATAGCCAAACACACTTTGTGAATGCATCTACAA
CGGTTAAAATATAATTATAAGATTTGCGTGTAGATGGCATGGGGCCTAAG
TGATCGACGTGAAAGGTATCTAACGGAACTTCTCCTTTTGGTATTGTATG
AAGTTGTCCCTCCGCTTTGCCTCGTTTCCTATCATTTACAATACATCGGA
CACAGTTACTGATACAATCCTTTGCCTTCCGTTCTATTTCCGAAATGAAA
TAATCTTCATCCAAACATTCTCTCATTTTTTTGACGCCAAAATGTCCTTT
CTCATGTACTTCTCTTATGAGACTTATTTCCATACCTTTAGGCACAACTA
ACTTCATGCGATTATTCACCTTCTTATAAACCAATCCATTAATCAATCCA
AAATCATTACTATCTTCTCCTCTTTCTATTGCCGCCTTAATAGCTGTTAT
TTTTTCATCACGCATCTGCGCTTGCATCATCCTTTCGCTCACTACAGCCG
ACATCTGTAGTACATTTGCCCTTGATAGAGCGTCAACGTGTTTCATCTTT
TCACTTGAACGGTGTTCTACTTCAAAATCAAATTCGGACAACGTTACAAA
CCAACGACTTATACGGGCATTCGGAATCTTTTTGTTTAACGATTGCTTAA
ACGCCATGCAATCTGTTACTACTTTAAACTTTTTTCCAAGCAAATAGCAT
CTAAACTTCTTTATAGACTCTACAACGGCTAATGACTCTAATTCAAAAGA
ATGATAGTTTTTCTCAGCCTTATTAATCAATCTACTGTAATAATGACATG
GATGTAACTTTCCATCTTCCTCAGAACATTGTAACAATATACCAGCAATA
GCGTCCTTACTCGCATCTGTATGTAGCTCAGTAACTAATTTCGCATCAAA
GATGTGTAGCACTGGATATTTCACTAATTTTTCTTTGATTAACTCGAATG
CTACTTTTGCTCTTTCATCAAATTCAAACTTACTCTCTTTTTTTCAACAT
TGTCGTCAACGGTTTAGATATACTAGCGAATCCTTCAATAAATTTTCTGA
AATAATTAGCCAAACCTAGGAAACGTTGTAATTGCTTAACCGTTTTGGGC
TGTGGATAATGCCTTACTTTTTCTATCTTTTGCTGTGACGGTTCAATCTG
TCCCGCATAGATTGTATAACCCAAATACTCAACGCGACGTTTCAGGAAAG
CACACTTTTTCCAGTTGAATTGTAGTCCAGCTCGTTGCGCTACCTCCAGA
ACACGACGTAAAGATGTCAGACCACGTTCCTCGTCCGGAGACGGTATAAT
GATGTCATCAACGAACGCCATCATGGTACCATCCATGATCAACTCCTGTA
ACGCAGCATCGATGAAACGTCCAAACGCACTGCCGCTGAGACATAAGCCG
AACGGAGCTCGTAAGAACTCATACTGCCCATCGGCCGTCACAAATGATGT
GTACTTGCGACTTGCTTCTTCCACCTTGACGTGAAAATACGAATTTTTCA
GATCAAGTACACTGTAAACGCGAGCATTAGCCAGCTGATCGATCTGCTCT
TCGATGTTAGGCATCGGGTATGAATCACGCACGATCTTTTTGTTAATCTC
GCGATAGTCCACACACACTCGATGGGATCCATCCTTCTTTGGAACTACTA
CTACTGGGCTGGCATAAGAGCTTCGCGACTTCTGGATTATACCATCATTT
AACCACTCGCGAACTTGTTTTCTAACCACATCCTTTTCTAACGGGGCTAA
TCTTCTTGGCATTGAACGTACTACATCTGGACTGTTCACACATATTTTCA
ACTCACACTCGACGCTGGTATTCTTGGCTGGTTCATACTTGTTCACCAAA
TCACTTATCGCACTCCTGTACGATGATGGTACGTCCAACTCGTGTTGATC
TTTACACATGATTTGGAGAACCCAACGATCATCCACGTTCGTAGAGCCAG
AATAGATTGTCACCAATGATTTCAATTGTTTATCAGCCGAACCGCCCTGG
ATATGCTGGATTTCCAATATGATGCTAAAGGTGAACTTCGTCGCTCGAAA
GCTTCGACTGCGCCAGTTATGGTATGTTGCTTCACGTCTTTCTTTATTGA
CGGTTGGTTTTAGAAGGAAGTCTCTTCTAGTGCTCAACTAACAGCAGAAC
TAGCAGCTGACAGTGAGTCCCCGATGAAAATACTATTACGTATCTTAATA
TAACATTAGCCTGGTAATGTTATACCAGCTATAACT
>2Ty3_gypsy_Ele15#LTR/Ty3_gypsy
AAGAAAGAATTTAATGATTTGTAGATTATCAGCTCAATCAGTACATCAAC
ATTCACAACATTTGCAACGCGATCAAGTGCTAAACAACGCGATCGTCGAG
GGTTCAACGTGCATCGAAGGGATCTACAGAATAGCGGCCTAGCATGCCAC
TACGGCGGACATCGAGGCGGAAGAGCTGTGGAGTTGAGCTGCCACACACG
GTAGATGGACCATCAAATGCCGTGCGAAAGAATCCTCTATGAAGGAAGAC
ACGGTCACACACATACGCAACTCACGGAAGGGCCTACGATACGACATAAA
ATGGCGGATTCAGTTGCAGACCATCCTAGAATCTTCATCCTTGAGCAGAC
CGGTTATCAATTGTCGCTCCGACGCAAGGTGGTAAATGAGAGAAACCTGG
ATGGACCGTGGGCATAAGACGAACGACTGCAATGTGCACAAGGCCCGTCG
ATCGATAAGGAGTCAAGCTGACAGAGCTCGCAAGACTCAACCCCACAGAC
AGCGAGTTGGTTTCGAATCTGATAAAAAATCGTCCTGGATACCTCCTGGC
CGTCGTTGCAACCAAGCTCCTGGATATCTTGAAATGCAAACCTCAGCTTC
AGCCTTTACTAGCTTNNNNNNNNNNNNNNNNNNNNNNNNNNNNNNNNNNN
NNNNNNNNNNNNNNNNNNNNNNNNNNNNNNNNNNNNNNNTGATGATGGTC
ATCGGTTCCTCCATATTGCTGGCCTCGATCACCAAAATGATGCAGCTACA
TGTTACACAGACAAGTGGTATATTACTGATCGACGGCAGCTAGAACTTAC
TATCGACACCGTTGATCGAGTTGAGCGTATTCGCCCTAACCAAGTATGGC
GGTAAGTGACATTTTCTAGACTGAAAGCCGGCAGACCATGAAAAGATTGA
GTGCCAGGAAGGTGAGGTGAAGAGAACCGCACAGCATCCGGTGGTCCGAT
CGCCATATGCATCCACATCGTCGCCAGATCAGCCAAGTTTTTCATCGATA
CAAATACCCTCTGCCGAATGCGGCGTGAAGCATGGTTATTGTCATGGGTA
AATCTGTCCTTGTCTCATCGCATCGCAACTCCACATCCAACATCATCCCG
GCAATAGCGACCTGATCGAAGAACCATCGCATGCTGATTGAGCGCAACGA
TTTGTAGTAGAATATTAGGATGGGCATATCATTTTTCCGCGTACATTGTG
AGGATCACGAAATGGTTCGACGCAACCAACAAATCATATCACTGAATGAC
TTGAGCTAAATCTTAACGATCACACACTAATAGGAAGGGATAGAACCGCT
GGAAAAGAGGAAGGACATTTGTACAAACGTTGCGTGAACTTATATTCAAT
GTAATTCCCCATAAGATCGCTTGCTTATGATGCGATAAGCCCCACTCAAG
GACATCATGTCCTTGCTGCGAGACGATGTGCGATCGTCTTATCAGAAGGC
TATCCGAGGTAGAAACTTCGTTCTTGTGGTGTTGAGTTCTGGTGGCTCAG
ACATTGTAGTTACTAAGTACGAAGCAACAATGTAGAATAAAATTGTATTT
TGTCACTTTACAAGATTTCCGGAGGGTTCTCACAATCACGATTCCTAGTA
ATTTCCGTCGGAGTGGTAGACACCGCTGAAGGGTCGAATCCGTTCTCCGG
AGGGAAGGATTGTTTCGGATCTCGTACCTGAAAAGAACCCTGAAACTCTT
ACGAAGTGTTCGGTTCGCCGGTTAAGAATTGTGGCCTCTTTATTGAATAA
GTTGATTTCTTACATACATATTTTGGGATACCTTAGAACGAGACGAAAGA
TCATTCTTTCTTGTTTAAATATTTCCTTTCCAGCTTGTGTTTACGTATCA
GTTAAGACGACAGCGTAGCACGAGAAACTCCACGCAGCAGAACGCGCCAC
CGAGCATCGCAGCATGATAAACAAACAAACCACAGAGCAGCGCGCACAAC
ATTATCTGCAACGCAGCATAATTCAGCACGGACCAGCGCACCAGCATCCA
TCCAAACCAGTCAGTTGATATTCAGATGCTAATCCGAACGGTATCTAACT
CCGCCGGTCGATGGTAATGAAGTTAAGTTTTTTTTAAAAAACACTTCTCC
CGGACACCGTGCGTTAACTGGCGCCCGAATAGGGACCGCGCTATGTGAAA
AATAAAGTTAAGATGCAAGTGAAAAGTAACCACGTTAGAGTGAAAGTTAC
CACCAAATCCTAAACTAAAAAAGACTTCCTGATCGCCGAGTGCAGCCGTG
TGAAAAGGATCCCTAGTCACCTGTGCAGTTAGCGGCTCACGCAGGACAAA
AAGGAACCATCCATCACACTGGGAAGGAGGACTTTCATAGCCGGTTGCCC
AGCAAAAACAACACATCGCCCGTTAGAGGAGCGAAAAACAACGTAAGGCC
CGCTAGAGGAGCGAAAAACAACATAAGGCCCGCTAGAGGAGCTGAATCAA
GACAACATAAGACGTACAAACAACGCCCGAAACAGGATGCGTATGGATGC
GTAGTACAGTGAATTTTAAAAAAATCGTAAGTGAAAATTTCAAACAGTGA
AAAAAATCAAAAACGCGTATTAAAAACAATCATAAACTAATATAACATAT
TACTAACTCAAACAAGTGAAAATAAATACGTGTTAAAACTAACGAAAAAA
TCCTGGTTTTATCATTTAGAGAATTTAAAATCATTTGATGCCATAATCGG
ACACGATTCACGAAAGGAAATTAAAGCAGTAATTGACACAGCCAATGAAA
TATTAATCATTGATGGCACACATATCATTCCATTACAACAATACAATCTA
CAGGAAGTAAATAAAATAAATATTCGTGATAACCATCTGAACCAAAAAGG
AAAAAAGAAAGTTACATTACCTATTACAGGAATATCAAGATCTTTTCCAA
CCACCAGATTTGAAACTACCTTGTACTTCGCGAGTAAAAGCGACAATAAG
AACAAAAGATGAATCACCAGTCTATAGTAAAACGTATCCCTATCCCCAAG
CACTTAAAGGTGAAGTTAACAAGCAAATTGAAAAACTCCTAAATGATAGA
ATCATCAGACCTTCGAAATCCCCATACAATGCACCAGTGTGGATTGTTCC
AGAAACACTGGATGCTGCCAATTAAAAAATATATAGACTTGTCGTAGTTA
AACGAAAATTAAACACTCAAAGAATAAGCAATAAATATCCTATTCCGGAT
CCATCTACTGTTTTAGCCAATCTAGGTTCAAATAAATATTTCACAAATCT
TGAATTAGCGTCAGGATTTCATCAAGTACCTATGTCGGAAAATGATATCG
AAAAAACTGCATTTTCAATAAACAACGGAAAATATGAATTCGTACGCATG
CCATTTGGTTTAAAAAATACCCCTTCAATATTCCAACGCGTCATGGACGA
CACTTTAAGGGAACACATCGGAAAAAATTGTCACATATACATCGATGACA
TAATCATTTTTAGCGAAAAAGTTGAAGAACATCTGCAAAATTTAAAAATT
GTTCTAGAAACTCTGAGAGCCGCTAGTTTCAAAATACAACCGGAAAAATC
TGAATTTCTAAAAACAGAAGTTGAATTCCTCGGATTCATAGTCTCAAGTG
AAGGACTTAAACCAAATATAAAAAAGATTGAAGCCATAAAAAAATTCCCA
GAACCACAAAACCTTAAAGAACTAAGAAGATTCTTAGGAATGTCAGGTTA
CTACCGCAGGTTTATTAAAAACTATGCATAACTGGTAAAACCCATCACAC
AACTCCTAAGAGGGGAGGATGGCCATCGCCAAATTTCAAAACACGAATCA
AAAAATTTTCCTATTAAATTTTATGGAATCTCCTCGGGTTTTATACACAT
TCCGTAGCTCAAGATATACTAAATCTGTTCTGTCGAAGGAGTTCTTTAAG
CGTGTCATTACCTCTGGCACGTTTCAAGAATCCAACATTAGTTGTTGAAC
GCTTTCAAAGGGCCGGTCCATATAAGTCCTGTTTAAGGCGGTTTATATTT
ATTAGAAATTAGAAAATCTAGTAGTATCGTCAAACGTTTGTTTGAAGCTT
GGCCATTCTACTGGATCCCCTCGAAATCTTGGCAACTGCAGGAGAGATTA
ACCTTTTTAATAGCGTTTCCATATGCGGCGATCCTTGTTTGTCGCTTGCA
AGTGTGGTTATCGCCTTTACAAGCCTTTGTATTTGCTCTTTTGATTGTTC
CTGTTGGCCAAGCAATAAGTCGTGAGAACATAGCCTCTGTTTTATCTGTT
TCAGTAACTGGCAGATTATTGTTTCAGTAACTGGCAGTAACTGGGCAATC
TATTGACCTCATACGCTATTTTTTGACACTTTACACAAAGCCAACATGTT
AAATGAAACCATCTGTCACATTCATAGCATGAGATCATGCTTTCTTAGGA
AGTGTCTTCCGCCTTAAGTAACTGACTTACTTCGTTCAGATCCATAATTA
AGATCTCTTATAACATTATAAGAACTCTTTTGCCCGTCCTCCAATCGGTT
AACTTATTGTTCTGCGGTTGTCCACGTACTGATTGTTAACCTTTTACGCT
ATGATTCGGTTTCTTTCATAAGCACAGACGTTTTCACTAGAAATTTTTTC
TTTCTCAAACATTTAAAGTTTCTTTCAAGTTTGTTTCGGATATTTTTCAC
TAATTCACCAAATTGTTCAGACTTCACTTTTCGATTCTAATTTTATTCTT
CAATTAGTTTGCGTTCTAACTCCATTAACACTGCACACAAACTATTCCGC
GTCAGTACTCCTTCCGAGTACCTGCTTACCGAATCCAACAATTTCTCGAT
TGGCGGATCCGGTATGGTTCTGCCGTCTTCTAAGAGCTCTCTTATGGTTG
TTGTTAGCTCGTCCGCTAAGTCTTCCACAGGTTCGTTGTCACTTGAAAAC
CTTTGGCAGTCTACCTGGTGTTCTTCGTAGCTTAGGCTGTAATCTCCTAA
GATCACCTCGTGGCGTTCCAGGTGCATTTCTCTAAACGATGGCGGCGGAT
TTACCTGTGCGTCGTCCCGCTCTACCTCGTCCCGATCCCAGCAGTCGTCA
AACCAGTCAGCCGGTATCGATTGGATCGCATACGCTCTGGGGCCGTTTCA
TCCCAAAGATCTTCTTGCCAATGGTCGTCTGCGTCTTCTATGGCATTGGC
TTGTAACGCCACCTCTTCCACAGCATGCCAGGGTTGTTGTTCGTGGTCCG
GATCTTCACACCGATTTTCGCGGTTGGCCAGAGCACACCTCTGATGATGA
TGCCCGAACGTTTTCGGAGTTCGTTCTACGAGTTGTTAAACGCGTGCGGA
TTTTTAAACAACTCCTCTCTGGAGCCACCATTTGTTAGTTCGAGTCGACC
AAGCGAAGGAGTGATCGATTCGGGGAATCTCCGCGCAGATTCCTGGCCTT
GTCAGAATTGCTTGAATCAGGCGGCTAACCTGTTTTCCTGTATAACCAGG
AGAAGTATGTAACCGTGGATCTTGCTTGGCTTATTTTCGCTTAATTCTTC
CGACGGAGTGGGGACCAACCTCCGTAGGGAAGTCAAAGATGAACCTTTCC
CGATTTTGTATGAGAACCCTAACAATGAAACACAAGCTTCTTGCTTGAGG
TCTGAGTTACAAACCATAAGTGTAGCATTACTTTACGATGCCGACGCAAT
TGCAGCTAATGCTAACTAATGCTGCTAATGTAAACTGCGCGTCACAAGTA
TGGTACCGCTGAAGGATTGACCCCACGAACACTGATCAATCCTAAGCCTT
CGCTCCGGTTATAGCGTTCCAATTCCCTCCTCGTGTCGGACGTTGACCAG
CTCCTTACAGTGGAACTCCTCTGCCTGTTTACGCTTGTTCGAGAGATGGC
GGCTTCAATTCGCTCGAGTTAGACTGAAGACCTTTTTCCTGGGCGCCATG
ACAAGTTTCCAACGGTGAACTCTTACTATGAAGGAGAATTTCCAAGACTC
GACTATACCGATTGCCGGCTTCAAATGCAACTAAAGTTTGTTAGCCATAA
TCCTGTCTTTTATTCTGAAACTTCTGTGGGAATTACAGCATTTTCGAGGG
TAAATCTTTTTTTATGATTCCGGGTAATGCGCAAACATCGTCTTTTTTAA
GTAAAAAACATATTTCAGCATTCCGATTCTGTACCTTCTAAATGTACCTA
CTCATTTGCCTATGCTCCCGGTTCCTAAGTCTTCGCTACCTGTTAACAGG
CAGCTATATCAAGAACCGCACATCCCACCCAGTGAACGTTACTGGTTATG
AGTCTCCCTTGGTTGGTACCCCGTTCTCGGTGCATTTGTATTGAAAGTTT
ACGCCTCGATCCTGTGGGGTGCTGTGTAGCCCTCGACAAAGATCGCGTTG
CTGTGTCATTCGCGCGAAACACGCCGCCGAGCGCCTTGTCCCTCTCCTCG
TGCTGCGATGGGTACATATCTGCTGTGTAGCCCTCGACAAAGATCGCGTT
GCTGTGTCATTCGCGCGAAACACGCCGCCGAGCGCCTTGTCCCTCTCCTC
GTGCTGCGATGGGTACATATCCTTCACCCTTGTATCTTGGCCACATGGCC
TGTGGGTTTTTTTATGGATGGTTTATCTGCATGCCTGGATTTATATTCAT
GATATCCTCACACCTAGCAAAACTTAACATTGTGTCCCTTTTTTTGGCGT
ATTTTATTACGTTACTTAATATGTAGTCCCTACTAATCGTTTTCTTGTCT
GTCGATATCGCAACGTCCGGTTCGATCAATGGACTTAAGTTATCTTAAGC
TCATAGTTGTTCGTAAGATTTAACCCGTATTGCAAGATACTTCCAGTTGA
TTTAGGCTTTTTTACAGTTGATTATGGCTGAGTCTCTCTTATATAGCAGT
CCCTATTGTTCAGAACCCATCAAAGGGCGAAATTGTCTGGAGAAGCTACC
ATAGTCGATTAACCGTCTTATCAAGTATAGCAACTAATATTTGTCGGTGA
AGTTAGTGCTTGGTGGCCGGCTAGCAGATTAGTCTGACACAGTTGCTGAC
ATTTTGTCCATTAACGCCAGTACATGACAGTGGGTTCCCTTCCCGGTTCT
TCCATTCGACTGAACCAAAGCTCTAAGTATGTAAAGTCCGAAATATCCCC
AGAGAAAAAGTCAATTCGCAATAGAACAGAATTAACGCCCGCTTTGCATT
TCCCTTCGCACGTAAAACTCAATCAAAACAGAACAGGAAGTTGCCGACGC
ACTTTGGAGAAAATGTTGATCCTAAAATAAATCCTTCAGCACTTCACTCC
GACTTGACTTCAGAAAAAAAACCGCGTTACGTATCCATCAAACCTTATAT
GTAGGAGCAACGTCAGAATACGCACACGTGTTGCCATAATCGCAAAATAG
GTTAAATTAGGAATACGAAAATTGATATGCCTAGCTAAAGAAAGAATTTA
ATGCTTTGTAGATTATCAGCTCAATCAGTACATCAACATTCACAACATTT
GCAATGCGATCAAGTGCTTATCATCGCGATCGTCGAGGGTTCAACGTGCA
TCTACAGAATAGCGGCCTAGCATGCCGATACGGCGGACATCGAGGCGGAA
TAGCTGTGGAGTTGAGCTGCCACACACGGTAGATGGACCATCAAATGCCG
TGCGAAAGAATCCTCTATGAAGGAAGACACGGTCACACACATACGCAACT
CACGGAAGGGCCTACGATACGACATAAAATGGCGGATTCAGTTGCAGACC
ATCCTAGAATCTTCATCCTTGAGCAGACCGGTTATCAATTGTCGCTCCGA
CGCAAGGTGGTAAATGAGAGAAACCTGGATGGACCGTGGGCATAAGACG
>2Ty1_copia_Ele5#LTR/Ty1_copia
GTTATCTCAATGGTGATGTTCGGGAAAACCCTGCAATGTGTTTGACTATG
AAGTTTGTTAGCTGTCAGTGTGACGTTTTTGTTTTGGCGCCTTGAGCAGC
CATTTTGTTTCGTTATTCATTCCTAATAAAGCCTTGATGAAAACTGAAGC
TCTCCCGTGAAGTGTCGCGTTCCTGAATTCCGTCCGAAATTCTTTTACTG
TATCTCATTAGGTTATGGGCCCAGGATTTCGTGTTTGAAGGATTTGTGGC
TACTCTGTTAAAGACTGTTGTGAATTAAAATGGATAACGATAACGAAACC
GTGCGCGTTCCGCTATTTGATGGTTCGAACTTCGCGTCTTGGAAGTTCCG
GATTCAAGTGATGCTCGAGGAGCATGAAATGCTTGAATGCATCCAGAACG
AGATGGAGGAAGTGGAAGAACTAAAAGTGAAACAGGAAGACAGTGACGCC
GTCAGCCTGGCGAAAGAAAAGCTGTTGGAAAAGCGCTGGAAGAAGGAACG
ACGGTGCAAGTCGATCCTTGTATCGCGGATCCATGACAACATGTACGTGC
AGGGCAAAACGACCGCGAGAGCGATTTGGCTTGCTCTGGAGAGAGTGTTT
GAACTGCGTGCCGGTTGCATCTAAGAAATTGTTTTCTACGTTTCGGTTCG
AAGTAGGCAGCCTACAGGATCACTTTCTAGCATTCGATTGTATTGTGCGT
GATTATAAGGCCACCGGGGCACATTTGGAAGACATTGATGTTGTATTCCA
GTTGATGATGACCTTGGGACCTAAATACGCGACGGTGGTGACTGTTCTTG
AGACAATTCCACAAGAAAATCTGACGCTAGAGTTCGTCAAATGCCGTCTC
CTGGATGAGGAGATAAAGTGTAATGATTCGTGTGTGGAAGCTGTTTCGAC
GAAACGTGAATCGGCTGCTTTTGTTGGAAAGCCAAAGGACGGCTTGGAAA
AGACAATGAAGTGTTTCTTTTGTCATAAGCCTGGGCATAAAGCCAGTGAT
TGTCCTGAAAAGAAGAAGAAGAAATTCAACAAAAACAAAGGCAGTGCGAT
TGCGACGGGAAAATTTGTGAGTTTTGCCGCAGGTATGATCGCAGTAGAAA
GCCATGAAGATAAATTTAAACTACAATGGTTTGCAGATTCGGGTGCTACG
GACCACATGTCTAATGATCGTAGTTTGTTTGAAAAGCTAGTGCCTTTGAA
AAACCCTGTTGAAATTGCAGTGGCCTAGAACGGGAAATCTACGATGGCTG
AATATTCCGGAACAATCAAAGTGATTGGGAAGATCGGAAACCAACAGCGC
GAGTGTATTTTGGAAAATGTACTTTATTTTCCGAACCTACGATGCAATCT
TTTCTCTATTCGAAAAGTCTAGATGGCAGGAATGAAAGTTGTTTTTACGA
ATGGATGTGTCCAAATTATTCGTGGTTCAGAAGTGCTCGCCTCGGTAAGC
GTATTGGTCTTCAGTATGAAATGGATTTATACCGTAAGAAGGAATGCGGT
TCGGTCATGTATTCGTGTGGAAAAATCTTAAAGGGTCCCGAGCTTTGGCA
TAAGCGCTATGGTCATCTTAGCCAAATTAATTTGGAAAAGATCATATCCA
AGCACAAGGTAAATGGATTGGACAAGCGCGAGGGTGATAAAACGGAAATG
ATCTGCGTAACTTGTGTCGATGCGAAGCAAACGAGAATGCCATTTGGCGA
ACGTACGAAAAAACGTGCAAAGCGTGTATTAGAAGTATTACATAGTGATG
TTTGCGGTCCGGTGACACCGGTTGGTCACGATGGAAGTCGTTTCTTTGTG
AGTTTTATCGACGATTGGAGTAGATTTGTTGTAGTTGTGGCAGCCGTATC
CATTTGTGCACCGTACTGTACCACACGATACACGATACACGACACGATAC
ACTTAAAACGAAAGAAATCGCCCCAAATAGTGTACACCATGCGCACGAAG
GAAGAAGTGTTTAATTGCTTCAATCTTTATAAAGCTATGGTTACTGCTAA
GTTCGGTATTGGCATTTCACGTTTAGTGTGTGACAATGGCGGAGAATGCC
[truncated: 214,497 more chars]
