# Supplementary material for: Genome analysis of a major urban malaria vector mosquito, Anopheles stephensi
Source: Genome Biol. 2014 Sep 23;15(9):459. doi: 10.1186/s13059-014-0459-2 (PMC4195908; doi:10.1186/s13059-014-0459-2)
Supplement: Additional file 2: — 1. Physical map data. 2. Lists of genes in clusters. 3. Cluster ontology. 4. Sex-biased genes list and GO terms. 5. Revised annotation for immunity-related genes. 6. Sequences of immunity-related genes. 7. RNA-seq expression profile of immunity-related genes. 8. Automatic annotated salivary genes. 9. Revised manual annotation for salivary genes. 10. Manual annotated salivary genes sequences. 11. Gene families counts table. 12. Repeat sequences. 13. Genome landscape. 14. Tandem repeat sequences. 15. Chromosome quotients of putative Y-linked scaffolds. 16. Sequences of putative Y-linked scaffolds. 17. Chromosome quotients of Y-linked BACs. 18. Sequences of Y-linked BACs. 19. Repeat masker output of Y-linked BACs and Y-linked scaffolds. 20. Repeat masker output of Y-linked BACs. 21. Synteny blocks. 22: SNP analysis raw data. 23. Summary of transcript consequences for An. stephensi Indian strain SNP calls. 24. BAC-ends dbGSS accession numbers. 25. Non-coding RNA annotation. [file 13059_2014_459_MOESM2_ESM.zip › Additional file 14: Genome Landscape.xlsx]

## Sheet: 2
Name	Start	End	Length	Ns	Real Length	Genes	Microsatellites	Minisatellites	Satellites	Total Simple Repeats	Tes			Position	Norm Genes	Norm Total Simple Repeats	Norm Tes
scaffold_00061	0	100000	100000	118	99882	12	0	0	0	0	7			100000	12.0142	0	7.00827
scaffold_00061	100000	200000	100000	0	100000	6	1	0	1	2	3			200000	6	2	3
scaffold_00061	200000	300000	100000	1320	98680	1	5	0	0	5	5			300000	1.01338	5.06688	5.06688
scaffold_00061	300000	400000	100000	1591	98409	1	0	1	0	1	1			400000	1.01617	1.01617	1.01617
scaffold_00061	400000	500000	100000	2999	97001	5	1	1	0	2	2			500000	5.15459	2.06183	2.06183
scaffold_00061	500000	600000	100000	14245	85755	14	2	2	0	4	3			600000	16.3256	4.66445	3.49834
scaffold_00061	600000	700000	100000	4426	95574	2	4	1	0	5	1			700000	2.09262	5.23155	1.04631
scaffold_00061	700000	800000	100000	1398	98602	2	2	0	0	2	3			800000	2.02836	2.02836	3.04253
scaffold_00061	800000	900000	100000	1766	98234	16	0	2	0	2	5			900000	16.2876	2.03595	5.08989
scaffold_00061	900000	1000000	100000	748	99252	9	0	40	0	24	5			1000000	9.06783	24.1809	5.03768
scaffold_00061	1000000	1100000	100000	250	99750	8	0	3	1	4	10			1100000	8.02005	4.01003	10.0251
scaffold_00061	1100000	1129359	29359	0	29359	1	0	0	0	0	1			1200000	3.40611	0	3.40611
scaffold_00033	0	100000	100000	2002	97998	0	0	0	0	0	5			1300000	0	0	5.10214
scaffold_00033	100000	200000	100000	89	99911	15	2	0	0	2	15			1400000	15.0134	2.00178	15.0134
scaffold_00033	200000	300000	100000	51	99949	9	3	0	0	3	6			1500000	9.00459	3.00153	6.00306
scaffold_00033	300000	400000	100000	25	99975	2	1	0	0	1	10			1600000	2.0005	1.00025	10.0025
scaffold_00033	400000	500000	100000	0	100000	17	0	0	0	0	3			1700000	17	0	3
scaffold_00033	500000	600000	100000	3485	96515	7	4	0	0	4	7			1800000	7.25276	4.14443	7.25276
scaffold_00033	600000	700000	100000	5067	94933	4	1	2	0	3	5			1900000	4.2135	3.16012	5.26687
scaffold_00033	700000	800000	100000	846	99154	16	0	1	0	1	16			2000000	16.1365	1.00853	16.1365
scaffold_00033	800000	900000	100000	15122	84878	10	2	2	0	4	10			2100000	11.7816	4.71265	11.7816
scaffold_00033	900000	1000000	100000	652	99348	2	0	0	0	0	13			2200000	2.01313	0	13.0853
scaffold_00033	1000000	1100000	100000	2430	97570	9	0	0	0	0	18			2300000	9.22415	0	18.4483
scaffold_00033	1100000	1200000	100000	25	99975	6	1	0	0	1	6			2400000	6.0015	1.00025	6.0015
scaffold_00033	1200000	1300000	100000	7987	92013	5	1	0	0	1	8			2500000	5.43401	1.0868	8.69442
scaffold_00033	1300000	1400000	100000	3131	96869	10	1	3	0	4	12			2600000	10.3232	4.12929	12.3879
scaffold_00033	1400000	1500000	100000	3362	96638	4	2	0	0	2	1			2700000	4.13916	2.06958	1.03479
scaffold_00033	1500000	1600000	100000	197	99803	6	0	0	0	0	4			2800000	6.01184	0	4.0079
scaffold_00033	1600000	1700000	100000	814	99186	0	1	8	0	7	10			2900000	0	7.05745	10.0821
scaffold_00033	1700000	1800000	100000	925	99075	3	0	1	0	1	3			3000000	3.02801	1.00934	3.02801
scaffold_00033	1800000	1882624	82624	25	82599	11	5	0	0	5	10			3100000	13.3174	6.05334	12.1067
scaffold_00013	0	100000	100000	0	100000	4	0	0	0	0	4			3200000	4	0	4
scaffold_00013	100000	200000	100000	1220	98780	5	0	11	0	10	9			3300000	5.06175	10.1235	9.11116
scaffold_00013	200000	300000	100000	0	100000	2	1	4	0	5	15			3400000	2	5	15
scaffold_00013	300000	400000	100000	0	100000	2	2	1	0	3	19			3500000	2	3	19
scaffold_00013	400000	500000	100000	0	100000	0	0	0	0	0	17			3600000	0	0	17
scaffold_00013	500000	600000	100000	27	99973	4	2	4	0	6	15			3700000	4.00108	6.00162	15.0041
scaffold_00013	600000	700000	100000	0	100000	3	2	0	0	2	6			3800000	3	2	6
scaffold_00013	700000	800000	100000	0	100000	3	1	1	0	2	10			3900000	3	2	10
scaffold_00013	800000	900000	100000	25	99975	1	1	0	0	1	6			4000000	1.00025	1.00025	6.0015
scaffold_00013	900000	1000000	100000	1715	98285	6	1	1	0	2	6			4100000	6.1047	2.0349	6.1047
scaffold_00013	1000000	1100000	100000	3432	96568	2	1	0	0	1	4			4200000	2.07108	1.03554	4.14216
scaffold_00013	1100000	1200000	100000	4841	95159	2	0	0	0	0	3			4300000	2.10175	0	3.15262
scaffold_00013	1200000	1300000	100000	3660	96340	6	0	0	0	0	5			4400000	6.22794	0	5.18995
scaffold_00013	1300000	1400000	100000	25	99975	17	0	7	0	6	26			4500000	17.0043	6.0015	26.0065
scaffold_00013	1400000	1500000	100000	2786	97214	11	0	3	0	3	19			4600000	11.3152	3.08598	19.5445
scaffold_00013	1500000	1600000	100000	7474	92526	11	0	0	0	0	9			4700000	11.8886	0	9.727
scaffold_00013	1600000	1700000	100000	26	99974	7	0	0	0	0	16			4800000	7.00182	0	16.0042
scaffold_00013	1700000	1800000	100000	0	100000	9	0	0	0	0	14			4900000	9	0	14
scaffold_00013	1800000	1900000	100000	26	99974	7	1	0	0	1	17			5000000	7.00182	1.00026	17.0044
scaffold_00013	1900000	2000000	100000	0	100000	5	0	3	0	3	16			5100000	5	3	16
scaffold_00013	2000000	2100000	100000	695	99305	6	0	1	0	1	11			5200000	6.04199	1.007	11.077
scaffold_00013	2100000	2200000	100000	4174	95826	13	1	2	3	6	23			5300000	13.5663	6.26135	24.0018
scaffold_00013	2200000	2300000	100000	0	100000	8	2	1	0	3	11			5400000	8	3	11
scaffold_00013	2300000	2400000	100000	3478	96522	3	0	0	0	0	61			5500000	3.1081	0	63.198
scaffold_00013	2400000	2500000	100000	50	99950	6	1	0	0	1	13			5600000	6.003	1.0005	13.0065
scaffold_00013	2500000	2600000	100000	6727	93273	3	0	2	0	2	15			5700000	3.21636	2.14424	16.0818
scaffold_00013	2600000	2700000	100000	40	99960	4	0	1	0	1	10			5800000	4.0016	1.0004	10.004
scaffold_00013	2700000	2800000	100000	50	99950	14	1	0	0	1	4			5900000	14.007	1.0005	4.002
scaffold_00013	2800000	2876150	76150	25	76125	5	0	3	0	3	20			6000000	6.56814	3.94089	26.2726
scaffold_00020	0	100000	100000	0	100000	1	0	0	0	0	22			6100000	1	0	22
scaffold_00020	100000	200000	100000	225	99775	8	3	0	0	3	14			6200000	8.01804	3.00677	14.0316
scaffold_00020	200000	300000	100000	25	99975	6	0	1	0	1	17			6300000	6.0015	1.00025	17.0043
scaffold_00020	300000	400000	100000	1783	98217	9	0	0	0	0	16			6400000	9.16338	0	16.2905
scaffold_00020	400000	500000	100000	12779	87221	1	1	0	0	1	30			6500000	1.14651	1.14651	34.3954
scaffold_00020	500000	600000	100000	5901	94099	0	0	0	0	0	21			6600000	0	0	22.3169
scaffold_00020	600000	700000	100000	1560	98440	0	0	1	0	1	2			6700000	0	1.01585	2.03169
scaffold_00020	700000	800000	100000	359	99641	8	6	0	0	6	9			6800000	8.02882	6.02162	9.03243
scaffold_00020	800000	900000	100000	0	100000	16	2	0	0	2	10			6900000	16	2	10
scaffold_00020	900000	1000000	100000	5609	94391	0	0	0	0	0	11			7000000	0	0	11.6537
scaffold_00020	1000000	1100000	100000	25	99975	2	1	7	0	8	10			7100000	2.0005	8.002	10.0025
scaffold_00020	1100000	1200000	100000	6211	93789	3	0	1	0	1	9			7200000	3.19867	1.06622	9.59601
scaffold_00020	1200000	1300000	100000	913	99087	11	0	3	0	3	7			7300000	11.1014	3.02764	7.0645
scaffold_00020	1300000	1400000	100000	25	99975	2	0	0	0	0	13			7400000	2.0005	0	13.0033
scaffold_00020	1400000	1500000	100000	2965	97035	2	1	0	0	1	2			7500000	2.06111	1.03056	2.06111
scaffold_00020	1500000	1600000	100000	6042	93958	4	1	6	1	8	22			7600000	4.25722	8.51444	23.4147
scaffold_00020	1600000	1700000	100000	2413	97587	1	0	0	0	0	12			7700000	1.02473	0	12.2967
scaffold_00020	1700000	1800000	100000	75	99925	8	2	3	0	5	25			7800000	8.006	5.00375	25.0188
scaffold_00020	1800000	1900000	100000	0	100000	12	2	2	0	4	17			7900000	12	4	17
scaffold_00020	1900000	2000000	100000	4115	95885	4	1	0	0	1	5			8000000	4.17166	1.04292	5.21458
scaffold_00020	2000000	2100000	100000	0	100000	13	1	0	0	1	7			8100000	13	1	7
scaffold_00020	2100000	2200000	100000	14735	85265	7	3	1	0	4	19			8200000	8.2097	4.69126	22.2835
scaffold_00020	2200000	2300000	100000	570	99430	3	0	0	0	0	12			8300000	3.0172	0	12.0688
scaffold_00020	2300000	2346360	46360	26	46334	0	0	1	0	1	6			8400000	0	2.15824	12.9495
scaffold_00156	0	100000	100000	9071	90929	8	1	3	0	4	10			8500000	8.79807	4.39904	10.9976
scaffold_00156	100000	138726	38726	0	38726	3	1	0	0	1	8			8600000	7.74673	2.58224	20.658
scaffold_00031	0	100000	100000	3815	96185	7	1	0	0	1	25			8700000	7.27764	1.03966	25.9916
scaffold_00031	100000	200000	100000	4705	95295	11	0	0	0	0	30			8800000	11.5431	0	31.4812
scaffold_00031	200000	300000	100000	137	99863	14	1	0	0	1	8			8900000	14.0192	1.00137	8.01098
scaffold_00031	300000	400000	100000	5938	94062	3	0	5	1	6	27			9000000	3.18939	6.37877	28.7045
scaffold_00031	400000	500000	100000	25	99975	12	2	5	0	5	5			9100000	12.003	5.00125	5.00125
scaffold_00031	500000	600000	100000	4076	95924	14	0	3	0	3	24			9200000	14.5949	3.12748	25.0198
scaffold_00031	600000	700000	100000	175	99825	5	2	0	0	2	26			9300000	5.00877	2.00351	26.0456
scaffold_00031	700000	800000	100000	8264	91736	9	1	0	0	1	18			9400000	9.81076	1.09008	19.6215
scaffold_00031	800000	900000	100000	4616	95384	4	2	2	0	4	8			9500000	4.19358	4.19358	8.38715
scaffold_00031	900000	1000000	100000	26	99974	6	1	1	0	2	28			9600000	6.00156	2.00052	28.0073
scaffold_00031	1000000	1100000	100000	25	99975	8	0	2	0	2	17			9700000	8.002	2.0005	17.0043
scaffold_00031	1100000	1200000	100000	3840	96160	10	0		0	0	19			9800000	10.3993	0	19.7587
scaffold_00031	1200000	1300000	100000	2925	97075	8	1	1	0	2	11			9900000	8.24105	2.06026	11.3314
scaffold_00031	1300000	1400000	100000	25	99975	12	0	0	0	0	12			10000000	12.003	0	12.003
scaffold_00031	1400000	1500000	100000	13702	86298	7	0	4	0	4	13			10100000	8.11143	4.6351	15.0641
scaffold_00031	1500000	1600000	100000	25	99975	7	0	0	0	0	22			10200000	7.00175	0	22.0055
scaffold_00031	1600000	1700000	100000	2771	97229	3	1	0	0	1	5			10300000	3.0855	1.0285	5.1425
scaffold_00031	1700000	1800000	100000	3188	96812	4	1	5	0	6	12			10400000	4.13172	6.19758	12.3952
scaffold_00031	1800000	1900000	100000	2967	97033	3	1	0	1	2	10			10500000	3.09173	2.06115	10.3058
scaffold_00031	1900000	1955281	55281	2861	52420	3	1	0	0	1	10			10600000	5.72301	1.90767	19.0767
scaffold_00179	0	86345	86345	3494	82851	10	1	2	0	3	29			10700000	12.0699	3.62096	35.0026
scaffold_00001	0	100000	100000	11777	88223	13	1	3	0	4	3			10800000	14.7354	4.53397	3.40047
scaffold_00001	100000	200000	100000	11660	88340	7	0	0	0	0	14			10900000	7.92393	0	15.8479
scaffold_00001	200000	300000	100000	17743	82257	6	1	1	0	2	12			11000000	7.29421	2.4314	14.5884
scaffold_00001	300000	400000	100000	6195	93805	6	0	0	0	0	23			11100000	6.39625	0	24.5189
scaffold_00001	400000	500000	100000	3015	96985	7	1	0	0	1	20			11200000	7.21761	1.03109	20.6217
scaffold_00001	500000	600000	100000	880	99120	5	1	0	0	1	11			11300000	5.04439	1.00888	11.0977
scaffold_00001	600000	700000	100000	5111	94889	9	2	0	0	2	13			11400000	9.48477	2.10773	13.7002
scaffold_00001	700000	800000	100000	3748	96252	6	1	1	0	2	10			11500000	6.23364	2.07788	10.3894
scaffold_00001	800000	900000	100000	4570	95430	8	0	5	0	5	9			11600000	8.38311	5.23944	9.431
scaffold_00001	900000	1000000	100000	4425	95575	0	2	0	3	5	29			11700000	0	5.23149	30.3427
scaffold_00001	1000000	1100000	100000	674	99326	3	0	0	0	0	6			11800000	3.02036	0	6.04071
scaffold_00001	1100000	1200000	100000	7760	92240	3	0	0	0	0	9			11900000	3.25239	0	9.75716
scaffold_00001	1200000	1300000	100000	3902	96098	11	2	0	0	2	21			12000000	11.4466	2.08121	21.8527
scaffold_00001	1300000	1400000	100000	25	99975	14	5	0	0	5	9			12100000	14.0035	5.00125	9.00225
scaffold_00001	1400000	1500000	100000	41	99959	10	1	0	0	1	22			12200000	10.0041	1.00041	22.009
scaffold_00001	1500000	1600000	100000	11335	88665	4	0	1	0	1	14			12300000	4.51136	1.12784	15.7898
scaffold_00001	1600000	1700000	100000	7762	92238	7	0	0	0	0	19			12400000	7.58906	0	20.5989
scaffold_00001	1700000	1800000	100000	50	99950	12	1	0	0	1	14			12500000	12.006	1.0005	14.007
scaffold_00001	1800000	1900000	100000	4433	95567	4	2	0	0	2	13			12600000	4.18555	2.09277	13.603
scaffold_00001	1900000	2000000	100000	234	99766	2	0	1	0	1	6			12700000	2.00469	1.00235	6.01407
scaffold_00001	2000000	2100000	100000	1811	98189	14	1	0	0	1	18			12800000	14.2582	1.01844	18.332
scaffold_00001	2100000	2200000	100000	5895	94105	5	0	1	0	1	10			12900000	5.31321	1.06264	10.6264
scaffold_00001	2200000	2300000	100000	5585	94415	1	1	3	0	4	8			13000000	1.05915	4.23661	8.47323
scaffold_00001	2300000	2400000	100000	25	99975	0	1	2	1	4	18			13100000	0	4.001	18.0045
scaffold_00001	2400000	2500000	100000	3578	96422	17	0	3	1	4	28			13200000	17.6308	4.14843	29.039
scaffold_00001	2500000	2600000	100000	2507	97493	8	0	0	0	0	5			13300000	8.20572	0	5.12857
scaffold_00001	2600000	2700000	100000	733	99267	2	0	0	0	0	2			13400000	2.01477	0	2.01477
scaffold_00001	2700000	2800000	100000	25	99975	6	1	2	0	3	19			13500000	6.0015	3.00075	19.0048
scaffold_00001	2800000	2900000	100000	0	100000	10	0	1	0	1	6			13600000	10	1	6
scaffold_00001	2900000	3000000	100000	0	100000	5	0	0	0	0	1			13700000	5	0	1
scaffold_00001	3000000	3100000	100000	10766	89234	0	0	0	1	1	0			13800000	0	1.12065	0
scaffold_00001	3100000	3200000	100000	4684	95316	3	0	0	0	0	4			13900000	3.14743	0	4.19657
scaffold_00001	3200000	3300000	100000	0	100000	6	0	3	0	3	9			14000000	6	3	9
scaffold_00001	3300000	3400000	100000	912	99088	2	1	0	0	1	21			14100000	2.01841	1.0092	21.1933
scaffold_00001	3400000	3500000	100000	2751	97249	3	0	0	0	0	8			14200000	3.08486	0	8.22631
scaffold_00001	3500000	3600000	100000	10358	89642	12	0	1	0	1	33			14300000	13.3866	1.11555	36.8131
scaffold_00001	3600000	3700000	100000	3053	96947	8	2	0	0	2	20			14400000	8.25193	2.06298	20.6298
scaffold_00001	3700000	3800000	100000	118	99882	7	2	0	0	2	35			14500000	7.00827	2.00236	35.0413
scaffold_00001	3800000	3900000	100000	2797	97203	9	1	0	0	1	11			14600000	9.25897	1.02877	11.3165
scaffold_00001	3900000	4000000	100000	3522	96478	14	0	0	0	0	16			14700000	14.5111	0	16.5841
scaffold_00001	4000000	4100000	100000	2912	97088	5	2	0	0	2	23			14800000	5.14997	2.05999	23.6898
scaffold_00001	4100000	4200000	100000	7296	92704	1	1	3	0	4	16			14900000	1.0787	4.31481	17.2592
scaffold_00001	4200000	4300000	100000	0	100000	5	1	1	0	2	21			15000000	5	2	21
scaffold_00001	4300000	4400000	100000	0	100000	16	2	0	0	2	22			15100000	16	2	22
scaffold_00001	4400000	4500000	100000	50	99950	7	0	0	0	0	30			15200000	7.0035	0	30.015
scaffold_00001	4500000	4600000	100000	26	99974	3	0	0	0	0	32			15300000	3.00078	0	32.0083
scaffold_00001	4600000	4700000	100000	0	100000	9	1	0	0	1	8			15400000	9	1	8
scaffold_00001	4700000	4800000	100000	1210	98790	1	0	0	0	0	11			15500000	1.01225	0	11.1347
scaffold_00001	4800000	4900000	100000	0	100000	2	1	0	0	1	1			15600000	2	1	1
scaffold_00001	4900000	5000000	100000	887	99113	1	1	0	0	1	27			15700000	1.00895	1.00895	27.2416
scaffold_00001	5000000	5100000	100000	1841	98159	15	2	0	0	2	10			15800000	15.2813	2.03751	10.1876
scaffold_00001	5100000	5200000	100000	25	99975	8	0	1	0	1	9			15900000	8.002	1.00025	9.00225
scaffold_00001	5200000	5300000	100000	0	100000	6	1	0	0	1	12			16000000	6	1	12
scaffold_00001	5300000	5400000	100000	4724	95276	7				0	3			16100000	7.34708	0	3.14875
scaffold_00001	5400000	5500000	100000	25	99975	6	1	0	0	1	10			16200000	6.0015	1.00025	10.0025
scaffold_00001	5500000	5600000	100000	52	99948	2	0	0	0	0	13			16300000	2.00104	0	13.0068
scaffold_00001	5600000	5700000	100000	6602	93398	0	1	2	0	3	10			16400000	0	3.21206	10.7069
scaffold_00001	5700000	5800000	100000	3936	96064	1	1	3	0	4	14			16500000	1.04097	4.16389	14.5736
scaffold_00001	5800000	5900000	100000	25	99975	14	1	0	0	1	13			16600000	14.0035	1.00025	13.0033
scaffold_00001	5900000	5975090	75090	12038	63052	8				0	24			16700000	12.6879	0	38.0638
scaffold_00016	0	100000	100000	11620	88380	1	0	0	1	1	47			16800000	1.13148	1.13148	53.1795
scaffold_00016	100000	200000	100000	15047	84953	1	1	3	0	4	46			16900000	1.17712	4.70849	54.1476
scaffold_00016	200000	300000	100000	3163	96837	6	0	1	0	1	25			17000000	6.19598	1.03266	25.8166
scaffold_00016	300000	400000	100000	10265	89735	3	0	0	0	0	12			17100000	3.34318	0	13.3727
scaffold_00016	400000	500000	100000	4063	95937	11	0	1	0	1	30			17200000	11.4659	1.04235	31.2705
scaffold_00016	500000	600000	100000	1634	98366	4	0	0	0	0	14			17300000	4.06645	0	14.2326
scaffold_00016	600000	700000	100000	7603	92397	2	1	2	0	3	26			17400000	2.16457	3.24686	28.1394
scaffold_00016	700000	800000	100000	8578	91422	7	0	0	0	0	23			17500000	7.6568	0	25.1581
scaffold_00016	800000	900000	100000	8011	91989	8	2	2	1	5	28			17600000	8.69669	5.43543	30.4384
scaffold_00016	900000	1000000	100000	7925	92075	7	0	1	0	1	35			17700000	7.6025	1.08607	38.0125
scaffold_00016	1000000	1100000	100000	6963	93037	2	0	1	0	1	37			17800000	2.14968	1.07484	39.7691
scaffold_00016	1100000	1200000	100000	3753	96247	5	0	0	0	0	50			17900000	5.19497	0	51.9497
scaffold_00016	1200000	1300000	100000	12071	87929	5	1	4	0	5	42			18000000	5.68641	5.68641	47.7658
scaffold_00016	1300000	1400000	100000	2219	97781	3	0	1	0	1	25			18100000	3.06808	1.02269	25.5673
scaffold_00016	1400000	1500000	100000	18	99982	13	0	2	0	2	22			18200000	13.0023	2.00036	22.004
scaffold_00016	1500000	1600000	100000	7256	92744	1	0	3	0	3	59			18300000	1.07824	3.23471	63.616
scaffold_00016	1600000	1700000	100000	5929	94071	0	2	0	0	2	40			18400000	0	2.12605	42.5211
scaffold_00016	1700000	1800000	100000	1390	98610	2	1	1	0	2	24			18500000	2.02819	2.02819	24.3383
scaffold_00016	1800000	1900000	100000	6991	93009	1	0	2	0	2	31			18600000	1.07516	2.15033	33.3301
scaffold_00016	1900000	2000000	100000	2477	97523	1	0	0	0	0	13			18700000	1.0254	0	13.3302
scaffold_00016	2000000	2100000	100000	2677	97323	5	0	6	0	6	34			18800000	5.13753	6.16504	34.9352
scaffold_00016	2100000	2200000	100000	4783	95217	2	2	0	0	2	36			18900000	2.10047	2.10047	37.8084
scaffold_00016	2200000	2300000	100000	26933	73067	4	0	0	0	0	34			19000000	5.47443	0	46.5326
scaffold_00016	2300000	2400000	100000	1108	98892	9	0	0	0	0	25			19100000	9.10084	0	25.2801
scaffold_00016	2400000	2461092	61092	52	61040	3	1	2	0	3	11			19200000	4.91481	4.91481	18.021
scaffold_00117	0	100000	100000	1162	98838	2	0	0	0	0	32			19300000	2.02351	0	32.3762
scaffold_00117	100000	200000	100000	3285	96715	6	1	0	0	1	17			19400000	6.20379	1.03397	17.5774
scaffold_00117	200000	300000	100000	9829	90171	1	1	0	0	1	36			19500000	1.109	1.109	39.9241
scaffold_00117	300000	400000	100000	20836	79164	0	0	1	0	1	44			19600000	0	1.2632	55.5808
scaffold_00074	0	100000	100000	6196	93804	4	0	1	0	1	31			19700000	4.26421	1.06605	33.0476
scaffold_00074	100000	200000	100000	4238	95762	19	2	0	0	0	17			19800000	19.8409	0	17.7523
scaffold_00074	200000	300000	100000	1627	98373	12	0	1	0	3	16			19900000	12.1985	3.04962	16.2646
scaffold_00074	300000	400000	100000	3414	96586	9	0	1	0	1	20			20000000	9.31812	1.03535	20.7069
scaffold_00074	400000	500000	100000	2181	97819	8	0	0	0	0	21			20100000	8.17837	0	21.4682
scaffold_00074	500000	600000	100000	4922	95078	3	1	0	0	0	34			20200000	3.1553	0	35.7601
scaffold_00074	600000	700000	100000	10952	89048	5	2	1	0	2	39			20300000	5.61495	2.24598	43.7966
scaffold_00074	700000	800000	100000	50	99950	0	0	0	0	2	22			20400000	0	2.001	22.011
scaffold_00074	800000	863053	63053	1825	61228	6	0	0	0	0	8			20500000	9.79944	0	13.0659
scaffold_00014	0	100000	100000	968	99032	2	0	1	0	1	4			20600000	2.01955	1.00977	4.0391
scaffold_00014	100000	200000	100000	1931	98069	7	0	0	0	0	6			20700000	7.13783	0	6.11814
scaffold_00014	200000	300000	100000	463	99537	13	0	0	0	0	11			20800000	13.0605	0	11.0512
scaffold_00014	300000	400000	100000	1994	98006	16	0	1	0	1	12			20900000	16.3255	1.02035	12.2441
scaffold_00014	400000	500000	100000	19	99981	12	0	0	0	0	9			21000000	12.0023	0	9.00171
scaffold_00014	500000	600000	100000	562	99438	5	0	1	0	1	3			21100000	5.02826	1.00565	3.01696
scaffold_00014	600000	700000	100000	1528	98472	4	1	1	0	1	9			21200000	4.06207	1.01552	9.13965
scaffold_00014	700000	800000	100000	50	99950	8	0	0	0	1	4			21300000	8.004	1.0005	4.002
scaffold_00014	800000	900000	100000	2	99998	5	0	0	0	0	22			21400000	5.0001	0	22.0004
scaffold_00014	900000	1000000	100000	0	100000	15	1	0	0	0	13			21500000	15	0	13
scaffold_00014	1000000	1100000	100000	5683	94317	17	1	0	0	1	13			21600000	18.0243	1.06025	13.7833
scaffold_00014	1100000	1200000	100000	7456	92544	9	0	1	0	2	37			21700000	9.7251	2.16113	39.981
scaffold_00014	1200000	1300000	100000	15102	84898	26	0	1	0	1	26			21800000	30.625	1.17788	30.625
scaffold_00014	1300000	1400000	100000	1907	98093	4	1	0	0	0	14			21900000	4.07776	0	14.2722
scaffold_00014	1400000	1500000	100000	580	99420	17	1	1	0	2	23			22000000	17.0992	2.01167	23.1342
scaffold_00014	1500000	1600000	100000	4643	95357	5	1	2	0	3	17			22100000	5.24345	3.14607	17.8277
scaffold_00014	1600000	1700000	100000	7718	92282	10	0	0	0	1	27			22200000	10.8363	1.08363	29.2581
scaffold_00014	1700000	1800000	100000	3029	96971	3	0	1	0	1	35			22300000	3.09371	1.03124	36.0933
scaffold_00014	1800000	1900000	100000	1115	98885	6	1	0	0	0	0			22400000	6.06765	0	0
scaffold_00014	1900000	2000000	100000	25	99975	9	1	0	0	1	18			22500000	9.00225	1.00025	18.0045
scaffold_00014	2000000	2100000	100000	4402	95598	12	1	0	0	1	17			22600000	12.5526	1.04605	17.7828
scaffold_00014	2100000	2200000	100000	1258	98742	5	1	2	0	3	20			22700000	5.0637	3.03822	20.2548
scaffold_00014	2200000	2300000	100000	0	100000	2	0	2	0	3	26			22800000	2	3	26
scaffold_00014	2300000	2400000	100000	2477	97523	7	1	2	1	3	9			22900000	7.17779	3.0762	9.22859
scaffold_00014	2400000	2500000	100000	1014	98986	8	0	0	0	1	36			23000000	8.08195	1.01024	36.3688
scaffold_00014	2500000	2600000	100000	1060	98940	13	0	1	0	1	21			23100000	13.1393	1.01071	21.225
scaffold_00014	2600000	2700000	100000	5312	94688	7	0	0	0	0	20			23200000	7.3927	0	21.122
scaffold_00014	2700000	2766867	66867	4923	61944	5	0	0	0	0	10			23300000	8.07181	0	16.1436
scaffold_00286	0	17030	17030	2196	14834	4	3	0	0	0	3			23400000	26.9651	0	20.2238
scaffold_00002	0	100000	100000	16904	83096	3	1	1	0	4	0			23500000	3.61028	4.81371	0
scaffold_00002	100000	200000	100000	0	100000	5	0	0	0	1	14			23600000	5	1	14
scaffold_00002	200000	300000	100000	25	99975	8	0	0	0	0	3			23700000	8.002	0	3.00075
scaffold_00002	300000	400000	100000	0	100000	10	0	0	0	0	4			23800000	10	0	4
scaffold_00002	400000	500000	100000	1913	98087	7	1	0	0	0	8			23900000	7.13652	0	8.15602
scaffold_00002	500000	600000	100000	25	99975	2	3	0	0	1	14			24000000	2.0005	1.00025	14.0035
scaffold_00002	600000	700000	100000	4148	95852	1	0	1	0	4	10			24100000	1.04328	4.1731	10.4328
scaffold_00002	700000	800000	100000	2842	97158	7	1	0	0	0	15			24200000	7.20476	0	15.4388
scaffold_00002	800000	900000	100000	256	99744	7	0	0	0	1	11			24300000	7.01797	1.00257	11.0282
scaffold_00002	900000	1000000	100000	0	100000	2	0	1	0	1	3			24400000	2	1	3
scaffold_00002	1000000	1100000	100000	1402	98598	6	0	0	0	0	6			24500000	6.08532	0	6.08532
scaffold_00002	1100000	1200000	100000	1125	98875	6	1	0	0	0	19			24600000	6.06827	0	19.2162
scaffold_00002	1200000	1300000	100000	0	100000	10	0	0	0	1	9			24700000	10	1	9
scaffold_00002	1300000	1400000	100000	0	100000	8	0	2	0	2	15			24800000	8	2	15
scaffold_00002	1400000	1500000	100000	2833	97167	4	1	0	0	0	11			24900000	4.11662	0	11.3207
scaffold_00002	1500000	1600000	100000	2918	97082	12	1	2	0	3	18			25000000	12.3607	3.09017	18.541
scaffold_00002	1600000	1700000	100000	1711	98289	8	0	1	0	2	14			25100000	8.13926	2.03482	14.2437
scaffold_00002	1700000	1800000	100000	1671	98329	0	1	1	0	1	8			25200000	0	1.01699	8.13595
scaffold_00002	1800000	1900000	100000	109	99891	3	1	0	0	1	17			25300000	3.00327	1.00109	17.0186
scaffold_00002	1900000	2000000	100000	6142	93858	6	0	1	0	2	21			25400000	6.39264	2.13088	22.3742
scaffold_00002	2000000	2100000	100000	12375	87625	4	1	0	0	0	18			25500000	4.56491	0	20.5421
scaffold_00002	2100000	2200000	100000	20705	79295	2	0	0	0	1	13			25600000	2.52223	1.26111	16.3945
scaffold_00002	2200000	2300000	100000	19597	80403	5	0	0	0	0	14			25700000	6.21867	0	17.4123
scaffold_00002	2300000	2400000	100000	6310	93690	4	0	0	0	0	9			25800000	4.2694	0	9.60615
scaffold_00002	2400000	2500000	100000	4022	95978	11	0	0	0	0	17			25900000	11.461	0	17.7124
scaffold_00002	2500000	2600000	100000	242	99758	9	1	1	0	1	12			26000000	9.02183	1.00243	12.0291
scaffold_00002	2600000	2700000	100000	4882	95118	7	1	0	0	1	14			26100000	7.35928	1.05133	14.7186
scaffold_00002	2700000	2800000	100000	6531	93469	2	3	0	0	1	25			26200000	2.13975	1.06987	26.7468
scaffold_00002	2800000	2900000	100000	10679	89321	8	2	0	0	3	21			26300000	8.95646	3.35867	23.5107
scaffold_00002	2900000	3000000	100000	9711	90289	1	1	5	0	7	12			26400000	1.10755	7.75288	13.2907
scaffold_00002	3000000	3100000	100000	2239	97761	2	0	0	0	1	22			26500000	2.04581	1.0229	22.5039
scaffold_00002	3100000	3200000	100000	2087	97913	12	3	0	0	0	23			26600000	12.2558	0	23.4902
scaffold_00002	3200000	3300000	100000	1291	98709	6	1	0	0	3	24			26700000	6.07847	3.03924	24.3139
scaffold_00002	3300000	3400000	100000	1845	98155	6	0	0	0	1	18			26800000	6.11278	1.0188	18.3383
scaffold_00002	3400000	3500000	100000	8511	91489	1	1	0	0	0	15			26900000	1.09303	0	16.3954
scaffold_00002	3500000	3600000	100000	8471	91529	10	2	3	0	4	58			27000000	10.9255	4.3702	63.3679
scaffold_00002	3600000	3700000	100000	26	99974	4	0	0	0	2	9			27100000	4.00104	2.00052	9.00234
scaffold_00002	3700000	3800000	100000	461	99539	1	0	1	0	1	1			27200000	1.00463	1.00463	1.00463
scaffold_00002	3800000	3900000	100000	5987	94013	5	1	2	0	2	35			27300000	5.31841	2.12737	37.2289
scaffold_00002	3900000	4000000	100000	1718	98282	3	0	0	0	1	22			27400000	3.05244	1.01748	22.3846
scaffold_00002	4000000	4100000	100000	3536	96464	8	0	1	0	1	35			27500000	8.29325	1.03666	36.283
scaffold_00002	4100000	4200000	100000	6987	93013	7	0	0	0	0	19			27600000	7.52583	0	20.4273
scaffold_00002	4200000	4300000	100000	52	99948	10	4	0	0	0	17			27700000	10.0052	0	17.0088
scaffold_00002	4300000	4400000	100000	20566	79434	4	2	1	0	5	23			27800000	5.03563	6.29453	28.9549
scaffold_00002	4400000	4500000	100000	10936	89064	2	2	0	0	2	18			27900000	2.24558	2.24558	20.2102
scaffold_00002	4500000	4600000	100000	8893	91107	5	0	0	0	2	30			28000000	5.48805	2.19522	32.9283
scaffold_00002	4600000	4700000	100000	7772	92228	1	3	1	3	4	36			28100000	1.08427	4.33708	39.0337
scaffold_00002	4700000	4800000	100000	2325	97675	5	0	0	0	3	23			28200000	5.11902	3.07141	23.5475
scaffold_00002	4800000	4900000	100000	1919	98081	1	0	1	0	1	17			28300000	1.01957	1.01957	17.3326
scaffold_00002	4900000	5000000	100000	803	99197	0	0	0	0	0	15			28400000	0	0	15.1214
scaffold_00002	5000000	5100000	100000	4881	95119	6	1	0	1	1	18			28500000	6.30789	1.05131	18.9237
scaffold_00002	5100000	5200000	100000	2375	97625	0	1	1	0	2	39			28600000	0	2.04866	39.9488
scaffold_00002	5200000	5300000	100000	3489	96511	3	1	1	0	2	18			28700000	3.10845	2.0723	18.6507
scaffold_00002	5300000	5400000	100000	11276	88724	4	1	1	0	2	45			28800000	4.50836	2.25418	50.7191
scaffold_00002	5400000	5500000	100000	15657	84343	4	0	1	0	2	51			28900000	4.74254	2.37127	60.4674
scaffold_00002	5500000	5600000	100000	3687	96313	13	1	0	0	0	35			29000000	13.4977	0	36.3399
scaffold_00002	5600000	5700000	100000	6511	93489	5	1	3	0	4	71			29100000	5.34822	4.27858	75.9448
scaffold_00002	5700000	5800000	100000	6491	93509	14	0	0	0	1	59			29200000	14.9718	1.06942	63.0955
scaffold_00002	5800000	5900000	100000	19934	80066	5	0	0	0	0	35			29300000	6.24485	0	43.7139
scaffold_00002	5900000	5961939	61939	24598	37341	0	2	2	0	2	34			29400000	0	5.35604	91.0527
scaffold_00149	0	100000	100000	10182	89818	0	2	0	0	2	42			29500000	0	2.22673	46.7612
scaffold_00149	100000	200000	100000	8128	91872	2	0	1	0	3	60			29600000	2.17694	3.26541	65.3083
scaffold_00149	200000	205987	5987	1224	4763	0	1	0	0	0	2			29700000	0	0	41.9903
scaffold_00003	0	100000	100000	10258	89742	8	0	0	0	1	43			29800000	8.91444	1.11431	47.9151
scaffold_00003	100000	200000	100000	753	99247	17	2	1	0	1	53			29900000	17.129	1.00759	53.4021
scaffold_00003	200000	300000	100000	50	99950	15	1	1	1	4	24			30000000	15.0075	4.002	24.012
scaffold_00003	300000	400000	100000	322	99678	2	0	3	0	4	63			30100000	2.00646	4.01292	63.2035
scaffold_00003	400000	500000	100000	0	100000	3	1	0	0	0	82			30200000	3	0	82
scaffold_00003	500000	600000	100000	1837	98163	12	0	0	0	1	72			30300000	12.2246	1.01871	73.3474
scaffold_00003	600000	700000	100000	905	99095	4	2	1	0	1	93			30400000	4.03653	1.00913	93.8493
scaffold_00003	700000	800000	100000	1131	98869	9	0	1	0	3	80			30500000	9.10295	3.03432	80.9152
scaffold_00003	800000	900000	100000	2573	97427	4	2	2	1	3	85			30600000	4.10564	3.07923	87.2448
scaffold_00003	900000	1000000	100000	6795	93205	7	0	0	0	2	66			30700000	7.51033	2.14581	70.8117
scaffold_00003	1000000	1100000	100000	0	100000	1	1	2	0	2	54			30800000	1	2	54
scaffold_00003	1100000	1200000	100000	409	99591	11	0	0	0	1	54			30900000	11.0452	1.00411	54.2218
scaffold_00003	1200000	1300000	100000	169	99831	10	0	0	0	0	61			31000000	10.0169	0	61.1033
scaffold_00003	1300000	1400000	100000	25	99975	6	1	1	0	1	51			31100000	6.0015	1.00025	51.0128
scaffold_00003	1400000	1500000	100000	0	100000	1	1	3	0	4	75			31200000	1	4	75
scaffold_00003	1500000	1600000	100000	9790	90210	5	0	0	0	1	96			31300000	5.54262	1.10852	106.418
scaffold_00003	1600000	1700000	100000	7231	92769	5	1	0	0	0	59			31400000	5.38973	0	63.5988
scaffold_00003	1700000	1800000	100000	10777	89223	16	1	0	0	1	43			31500000	17.9326	1.12079	48.1939
scaffold_00003	1800000	1900000	100000	29865	70135	2	0	1	0	2	51			31600000	2.85164	2.85164	72.7169
scaffold_00003	1900000	2000000	100000	19529	80471	3	1	0	0	0	23			31700000	3.72805	0	28.5817
scaffold_00003	2000000	2100000	100000	15449	84551	1	0	3	0	4	47			31800000	1.18272	4.73087	55.5878
scaffold_00003	2100000	2200000	100000	19460	80540	4	1	0	2	2	44			31900000	4.96648	2.48324	54.6312
scaffold_00003	2200000	2300000	100000	7429	92571	0	1	0	0	1	62			32000000	0	1.08025	66.9756
scaffold_00003	2300000	2400000	100000	24958	75042	1	0	1	0	2	44			32100000	1.33259	2.66517	58.6338
scaffold_00003	2400000	2500000	100000	24276	75724	6	1	0	0	0	58			32200000	7.92351	0	76.5939
scaffold_00003	2500000	2600000	100000	13735	86265	6	1	0	0	1	60			32300000	6.95531	1.15922	69.5531
scaffold_00003	2600000	2700000	100000	7458	92542	7	1	0	0	1	69			32400000	7.56413	1.08059	74.5607
scaffold_00003	2700000	2800000	100000	2777	97223	9	2	1	0	2	35			32500000	9.25707	2.05713	35.9997
scaffold_00003	2800000	2900000	100000	10625	89375	3	0	0	0	2	56			32600000	3.35664	2.23776	62.6573
scaffold_00003	2900000	3000000	100000	21966	78034	5	2	1	0	1	50			32700000	6.40746	1.28149	64.0746
scaffold_00003	3000000	3100000	100000	6054	93946	16	0	1	0	3	34			32800000	17.0311	3.19332	36.191
scaffold_00003	3100000	3200000	100000	13691	86309	4	1	0	0	0	40			32900000	4.63451	0	46.3451
scaffold_00003	3200000	3300000	100000	1667	98333	3	0	0	0	1	41			33000000	3.05086	1.01695	41.6951
scaffold_00003	3300000	3400000	100000	6028	93972	10	3	1	0	1	49			33100000	10.6415	1.06415	52.1432
scaffold_00003	3400000	3500000	100000	6922	93078	8	0	0	0	3	29			33200000	8.59494	3.2231	31.1567
scaffold_00003	3500000	3600000	100000	8880	91120	2	0	0	0	0	36			33300000	2.19491	0	39.5083
scaffold_00003	3600000	3700000	100000	1069	98931	22	0	2	0	2	49			33400000	22.2377	2.02161	49.5295
scaffold_00003	3700000	3800000	100000	2716	97284	3	0	0	0	0	55			33500000	3.08375	0	56.5355
scaffold_00003	3800000	3900000	100000	2796	97204	5	0	1	0	1	44			33600000	5.14382	1.02876	45.2656
scaffold_00003	3900000	4000000	100000	320	99680	10	0	0	0	0	37			33700000	10.0321	0	37.1188
scaffold_00003	4000000	4100000	100000	3245	96755	3	0	1	0	1	14			33800000	3.10061	1.03354	14.4695
scaffold_00003	4100000	4200000	100000	50	99950	3	0	0	0	0	43			33900000	3.0015	0	43.0215
scaffold_00003	4200000	4300000	100000	1915	98085	11	2	1	0	1	50			34000000	11.2148	1.01952	50.9762
scaffold_00003	4300000	4400000	100000	1990	98010	3	1	1	0	3	60			34100000	3.06091	3.06091	61.2182
scaffold_00003	4400000	4500000	100000	2672	97328	4	0	1	0	2	56			34200000	4.10981	2.05491	57.5374
scaffold_00003	4500000	4600000	100000	3224	96776	6	2	0	0	0	42			34300000	6.19988	0	43.3992
scaffold_00003	4600000	4700000	100000	1700	98300	3	0	1	0	3	27			34400000	3.05188	3.05188	27.4669
scaffold_00003	4700000	4800000	100000	0	100000	0	0	0	0	0	25			34500000	0	0	25
scaffold_00003	4800000	4900000	100000	25	99975	0	1	0	0	0	65			34600000	0	0	65.0163
scaffold_00003	4900000	5000000	100000	8276	91724	3	1	0	0	1	65			34700000	3.27068	1.09023	70.8648
scaffold_00003	5000000	5100000	100000	117	99883	1	0	3	1	5	47			34800000	1.00117	5.00586	47.0551
scaffold_00003	5100000	5200000	100000	25	99975	10	1	0	0	0	44			34900000	10.0025	0	44.011
scaffold_00003	5200000	5300000	100000	770	99230	3	2	0	0	1	45			35000000	3.02328	1.00776	45.3492
scaffold_00003	5300000	5400000	100000	1328	98672	4	0	1	0	3	77			35100000	4.05383	3.04038	78.0363
scaffold_00003	5400000	5500000	100000	2954	97046	8	2	0	0	0	70			35200000	8.24351	0	72.1307
scaffold_00003	5500000	5600000	100000	9493	90507	0	0	1	0	3	78			35300000	0	3.31466	86.1812
scaffold_00003	5600000	5630514	30514	0	30514	1	0	0	0	0	43			35400000	3.27718	0	140.919
scaffold_00261	0	21398	21398	0	21398	1	0	0	0	0	6			35500000	4.67333	0	28.04
scaffold_00054	0	100000	100000	5693	94307	3	0	0	0	0	34			35600000	3.1811	0	36.0525
scaffold_00054	100000	200000	100000	3129	96871	6	0	1	0	1	30			35700000	6.1938	1.0323	30.969
scaffold_00054	200000	300000	100000	3904	96096	9	0	0	0	0	18			35800000	9.36563	0	18.7313
scaffold_00054	300000	400000	100000	201	99799	8	0	0	0	0	51			35900000	8.01611	0	51.1027
scaffold_00054	400000	500000	100000	50	99950	4	0	1	0	1	23			36000000	4.002	1.0005	23.0115
scaffold_00054	500000	600000	100000	3223	96777	11	1	1	0	1	43			36100000	11.3663	1.0333	44.432
scaffold_00054	600000	700000	100000	2576	97424	2	0	1	0	2	29			36200000	2.05288	2.05288	29.7668
scaffold_00054	700000	800000	100000	205	99795	3	1	0	0	0	47			36300000	3.00616	0	47.0965
scaffold_00054	800000	900000	100000	751	99249	3	0	1	0	2	32			36400000	3.0227	2.01513	32.2421
scaffold_00054	900000	1000000	100000	0	100000	5	0	0	0	0	32			36500000	5	0	32
scaffold_00054	1000000	1100000	100000	0	100000	7	0	1	0	1	13			36600000	7	1	13
scaffold_00054	1100000	1200000	100000	0	100000	13	0	0	0	0	35			36700000	13	0	35
scaffold_00054	1200000	1283538	83538	50	83488	7	1	5	0	5	57			36800000	8.38444	5.98888	68.2733
scaffold_00026	0	100000	100000	6684	93316	6	3	0	0	1	80			36900000	6.42977	1.07163	85.7302
scaffold_00026	100000	200000	100000	993	99007	4	2	1	0	4	51			37000000	4.04012	4.04012	51.5115
scaffold_00026	200000	300000	100000	25	99975	7	0	4	0	6	35			37100000	7.00175	6.0015	35.0088
scaffold_00026	300000	400000	100000	281	99719	13	1	0	0	0	47			37200000	13.0366	0	47.1324
scaffold_00026	400000	500000	100000	0	100000	18	1	0	0	1	18			37300000	18	1	18
scaffold_00026	500000	600000	100000	0	100000	14	0	0	0	1	22			37400000	14	1	22
scaffold_00026	600000	700000	100000	9264	90736	7	0	0	0	0	42			37500000	7.71469	0	46.2881
scaffold_00026	700000	800000	100000	3357	96643	12	3	2	0	2	41			37600000	12.4168	2.06947	42.4242
scaffold_00026	800000	900000	100000	3148	96852	2	0	0	0	3	27			37700000	2.06501	3.09751	27.8776
scaffold_00026	900000	1000000	100000	4034	95966	0	0	0	0	0	32			37800000	0	0	33.3451
scaffold_00026	1000000	1100000	100000	1216	98784	13	1	1	0	1	30			37900000	13.16	1.01231	30.3693
scaffold_00026	1100000	1200000	100000	4666	95334	21	1	0	0	1	23			38000000	22.0278	1.04894	24.1257
scaffold_00026	1200000	1300000	100000	7459	92541	2	0	0	0	1	33			38100000	2.1612	1.0806	35.6599
scaffold_00026	1300000	1400000	100000	25	99975	2	2	1	0	1	54			38200000	2.0005	1.00025	54.0135
scaffold_00026	1400000	1500000	100000	0	100000	3	0	1	0	3	46			38300000	3	3	46
scaffold_00026	1500000	1600000	100000	901	99099	8	0	0	0	0	50			38400000	8.07274	0	50.4546
scaffold_00026	1600000	1700000	100000	0	100000	0	4	1	0	1	21			38500000	0	1	21
scaffold_00026	1700000	1800000	100000	1857	98143	5	1	1	0	5	31			38600000	5.09461	5.09461	31.5866
scaffold_00026	1800000	1900000	100000	7245	92755	9	0	0	0	1	37			38700000	9.70298	1.07811	39.89
scaffold_00026	1900000	2000000	100000	3592	96408	19	4	0	0	0	19			38800000	19.7079	0	19.7079
scaffold_00026	2000000	2100000	100000	4278	95722	3	0	0	0	4	22			38900000	3.13408	4.17877	22.9832
scaffold_00026	2100000	2124590	24590	1783	22807	3	1	0	0	0	7			39000000	13.1539	0	30.6923
scaffold_00046	0	100000	100000	8245	91755	9	0	2	0	3	97			39100000	9.80873	3.26958	105.716
scaffold_00046	100000	200000	100000	3369	96631	2	1	1	0	1	77			39200000	2.06973	1.03486	79.6846
scaffold_00046	200000	300000	100000	0	100000	2	2	0	0	1	25			39300000	2	1	25
scaffold_00046	300000	400000	100000	0	100000	2	3	0	0	2	30			39400000	2	2	30
scaffold_00046	400000	500000	100000	880	99120	1	0	1	0	4	30			39500000	1.00888	4.03551	30.2663
scaffold_00046	500000	600000	100000	134	99866	3	1	1	0	1	45			39600000	3.00403	1.00134	45.0604
scaffold_00046	600000	700000	100000	0	100000	11	2	1	0	2	40			39700000	11	2	40
scaffold_00046	700000	800000	100000	1945	98055	11	0	1	0	3	43			39800000	11.2182	3.05951	43.8529
scaffold_00046	800000	900000	100000	0	100000	8	1	0	0	0	19			39900000	8	0	19
scaffold_00046	900000	1000000	100000	7806	92194	12	1	0	0	1	9			40000000	13.016	1.08467	9.76202
scaffold_00046	1000000	1100000	100000	4715	95285	7	0	3	0	4	56			40100000	7.34638	4.19793	58.7711
scaffold_00046	1100000	1200000	100000	2377	97623	12	5	1	0	1	57			40200000	12.2922	1.02435	58.3879
scaffold_00046	1200000	1300000	100000	8479	91521	8	0	6	0	11	8			40300000	8.74116	12.0191	8.74116
scaffold_00046	1300000	1368814	68814	8740	60074	4	2	0	0	2	21			40400000	6.65845	3.32923	34.9569
scaffold_00043	1500000	1551626	51626	6626	45000	5	1	2	0	3	26			40500000	11.1111	6.66667	57.7778
scaffold_00043	1400000	1500000	100000	2491	97509	6	0	2	0	2	68			40600000	6.15328	2.05109	69.7372
scaffold_00043	1300000	1400000	100000	3342	96658	7	3	0	0	3	56			40700000	7.24203	3.10373	57.9362
scaffold_00043	1200000	1300000	100000	1652	98348	18	0	1	0	1	55			40800000	18.3024	1.0168	55.9239
scaffold_00043	1100000	1200000	100000	841	99159	7	0	1	0	1	103			40900000	7.05937	1.00848	103.874
scaffold_00043	1000000	1100000	100000	4924	95076	5	3	0	0	3	41			41000000	5.25895	3.15537	43.1234
scaffold_00043	900000	1000000	100000	60	99940	1	0	0	0	0	70			41100000	1.0006	0	70.042
scaffold_00043	800000	900000	100000	7226	92774	9	0	0	0	0	96			41200000	9.70099	0	103.477
scaffold_00043	700000	800000	100000	1104	98896	5	1	1	0	2	86			41300000	5.05582	2.02233	86.96
scaffold_00043	600000	700000	100000	831	99169	6	0	2	0	2	55			41400000	6.05028	2.01676	55.4609
scaffold_00043	500000	600000	100000	736	99264	2	0	0	0	0	75			41500000	2.01483	0	75.5561
scaffold_00043	400000	500000	100000	25	99975	5	0	0	0	0	134			41600000	5.00125	0	134.034
scaffold_00043	300000	400000	100000	152	99848	9	0	1	0	1	77			41700000	9.0137	1.00152	77.1172
scaffold_00043	200000	300000	100000	0	100000	17	2	1	0	3	44			41800000	17	3	44
scaffold_00043	100000	200000	100000	2468	97532	10	2	0	0	2	110			41900000	10.253	2.05061	112.783
scaffold_00043	0	100000	100000	13235	86765	10	1	0	0	1	91			42000000	11.5254	1.15254	104.881
scaffold_00235	0	30195	30195	7294	22901	0	1	2	0	3	39			42100000	0	13.0999	170.298
scaffold_00085	700000	736451	36451	0	36451	9	0	0	0	0	11			42200000	24.6907	0	30.1775
scaffold_00085	600000	700000	100000	25	99975	6	0	0	0	0	37			42300000	6.0015	0	37.0093
scaffold_00085	500000	600000	100000	25	99975	8	1	0	0	1	70			42400000	8.002	1.00025	70.0175
scaffold_00085	400000	500000	100000	4026	95974	1	1	2	0	3	56			42500000	1.04195	3.12585	58.3491
scaffold_00085	300000	400000	100000	5420	94580	6	3	1	0	4	82			42600000	6.34384	4.22922	86.6991
scaffold_00085	200000	300000	100000	7595	92405	2	1	2	0	3	81			42700000	2.16439	3.24658	87.6576
scaffold_00085	100000	200000	100000	25	99975	15	3	1	0	4	65			42800000	15.0038	4.001	65.0163
scaffold_00085	0	100000	100000	10037	89963	5	0	0	0	0	51			42900000	5.55784	0	56.69
scaffold_00028	2000000	2078127	78127	13222	64905	8	0	0	0	0	82			43000000	12.3257	0	126.338
scaffold_00028	1900000	2000000	100000	16490	83510	14	1	1	0	2	71			43100000	16.7645	2.39492	85.0198
scaffold_00028	1800000	1900000	100000	682	99318	10	1	0	0	1	33			43200000	10.0687	1.00687	33.2266
scaffold_00028	1700000	1800000	100000	6814	93186	8	0	0	0	0	44			43300000	8.58498	0	47.2174
scaffold_00028	1600000	1700000	100000	4802	95198	11	0	0	0	0	68			43400000	11.5549	0	71.4301
scaffold_00028	1500000	1600000	100000	1675	98325	6	0	0	0	0	51			43500000	6.10221	0	51.8688
scaffold_00028	1400000	1500000	100000	544	99456	0	2	2	0	4	108			43600000	0	4.02188	108.591
scaffold_00028	1300000	1400000	100000	50	99950	9	1	1	0	2	68			43700000	9.0045	2.001	68.034
scaffold_00028	1200000	1300000	100000	5127	94873	4	0	0	0	0	107			43800000	4.21616	0	112.782
scaffold_00028	1100000	1200000	100000	16708	83292	1	0	0	0	0	72			43900000	1.2006	0	86.4429
scaffold_00028	1000000	1100000	100000	19795	80205	2	0	1	0	1	82			44000000	2.49361	1.24681	102.238
scaffold_00028	900000	1000000	100000	16669	83331	10	0	4	0	4	92			44100000	12.0003	4.80013	110.403
scaffold_00028	800000	900000	100000	5970	94030	2	1	1	0	2	47			44200000	2.12698	2.12698	49.984
scaffold_00028	700000	800000	100000	9015	90985	12	1	1	0	2	53			44300000	13.189	2.19816	58.2514
scaffold_00028	600000	700000	100000	10777	89223	11	0	1	0	1	34			44400000	12.3287	1.12079	38.1068
scaffold_00028	500000	600000	100000	8694	91306	0	2	0	0	2	35			44500000	0	2.19044	38.3326
scaffold_00028	400000	500000	100000	9466	90534	1	0	1	0	1	48			44600000	1.10456	1.10456	53.0188
scaffold_00028	300000	400000	100000	2347	97653	2	0	1	0	1	73			44700000	2.04807	1.02403	74.7545
scaffold_00028	200000	300000	100000	10169	89831	0	0	0	0	0	31			44800000	0	0	34.5092
scaffold_00028	100000	200000	100000	7790	92210	6	1	1	0	2	46			44900000	6.50689	2.16896	49.8861
scaffold_00028	0	100000	100000	7204	92796	12	1	2	0	3	35			45000000	12.9316	3.2329	37.7171
scaffold_00030	1900000	1990510	90510	3540	86970	8	0	3	0	3	62			45100000	9.19857	3.44947	71.289
scaffold_00030	1800000	1900000	100000	16248	83752	4	1	1	0	2	79			45200000	4.77601	2.388	94.3261
scaffold_00030	1700000	1800000	100000	20998	79002	0	0	1	0	1	80			45300000	0	1.26579	101.263
scaffold_00030	1600000	1700000	100000	1784	98216	6	2	3	0	5	102			45400000	6.10898	5.09082	103.853
scaffold_00030	1500000	1600000	100000	19919	80081	10	0	1	0	1	66			45500000	12.4874	1.24874	82.4166
scaffold_00030	1400000	1500000	100000	12883	87117	8	1	2	0	3	99			45600000	9.18305	3.44364	113.64
scaffold_00030	1300000	1400000	100000	3079	96921	4	2	6	2	10	122			45700000	4.12707	10.3177	125.876
scaffold_00030	1200000	1300000	100000	2744	97256	9	0	2	0	2	102			45800000	9.25393	2.05643	104.878
scaffold_00030	1100000	1200000	100000	7743	92257	4	0	1	1	2	38			45900000	4.33571	2.16786	41.1893
scaffold_00030	1000000	1100000	100000	10417	89583	16	0	2	0	2	74			46000000	17.8605	2.23257	82.605
scaffold_00030	900000	1000000	100000	10314	89686	10	0	0	0	0	116			46100000	11.15	0	129.34
scaffold_00030	800000	900000	100000	6832	93168	0	0	1	0	1	78			46200000	0	1.07333	83.7197
scaffold_00030	700000	800000	100000	4748	95252	1	1	1	0	2	75			46300000	1.04985	2.09969	78.7385
scaffold_00030	600000	700000	100000	892	99108	2	1	0	0	1	72			46400000	2.018	1.009	72.648
scaffold_00030	500000	600000	100000	8432	91568	0	2	2	0	4	67			46500000	0	4.36834	73.1697
scaffold_00030	400000	500000	100000	4615	95385	0	0	0	0	0	81			46600000	0	0	84.919
scaffold_00030	300000	400000	100000	7053	92947	14	1	0	0	1	83			46700000	15.0623	1.07588	89.2982
scaffold_00030	200000	300000	100000	2597	97403	12	0	2	0	2	68			46800000	12.3199	2.05332	69.813
scaffold_00030	100000	200000	100000	219	99781	9	0	2	0	2	71			46900000	9.01975	2.00439	71.1558
scaffold_00030	0	100000	100000	16097	83903	4	0	2	0	2	84			47000000	4.76741	2.3837	100.116
scaffold_00084	700000	736794	36794	4433	32361	1	0	0	0	0	3			47100000	3.09014	0	9.27042
scaffold_00084	600000	700000	100000	14998	85002	5	0	0	0	0	29			47200000	5.88221	0	34.1168
scaffold_00084	500000	600000	100000	7937	92063	3	1	0	0	1	31			47300000	3.25864	1.08621	33.6726
scaffold_00084	400000	500000	100000	3226	96774	9	0	0	0	0	17			47400000	9.30002	0	17.5667
scaffold_00084	300000	400000	100000	9594	90406	2	0	0	0	0	37			47500000	2.21224	0	40.9265
scaffold_00084	200000	300000	100000	23170	76830	8	0	4	0	4	59			47600000	10.4126	5.2063	76.7929
scaffold_00084	100000	200000	100000	14027	85973	16	0	0	1	1	52			47700000	18.6105	1.16316	60.4841
scaffold_00084	0	100000	100000	5668	94332	7	0	4	0	4	114			47800000	7.4206	4.24034	120.85
scaffold_00113	400000	438679	38679	12899	25780	0	0	0	0	0	20			47900000	0	0	77.5795
scaffold_00113	300000	400000	100000	29906	70094	1	0	0	0	0	34			48000000	1.42666	0	48.5063
scaffold_00113	200000	300000	100000	17123	82877	4	0	3	0	3	43			48100000	4.82643	3.61982	51.8841
scaffold_00113	100000	200000	100000	9642	90358	1	0	1	0	1	37			48200000	1.10671	1.10671	40.9482
scaffold_00113	0	100000	100000	19993	80007	5	0	0	0	0	54			48300000	6.24945	0	67.4941
scaffold_00018	2400000	2434081	34081	13803	20278	0	0	0	0	0	11			48400000	0	0	54.246
scaffold_00018	2300000	2400000	100000	20845	79155	0	0	2	0	2	36			48500000	0	2.52669	45.4804
scaffold_00018	2200000	2300000	100000	9330	90670	0	0	0	0	0	46			48600000	0	0	50.7334
scaffold_00018	2100000	2200000	100000	2184	97816	1	0	0	1	1	37			48700000	1.02233	1.02233	37.8261
scaffold_00018	2000000	2100000	100000	34246	65754	0	1	2	0	3	38			48800000	0	4.56246	57.7912
scaffold_00018	1900000	2000000	100000	473	99527	0	2	0	0	2	79			48900000	0	2.0095	79.3754
scaffold_00018	1800000	1900000	100000	26	99974	2	2	0	0	2	80			49000000	2.00052	2.00052	80.0208
scaffold_00018	1700000	1800000	100000	1567	98433	6	2	0	0	2	57			49100000	6.09552	2.03184	57.9074
scaffold_00018	1600000	1700000	100000	3085	96915	4	1	1	1	3	52			49200000	4.12733	3.0955	53.6553
scaffold_00018	1500000	1600000	100000	25	99975	1	1	2	0	3	36			49300000	1.00025	3.00075	36.009
scaffold_00018	1400000	1500000	100000	1942	98058	0	3	0	0	3	47			49400000	0	3.05941	47.9308
scaffold_00018	1300000	1400000	100000	12222	87778	2	1	0	0	1	52			49500000	2.27848	1.13924	59.2404
scaffold_00018	1200000	1300000	100000	6677	93323	7	1	2	0	3	43			49600000	7.50083	3.21464	46.0765
scaffold_00018	1100000	1200000	100000	11808	88192	2	0	6	0	5	38			49700000	2.26778	5.66945	43.0878
scaffold_00018	1000000	1100000	100000	20432	79568	8	3	0	1	4	28			49800000	10.0543	5.02715	35.19
scaffold_00018	900000	1000000	100000	21360	78640	1	3	0	0	3	20			49900000	1.27162	3.81485	25.4323
scaffold_00018	800000	900000	100000	4160	95840	1	0	1	0	1	0			50000000	1.04341	1.04341	0
scaffold_00018	700000	800000	100000	12513	87487	0	1	0	0	1	2			50100000	0	1.14303	2.28605
scaffold_00018	600000	700000	100000	2875	97125	1	2	0	0	2	10			50200000	1.0296	2.0592	10.296
scaffold_00018	500000	600000	100000	14875	85125	6	0	1	0	1	83			50300000	7.04846	1.17474	97.5037
scaffold_00018	400000	500000	100000	16806	83194	4	1	3	0	4	35			50400000	4.80804	4.80804	42.0703
scaffold_00018	300000	400000	100000	917	99083	2	1	1	0	2	62			50500000	2.01851	2.01851	62.5738
scaffold_00018	200000	300000	100000	1944	98056	13	0	3	1	4	56			50600000	13.2577	4.0793	57.1102
scaffold_00018	100000	200000	100000	6085	93915	0	4	0	0	4	43			50700000	0	4.25917	45.7861
scaffold_00018	0	100000	100000	3034	96966	0	0	1	0	1	60			50800000	0	1.03129	61.8774
scaffold_00040	1500000	1591355	91355	8412	82943	6	0	1	0	1	17			50900000	7.23388	1.20565	20.496
scaffold_00040	1400000	1500000	100000	2927	97073	12	2	2	0	4	20			51000000	12.3618	4.12061	20.6031
scaffold_00040	1300000	1400000	100000	27629	72371	9	0	0	0	0	30			51100000	12.4359	0	41.4531
scaffold_00040	1200000	1300000	100000	2730	97270	3	0	0	0	0	29			51200000	3.0842	0	29.8139
scaffold_00040	1100000	1200000	100000	36	99964	0	3	0	0	3	16			51300000	0	3.00108	16.0058
scaffold_00040	1000000	1100000	100000	551	99449	5	2	0	0	2	43			51400000	5.0277	2.01108	43.2382
scaffold_00040	900000	1000000	100000	13070	86930	2	0	0	0	0	43			51500000	2.3007	0	49.4651
scaffold_00040	800000	900000	100000	1248	98752	8	0	1	0	1	35			51600000	8.1011	1.01264	35.4423
scaffold_00040	700000	800000	100000	10108	89892	3	0	0	0	0	24			51700000	3.33734	0	26.6987
scaffold_00040	600000	700000	100000	50	99950	4	0	0	0	0	9			51800000	4.002	0	9.0045
scaffold_00040	500000	600000	100000	7097	92903	4	0	0	0	0	33			51900000	4.30557	0	35.5209
scaffold_00040	400000	500000	100000	7637	92363	4	0	0	0	0	45			52000000	4.33074	0	48.7208
scaffold_00040	300000	400000	100000	4181	95819	3	0	0	0	0	90			52100000	3.1309	0	93.9271
scaffold_00040	200000	300000	100000	14152	85848	5	0	3	0	3	51			52200000	5.82425	3.49455	59.4073
scaffold_00040	100000	200000	100000	7340	92660	1	1	1	0	2	68			52300000	1.07921	2.15843	73.3866
scaffold_00040	0	100000	100000	1699	98301	5	0	2	0	2	66			52400000	5.08642	2.03457	67.1407
scaffold_00021	2300000	2327072	27072	0	27072	0	1	1	0	2	25			52500000	0	7.38771	92.3463
scaffold_00021	2200000	2300000	100000	10015	89985	5	0	2	0	2	40			52600000	5.55648	2.22259	44.4519
scaffold_00021	2100000	2200000	100000	4051	95949	5	1	0	0	1	82			52700000	5.2111	1.04222	85.4621
scaffold_00021	2000000	2100000	100000	12634	87366	1	0	0	0	0	52			52800000	1.14461	0	59.5197
scaffold_00021	1900000	2000000	100000	11335	88665	8	2	1	0	3	31			52900000	9.02273	3.38352	34.9631
scaffold_00021	1800000	1900000	100000	1751	98249	6	0	2	0	2	41			53000000	6.10693	2.03564	41.7307
scaffold_00021	1700000	1800000	100000	25	99975	7	5	1	0	6	26			53100000	7.00175	6.0015	26.0065
scaffold_00021	1600000	1700000	100000	3982	96018	1	3	2	0	5	41			53200000	1.04147	5.20736	42.7003
scaffold_00021	1500000	1600000	100000	3454	96546	9	0	0	0	0	11			53300000	9.32198	0	11.3935
scaffold_00021	1400000	1500000	100000	3553	96447	7	0	1	0	1	37			53400000	7.25787	1.03684	38.363
scaffold_00021	1300000	1400000	100000	0	100000	11	0	0	0	0	49			53500000	11	0	49
scaffold_00021	1200000	1300000	100000	0	100000	6	0	1	0	1	37			53600000	6	1	37
scaffold_00021	1100000	1200000	100000	426	99574	10	2	0	2	4	28			53700000	10.0428	4.01711	28.1198
scaffold_00021	1000000	1100000	100000	25	99975	16	1	1	0	2	21			53800000	16.004	2.0005	21.0053
scaffold_00021	900000	1000000	100000	0	100000	4	1	0	0	1	36			53900000	4	1	36
scaffold_00021	800000	900000	100000	0	100000	1	2	0	0	2	51			54000000	1	2	51
scaffold_00021	700000	800000	100000	944	99056	0	1	1	0	2	46			54100000	0	2.01906	46.4384
scaffold_00021	600000	700000	100000	1075	98925	2	0	1	0	1	35			54200000	2.02173	1.01087	35.3803
scaffold_00021	500000	600000	100000	14477	85523	5	0	1	0	1	56			54300000	5.84638	1.16928	65.4795
scaffold_00021	400000	500000	100000	9156	90844	11	0	1	0	1	31			54400000	12.1087	1.10079	34.1244
scaffold_00021	300000	400000	100000	3279	96721	1	1	0	0	1	79			54500000	1.0339	1.0339	81.6782
scaffold_00021	200000	300000	100000	3130	96870	1	1	0	0	1	31			54600000	1.03231	1.03231	32.0017
scaffold_00021	100000	200000	100000	12037	87963	2	0	1	0	1	48			54700000	2.27368	1.13684	54.5684
scaffold_00021	0	100000	100000	7459	92541	3	1	0	0	1	77			54800000	3.24181	1.0806	83.2064
scaffold_00036	1700000	1737740	37740	54	37686	2	0	0	0	0	9			54900000	5.30701	0	23.8815
scaffold_00036	1600000	1700000	100000	6628	93372	8	0	4	0	4	31			55000000	8.56788	4.28394	33.2005
scaffold_00036	1500000	1600000	100000	11501	88499	4	1	1	0	2	30			55100000	4.51983	2.25991	33.8987
scaffold_00036	1400000	1500000	100000	1504	98496	13	1	2	0	3	26			55200000	13.1985	3.04581	26.397
scaffold_00036	1300000	1400000	100000	3027	96973	12	0	0	0	0	15			55300000	12.3746	0	15.4682
scaffold_00036	1200000	1300000	100000	11318	88682	4	0	0	0	0	23			55400000	4.5105	0	25.9354
scaffold_00036	1100000	1200000	100000	914	99086	2	0	2	0	2	16			55500000	2.01845	2.01845	16.1476
scaffold_00036	1000000	1100000	100000	51	99949	5	2	3	0	5	37			55600000	5.00255	5.00255	37.0189
scaffold_00036	900000	1000000	100000	0	100000	3	0	1	0	1	27			55700000	3	1	27
scaffold_00036	800000	900000	100000	945	99055	5	1	1	0	2	30			55800000	5.0477	2.01908	30.2862
scaffold_00036	700000	800000	100000	1864	98136	11	1	0	0	1	28			55900000	11.2089	1.01899	28.5318
scaffold_00036	600000	700000	100000	6930	93070	11	0	1	0	1	47			56000000	11.8191	1.07446	50.4996
scaffold_00036	500000	600000	100000	9457	90543	4	1	2	0	3	10			56100000	4.41779	3.31334	11.0445
scaffold_00036	400000	500000	100000	9157	90843	13	1	0	0	1	28			56200000	14.3104	1.1008	30.8224
scaffold_00036	300000	400000	100000	0	100000	8	0	1	0	1	31			56300000	8	1	31
scaffold_00036	200000	300000	100000	2747	97253	12	1	16	2	13	27			56400000	12.339	13.3672	27.7626
scaffold_00036	100000	200000	100000	11072	88928	9	1	2	0	3	30			56500000	10.1205	3.37352	33.7352
scaffold_00036	0	100000	100000	3485	96515	1	0	2	0	2	37			56600000	1.03611	2.07222	38.336
scaffold_00032	1900000	1942051	42051	0	42051	8	0	0	0	0	8			56700000	19.0245	0	19.0245
scaffold_00032	1800000	1900000	100000	4090	95910	13	0	1	0	1	22			56800000	13.5544	1.04264	22.9382
scaffold_00032	1700000	1800000	100000	2248	97752	6	0	0	0	0	9			56900000	6.13798	0	9.20697
scaffold_00032	1600000	1700000	100000	11398	88602	6	2	1	1	4	23			57000000	6.77186	4.51457	25.9588
scaffold_00032	1500000	1600000	100000	529	99471	10	1	0	0	1	21			57100000	10.0532	1.00532	21.1117
scaffold_00032	1400000	1500000	100000	17331	82669	6	2	0	0	2	12			57200000	7.25786	2.41929	14.5157
scaffold_00032	1300000	1400000	100000	5884	94116	1	3	1	0	4	17			57300000	1.06252	4.25007	18.0628
scaffold_00032	1200000	1300000	100000	1140	98860	1	1	0	0	1	22			57400000	1.01153	1.01153	22.2537
scaffold_00032	1100000	1200000	100000	8941	91059	8	0	2	0	2	22			57500000	8.78551	2.19638	24.1602
scaffold_00032	1000000	1100000	100000	8465	91535	6	5	1	0	6	11			57600000	6.55487	6.55487	12.0173
scaffold_00032	900000	1000000	100000	1603	98397	2	2	1	0	3	21			57700000	2.03258	3.04887	21.3421
scaffold_00032	800000	900000	100000	2685	97315	14	0	1	0	1	8			57800000	14.3863	1.02759	8.22073
scaffold_00032	700000	800000	100000	1288	98712	6	0	0	0	0	15			57900000	6.07829	0	15.1957
scaffold_00032	600000	700000	100000	4768	95232	3	1	0	0	1	25			58000000	3.1502	1.05007	26.2517
scaffold_00032	500000	600000	100000	6963	93037	2	1	0	0	1	29			58100000	2.14968	1.07484	31.1704
scaffold_00032	400000	500000	100000	4302	95698	2	0	0	0	0	30			58200000	2.08991	0	31.3486
scaffold_00032	300000	400000	100000	833	99167	6	1	0	0	1	28			58300000	6.0504	1.0084	28.2352
scaffold_00032	200000	300000	100000	1147	98853	6	1	1	0	2	28			58400000	6.06962	2.02321	28.3249
scaffold_00032	100000	200000	100000	3772	96228	15	0	1	0	1	14			58500000	15.588	1.0392	14.5488
scaffold_00032	0	100000	100000	6274	93726	3	0	0	0	0	36			58600000	3.20082	0	38.4098
scaffold_00135	200000	270198	70198	776	69422	5	1	5	0	6	23			58700000	7.20233	8.64279	33.1307
scaffold_00135	100000	200000	100000	5821	94179	1	0	4	0	4	28			58800000	1.06181	4.24723	29.7306
scaffold_00135	0	100000	100000	12566	87434	2	1	3	0	4	19			58900000	2.28744	4.57488	21.7307
scaffold_00067	900000	962451	62451	6005	56446	4	0	0	0	0	2			59000000	7.08642	0	3.54321
scaffold_00067	800000	900000	100000	25	99975	4	1	2	0	3	22			59100000	4.001	3.00075	22.0055
scaffold_00067	700000	800000	100000	962	99038	5	0	0	0	0	13			59200000	5.04857	0	13.1263
scaffold_00067	600000	700000	100000	5135	94865	3	2	1	0	3	11			59300000	3.16239	3.16239	11.5954
scaffold_00067	500000	600000	100000	930	99070	6	1	3	0	4	10			59400000	6.05632	4.03755	10.0939
scaffold_00067	400000	500000	100000	441	99559	5	0	0	0	0	9			59500000	5.02215	0	9.03987
scaffold_00067	300000	400000	100000	284	99716	11	0	0	0	0	7			59600000	11.0313	0	7.01994
scaffold_00067	200000	300000	100000	16398	83602	4	0	0	0	0	5			59700000	4.78457	0	5.98072
scaffold_00067	100000	200000	100000	21147	78853	6	0	0	0	0	20			59800000	7.6091	0	25.3637
scaffold_00067	0	100000	100000	12747	87253	8	0	0	0	0	16			59900000	9.16874	0	18.3375
scaffold_00009	3500000	3514595	14595	2348	12247	0	0	0	0	0	0			60000000	0	0	0
scaffold_00009	3400000	3500000	100000	11422	88578	4	2	2	1	5	3			60100000	4.51579	5.64474	3.38685
scaffold_00009	3300000	3400000	100000	61	99939	2	1	0	0	1	18			60200000	2.00122	1.00061	18.011
scaffold_00009	3200000	3300000	100000	10194	89806	8	2	1	0	3	22			60300000	8.90809	3.34053	24.4972
scaffold_00009	3100000	3200000	100000	1810	98190	4	0	0	0	0	7			60400000	4.07373	0	7.12904
scaffold_00009	3000000	3100000	100000	3381	96619	12	0	0	0	0	10			60500000	12.4199	0	10.3499
scaffold_00009	2900000	3000000	100000	1173	98827	2	2	0	0	2	9			60600000	2.02374	2.02374	9.10682
scaffold_00009	2800000	2900000	100000	10116	89884	1	0	0	0	0	15			60700000	1.11255	0	16.6882
scaffold_00009	2700000	2800000	100000	7530	92470	9	1	1	0	2	7			60800000	9.73289	2.16286	7.57002
scaffold_00009	2600000	2700000	100000	569	99431	14	0	1	0	1	2			60900000	14.0801	1.00572	2.01145
scaffold_00009	2500000	2600000	100000	1	99999	9	0	0	0	0	1			61000000	9.00009	0	1.00001
scaffold_00009	2400000	2500000	100000	3780	96220	9	1	0	0	1	3			61100000	9.35356	1.03928	3.11785
scaffold_00009	2300000	2400000	100000	25	99975	7	0	0	0	0	4			61200000	7.00175	0	4.001
scaffold_00009	2200000	2300000	100000	3900	96100	7	1	1	0	2	5			61300000	7.28408	2.08117	5.20291
scaffold_00009	2100000	2200000	100000	509	99491	8	1	1	0	2	2			61400000	8.04093	2.01023	2.01023
scaffold_00009	2000000	2100000	100000	103	99897	12	1	0	0	1	12			61500000	12.0124	1.00103	12.0124
scaffold_00009	1900000	2000000	100000	52	99948	6	0	0	0	0	7			61600000	6.00312	0	7.00364
scaffold_00009	1800000	1900000	100000	3959	96041	8	1	1	0	2	4			61700000	8.32978	2.08244	4.16489
scaffold_00009	1700000	1800000	100000	2926	97074	4	1	0	0	1	6			61800000	4.12057	1.03014	6.18085
scaffold_00009	1600000	1700000	100000	5693	94307	13	0	0	0	0	8			61900000	13.7848	0	8.48293
scaffold_00009	1500000	1600000	100000	321	99679	1	1	1	0	2	6			62000000	1.00322	2.00644	6.01932
scaffold_00009	1400000	1500000	100000	1725	98275	0	0	0	0	0	2			62100000	0	0	2.03511
scaffold_00009	1300000	1400000	100000	50	99950	1	1	0	0	1	1			62200000	1.0005	1.0005	1.0005
scaffold_00009	1200000	1300000	100000	4927	95073	0	2	0	0	2	2			62300000	0	2.10365	2.10365
scaffold_00009	1100000	1200000	100000	4105	95895	8	0	0	0	0	4			62400000	8.34246	0	4.17123
scaffold_00009	1000000	1100000	100000	0	100000	11	0	0	0	0	5			62500000	11	0	5
scaffold_00009	900000	1000000	100000	0	100000	6	0	0	1	1	1			62600000	6	1	1
scaffold_00009	800000	900000	100000	4580	95420	4	3	1	0	4	4			62700000	4.19199	4.19199	4.19199
scaffold_00009	700000	800000	100000	7975	92025	17	1	5	0	6	25			62800000	18.4732	6.51997	27.1665
scaffold_00009	600000	700000	100000	0	100000	5	0	1	0	1	4			62900000	5	1	4
scaffold_00009	500000	600000	100000	643	99357	5	1	0	0	1	6			63000000	5.03236	1.00647	6.03883
scaffold_00009	400000	500000	100000	0	100000	6	1	0	0	1	2			63100000	6	1	2
scaffold_00009	300000	400000	100000	0	100000	2	0	0	0	0	2			63200000	2	0	2
scaffold_00009	200000	300000	100000	0	100000	1	0	0	0	0	1			63300000	1	0	1
scaffold_00009	100000	200000	100000	3369	96631	20	5	5	0	8	6			63400000	20.6973	8.27892	6.20919
scaffold_00009	0	100000	100000	75	99925	15	2	3	0	5	26			63500000	15.0113	5.00375	26.0195

## Sheet: 3
Name	Start	End	Length	Ns	Real Length	Genes	Microsatellites	Minisatellites	Satellites	Total Simple Repeats	Tes				Position	Norm Genes	Norm Total Simple Repeats	Norm Tes
scaffold_00057	0	100000	100000	4071	95929	6	1	0	0	1	1				100000	6.25463	1.04244	1.04244
scaffold_00057	100000	200000	100000	3687	96313	0	3	0	0	3	7				200000	0	3.11484	7.26797
scaffold_00057	200000	300000	100000	2651	97349	3	1	0	0	1	13				300000	3.0817	1.02723	13.354
scaffold_00057	300000	400000	100000	5026	94974	14	0	3	0	3	8				400000	14.7409	3.15876	8.42336
scaffold_00057	400000	500000	100000	4923	95077	3	3	0	0	3	16				500000	3.15534	3.15534	16.8285
scaffold_00057	500000	600000	100000	369	99631	2	1	0	0	1	16				600000	2.00741	1.0037	16.0593
scaffold_00057	600000	700000	100000	324	99676	5	2	1	0	3	1				700000	5.01625	3.00975	1.00325
scaffold_00057	700000	800000	100000	25	99975	14	0	0	0	0	3				800000	14.0035	0	3.00075
scaffold_00057	800000	900000	100000	25	99975	6	0	0	0	0	1				900000	6.0015	0	1.00025
scaffold_00057	900000	1000000	100000	222	99778	14	1	1	0	2	6				1000000	14.0311	2.00445	6.01335
scaffold_00057	1000000	1100000	100000	1936	98064	13	2	0	0	2	4				1100000	13.2566	2.03948	4.07897
scaffold_00057	1100000	1190389	90389	773	89616	13	0	0	0	0	7				1200000	14.5063	0	7.81111
scaffold_00006	0	100000	100000	17222	82778	10	1	1	0	2	6				1300000	12.0805	2.4161	7.2483
scaffold_00006	100000	200000	100000	6655	93345	11	1	0	0	1	1				1400000	11.7842	1.07129	1.07129
scaffold_00006	200000	300000	100000	2685	97315	6	1	4	0	5	3				1500000	6.16554	5.13795	3.08277
scaffold_00006	300000	400000	100000	3673	96327	6	3	0	0	3	4				1600000	6.22878	3.11439	4.15252
scaffold_00006	400000	500000	100000	2	99998	4	0	0	0	0	7				1700000	4.00008	0	7.00014
scaffold_00006	500000	600000	100000	0	100000	4	1	1	0	2	11				1800000	4	2	11
scaffold_00006	600000	700000	100000	51	99949	10	0	0	0	0	5				1900000	10.0051	0	5.00255
scaffold_00006	700000	800000	100000	2476	97524	6	0	0	0	0	2				2000000	6.15233	0	2.05078
scaffold_00006	800000	900000	100000	825	99175	2	0	0	0	0	6				2100000	2.01664	0	6.04991
scaffold_00006	900000	1000000	100000	0	100000	12	0	1	0	1	5				2200000	12	1	5
scaffold_00006	1000000	1100000	100000	283	99717	2	0	2	0	2	6				2300000	2.00568	2.00568	6.01703
scaffold_00006	1100000	1200000	100000	6616	93384	7	1	0	0	1	9				2400000	7.49593	1.07085	9.63763
scaffold_00006	1200000	1300000	100000	4625	95375	12	1	2	0	3	5				2500000	12.5819	3.14548	5.24246
scaffold_00006	1300000	1400000	100000	887	99113	5	0	0	0	0	9				2600000	5.04475	0	9.08054
scaffold_00006	1400000	1500000	100000	731	99269	10	0	0	0	0	12				2700000	10.0736	0	12.0884
scaffold_00006	1500000	1600000	100000	1193	98807	10	1	5	0	6	14				2800000	10.1207	6.07244	14.169
scaffold_00006	1600000	1700000	100000	3388	96612	1	0	0	0	0	10				2900000	1.03507	0	10.3507
scaffold_00006	1700000	1800000	100000	1513	98487	13	0	1	0	1	10				3000000	13.1997	1.01536	10.1536
scaffold_00006	1800000	1900000	100000	7683	92317	2	2	0	0	2	10				3100000	2.16645	2.16645	10.8322
scaffold_00006	1900000	2000000	100000	27	99973	5	0	0	0	0	10				3200000	5.00135	0	10.0027
scaffold_00006	2000000	2100000	100000	699	99301	7	0	0	1	1	16				3300000	7.04927	1.00704	16.1126
scaffold_00006	2100000	2200000	100000	4407	95593	8	2	1	0	3	10				3400000	8.36881	3.13831	10.461
scaffold_00006	2200000	2300000	100000	2791	97209	4	0	0	0	0	13				3500000	4.11485	0	13.3732
scaffold_00006	2300000	2400000	100000	25	99975	4	0	1	0	1	14				3600000	4.001	1.00025	14.0035
scaffold_00006	2400000	2500000	100000	430	99570	3	0	1	0	1	27				3700000	3.01296	1.00432	27.1166
scaffold_00006	2500000	2600000	100000	0	100000	3	1	0	0	1	12				3800000	3	1	12
scaffold_00006	2600000	2700000	100000	3242	96758	4	1	0	0	1	11				3900000	4.13403	1.03351	11.3686
scaffold_00006	2700000	2800000	100000	2683	97317	0	1	1	0	2	15				4000000	0	2.05514	15.4135
scaffold_00006	2800000	2900000	100000	1712	98288	10	0	0	0	0	4				4100000	10.1742	0	4.06967
scaffold_00006	2900000	3000000	100000	3140	96860	19	0	2	0	2	4				4200000	19.6159	2.06484	4.12967
scaffold_00006	3000000	3100000	100000	9483	90517	5	0	0	0	0	7				4300000	5.52382	0	7.73335
scaffold_00006	3100000	3200000	100000	510	99490	7	1	0	0	1	11				4400000	7.03588	1.00513	11.0564
scaffold_00006	3200000	3300000	100000	25	99975	2	0	0	0	0	17				4500000	2.0005	0	17.0043
scaffold_00006	3300000	3400000	100000	1577	98423	9	0	0	0	0	25				4600000	9.1442	0	25.4006
scaffold_00006	3400000	3500000	100000	0	100000	3	1	4	0	5	9				4700000	3	5	9
scaffold_00006	3500000	3600000	100000	8857	91143	0	1	2	0	3	8				4800000	0	3.29153	8.77742
scaffold_00006	3600000	3700000	100000	13525	86475	0	0	0	0	0	15				4900000	0	0	17.3461
scaffold_00006	3700000	3800000	100000	8196	91804	8	0	0	0	0	4				5000000	8.71422	0	4.35711
scaffold_00006	3800000	3900000	100000	1237	98763	10	0	4	0	4	11				5100000	10.1252	4.0501	11.1378
scaffold_00006	3900000	4000000	100000	10383	89617	13	0	0	0	0	37				5200000	14.5062	0	41.2868
scaffold_00006	4000000	4100000	100000	9132	90868	8	0	1	0	1	19				5300000	8.80398	1.1005	20.9095
scaffold_00006	4100000	4200000	100000	1942	98058	9	1	1	0	2	37				5400000	9.17824	2.03961	37.7328
scaffold_00006	4200000	4219845	19845	1	19844	5	0	0	0	0	5				5500000	25.1965	0	25.1965
scaffold_00146	0	100000	100000	5758	94242	13	0	0	0	0	60				5600000	13.7943	0	63.6659
scaffold_00146	100000	200000	100000	21675	78325	2	1	0	0	1	75				5700000	2.55346	1.27673	95.7549
scaffold_00146	200000	231450	31450	0	31450	3	0	2	0	2	42				5800000	9.53895	6.3593	133.545
scaffold_00012	0	100000	100000	2329	97671	4	0	0	0	0	11				5900000	4.09538	0	11.2623
scaffold_00012	100000	200000	100000	201	99799	6	1	1	0	2	21				6000000	6.01208	2.00403	21.0423
scaffold_00012	200000	300000	100000	25	99975	4	1	1	0	2	13				6100000	4.001	2.0005	13.0033
scaffold_00012	300000	400000	100000	2552	97448	3	1	0	0	1	20				6200000	3.07856	1.02619	20.5238
scaffold_00012	400000	500000	100000	701	99299	8	2	0	0	2	19				6300000	8.05648	2.01412	19.1341
scaffold_00012	500000	600000	100000	0	100000	2	2	1	0	3	5				6400000	2	3	5
scaffold_00012	600000	700000	100000	77	99923	1	1	0	0	1	19				6500000	1.00077	1.00077	19.0146
scaffold_00012	700000	800000	100000	1953	98047	13	2	0	0	2	18				6600000	13.2589	2.03984	18.3585
scaffold_00012	800000	900000	100000	14951	85049	1	1	0	0	1	19				6700000	1.17579	1.17579	22.3401
scaffold_00012	900000	1000000	100000	20982	79018	3	0	1	0	1	6				6800000	3.7966	1.26553	7.59321
scaffold_00012	1000000	1100000	100000	991	99009	11	0	1	1	2	22				6900000	11.1101	2.02002	22.2202
scaffold_00012	1100000	1200000	100000	0	100000	6	1	5	0	6	20				7000000	6	6	20
scaffold_00012	1200000	1300000	100000	1188	98812	5	0	3	0	3	20				7100000	5.06011	3.03607	20.2405
scaffold_00012	1300000	1400000	100000	6020	93980	7	2	1	0	3	17				7200000	7.44839	3.19217	18.089
scaffold_00012	1400000	1500000	100000	14160	85840	3	0	1	0	1	8				7300000	3.49487	1.16496	9.31966
scaffold_00012	1500000	1600000	100000	1481	98519	0	0	0	1	1	18				7400000	0	1.01503	18.2706
scaffold_00012	1600000	1700000	100000	5263	94737	0	1	0	0	1	15				7500000	0	1.05555	15.8333
scaffold_00012	1700000	1800000	100000	83	99917	4	0	0	0	0	33				7600000	4.00332	0	33.0274
scaffold_00012	1800000	1900000	100000	658	99342	11	2	2	0	4	21				7700000	11.0729	4.02649	21.1391
scaffold_00012	1900000	2000000	100000	0	100000	7	1	2	0	3	23				7800000	7	3	23
scaffold_00012	2000000	2100000	100000	1452	98548	6	0	0	0	0	17				7900000	6.0884	0	17.2505
scaffold_00012	2100000	2200000	100000	11272	88728	3	0	0	0	0	5				8000000	3.38112	0	5.6352
scaffold_00012	2200000	2300000	100000	6418	93582	3	0	16	8	8	14				8100000	3.20574	8.54865	14.9601
scaffold_00012	2300000	2400000	100000	798	99202	7	1	0	0	1	20				8200000	7.05631	1.00804	20.1609
scaffold_00012	2400000	2500000	100000	4749	95251	1	0	0	0	0	13				8300000	1.04986	0	13.6482
scaffold_00012	2500000	2600000	100000	1161	98839	0	0	0	1	1	23				8400000	0	1.01175	23.2702
scaffold_00012	2600000	2700000	100000	162	99838	2	0	0	2	2	6				8500000	2.00325	2.00325	6.00974
scaffold_00012	2700000	2800000	100000	1742	98258	7	0	0	0	0	17				8600000	7.1241	0	17.3014
scaffold_00012	2800000	2900000	100000	1275	98725	4	1	0	0	1	5				8700000	4.05166	1.01291	5.06457
scaffold_00012	2900000	3000000	100000	772	99228	8	0	0	0	0	10				8800000	8.06224	0	10.0778
scaffold_00012	3000000	3035404	35404	0	35404	1	1	0	0	1	3				8900000	2.82454	2.82454	8.47362
scaffold_00042	0	100000	100000	7885	92115	2	1	1	0	2	16				9000000	2.1712	2.1712	17.3696
scaffold_00042	100000	200000	100000	2560	97440	7	0	1	0	1	21				9100000	7.18391	1.02627	21.5517
scaffold_00042	200000	300000	100000	5888	94112	4	0	0	0	0	21				9200000	4.25026	0	22.3138
scaffold_00042	300000	400000	100000	11669	88331	2	0	1	0	1	28				9300000	2.26421	1.13211	31.699
scaffold_00042	400000	500000	100000	27021	72979	2	1	1	0	2	11				9400000	2.74051	2.74051	15.0728
scaffold_00042	500000	600000	100000	14922	85078	2	1	0	0	1	12				9500000	2.35078	1.17539	14.1047
scaffold_00042	600000	700000	100000	5828	94172	6	0	1	0	1	23				9600000	6.37132	1.06189	24.4234
scaffold_00042	700000	800000	100000	2384	97616	5	0	1	1	2	38				9700000	5.12211	2.04884	38.928
scaffold_00042	800000	900000	100000	961	99039	2	2	1	0	3	19				9800000	2.01941	3.02911	19.1844
scaffold_00042	900000	1000000	100000	4924	95076	2	0	1	0	1	21				9900000	2.10358	1.05179	22.0876
scaffold_00042	1000000	1100000	100000	14494	85506	3	1	0	0	1	9				10000000	3.50853	1.16951	10.5256
scaffold_00042	1100000	1200000	100000	1143	98857	1	2	0	0	6	24				10100000	1.01156	6.06937	24.2775
scaffold_00042	1200000	1300000	100000	19983	80017	10	1	1	0	2	26				10200000	12.4973	2.49947	32.4931
scaffold_00042	1300000	1400000	100000	1554	98446	10	0	2	0	2	12				10300000	10.1579	2.03157	12.1894
scaffold_00042	1400000	1500000	100000	10246	89754	5	2	1	0	3	35				10400000	5.57078	3.34247	38.9955
scaffold_00042	1500000	1579480	79480	0	79480	14	0	0	0	0	16				10500000	17.6145	0	20.1309
scaffold_00053	0	100000	100000	14490	85510	2	0	0	0	0	16				10600000	2.33891	0	18.7113
scaffold_00053	100000	200000	100000	410	99590	9	0	0	0	0	24				10700000	9.03705	0	24.0988
scaffold_00053	200000	300000	100000	0	100000	2	3	0	0	3	11				10800000	2	3	11
scaffold_00053	300000	400000	100000	193	99807	2	0	0	0	0	10				10900000	2.00387	0	10.0193
scaffold_00053	400000	500000	100000	9740	90260	1	2	0	0	2	16				11000000	1.10791	2.21582	17.7266
scaffold_00053	500000	600000	100000	2894	97106	0	0	0	0	0	26				11100000	0	0	26.7749
scaffold_00053	600000	700000	100000	1245	98755	3	1	1	0	2	21				11200000	3.03782	2.02521	21.2647
scaffold_00053	700000	800000	100000	5426	94574	0	1	4	0	5	33				11300000	0	5.28687	34.8933
scaffold_00053	800000	900000	100000	277	99723	7	1	0	0	1	21				11400000	7.01944	1.00278	21.0583
scaffold_00053	900000	1000000	100000	12360	87640	9	0	0	0	0	16				11500000	10.2693	0	18.2565
scaffold_00053	1000000	1100000	100000	2749	97251	1	0	3	0	3	26				11600000	1.02827	3.0848	26.7349
scaffold_00053	1100000	1200000	100000	9387	90613	5	2	1	0	3	21				11700000	5.51797	3.31078	23.1755
scaffold_00053	1200000	1295374	95374	3756	91618	4	1	0	0	1	20				11800000	4.36595	1.09149	21.8298
scaffold_00017	0	100000	100000	9368	90632	10	0	1	0	1	27				11900000	11.0336	1.10336	29.7908
scaffold_00017	100000	200000	100000	17587	82413	9	2	0	0	2	23				12000000	10.9206	2.4268	27.9082
scaffold_00017	200000	300000	100000	1940	98060	5	0	0	0	0	20				12100000	5.09892	0	20.3957
scaffold_00017	300000	400000	100000	0	100000	11	0	0	0	0	20				12200000	11	0	20
scaffold_00017	400000	500000	100000	50	99950	10	0	0	0	0	23				12300000	10.005	0	23.0115
scaffold_00017	500000	600000	100000	1451	98549	1	1	0	0	1	35				12400000	1.01472	1.01472	35.5153
scaffold_00017	600000	700000	100000	8372	91628	10	2	0	0	2	8				12500000	10.9137	2.18274	8.73096
scaffold_00017	700000	800000	100000	5594	94406	4	0	1	0	1	20				12600000	4.23702	1.05925	21.1851
scaffold_00017	800000	900000	100000	1649	98351	7	1	1	0	2	20				12700000	7.11737	2.03353	20.3353
scaffold_00017	900000	1000000	100000	4077	95923	9	1	0	0	1	4				12800000	9.38253	1.0425	4.17001
scaffold_00017	1000000	1100000	100000	610	99390	6	1	2	0	3	24				12900000	6.03682	3.01841	24.1473
scaffold_00017	1100000	1200000	100000	0	100000	5	2	2	0	4	12				13000000	5	4	12
scaffold_00017	1200000	1300000	100000	0	100000	5	0	1	0	1	29				13100000	5	1	29
scaffold_00017	1300000	1400000	100000	25	99975	6	0	0	3	3	42				13200000	6.0015	3.00075	42.0105
scaffold_00017	1400000	1500000	100000	655	99345	0	0	0	0	0	60				13300000	0	0	60.3956
scaffold_00017	1500000	1600000	100000	3213	96787	2	0	3	0	3	38				13400000	2.06639	3.09959	39.2615
scaffold_00017	1600000	1700000	100000	25	99975	3	0	0	0	0	22				13500000	3.00075	0	22.0055
scaffold_00017	1700000	1800000	100000	19722	80278	7	0	2	0	2	21				13600000	8.7197	2.49134	26.1591
scaffold_00017	1800000	1900000	100000	618	99382	6	2	1	0	3	18				13700000	6.03731	3.01866	18.1119
scaffold_00017	1900000	2000000	100000	16675	83325	2	1	2	3	6	17				13800000	2.40024	7.20072	20.402
scaffold_00017	2000000	2100000	100000	7100	92900	6	2	0	0	2	29				13900000	6.45856	2.15285	31.2164
scaffold_00017	2100000	2200000	100000	5461	94539	13	0	1	0	1	28				14000000	13.7509	1.05776	29.6174
scaffold_00017	2200000	2300000	100000	27669	72331	0	1	2	0	3	21				14100000	0	4.1476	29.0332
scaffold_00017	2300000	2400000	100000	17125	82875	5	5	1	0	6	11				14200000	6.03318	7.23982	13.273
scaffold_00017	2400000	2453200	53200	1719	51481	12	0	2	0	2	7				14300000	23.3096	3.88493	13.5972
scaffold_00029	0	100000	100000	3669	96331	6	0	2	0	2	46				14400000	6.22852	2.07617	47.752
scaffold_00029	100000	200000	100000	385	99615	2	1	3	0	4	49				14500000	2.00773	4.01546	49.1894
scaffold_00029	200000	300000	100000	222	99778	3	1	0	0	1	32				14600000	3.00667	1.00222	32.0712
scaffold_00029	300000	400000	100000	6721	93279	3	1	0	0	1	16				14700000	3.21616	1.07205	17.1528
scaffold_00029	400000	500000	100000	6577	93423	6	0	1	0	1	24				14800000	6.4224	1.0704	25.6896
scaffold_00029	500000	600000	100000	8524	91476	1	0	3	0	3	14				14900000	1.09318	3.27955	15.3046
scaffold_00029	600000	700000	100000	5215	94785	7	1	1	0	2	26				15000000	7.38513	2.11004	27.4305
scaffold_00029	700000	800000	100000	5557	94443	13	0	1	0	1	33				15100000	13.7649	1.05884	34.9417
scaffold_00029	800000	900000	100000	3348	96652	3	2	0	0	2	38				15200000	3.10392	2.06928	39.3163
scaffold_00029	900000	1000000	100000	5688	94312	1	0	2	0	2	20				15300000	1.06031	2.12062	21.2062
scaffold_00029	1000000	1100000	100000	75	99925	0	1	2	0	3	18				15400000	0	3.00225	18.0135
scaffold_00029	1100000	1200000	100000	2038	97962	9	0	0	0	0	40				15500000	9.18724	0	40.8322
scaffold_00029	1200000	1300000	100000	25	99975	6	2	0	0	2	27				15600000	6.0015	2.0005	27.0068
scaffold_00029	1300000	1400000	100000	25	99975	7	0	0	0	0	29				15700000	7.00175	0	29.0073
scaffold_00029	1400000	1500000	100000	5655	94345	11	0	0	0	0	33				15800000	11.6593	0	34.978
scaffold_00029	1500000	1600000	100000	10721	89279	0	0	0	0	0	21				15900000	0	0	23.5218
scaffold_00029	1600000	1700000	100000	7449	92551	13	2	0	0	2	26				16000000	14.0463	2.16097	28.0926
scaffold_00029	1700000	1800000	100000	11360	88640	19	0	2	0	2	14				16100000	21.435	2.25632	15.7942
scaffold_00029	1800000	1900000	100000	5319	94681	4	1	2	0	3	13				16200000	4.22471	3.16853	13.7303
scaffold_00029	1900000	2000000	100000	3272	96728	9	0	0	0	0	20				16300000	9.30444	0	20.6765
scaffold_00029	2000000	2074802	74802	3273	71529	9	2	1	0	3	29				16400000	12.5823	4.1941	40.543
scaffold_00106	0	100000	100000	16193	83807	13	0	0	0	0	28				16500000	15.5118	0	33.4101
scaffold_00106	100000	200000	100000	10604	89396	17	0	0	0	0	44				16600000	19.0165	0	49.2192
scaffold_00106	200000	300000	100000	12937	87063	6	1	0	0	1	37				16700000	6.89156	1.14859	42.498
scaffold_00106	300000	400000	100000	20013	79987	9	2	0	0	2	33				16800000	11.2518	2.50041	41.2567
scaffold_00106	400000	500000	100000	20677	79323	0	1	0	0	1	29				16900000	0	1.26067	36.5594
scaffold_00106	500000	508607	8607	0	8607	0	0	0	0	0	6				17000000	0	0	69.7107
scaffold_00090	0	100000	100000	5962	94038	8	0	0	0	0	28				17100000	8.5072	0	29.7752
scaffold_00090	100000	200000	100000	3612	96388	7	0	0	0	0	38				17200000	7.26231	0	39.424
scaffold_00090	200000	300000	100000	16729	83271	6	0	1	0	1	46				17300000	7.20539	1.2009	55.2413
scaffold_00090	300000	400000	100000	24180	75820	1	1	0	1	2	57				17400000	1.31891	2.63783	75.1781
scaffold_00090	400000	500000	100000	8788	91212	4	0	1	0	1	29				17500000	4.38539	1.09635	31.7941
scaffold_00090	500000	600000	100000	20841	79159	5	2	0	0	2	29				17600000	6.3164	2.52656	36.6351
scaffold_00090	600000	654006	54006	11789	42217	0	0	0	0	0	12				17700000	0	0	28.4246
scaffold_00025	0	100000	100000	12488	87512	4	0	0	1	1	43				17800000	4.5708	1.1427	49.1361
scaffold_00025	100000	200000	100000	2254	97746	2	1	1	0	2	35				17900000	2.04612	2.04612	35.8071
scaffold_00025	200000	300000	100000	4791	95209	5	0	0	0	0	51				18000000	5.2516	0	53.5664
scaffold_00025	300000	400000	100000	21032	78968	9	2	1	0	3	39				18100000	11.397	3.79901	49.3871
scaffold_00025	400000	500000	100000	19533	80467	8	0	2	0	2	35				18200000	9.94196	2.48549	43.4961
scaffold_00025	500000	600000	100000	4121	95879	8	0	0	3	3	45				18300000	8.34385	3.12894	46.9342
scaffold_00025	600000	700000	100000	2995	97005	6	0	2	0	2	42				18400000	6.18525	2.06175	43.2967
scaffold_00025	700000	800000	100000	285	99715	12	0	1	0	1	25				18500000	12.0343	1.00286	25.0715
scaffold_00025	800000	900000	100000	3177	96823	9	0	0	0	0	49				18600000	9.29531	0	50.6078
scaffold_00025	900000	1000000	100000	13106	86894	5	1	0	0	1	22				18700000	5.75414	1.15083	25.3182
scaffold_00025	1000000	1100000	100000	5117	94883	1	0	2	0	2	24				18800000	1.05393	2.10786	25.2943
scaffold_00025	1100000	1200000	100000	9881	90119	4	0	1	0	1	39				18900000	4.43858	1.10964	43.2761
scaffold_00025	1200000	1300000	100000	9910	90090	7	0	0	0	0	18				19000000	7.77001	0	19.98
scaffold_00025	1300000	1400000	100000	50	99950	3	0	1	0	1	35				19100000	3.0015	1.0005	35.0175
scaffold_00025	1400000	1500000	100000	0	100000	4	2	0	0	2	42				19200000	4	2	42
scaffold_00025	1500000	1600000	100000	2867	97133	2	2	0	0	2	27				19300000	2.05903	2.05903	27.7969
scaffold_00025	1600000	1700000	100000	6758	93242	2	4	0	0	4	27				19400000	2.14496	4.28991	28.9569
scaffold_00025	1700000	1800000	100000	7419	92581	6	2	1	0	3	28				19500000	6.48081	3.24041	30.2438
scaffold_00025	1800000	1900000	100000	26	99974	5	0	0	0	0	18				19600000	5.0013	0	18.0047
scaffold_00025	1900000	2000000	100000	6790	93210	2	1	0	0	1	26				19700000	2.14569	1.07285	27.894
scaffold_00025	2000000	2100000	100000	17693	82307	2	0	0	0	0	100				19800000	2.42993	0	121.496
scaffold_00025	2100000	2200000	100000	15488	84512	0	4	0	0	4	93				19900000	0	4.73306	110.044
scaffold_00025	2200000	2202290	2290	0	2290	0	5	1	0	6	2				20000000	0	6	87.3362
scaffold_00052	0	100000	100000	852	99148	0	0	0	0	0	6				20100000	0	0	6.05156
scaffold_00052	100000	200000	100000	0	100000	14	1	1	0	2	20				20200000	14	2	20
scaffold_00052	200000	300000	100000	25	99975	6	0	0	1	1	18				20300000	6.0015	1.00025	18.0045
scaffold_00052	300000	400000	100000	2485	97515	3	2	0	0	2	19				20400000	3.07645	2.05097	19.4842
scaffold_00052	400000	500000	100000	25	99975	3	0	3	0	3	26				20500000	3.00075	3.00075	26.0065
scaffold_00052	500000	600000	100000	4083	95917	4	1	0	0	1	20				20600000	4.17027	1.04257	20.8514
scaffold_00052	600000	700000	100000	1776	98224	4	0	2	0	2	16				20700000	4.07232	2.03616	16.2893
scaffold_00052	700000	800000	100000	50	99950	1	0	2	0	2	8				20800000	1.0005	2.001	8.004
scaffold_00052	800000	900000	100000	5936	94064	6	1	0	0	1	36				20900000	6.37864	1.06311	38.2718
scaffold_00052	900000	1000000	100000	3439	96561	1	1	0	0	1	31				21000000	1.03561	1.03561	32.1041
scaffold_00052	1000000	1100000	100000	6704	93296	4	1	1	0	2	32				21100000	4.28743	2.14371	34.2994
scaffold_00052	1100000	1200000	100000	4882	95118	3	1	0	0	1	40				21200000	3.15398	1.05133	42.053
scaffold_00052	1200000	1299898	99898	6005	93893	5	1	0	0	1	33				21300000	5.32521	1.06504	35.1464
scaffold_00027	0	100000	100000	12171	87829	8	1	5	0	6	55				21400000	9.10861	6.83146	62.6217
scaffold_00027	100000	200000	100000	5258	94742	6	4	2	0	6	35				21500000	6.33299	6.33299	36.9424
scaffold_00027	200000	300000	100000	0	100000	18	2	1	0	3	18				21600000	18	3	18
scaffold_00027	300000	400000	100000	3911	96089	6	1	0	0	1	32				21700000	6.24421	1.0407	33.3025
scaffold_00027	400000	500000	100000	0	100000	2	0	0	0	0	47				21800000	2	0	47
scaffold_00027	500000	600000	100000	2486	97514	5	2	3	0	5	23				21900000	5.12747	5.12747	23.5864
scaffold_00027	600000	700000	100000	3618	96382	1	0	0	0	0	20				22000000	1.03754	0	20.7508
scaffold_00027	700000	800000	100000	3677	96323	4	1	0	0	1	29				22100000	4.15269	1.03817	30.107
scaffold_00027	800000	900000	100000	77	99923	4	0	0	0	0	40				22200000	4.00308	0	40.0308
scaffold_00027	900000	1000000	100000	0	100000	9	0	1	0	1	34				22300000	9	1	34
scaffold_00027	1000000	1100000	100000	0	100000	9	0	3	0	3	30				22400000	9	3	30
scaffold_00027	1100000	1200000	100000	0	100000	5	0	0	0	0	29				22500000	5	0	29
scaffold_00027	1200000	1300000	100000	0	100000	1	1	0	0	1	38				22600000	1	1	38
scaffold_00027	1300000	1400000	100000	386	99614	4	1	0	0	1	17				22700000	4.0155	1.00387	17.0659
scaffold_00027	1400000	1500000	100000	8080	91920	2	3	0	0	3	13				22800000	2.17581	3.26371	14.1427
scaffold_00027	1500000	1600000	100000	0	100000	1	0	6	0	6	16				22900000	1	6	16
scaffold_00027	1600000	1700000	100000	16991	83009	5	2	0	0	2	31				23000000	6.02344	2.40938	37.3453
scaffold_00027	1700000	1800000	100000	1877	98123	3	0	0	0	0	13				23100000	3.05739	0	13.2487
scaffold_00027	1800000	1900000	100000	788	99212	7	1	1	0	2	17				23200000	7.0556	2.01589	17.135
scaffold_00027	1900000	2000000	100000	1550	98450	2	0	2	0	2	30				23300000	2.03149	2.03149	30.4723
scaffold_00027	2000000	2100000	100000	2654	97346	1	2	1	0	3	17				23400000	1.02726	3.08179	17.4635
scaffold_00027	2100000	2102516	2516	0	2516	0	1	4	0	5	1				23500000	0	5	39.7456
scaffold_00007	0	100000	100000	6919	93081	9	0	0	0	0	18				23600000	9.669	0	19.338
scaffold_00007	100000	200000	100000	1994	98006	9	0	0	0	0	49				23700000	9.18311	0	49.9969
scaffold_00007	200000	300000	100000	14034	85966	1	0	1	0	1	17				23800000	1.16325	1.16325	19.7753
scaffold_00007	300000	400000	100000	10225	89775	5	0	0	0	0	39				23900000	5.56948	0	43.4419
scaffold_00007	400000	500000	100000	13977	86023	10	1	0	0	1	23				24000000	11.6248	1.16248	26.737
scaffold_00007	500000	600000	100000	10304	89696	4	0	0	0	0	27				24100000	4.45951	0	30.1017
scaffold_00007	600000	700000	100000	12365	87635	5	0	0	0	0	51				24200000	5.70548	0	58.1959
scaffold_00007	700000	800000	100000	6980	93020	2	1	1	0	2	54				24300000	2.15008	2.15008	58.052
scaffold_00007	800000	900000	100000	2831	97169	4	0	1	0	1	28				24400000	4.11654	1.02913	28.8158
scaffold_00007	900000	1000000	100000	3220	96780	0	1	0	0	1	15				24500000	0	1.03327	15.4991
scaffold_00007	1000000	1100000	100000	26	99974	8	0	0	0	0	28				24600000	8.00208	0	28.0073
scaffold_00007	1100000	1200000	100000	2583	97417	1	1	0	1	2	18				24700000	1.02651	2.05303	18.4773
scaffold_00007	1200000	1300000	100000	3424	96576	1	0	0	0	0	14				24800000	1.03545	0	14.4964
scaffold_00007	1300000	1400000	100000	12307	87693	0	0	0	0	0	46				24900000	0	0	52.4557
scaffold_00007	1400000	1500000	100000	7094	92906	2	0	0	0	0	47				25000000	2.15271	0	50.5888
scaffold_00007	1500000	1600000	100000	16830	83170	7	3	0	1	4	56				25100000	8.4165	4.80943	67.332
scaffold_00007	1600000	1700000	100000	12603	87397	4	1	3	0	4	34				25200000	4.57682	4.57682	38.9029
scaffold_00007	1700000	1800000	100000	8278	91722	2	0	1	0	1	35				25300000	2.1805	1.09025	38.1588
scaffold_00007	1800000	1900000	100000	308	99692	4	1	0	0	1	46				25400000	4.01236	1.00309	46.1421
scaffold_00007	1900000	2000000	100000	8980	91020	6	0	1	0	1	23				25500000	6.59196	1.09866	25.2692
scaffold_00007	2000000	2100000	100000	794	99206	5	1	1	2	4	26				25600000	5.04002	4.03201	26.2081
scaffold_00007	2100000	2200000	100000	1063	98937	3	0	1	0	1	48				25700000	3.03223	1.01074	48.5157
scaffold_00007	2200000	2300000	100000	25	99975	1	1	0	0	1	43				25800000	1.00025	1.00025	43.0108
scaffold_00007	2300000	2400000	100000	1090	98910	9	0	0	0	0	26				25900000	9.09918	0	26.2865
scaffold_00007	2400000	2500000	100000	4732	95268	5	1	0	0	1	55				26000000	5.24835	1.04967	57.7319
scaffold_00007	2500000	2600000	100000	53	99947	1	1	0	0	1	26				26100000	1.00053	1.00053	26.0138
scaffold_00007	2600000	2700000	100000	118	99882	0	0	2	0	2	46				26200000	0	2.00236	46.0543
scaffold_00007	2700000	2800000	100000	3702	96298	1	1	1	0	2	47				26300000	1.03844	2.07689	48.8068
scaffold_00007	2800000	2900000	100000	2050	97950	4	2	1	0	3	9				26400000	4.08372	3.06279	9.18836
scaffold_00007	2900000	3000000	100000	450	99550	4	3	0	0	3	6				26500000	4.01808	3.01356	6.02712
scaffold_00007	3000000	3100000	100000	1589	98411	6	2	0	0	2	54				26600000	6.09688	2.03229	54.8719
scaffold_00007	3100000	3200000	100000	933	99067	2	1	1	0	2	28				26700000	2.01884	2.01884	28.2637
scaffold_00007	3200000	3300000	100000	3642	96358	8	0	0	0	0	31				26800000	8.30237	0	32.1717
scaffold_00007	3300000	3400000	100000	4975	95025	5	0	0	0	0	46				26900000	5.26177	0	48.4083
scaffold_00007	3400000	3500000	100000	789	99211	0	0	0	0	0	21				27000000	0	0	21.167
scaffold_00007	3500000	3600000	100000	0	100000	3	2	0	0	2	24				27100000	3	2	24
scaffold_00007	3600000	3700000	100000	0	100000	9	2	1	0	3	57				27200000	9	3	57
scaffold_00007	3700000	3800000	100000	10774	89226	0	1	4	0	5	67				27300000	0	5.60375	75.0902
scaffold_00007	3800000	3900000	100000	5004	94996	3	0	4	0	4	44				27400000	3.15803	4.2107	46.3177
scaffold_00007	3900000	4000000	100000	20951	79049	1	0	0	0	0	47				27500000	1.26504	0	59.4568
scaffold_00007	4000000	4015228	15228	26	15202	3	0	1	0	1	12				27600000	19.7342	6.57808	78.937
scaffold_00041	0	100000	100000	7974	92026	11	0	1	0	1	50				27700000	11.9531	1.08665	54.3325
scaffold_00041	100000	200000	100000	12817	87183	6	1	2	0	3	50				27800000	6.88208	3.44104	57.3506
scaffold_00041	200000	300000	100000	19818	80182	4	0	3	0	3	61				27900000	4.98865	3.74149	76.0769
scaffold_00041	300000	400000	100000	12201	87799	3	1	0	0	1	41				28000000	3.4169	1.13897	46.6976
scaffold_00041	400000	500000	100000	4817	95183	9	3	2	1	6	65				28100000	9.45547	6.30365	68.2895
scaffold_00041	500000	600000	100000	7259	92741	14	2	1	0	3	46				28200000	15.0958	3.23482	49.6005
scaffold_00041	600000	700000	100000	135	99865	8	0	2	0	2	51				28300000	8.01081	2.0027	51.0689
scaffold_00041	700000	800000	100000	445	99555	3	1	0	0	1	74				28400000	3.01341	1.00447	74.3308
scaffold_00041	800000	900000	100000	1547	98453	13	1	2	1	4	62				28500000	13.2043	4.06285	62.9742
scaffold_00041	900000	1000000	100000	50	99950	2	0	1	0	1	45				28600000	2.001	1.0005	45.0225
scaffold_00041	1000000	1100000	100000	85	99915	1	1	0	0	1	47				28700000	1.00085	1.00085	47.04
scaffold_00041	1100000	1200000	100000	3829	96171	6	0	0	0	0	52				28800000	6.23889	0	54.0704
scaffold_00041	1200000	1300000	100000	1716	98284	3	1	0	0	1	46				28900000	3.05238	1.01746	46.8031
scaffold_00041	1300000	1400000	100000	53	99947	10	0	0	0	0	82				29000000	10.0053	0	82.0435
scaffold_00041	1400000	1500000	100000	245	99755	7	1	0	0	1	73				29100000	7.01719	1.00246	73.1793
scaffold_00041	1500000	1581406	81406	7879	73527	9	1	3	0	4	38				29200000	12.2404	5.44018	51.6817
scaffold_00019	0	100000	100000	25	99975	11	1	2	0	3	30				29300000	11.0028	3.00075	30.0075
scaffold_00019	100000	200000	100000	3145	96855	5	2	1	0	3	39				29400000	5.16236	3.09741	40.2664
scaffold_00019	200000	300000	100000	4410	95590	6	0	0	0	0	41				29500000	6.27681	0	42.8915
scaffold_00019	300000	400000	100000	0	100000	12	0	0	0	0	38				29600000	12	0	38
scaffold_00019	400000	500000	100000	4488	95512	7	1	1	1	3	33				29700000	7.32892	3.14097	34.5506
scaffold_00019	500000	600000	100000	0	100000	1	0	0	0	0	18				29800000	1	0	18
scaffold_00019	600000	700000	100000	4281	95719	10	1	2	0	3	66				29900000	10.4472	3.13417	68.9518
scaffold_00019	700000	800000	100000	3572	96428	14	0	1	0	1	29				30000000	14.5186	1.03704	30.0743
scaffold_00019	800000	900000	100000	2680	97320	6	2	0	0	2	56				30100000	6.16523	2.05508	57.5421
scaffold_00019	900000	1000000	100000	27	99973	6	1	0	0	1	42				30200000	6.00162	1.00027	42.0113
scaffold_00019	1000000	1100000	100000	1574	98426	5	0	2	0	2	63				30300000	5.07996	2.03198	64.0075
scaffold_00019	1100000	1200000	100000	11751	88249	4	0	0	0	0	55				30400000	4.53263	0	62.3237
scaffold_00019	1200000	1300000	100000	7363	92637	5	0	1	0	1	56				30500000	5.39741	1.07948	60.451
scaffold_00019	1300000	1400000	100000	6208	93792	8	0	0	0	0	48				30600000	8.52951	0	51.1771
scaffold_00019	1400000	1500000	100000	5000	95000	1	1	1	0	2	84				30700000	1.05263	2.10526	88.4211
scaffold_00019	1500000	1600000	100000	19159	80841	4	0	2	0	2	37				30800000	4.94798	2.47399	45.7689
scaffold_00019	1600000	1700000	100000	110	99890	1	0	0	0	0	58				30900000	1.0011	0	58.0639
scaffold_00019	1700000	1800000	100000	1179	98821	0	0	0	0	0	47				31000000	0	0	47.5607
scaffold_00019	1800000	1900000	100000	1298	98702	5	1	0	0	1	45				31100000	5.06575	1.01315	45.5918
scaffold_00019	1900000	2000000	100000	2712	97288	3	0	0	0	0	41				31200000	3.08363	0	42.1429
scaffold_00019	2000000	2100000	100000	1203	98797	2	0	0	0	0	64				31300000	2.02435	0	64.7793
scaffold_00019	2100000	2200000	100000	50	99950	4	4	0	0	4	53				31400000	4.002	4.002	53.0265
scaffold_00019	2200000	2300000	100000	492	99508	7	0	0	0	0	23				31500000	7.03461	0	23.1137
scaffold_00019	2300000	2358289	58289	4481	53808	3	0	0	0	0	19				31600000	5.57538	0	35.3107
scaffold_00050	0	100000	100000	3105	96895	10	0	0	0	0	17				31700000	10.3204	0	17.5448
scaffold_00050	100000	200000	100000	16897	83103	1	1	1	1	3	57				31800000	1.20333	3.60998	68.5896
scaffold_00050	200000	300000	100000	5805	94195	3	0	0	0	0	45				31900000	3.18488	0	47.7732
scaffold_00050	300000	400000	100000	170	99830	10	3	1	0	4	49				32000000	10.017	4.00681	49.0834
scaffold_00050	400000	500000	100000	17883	82117	2	0	0	0	0	45				32100000	2.43555	0	54.7999
scaffold_00050	500000	600000	100000	12036	87964	0	0	1	0	1	63				32200000	0	1.13683	71.6202
scaffold_00050	600000	700000	100000	7391	92609	3	1	0	0	1	20				32300000	3.23943	1.07981	21.5962
scaffold_00050	700000	800000	100000	8196	91804	3	0	1	0	1	38				32400000	3.26783	1.08928	41.3925
scaffold_00050	800000	900000	100000	6744	93256	1	0	1	0	1	66				32500000	1.07232	1.07232	70.7729
scaffold_00050	900000	1000000	100000	2082	97918	7	0	0	0	0	54				32600000	7.14884	0	55.1482
scaffold_00050	1000000	1100000	100000	570	99430	10	1	0	0	1	49				32700000	10.0573	1.00573	49.2809
scaffold_00050	1100000	1200000	100000	50	99950	19	0	3	0	3	33				32800000	19.0095	3.0015	33.0165
scaffold_00050	1200000	1300000	100000	12259	87741	2	2	1	0	3	49				32900000	2.27944	3.41915	55.8462
scaffold_00050	1300000	1312856	12856	3209	9647	0	0	0	0	0	5				33000000	0	0	51.8296
scaffold_00055	0	100000	100000	4239	95761	13	1	0	0	1	27				33100000	13.5755	1.04427	28.1952
scaffold_00055	100000	200000	100000	9071	90929	8	0	1	0	1	21				33200000	8.79807	1.09976	23.0949
scaffold_00055	200000	300000	100000	8977	91023	13	1	0	0	1	23				33300000	14.2821	1.09862	25.2683
scaffold_00055	300000	400000	100000	2268	97732	6	1	1	0	2	19				33400000	6.13924	2.04641	19.4409
scaffold_00055	400000	500000	100000	2390	97610	9	2	1	1	4	13				33500000	9.22037	4.09794	13.3183
scaffold_00055	500000	600000	100000	2554	97446	3	1	0	0	1	30				33600000	3.07863	1.02621	30.7863
scaffold_00055	600000	700000	100000	10324	89676	1	0	1	0	1	15				33700000	1.11513	1.11513	16.7269
scaffold_00055	700000	800000	100000	1853	98147	1	1	0	0	1	23				33800000	1.01888	1.01888	23.4342
scaffold_00055	800000	900000	100000	1882	98118	3	0	0	0	0	14				33900000	3.05754	0	14.2685
scaffold_00055	900000	1000000	100000	2183	97817	8	1	1	0	2	33				34000000	8.17854	2.04463	33.7365
scaffold_00055	1000000	1100000	100000	4004	95996	9	0	1	0	1	28				34100000	9.37539	1.04171	29.1679
scaffold_00055	1100000	1200000	100000	2179	97821	15	1	7	0	5	45				34200000	15.3341	5.11138	46.0024
scaffold_00055	1200000	1245807	45807	2742	43065	0	2	0	0	2	11				34300000	0	4.64414	25.5428
scaffold_00037	0	100000	100000	8536	91464	5	0	2	0	2	42				34400000	5.46663	2.18665	45.9197
scaffold_00037	100000	200000	100000	9417	90583	5	1	0	0	1	45				34500000	5.5198	1.10396	49.6782
scaffold_00037	200000	300000	100000	16116	83884	1	0	1	0	1	5				34600000	1.19212	1.19212	5.96061
scaffold_00037	300000	400000	100000	7405	92595	8	0	0	0	0	52				34700000	8.63978	0	56.1585
scaffold_00037	400000	500000	100000	359	99641	0	1	0	0	1	71				34800000	0	1.0036	71.2558
scaffold_00037	500000	600000	100000	444	99556	4	1	0	0	1	55				34900000	4.01784	1.00446	55.2453
scaffold_00037	600000	700000	100000	213	99787	4	0	0	0	0	43				35000000	4.00854	0	43.0918
scaffold_00037	700000	800000	100000	7462	92538	0	1	0	0	1	106				35100000	0	1.08064	114.548
scaffold_00037	800000	900000	100000	11227	88773	1	2	0	0	2	50				35200000	1.12647	2.25294	56.3234
scaffold_00037	900000	1000000	100000	4100	95900	0	4	1	0	5	63				35300000	0	5.21376	65.6934
scaffold_00037	1000000	1100000	100000	25	99975	1	3	0	0	3	55				35400000	1.00025	3.00075	55.0138
scaffold_00037	1100000	1200000	100000	2642	97358	1	1	1	0	2	78				35500000	1.02714	2.05427	80.1167
scaffold_00037	1200000	1300000	100000	955	99045	1	0	0	0	0	69				35600000	1.00964	0	69.6653
scaffold_00037	1300000	1400000	100000	3777	96223	0	3	0	0	3	60				35700000	0	3.11776	62.3552
scaffold_00037	1400000	1500000	100000	3479	96521	0	1	0	0	1	55				35800000	0	1.03604	56.9824
scaffold_00037	1500000	1600000	100000	100	99900	0	3	1	0	4	43				35900000	0	4.004	43.043
scaffold_00037	1600000	1690795	90795	3061	87734	0	1	1	0	2	75				36000000	0	2.27962	85.4857
scaffold_00065	0	100000	100000	6492	93508	10	0	0	0	0	62				36100000	10.6943	0	66.3045
scaffold_00065	100000	200000	100000	1678	98322	3	0	0	0	0	22				36200000	3.0512	0	22.3755
scaffold_00065	200000	300000	100000	11354	88646	0	0	0	0	0	54				36300000	0	0	60.9165
scaffold_00065	300000	400000	100000	25	99975	1	2	1	0	3	14				36400000	1.00025	3.00075	14.0035
scaffold_00065	400000	500000	100000	766	99234	11	2	0	0	2	40				36500000	11.0849	2.01544	40.3088
scaffold_00065	500000	600000	100000	11926	88074	9	0	0	0	0	23				36600000	10.2187	0	26.1144
scaffold_00065	600000	700000	100000	17670	82330	2	1	0	0	1	68				36700000	2.42925	1.21462	82.5944
scaffold_00065	700000	800000	100000	5388	94612	7	0	0	0	0	35				36800000	7.39864	0	36.9932
scaffold_00065	800000	900000	100000	6180	93820	5	1	5	0	6	48				36900000	5.32935	6.39522	51.1618
scaffold_00065	900000	973771	73771	1155	72616	7	0	0	0	0	39				37000000	9.63975	0	53.7072
scaffold_00059	0	100000	100000	25	99975	2	2	1	0	3	42				37100000	2.0005	3.00075	42.0105
scaffold_00059	100000	200000	100000	571	99429	5	0	0	0	0	29				37200000	5.02871	0	29.1665
scaffold_00059	200000	300000	100000	0	100000	7	0	0	0	0	32				37300000	7	0	32
scaffold_00059	300000	400000	100000	3171	96829	8	3	0	0	3	48				37400000	8.26199	3.09825	49.5719
scaffold_00059	400000	500000	100000	1219	98781	5	0	1	0	1	71				37500000	5.0617	1.01234	71.8762
scaffold_00059	500000	600000	100000	0	100000	1	2	0	0	2	96				37600000	1	2	96
scaffold_00059	600000	700000	100000	536	99464	1	1	1	0	2	84				37700000	1.00539	2.01078	84.4527
scaffold_00059	700000	800000	100000	316	99684	12	0	1	0	1	62				37800000	12.038	1.00317	62.1965
scaffold_00059	800000	900000	100000	3074	96926	7	3	0	0	3	47				37900000	7.222	3.09514	48.4906
scaffold_00059	900000	1000000	100000	4415	95585	3	1	1	0	2	50				38000000	3.13857	2.09238	52.3095
scaffold_00059	1000000	1100000	100000	5700	94300	9	0	0	0	0	43				38100000	9.54401	0	45.5992
scaffold_00059	1100000	1145648	45648	2	45646	3	1	2	1	4	24				38200000	6.57232	8.76309	52.5785
scaffold_00105	0	100000	100000	9321	90679	8	0	0	0	0	45				38300000	8.82233	0	49.6256
scaffold_00105	100000	200000	100000	17316	82684	14	0	0	0	0	33				38400000	16.9319	0	39.911
scaffold_00105	200000	300000	100000	2661	97339	8	1	2	0	3	49				38500000	8.2187	3.08201	50.3395
scaffold_00105	300000	400000	100000	4740	95260	9	2	1	0	3	53				38600000	9.44783	3.14928	55.6372
scaffold_00105	400000	500000	100000	5521	94479	13	1	0	0	1	104				38700000	13.7597	1.05844	110.077
scaffold_00105	500000	522018	22018	5337	16681	2	0	0	0	0	10				38800000	11.9897	0	59.9484
scaffold_00062	1100000	1115343	15343	1293	14050	6	1	0	0	1	10				38900000	42.7046	7.11744	71.1744
scaffold_00062	1000000	1100000	100000	6410	93590	11	0	0	0	0	37				39000000	11.7534	0	39.5341
scaffold_00062	900000	1000000	100000	6483	93517	7	3	1	0	4	24				39100000	7.48527	4.2773	25.6638
scaffold_00062	800000	900000	100000	18836	81164	9	1	1	0	2	51				39200000	11.0887	2.46415	62.8357
scaffold_00062	700000	800000	100000	17241	82759	2	5	2	0	7	59				39300000	2.41666	8.45829	71.2913
scaffold_00062	600000	700000	100000	14057	85943	7	0	0	0	0	42				39400000	8.14493	0	48.8696
scaffold_00062	500000	600000	100000	2993	97007	20	0	1	1	2	36				39500000	20.6171	2.06171	37.1107
scaffold_00062	400000	500000	100000	25	99975	12	0	1	0	1	41				39600000	12.003	1.00025	41.0103
scaffold_00062	300000	400000	100000	25	99975	11	2	4	0	6	43				39700000	11.0028	6.0015	43.0108
scaffold_00062	200000	300000	100000	4475	95525	7	1	1	0	2	59				39800000	7.32792	2.09369	61.7639
scaffold_00062	100000	200000	100000	840	99160	7	3	4	0	7	59				39900000	7.0593	7.0593	59.4998
scaffold_00062	0	100000	100000	6402	93598	1	0	4	1	5	55				40000000	1.0684	5.34199	58.7619
scaffold_00121	300000	352369	52369	6234	46135	5	0	1	0	1	50				40100000	10.8378	2.16755	108.378
scaffold_00121	200000	300000	100000	313	99687	9	0	0	0	0	80				40200000	9.02826	0	80.2512
scaffold_00121	100000	200000	100000	7346	92654	10	1	3	0	4	66				40300000	10.7928	4.31714	71.2328
scaffold_00121	0	100000	100000	42396	57604	2	0	0	0	0	69				40400000	3.47198	0	119.783
scaffold_01107	0	3313	3313	0	3313	1	0	0	0	0	2				40500000	30.1841	0	60.3682
scaffold_00136	200000	256842	56842	69	56773	12	0	0	0	0	19				40600000	21.1368	0	33.4666
scaffold_00136	100000	200000	100000	2995	97005	8	2	1	1	4	47				40700000	8.247	4.1235	48.4511
scaffold_00136	0	100000	100000	5272	94728	9	1	0	0	1	36				40800000	9.50089	1.05565	38.0035
scaffold_00111	400000	457603	57603	4243	53360	4	0	1	0	1	42				40900000	7.49625	1.87406	78.7106
scaffold_00111	300000	400000	100000	471	99529	6	0	0	0	0	55				41000000	6.02839	0	55.2603
scaffold_00111	200000	300000	100000	973	99027	12	0	1	0	1	64				41100000	12.1179	1.00983	64.6288
scaffold_00111	100000	200000	100000	16826	83174	4	2	0	0	2	48				41200000	4.8092	2.4046	57.7103
scaffold_00111	0	100000	100000	21146	78854	5	0	3	0	3	42				41300000	6.34083	3.8045	53.263
scaffold_00070	900000	937869	37869	5450	32419	4	0	0	0	0	6				41400000	12.3384	0	18.5077
scaffold_00070	800000	900000	100000	13211	86789	0	0	0	0	0	24				41500000	0	0	27.6533
scaffold_00070	700000	800000	100000	13783	86217	6	0	1	0	1	15				41600000	6.95918	1.15986	17.398
scaffold_00070	600000	700000	100000	7185	92815	1	0	0	0	0	7				41700000	1.07741	0	7.54188
scaffold_00070	500000	600000	100000	14803	85197	0	1	1	0	2	12				41800000	0	2.3475	14.085
scaffold_00070	400000	500000	100000	6059	93941	7	1	3	0	4	19				41900000	7.45149	4.25799	20.2255
scaffold_00070	300000	400000	100000	1832	98168	0	2	0	0	2	10				42000000	0	2.03732	10.1866
scaffold_00070	200000	300000	100000	5708	94292	3	3	0	0	3	28				42100000	3.18161	3.18161	29.695
scaffold_00070	100000	200000	100000	9953	90047	4	1	2	0	3	18				42200000	4.44212	3.33159	19.9896
scaffold_00070	0	100000	100000	2805	97195	8	0	1	0	1	22				42300000	8.23088	1.02886	22.6349
scaffold_00045	1400000	1432165	32165	25	32140	1	1	0	0	1	5				42400000	3.11139	3.11139	15.5569
scaffold_00045	1300000	1400000	100000	26	99974	1	0	5	0	5	14				42500000	1.00026	5.0013	14.0036
scaffold_00045	1200000	1300000	100000	25	99975	5	0	0	0	0	24				42600000	5.00125	0	24.006
scaffold_00045	1100000	1200000	100000	34	99966	13	0	0	0	0	37				42700000	13.0044	0	37.0126
scaffold_00045	1000000	1100000	100000	404	99596	6	3	0	0	3	39				42800000	6.02434	3.01217	39.1582
scaffold_00045	900000	1000000	100000	1739	98261	6	0	1	0	1	33				42900000	6.10619	1.0177	33.584
scaffold_00045	800000	900000	100000	4923	95077	4	3	0	0	3	40				43000000	4.20712	3.15534	42.0712
scaffold_00045	700000	800000	100000	3694	96306	5	0	1	0	1	15				43100000	5.19178	1.03836	15.5754
scaffold_00045	600000	700000	100000	50	99950	7	5	0	0	5	14				43200000	7.0035	5.0025	14.007
scaffold_00045	500000	600000	100000	0	100000	3	2	0	0	2	26				43300000	3	2	26
scaffold_00045	400000	500000	100000	45	99955	2	2	0	0	2	31				43400000	2.0009	2.0009	31.014
scaffold_00045	300000	400000	100000	25	99975	7	0	1	0	1	19				43500000	7.00175	1.00025	19.0048
scaffold_00045	200000	300000	100000	25	99975	9	0	0	0	0	36				43600000	9.00225	0	36.009
scaffold_00045	100000	200000	100000	915	99085	17	0	1	0	1	29				43700000	17.157	1.00923	29.2678
scaffold_00045	0	100000	100000	8391	91609	2	0	1	0	1	25				43800000	2.18319	1.0916	27.2899
scaffold_00083	700000	761370	61370	2044	59326	2	0	0	0	0	6				43900000	3.3712	0	10.1136
scaffold_00083	600000	700000	100000	3639	96361	21	0	1	0	1	22				44000000	21.793	1.03776	22.8308
scaffold_00083	500000	600000	100000	296	99704	7	1	1	0	2	35				44100000	7.02078	2.00594	35.1039
scaffold_00083	400000	500000	100000	2650	97350	2	0	6	0	6	39				44200000	2.05444	6.16333	40.0616
scaffold_00083	300000	400000	100000	0	100000	12	1	1	0	2	36				44300000	12	2	36
scaffold_00083	200000	300000	100000	0	100000	2	0	0	0	0	28				44400000	2	0	28
scaffold_00083	100000	200000	100000	565	99435	0	1	0	0	1	25				44500000	0	1.00568	25.1421
scaffold_00083	0	100000	100000	2275	97725	2	0	0	0	0	27				44600000	2.04656	0	27.6285
scaffold_00110	400000	466204	66204	10656	55548	5	2	0	0	2	14				44700000	9.00122	3.60049	25.2034
scaffold_00110	300000	400000	100000	7537	92463	8	0	0	0	0	18				44800000	8.65211	0	19.4672
scaffold_00110	200000	300000	100000	6142	93858	12	1	0	0	1	20				44900000	12.7853	1.06544	21.3088
scaffold_00110	100000	200000	100000	17485	82515	4	0	1	0	1	28				45000000	4.8476	1.2119	33.9332
scaffold_00110	0	100000	100000	20353	79647	2	0	0	0	0	21				45100000	2.51108	0	26.3663
scaffold_00072	800000	881775	81775	0	81775	8	2	0	0	2	30				45200000	9.78294	2.44574	36.686
scaffold_00072	700000	800000	100000	12200	87800	6	0	0	0	0	12				45300000	6.83371	0	13.6674
scaffold_00072	600000	700000	100000	10472	89528	7	0	3	0	3	24				45400000	7.81878	3.35091	26.8073
scaffold_00072	500000	600000	100000	7240	92760	5	4	1	0	5	20				45500000	5.39025	5.39025	21.561
scaffold_00072	400000	500000	100000	1041	98959	11	1	0	0	1	33				45600000	11.1157	1.01052	33.3471
scaffold_00072	300000	400000	100000	3827	96173	12	1	3	0	4	13				45700000	12.4775	4.15917	13.5173
scaffold_00072	200000	300000	100000	8332	91668	4	1	0	0	1	9				45800000	4.36357	1.09089	9.81804
scaffold_00072	100000	200000	100000	7144	92856	2	1	0	0	1	10				45900000	2.15387	1.07694	10.7694
scaffold_00072	0	100000	100000	5351	94649	2	3	2	0	5	17				46000000	2.11307	5.28268	17.9611
scaffold_02336	0	2126	2126	0	2126	1	0	0	0	0	0				46100000	47.0367	0	0
scaffold_00024	2200000	2206587	6587	0	6587	3	0	0	0	0	0				46200000	45.5443	0	0
scaffold_00024	2100000	2200000	100000	4717	95283	12	2	1	0	3	7				46300000	12.5941	3.14852	7.34654
scaffold_00024	2000000	2100000	100000	16034	83966	10	1	0	0	1	2				46400000	11.9096	1.19096	2.38192
scaffold_00024	1900000	2000000	100000	5054	94946	10	0	1	0	1	30				46500000	10.5323	1.05323	31.5969
scaffold_00024	1800000	1900000	100000	979	99021	3	2	0	0	2	24				46600000	3.02966	2.01977	24.2373
scaffold_00024	1700000	1800000	100000	1936	98064	8	0	0	0	0	19				46700000	8.15794	0	19.3751
scaffold_00024	1600000	1700000	100000	50	99950	8	0	0	0	0	24				46800000	8.004	0	24.012
scaffold_00024	1500000	1600000	100000	3186	96814	13	0	2	0	2	21				46900000	13.4278	2.06582	21.6911
scaffold_00024	1400000	1500000	100000	1670	98330	7	0	3	0	3	37				47000000	7.11889	3.05095	37.6284
scaffold_00024	1300000	1400000	100000	306	99694	5	0	4	0	4	15				47100000	5.01535	4.01228	15.046
scaffold_00024	1200000	1300000	100000	1516	98484	8	2	4	0	6	10				47200000	8.12315	6.09236	10.1539
scaffold_00024	1100000	1200000	100000	7153	92847	4	3	0	0	3	10				47300000	4.30816	3.23112	10.7704
scaffold_00024	1000000	1100000	100000	19305	80695	5	3	1	0	4	17				47400000	6.19617	4.95694	21.067
scaffold_00024	900000	1000000	100000	9661	90339	3	0	0	0	0	39				47500000	3.32082	0	43.1707
scaffold_00024	800000	900000	100000	6363	93637	13	0	0	0	0	44				47600000	13.8834	0	46.99
scaffold_00024	700000	800000	100000	25	99975	9	0	0	0	0	36				47700000	9.00225	0	36.009
scaffold_00024	600000	700000	100000	1861	98139	9	0	5	1	6	20				47800000	9.17067	6.11378	20.3793
scaffold_00024	500000	600000	100000	3001	96999	10	2	3	0	5	15				47900000	10.3094	5.15469	15.4641
scaffold_00024	400000	500000	100000	5718	94282	1	1	1	0	2	9				48000000	1.06065	2.1213	9.54583
scaffold_00024	300000	400000	100000	5045	94955	1	0	1	0	1	26				48100000	1.05313	1.05313	27.3814
scaffold_00024	200000	300000	100000	5860	94140	1	1	0	0	1	23				48200000	1.06225	1.06225	24.4317
scaffold_00024	100000	200000	100000	2049	97951	1	0	2	0	2	23				48300000	1.02092	2.04184	23.4811
scaffold_00024	0	100000	100000	14275	85725	8	2	1	0	3	10				48400000	9.33217	3.49956	11.6652
scaffold_00069	900000	948256	48256	6190	42066	8	1	0	0	1	7				48500000	19.0177	2.37722	16.6405
scaffold_00069	800000	900000	100000	2015	97985	9	2	0	0	2	21				48600000	9.18508	2.04113	21.4319
scaffold_00069	700000	800000	100000	13729	86271	3	3	0	0	3	20				48700000	3.47741	3.47741	23.1828
scaffold_00069	600000	700000	100000	5462	94538	2	0	2	0	2	11				48800000	2.11555	2.11555	11.6355
scaffold_00069	500000	600000	100000	1897	98103	2	1	2	0	3	8				48900000	2.03867	3.05801	8.15469
scaffold_00069	400000	500000	100000	1596	98404	2	0	0	0	0	3				49000000	2.03244	0	3.04866
scaffold_00069	300000	400000	100000	9055	90945	6	0	0	0	0	10				49100000	6.59739	0	10.9957
scaffold_00069	200000	300000	100000	4197	95803	1	0	0	0	0	26				49200000	1.04381	0	27.139
scaffold_00069	100000	200000	100000	4693	95307	1	1	1	0	2	5				49300000	1.04924	2.09848	5.2462
scaffold_00069	0	100000	100000	219	99781	3	0	1	0	1	13				49400000	3.00658	1.00219	13.0285
scaffold_00010	3400000	3481139	81139	0	81139	12	0	0	0	0	17				49500000	14.7894	0	20.9517
scaffold_00010	3300000	3400000	100000	0	100000	4	0	0	0	0	22				49600000	4	0	22
scaffold_00010	3200000	3300000	100000	3571	96429	4	1	1	1	3	19				49700000	4.14813	3.1111	19.7036
scaffold_00010	3100000	3200000	100000	4233	95767	5	0	0	0	0	14				49800000	5.22101	0	14.6188
scaffold_00010	3000000	3100000	100000	1411	98589	17	1	0	0	1	32				49900000	17.2433	1.01431	32.458
scaffold_00010	2900000	3000000	100000	12525	87475	15	1	1	0	2	17				50000000	17.1478	2.28637	19.4341
scaffold_00010	2800000	2900000	100000	0	100000	3	1	3	0	4	22				50100000	3	4	22
scaffold_00010	2700000	2800000	100000	78	99922	1	4	5	0	9	5				50200000	1.00078	9.00703	5.0039
scaffold_00010	2600000	2700000	100000	25	99975	0	2	1	0	3	10				50300000	0	3.00075	10.0025
scaffold_00010	2500000	2600000	100000	1453	98547	1	0	1	0	1	31				50400000	1.01474	1.01474	31.4571
scaffold_00010	2400000	2500000	100000	1116	98884	2	2	0	0	2	12				50500000	2.02257	2.02257	12.1354
scaffold_00010	2300000	2400000	100000	5262	94738	3	1	1	0	2	19				50600000	3.16663	2.11109	20.0553
scaffold_00010	2200000	2300000	100000	699	99301	3	0	0	0	0	3				50700000	3.02112	0	3.02112
scaffold_00010	2100000	2200000	100000	2189	97811	8	0	2	0	2	12				50800000	8.17904	2.04476	12.2686
scaffold_00010	2000000	2100000	100000	12015	87985	3	2	3	0	5	30				50900000	3.40967	5.68279	34.0967
scaffold_00010	1900000	2000000	100000	8214	91786	1	0	0	0	0	8				51000000	1.08949	0	8.71593
scaffold_00010	1800000	1900000	100000	2075	97925	0	0	0	0	0	4				51100000	0	0	4.08476
scaffold_00010	1700000	1800000	100000	1049	98951	0	1	0	0	1	7				51200000	0	1.0106	7.07421
scaffold_00010	1600000	1700000	100000	7355	92645	0	1	0	0	1	6				51300000	0	1.07939	6.47633
scaffold_00010	1500000	1600000	100000	1165	98835	0	2	0	0	2	13				51400000	0	2.02357	13.1532
scaffold_00010	1400000	1500000	100000	5284	94716	9	1	1	0	2	10				51500000	9.50209	2.11158	10.5579
scaffold_00010	1300000	1400000	100000	5263	94737	14	1	0	0	1	7				51600000	14.7778	1.05555	7.38888
scaffold_00010	1200000	1300000	100000	0	100000	25	1	1	0	2	5				51700000	25	2	5
scaffold_00010	1100000	1200000	100000	1334	98666	17	0	0	0	0	47				51800000	17.2298	0	47.6355
scaffold_00010	1000000	1100000	100000	2260	97740	1	2	1	0	3	14				51900000	1.02312	3.06937	14.3237
scaffold_00010	900000	1000000	100000	611	99389	8	2	0	0	2	6				52000000	8.04918	2.0123	6.03689
scaffold_00010	800000	900000	100000	0	100000	3	0	0	0	0	12				52100000	3	0	12
scaffold_00010	700000	800000	100000	1761	98239	0	2	0	0	2	14				52200000	0	2.03585	14.251
scaffold_00010	600000	700000	100000	25	99975	5	0	1	0	1	22				52300000	5.00125	1.00025	22.0055
scaffold_00010	500000	600000	100000	490	99510	1	0	1	0	1	18				52400000	1.00492	1.00492	18.0886
scaffold_00010	400000	500000	100000	1097	98903	3	1	1	0	2	18				52500000	3.03328	2.02218	18.1997
scaffold_00010	300000	400000	100000	1595	98405	5	0	0	0	0	22				52600000	5.08104	0	22.3566
scaffold_00010	200000	300000	100000	26	99974	5	1	2	0	3	9				52700000	5.0013	3.00078	9.00234
scaffold_00010	100000	200000	100000	12709	87291	12	1	1	0	2	8				52800000	13.7471	2.29119	9.16475
scaffold_00010	0	100000	100000	2425	97575	11	0	0	0	0	27				52900000	11.2734	0	27.671
scaffold_00039	1600000	1631802	31802	3929	27873	1	0	0	0	0	15				53000000	3.5877	0	53.8155
scaffold_00039	1500000	1600000	100000	10408	89592	7	0	0	0	0	20				53100000	7.8132	0	22.3234
scaffold_00039	1400000	1500000	100000	789	99211	5	0	0	0	0	26				53200000	5.03976	0	26.2068
scaffold_00039	1300000	1400000	100000	281	99719	2	3	0	1	4	31				53300000	2.00564	4.01127	31.0874
scaffold_00039	1200000	1300000	100000	53	99947	3	3	2	0	5	20				53400000	3.00159	5.00265	20.0106
scaffold_00039	1100000	1200000	100000	0	100000	6	1	1	0	2	15				53500000	6	2	15
scaffold_00039	1000000	1100000	100000	1663	98337	7	0	0	0	0	19				53600000	7.11838	0	19.3213
scaffold_00039	900000	1000000	100000	25	99975	11	0	0	0	0	13				53700000	11.0028	0	13.0033
scaffold_00039	800000	900000	100000	928	99072	16	4	9	4	12	16				53800000	16.1499	12.1124	16.1499
scaffold_00039	700000	800000	100000	51	99949	4	0	1	0	1	20				53900000	4.00204	1.00051	20.0102
scaffold_00039	600000	700000	100000	13758	86242	0	4	0	0	4	5				54000000	0	4.63811	5.79764
scaffold_00039	500000	600000	100000	7453	92547	7	0	0	0	0	13				54100000	7.56372	0	14.0469
scaffold_00039	400000	500000	100000	846	99154	7	0	2	0	2	33				54200000	7.05973	2.01706	33.2816
scaffold_00039	300000	400000	100000	2894	97106	10	1	1	0	2	7				54300000	10.298	2.0596	7.20862
scaffold_00039	200000	300000	100000	12758	87242	11	1	0	0	1	12				54400000	12.6086	1.14624	13.7548
scaffold_00039	100000	200000	100000	25	99975	2	0	0	0	0	11				54500000	2.0005	0	11.0028
scaffold_00039	0	100000	100000	3846	96154	3	1	4	0	5	44				54600000	3.12	5.19999	45.7599
scaffold_00011	3200000	3233111	33111	90	33021	1	0	0	0	0	6				54700000	3.02838	0	18.1703
scaffold_00011	3100000	3200000	100000	11407	88593	4	0	1	0	1	14				54800000	4.51503	1.12876	15.8026
scaffold_00011	3000000	3100000	100000	2860	97140	4	1	0	0	1	18				54900000	4.11777	1.02944	18.53
scaffold_00011	2900000	3000000	100000	3047	96953	9	0	0	0	0	8				55000000	9.28285	0	8.25142
scaffold_00011	2800000	2900000	100000	5678	94322	8	0	1	0	1	9				55100000	8.48158	1.0602	9.54178
scaffold_00011	2700000	2800000	100000	2488	97512	4	0	0	0	0	17				55200000	4.10206	0	17.4338
scaffold_00011	2600000	2700000	100000	10504	89496	1	0	2	0	2	9				55300000	1.11737	2.23474	10.0563
scaffold_00011	2500000	2600000	100000	0	100000	4	0	2	0	2	15				55400000	4	2	15
scaffold_00011	2400000	2500000	100000	8938	91062	11	0	3	0	3	16				55500000	12.0797	3.29446	17.5704
scaffold_00011	2300000	2400000	100000	3097	96903	9	0	2	0	2	4				55600000	9.28764	2.06392	4.12784
scaffold_00011	2200000	2300000	100000	2518	97482	8	1	0	0	1	7				55700000	8.20664	1.02583	7.18081
scaffold_00011	2100000	2200000	100000	324	99676	18	1	0	0	1	15				55800000	18.0585	1.00325	15.0488
scaffold_00011	2000000	2100000	100000	7709	92291	6	1	1	0	2	10				55900000	6.50118	2.16706	10.8353
scaffold_00011	1900000	2000000	100000	6849	93151	5	1	0	0	1	5				56000000	5.36763	1.07353	5.36763
scaffold_00011	1800000	1900000	100000	352	99648	7	0	7	0	4	18				56100000	7.02473	4.01413	18.0636
scaffold_00011	1700000	1800000	100000	450	99550	6	2	1	1	4	21				56200000	6.02712	4.01808	21.0949
scaffold_00011	1600000	1700000	100000	6842	93158	0	1	1	0	2	10				56300000	0	2.14689	10.7345
scaffold_00011	1500000	1600000	100000	2955	97045	0	0	0	0	0	23				56400000	0	0	23.7003
scaffold_00011	1400000	1500000	100000	4160	95840	6	2	1	0	3	9				56500000	6.26043	3.13022	9.39065
scaffold_00011	1300000	1400000	100000	0	100000	11	4	3	0	7	11				56600000	11	7	11
scaffold_00011	1200000	1300000	100000	0	100000	4	2	0	0	2	14				56700000	4	2	14
scaffold_00011	1100000	1200000	100000	740	99260	5	0	0	0	0	8				56800000	5.03728	0	8.05964
scaffold_00011	1000000	1100000	100000	25	99975	9	1	1	0	2	19				56900000	9.00225	2.0005	19.0048
scaffold_00011	900000	1000000	100000	6921	93079	15	1	1	0	2	9				57000000	16.1153	2.14871	9.66921
scaffold_00011	800000	900000	100000	217	99783	7	1	0	0	1	14				57100000	7.01522	1.00217	14.0304
scaffold_00011	700000	800000	100000	1559	98441	5	1	2	0	3	3				57200000	5.07918	3.04751	3.04751
scaffold_00011	600000	700000	100000	1003	98997	18	0	0	0	0	3				57300000	18.1824	0	3.03039
scaffold_00011	500000	600000	100000	8150	91850	17	1	0	0	1	10				57400000	18.5084	1.08873	10.8873
scaffold_00011	400000	500000	100000	4427	95573	1	0	0	0	0	8				57500000	1.04632	0	8.37056
scaffold_00011	300000	400000	100000	5315	94685	9	0	1	0	1	5				57600000	9.5052	1.05613	5.28067
scaffold_00011	200000	300000	100000	407	99593	4	0	1	0	1	7				57700000	4.01635	1.00409	7.02861
scaffold_00011	100000	200000	100000	5680	94320	2	0	4	0	4	3				57800000	2.12044	4.24088	3.18066
scaffold_00011	0	100000	100000	1834	98166	3	1	1	0	2	5				57900000	3.05605	2.03737	5.09341
scaffold_00005	4200000	4240566	40566	3455	37111	7	0	0	0	0	13				58000000	18.8623	0	35.03
scaffold_00005	4100000	4200000	100000	928	99072	7	1	2	0	3	16				58100000	7.06557	3.0281	16.1499
scaffold_00005	4000000	4100000	100000	0	100000	8	0	0	0	0	1				58200000	8	0	1
scaffold_00005	3900000	4000000	100000	0	100000	15	1	1	1	3	4				58300000	15	3	4
scaffold_00005	3800000	3900000	100000	26	99974	14	1	0	0	1	2				58400000	14.0036	1.00026	2.00052
scaffold_00005	3700000	3800000	100000	0	100000	13	3	2	0	5	3				58500000	13	5	3
scaffold_00005	3600000	3700000	100000	50	99950	16	2	0	0	2	12				58600000	16.008	2.001	12.006
scaffold_00005	3500000	3600000	100000	25	99975	11	3	0	0	3	9				58700000	11.0028	3.00075	9.00225
scaffold_00005	3400000	3500000	100000	0	100000	14	0	0	0	0	0				58800000	14	0	0
scaffold_00005	3300000	3400000	100000	0	100000	12	0	0	0	0	4				58900000	12	0	4
scaffold_00005	3200000	3300000	100000	1627	98373	8	0	0	0	0	2				59000000	8.13231	0	2.03308
scaffold_00005	3100000	3200000	100000	0	100000	10	4	6	0	9	3				59100000	10	9	3
scaffold_00005	3000000	3100000	100000	0	100000	7	2	0	0	2	2				59200000	7	2	2
scaffold_00005	2900000	3000000	100000	2787	97213	2	1	1		2	9				59300000	2.05734	2.05734	9.25802
scaffold_00005	2800000	2900000	100000	0	100000	7	1	0	0	1	8				59400000	7	1	8
scaffold_00005	2700000	2800000	100000	391	99609	17	2	0	0	2	3				59500000	17.0667	2.00785	3.01178
scaffold_00005	2600000	2700000	100000	7022	92978	2	1	0	0	1	0				59600000	2.15105	1.07552	0
scaffold_00005	2500000	2600000	100000	155	99845	8	4	1	0	5	6				59700000	8.01242	5.00776	6.00931
scaffold_00005	2400000	2500000	100000	0	100000	10	1	0	0	1	3				59800000	10	1	3
scaffold_00005	2300000	2400000	100000	0	100000	3	0	0	0	0	8				59900000	3	0	8
scaffold_00005	2200000	2300000	100000	6173	93827	11	1	0	0	1	12				60000000	11.7237	1.06579	12.7895
scaffold_00005	2100000	2200000	100000	26	99974	9	1	2	0	3	3				60100000	9.00234	3.00078	3.00078
scaffold_00005	2000000	2100000	100000	1231	98769	11	0	0	0	0	2				60200000	11.1371	0	2.02493
scaffold_00005	1900000	2000000	100000	0	100000	15	2	1	0	3	0				60300000	15	3	0
scaffold_00005	1800000	1900000	100000	3103	96897	9	0	0	0	0	5				60400000	9.28821	0	5.16012
scaffold_00005	1700000	1800000	100000	0	100000	15	0	1	0	1	4				60500000	15	1	4
scaffold_00005	1600000	1700000	100000	1298	98702	11	0	1	0	1	9				60600000	11.1447	1.01315	9.11836
scaffold_00005	1500000	1600000	100000	50	99950	2	0	1	0	1	3				60700000	2.001	1.0005	3.0015
scaffold_00005	1400000	1500000	100000	0	100000	19	2	0	0	2	2				60800000	19	2	2
scaffold_00005	1300000	1400000	100000	0	100000	14	0	0	0	0	2				60900000	14	0	2
scaffold_00005	1200000	1300000	100000	3788	96212	12	1	1	0	2	3				61000000	12.4725	2.07874	3.11811
scaffold_00005	1100000	1200000	100000	2067	97933	10	0	1	0	1	9				61100000	10.2111	1.02111	9.18996
scaffold_00005	1000000	1100000	100000	2619	97381	4	2	0	0	2	5				61200000	4.10758	2.05379	5.13447
scaffold_00005	900000	1000000	100000	5157	94843	1	0	1	0	1	2				61300000	1.05437	1.05437	2.10875
scaffold_00005	800000	900000	100000	3134	96866	6	0	0	0	0	1				61400000	6.19412	0	1.03235
scaffold_00005	700000	800000	100000	25	99975	2	0	0	0	0	0				61500000	2.0005	0	0
scaffold_00005	600000	700000	100000	4180	95820	0	0	1	0	1	2				61600000	0	1.04362	2.08725
scaffold_00005	500000	600000	100000	1910	98090	8	1	2	1	4	4				61700000	8.15578	4.07789	4.07789
scaffold_00005	400000	500000	100000	11877	88123	9	0	1	0	1	1				61800000	10.213	1.13478	1.13478
scaffold_00005	300000	400000	100000	9610	90390	4	1	4	1	6	2				61900000	4.42527	6.6379	2.21263
scaffold_00005	200000	300000	100000	0	100000	13	1	0	0	1	10				62000000	13	1	10
scaffold_00005	100000	200000	100000	0	100000	2	2	0	0	2	3				62100000	2	2	3
scaffold_00005	0	100000	100000	77	99923	6	0	1	1	2	13				62200000	6.00462	2.00154	13.01

## Sheet: X
Name	Start	End	Length	Ns	Real Length	Genes	Microsatellites	Minisatellites	Satellites	Total Simple Repeats	Tes				Position	Norm Genes	Norm Total Simple Repeats	Norm Tes
scaffold_00015	0	100000	100000	318	99682	3	12	13	1	26	22				100000	3.00957	26.0829	22.0702
scaffold_00015	100000	200000	100000	2237	97763	20	16	11	0	27	40				200000	20.4576	27.6178	40.9153
scaffold_00015	200000	300000	100000	8477	91523	4	17	8	0	25	20				300000	4.37049	27.3155	21.8524
scaffold_00015	300000	400000	100000	1751	98249	8	11	12	0	23	31				400000	8.14258	23.4099	31.5525
scaffold_00015	400000	500000	100000	579	99421	8	13	4	0	17	56				500000	8.04659	17.099	56.3261
scaffold_00015	500000	600000	100000	11541	88459	2	10	8	0	18	44				600000	2.26093	20.3484	49.7406
scaffold_00015	600000	700000	100000	1034	98966	1	15	15	0	30	43				700000	1.01045	30.3134	43.4493
scaffold_00015	700000	800000	100000	0	100000	11	5	3	0	8	32				800000	11	8	32
scaffold_00015	800000	900000	100000	3797	96203	7	8	0	0	8	30				900000	7.27628	8.31575	31.1841
scaffold_00015	900000	1000000	100000	639	99361	1	14	4	0	18	36				1000000	1.00643	18.1158	36.2315
scaffold_00015	1000000	1100000	100000	50	99950	2	9	8	0	17	21				1100000	2.001	17.0085	21.0105
scaffold_00015	1100000	1200000	100000	234	99766	2	8	6	0	14	24				1200000	2.00469	14.0328	24.0563
scaffold_00015	1200000	1300000	100000	0	100000	5	7	7	0	14	27				1300000	5	14	27
scaffold_00015	1300000	1400000	100000	491	99509	8	6	8	0	14	23				1400000	8.03947	14.0691	23.1135
scaffold_00015	1400000	1500000	100000	0	100000	8	10	7	0	17	26				1500000	8	17	26
scaffold_00015	1500000	1600000	100000	419	99581	5	8	4	0	12	9				1600000	5.02104	12.0505	9.03787
scaffold_00015	1600000	1700000	100000	6958	93042	5	6	2	0	8	18				1700000	5.37392	8.59827	19.3461
scaffold_00015	1700000	1800000	100000	8510	91490	7	5	4	1	10	31				1800000	7.65111	10.9302	33.8835
scaffold_00015	1800000	1900000	100000	25	99975	3	2	4	0	6	29				1900000	3.00075	6.0015	29.0073
scaffold_00015	1900000	2000000	100000	385	99615	5	5	6	0	11	31				2000000	5.01932	11.0425	31.1198
scaffold_00015	2000000	2100000	100000	26	99974	3	7	3	0	10	30				2100000	3.00078	10.0026	30.0078
scaffold_00015	2100000	2200000	100000	925	99075	4	10	9	0	19	20				2200000	4.03735	19.1774	20.1867
scaffold_00015	2200000	2300000	100000	4023	95977	5	2	6	1	9	12				2300000	5.20958	9.37725	12.503
scaffold_00015	2300000	2400000	100000	965	99035	6	4	5	0	9	22				2400000	6.05846	9.0877	22.2144
scaffold_00015	2400000	2500000	100000	3078	96922	0	4	3	0	7	16				2500000	0	7.2223	16.5081
scaffold_00015	2500000	2600000	100000	1934	98066	3	3	4	0	7	20				2600000	3.05916	7.13805	20.3944
scaffold_00015	2600000	2700000	100000	7638	92362	9	5	2	0	7	21				2700000	9.74427	7.57887	22.7366
scaffold_00015	2700000	2717355	17355	0	17355	3	4	3	0	7	0				2800000	17.2861	40.3342	0
scaffold_00142	0	100000	100000	1937	98063	11	11	7	0	18	56				2900000	11.2173	18.3555	57.1061
scaffold_00142	100000	200000	100000	10131	89869	6	13	11	0	24	23				3000000	6.67638	26.7055	25.5928
scaffold_00142	200000	240355	40355	2010	38345	7	1	4	0	5	11				3100000	18.2553	13.0395	28.6869
scaffold_00023	0	100000	100000	7074	92926	5	15	12	0	27	33				3200000	5.38063	29.0554	35.5121
scaffold_00023	100000	200000	100000	6255	93745	1	6	13	0	19	51				3300000	1.06672	20.2677	54.4029
scaffold_00023	200000	300000	100000	9897	90103	4	6	10	1	17	61				3400000	4.43936	18.8673	67.7003
scaffold_00023	300000	400000	100000	3419	96581	13	11	3	0	14	54				3500000	13.4602	14.4956	55.9116
scaffold_00023	400000	500000	100000	7360	92640	15	6	5	0	11	60				3600000	16.1917	11.8739	64.7668
scaffold_00023	500000	600000	100000	9181	90819	7	1	3	0	4	35				3700000	7.70764	4.40436	38.5382
scaffold_00023	600000	700000	100000	9958	90042	1	3	3	0	6	24				3800000	1.11059	6.66356	26.6542
scaffold_00023	700000	800000	100000	5830	94170	9	10	10	0	20	24				3900000	9.55718	21.2382	25.4858
scaffold_00023	800000	900000	100000	9121	90879	8	5	8	0	13	31				4000000	8.80291	14.3047	34.1113
scaffold_00023	900000	1000000	100000	4938	95062	11	11	15	0	26	47				4100000	11.5714	27.3506	49.4414
scaffold_00023	1000000	1100000	100000	13567	86433	1	8	9	0	17	48				4200000	1.15697	19.6684	55.5343
scaffold_00023	1100000	1200000	100000	3442	96558	1	12	5	0	17	41				4300000	1.03565	17.606	42.4615
scaffold_00023	1200000	1300000	100000	229	99771	6	8	6	0	14	41				4400000	6.01377	14.0321	41.0941
scaffold_00023	1300000	1400000	100000	2571	97429	12	12	8	0	20	47				4500000	12.3167	20.5278	48.2403
scaffold_00023	1400000	1500000	100000	11365	88635	3	14	12	0	26	46				4600000	3.38467	29.3338	51.8982
scaffold_00023	1500000	1600000	100000	5125	94875	13	6	10	0	16	39				4700000	13.7022	16.8643	41.1067
scaffold_00023	1600000	1700000	100000	3454	96546	9	7	11	2	20	44				4800000	9.32198	20.7155	45.5741
scaffold_00023	1700000	1800000	100000	1037	98963	5	14	9	0	23	21				4900000	5.05239	23.241	21.2201
scaffold_00023	1800000	1900000	100000	2444	97556	6	13	7	0	20	37				5000000	6.15031	20.501	37.9269
scaffold_00023	1900000	2000000	100000	1066	98934	3	13	4	0	17	41				5100000	3.03232	17.1832	41.4418
scaffold_00023	2000000	2100000	100000	2096	97904	2	19	11	1	31	53				5200000	2.04282	31.6637	54.1347
scaffold_00023	2100000	2200000	100000	3182	96818	7	7	6	0	13	36				5300000	7.23006	13.4273	37.1832
scaffold_00023	2200000	2215234	15234	1730	13504	1	0	1	0	1	0				5400000	7.40521	7.40521	0
scaffold_00076	0	100000	100000	4445	95555	5	7	9	0	16	58				5500000	5.23259	16.7443	60.698
scaffold_00076	100000	200000	100000	15527	84473	1	6	3	0	9	59				5600000	1.18381	10.6543	69.8448
scaffold_00076	200000	300000	100000	2301	97699	11	4	9	0	13	83				5700000	11.2591	13.3062	84.9548
scaffold_00076	300000	400000	100000	14688	85312	8	3	2	0	5	34				5800000	9.37734	5.86084	39.8537
scaffold_00076	400000	500000	100000	8560	91440	13	12	13	2	27	65				5900000	14.217	29.5276	71.0849
scaffold_00076	500000	600000	100000	5907	94093	10	6	9	1	16	74				6000000	10.6278	17.0045	78.6456
scaffold_00076	600000	700000	100000	6826	93174	7	7	6	0	13	47				6100000	7.51283	13.9524	50.4433
scaffold_00076	700000	800000	100000	7241	92759	10	18	11	0	29	64				6200000	10.7806	31.2638	68.996
scaffold_00076	800000	843510	43510	576	42934	2	3	0	0	3	29				6300000	4.65831	6.98747	67.5455
scaffold_00047	0	100000	100000	7736	92264	3	7	9	0	16	68				6400000	3.25154	17.3415	73.7016
scaffold_00047	100000	200000	100000	4365	95635	11	9	9	0	18	64				6500000	11.5021	18.8216	66.9211
scaffold_00047	200000	300000	100000	1237	98763	5	5	7	0	12	73				6600000	5.06262	12.1503	73.9143
scaffold_00047	300000	400000	100000	3566	96434	8	4	10	0	14	64				6700000	8.29583	14.5177	66.3666
scaffold_00047	400000	500000	100000	2335	97665	6	6	5	0	11	83				6800000	6.14345	11.263	84.9844
scaffold_00047	500000	600000	100000	324	99676	2	11	10	0	21	90				6900000	2.0065	21.0683	90.2925
scaffold_00047	600000	700000	100000	27	99973	5	7	5	0	12	52				7000000	5.00135	12.0032	52.014
scaffold_00047	700000	800000	100000	1242	98758	6	9	8	0	17	110				7100000	6.07546	17.2138	111.383
scaffold_00047	800000	900000	100000	12637	87363	0	8	12	0	20	109				7200000	0	22.893	124.767
scaffold_00047	900000	1000000	100000	3012	96988	0	10	8	0	18	95				7300000	0	18.559	97.9503
scaffold_00047	1000000	1100000	100000	14199	85801	2	9	8	0	17	71				7400000	2.33098	19.8133	82.7496
scaffold_00047	1100000	1200000	100000	4659	95341	1	8	9	0	17	61				7500000	1.04887	17.8307	63.9809
scaffold_00047	1200000	1300000	100000	7381	92619	7	4	6	0	10	70				7600000	7.55784	10.7969	75.5784
scaffold_00047	1300000	1353894	53894	5082	48812	2	3	5	0	8	34				7700000	4.09735	16.3894	69.655
scaffold_00004	0	100000	100000	5135	94865	19	6	6	0	12	73				7800000	20.0285	12.6496	76.9515
scaffold_00004	100000	200000	100000	10575	89425	7	10	6	0	16	92				7900000	7.82779	17.8921	102.88
scaffold_00004	200000	300000	100000	8367	91633	13	14	11	0	25	62				8000000	14.187	27.2827	67.6612
scaffold_00004	300000	400000	100000	17107	82893	10	3	13	0	16	69				8100000	12.0637	19.302	83.2398
scaffold_00004	400000	500000	100000	1292	98708	11	4	7	0	11	83				8200000	11.144	11.144	84.0864
scaffold_00004	500000	600000	100000	9558	90442	7	5	8	0	13	67				8300000	7.73977	14.3739	74.0806
scaffold_00004	600000	700000	100000	6020	93980	12	4	8	0	12	102				8400000	12.7687	12.7687	108.534
scaffold_00004	700000	800000	100000	10828	89172	8	3	9	0	12	79				8500000	8.97143	13.4571	88.5928
scaffold_00004	800000	900000	100000	21186	78814	2	4	7	0	11	60				8600000	2.53762	13.9569	76.1286
scaffold_00004	900000	1000000	100000	11570	88430	4	5	4	0	9	61				8700000	4.52335	10.1775	68.9811
scaffold_00004	1000000	1100000	100000	331	99669	2	10	6	0	16	37				8800000	2.00664	16.0531	37.1229
scaffold_00004	1100000	1200000	100000	3963	96037	0	7	9	0	16	57				8900000	0	16.6602	59.3521
scaffold_00004	1200000	1300000	100000	2956	97044	0	8	11	0	19	42				9000000	0	19.5787	43.2793
scaffold_00004	1300000	1400000	100000	20086	79914	0	6	9	0	15	50				9100000	0	18.7702	62.5673
scaffold_00004	1400000	1500000	100000	11072	88928	1	11	7	0	18	37				9200000	1.12451	20.2411	41.6067
scaffold_00004	1500000	1600000	100000	9701	90299	3	7	2	0	9	73				9300000	3.3223	9.96689	80.8425
scaffold_00004	1600000	1700000	100000	20144	79856	4	4	4	0	8	56				9400000	5.00902	10.018	70.1262
scaffold_00004	1700000	1800000	100000	9897	90103	3	4	6	0	10	45				9500000	3.32952	11.0984	49.9428
scaffold_00004	1800000	1900000	100000	13427	86573	5	5	3	1	9	25				9600000	5.77547	10.3959	28.8774
scaffold_00004	1900000	2000000	100000	3548	96452	7	8	7	0	15	69				9700000	7.2575	15.5518	71.5382
scaffold_00004	2000000	2100000	100000	3721	96279	11	4	3	1	8	63				9800000	11.4251	8.30918	65.4348
scaffold_00004	2100000	2200000	100000	15986	84014	6	8	4	0	12	71				9900000	7.14167	14.2833	84.5097
scaffold_00004	2200000	2300000	100000	13208	86792	3	12	17	0	29	45				10000000	3.45654	33.4132	51.8481
scaffold_00004	2300000	2400000	100000	8155	91845	4	13	20	0	33	34				10100000	4.35516	35.9301	37.0189
scaffold_00004	2400000	2500000	100000	22649	77351	7	5	13	2	20	48				10200000	9.04966	25.8562	62.0548
scaffold_00004	2500000	2600000	100000	7644	92356	13	6	6	0	12	74				10300000	14.076	12.9932	80.1247
scaffold_00004	2600000	2700000	100000	1351	98649	6	9	11	0	20	59				10400000	6.08217	20.2739	59.808
scaffold_00004	2700000	2800000	100000	2460	97540	4	1	6	0	7	68				10500000	4.10088	7.17654	69.715
scaffold_00004	2800000	2900000	100000	1023	98977	3	5	6	1	12	63				10600000	3.03101	12.124	63.6512
scaffold_00004	2900000	3000000	100000	1	99999	9	4	10	1	15	64				10700000	9.00009	15.0002	64.0006
scaffold_00004	3000000	3100000	100000	8711	91289	1	12	11	0	23	45				10800000	1.09542	25.1947	49.294
scaffold_00004	3100000	3200000	100000	6773	93227	7	12	5	0	17	24				10900000	7.50855	18.2351	25.7436
scaffold_00004	3200000	3300000	100000	2253	97747	10	2	5	0	7	28				11000000	10.2305	7.16135	28.6454
scaffold_00004	3300000	3400000	100000	7922	92078	5	3	12	0	15	45				11100000	5.43018	16.2905	48.8716
scaffold_00004	3400000	3500000	100000	5100	94900	2	8	6	0	14	69				11200000	2.10748	14.7524	72.7081
scaffold_00004	3500000	3600000	100000	12678	87322	1	3	7	0	10	47				11300000	1.14519	11.4519	53.8238
scaffold_00004	3600000	3700000	100000	5488	94512	1	4	4	0	8	17				11400000	1.05807	8.46453	17.9871
scaffold_00004	3700000	3800000	100000	8022	91978	3	7	12	0	19	62				11500000	3.26165	20.6571	67.4074
scaffold_00004	3800000	3900000	100000	7685	92315	3	5	4	0	9	53				11600000	3.24974	9.74923	57.4121
scaffold_00004	3900000	4000000	100000	9977	90023	3	3	11	0	14	67				11700000	3.33248	15.5516	74.4254
scaffold_00004	4000000	4100000	100000	10748	89252	0	8	13	1	22	53				11800000	0	24.6493	59.3824
scaffold_00004	4100000	4200000	100000	3326	96674	11	3	15	0	18	67				11900000	11.3784	18.6193	69.3051
scaffold_00004	4200000	4300000	100000	8138	91862	7	5	14	0	19	22				12000000	7.62013	20.6832	23.949
scaffold_00004	4300000	4400000	100000	3800	96200	8	6	8	0	14	62				12100000	8.31601	14.553	64.4491
scaffold_00004	4400000	4500000	100000	18877	81123	4	3	6	0	9	66				12200000	4.93078	11.0943	81.3579
scaffold_00004	4500000	4600000	100000	8217	91783	6	8	5	0	13	69				12300000	6.53716	14.1638	75.1773
scaffold_00004	4600000	4700000	100000	7214	92786	5	12	14	0	26	48				12400000	5.38874	28.0215	51.7319
scaffold_00004	4700000	4800000	100000	14940	85060	9	6	7	0	13	26				12500000	10.5808	15.2833	30.5667
scaffold_00004	4800000	4900000	100000	17130	82870	4	6	5	0	11	46				12600000	4.82684	13.2738	55.5086
scaffold_00004	4900000	5000000	100000	1885	98115	2	15	12	1	28	66				12700000	2.03842	28.5379	67.268
scaffold_00004	5000000	5098044	98044	1055	96989	7	12	23	0	35	66				12800000	7.21731	36.0866	68.049
scaffold_00038	0	100000	100000	2698	97302	7	6	6	0	12	35				12900000	7.1941	12.3327	35.9705
scaffold_00038	100000	200000	100000	4283	95717	10	16	13	0	29	41				13000000	10.4475	30.2976	42.8346
scaffold_00038	200000	300000	100000	9716	90284	9	13	9	0	22	40				13100000	9.96854	24.3676	44.3046
scaffold_00038	300000	400000	100000	12491	87509	4	9	10	0	19	58				13200000	4.57096	21.7121	66.2789
scaffold_00038	400000	500000	100000	3789	96211	8	14	15	0	29	30				13300000	8.31506	30.1421	31.1815
scaffold_00038	500000	600000	100000	2068	97932	4	19	26	0	45	23				13400000	4.08447	45.9503	23.4857
scaffold_00038	600000	700000	100000	2136	97864	6	8	9	0	17	52				13500000	6.13096	17.371	53.135
scaffold_00038	700000	800000	100000	50	99950	9	7	4	0	11	47				13600000	9.0045	11.0055	47.0235
scaffold_00038	800000	900000	100000	53	99947	3	8	12	0	20	60				13700000	3.00159	20.0106	60.0318
scaffold_00038	900000	1000000	100000	13098	86902	9	8	8	0	16	40				13800000	10.3565	18.4115	46.0289
scaffold_00038	1000000	1100000	100000	13994	86006	5	8	11	2	21	52				13900000	5.81355	24.4169	60.4609
scaffold_00038	1100000	1200000	100000	822	99178	13	12	10	0	22	60				14000000	13.1077	22.1823	60.4973
scaffold_00038	1200000	1300000	100000	2634	97366	9	21	12	0	33	47				14100000	9.24347	33.8927	48.2715
scaffold_00038	1300000	1400000	100000	3570	96430	8	18	3	0	21	39				14200000	8.29617	21.7775	40.4438
scaffold_00038	1400000	1500000	100000	225	99775	9	5	12	0	17	89				14300000	9.0203	17.0383	89.2007
scaffold_00038	1500000	1600000	100000	1219	98781	4	14	9	0	23	36				14400000	4.04936	23.2838	36.4443
scaffold_00038	1600000	1662464	62464	0	62464	5	2	3	0	5	32				14500000	8.00461	8.00461	51.2295
scaffold_00141	0	100000	100000	11837	88163	8	6	5	0	11	49				14600000	9.0741	12.4769	55.5789
scaffold_00141	100000	200000	100000	1308	98692	10	13	16	0	29	59				14700000	10.1325	29.3843	59.7819
scaffold_00141	200000	244011	44011	28	43983	7	6	3	0	9	17				14800000	15.9152	20.4625	38.6513
scaffold_00104	0	100000	100000	31453	68547	4	2	7	0	9	90				14900000	5.83541	13.1297	131.297
scaffold_00104	100000	200000	100000	31028	68972	5	1	5	0	6	133				15000000	7.24932	8.69918	192.832
scaffold_00104	200000	300000	100000	1854	98146	7	11	5	0	16	70				15100000	7.13223	16.3022	71.3223
scaffold_00104	300000	400000	100000	3164	96836	13	11	7	0	18	85				15200000	13.4248	18.5881	87.7773
scaffold_00104	400000	500000	100000	587	99413	2	10	10	0	20	49				15300000	2.01181	20.1181	49.2893
scaffold_00104	500000	528361	28361	2928	25433	2	3	3	0	6	37				15400000	7.8638	23.5914	145.48
