# Supplementary material for: Genome analysis of a major urban malaria vector mosquito, Anopheles stephensi
Source: Genome Biol. 2014 Sep 23;15(9):459. doi: 10.1186/s13059-014-0459-2 (PMC4195908; doi:10.1186/s13059-014-0459-2)
Supplement: Additional file 2: — 1. Physical map data. 2. Lists of genes in clusters. 3. Cluster ontology. 4. Sex-biased genes list and GO terms. 5. Revised annotation for immunity-related genes. 6. Sequences of immunity-related genes. 7. RNA-seq expression profile of immunity-related genes. 8. Automatic annotated salivary genes. 9. Revised manual annotation for salivary genes. 10. Manual annotated salivary genes sequences. 11. Gene families counts table. 12. Repeat sequences. 13. Genome landscape. 14. Tandem repeat sequences. 15. Chromosome quotients of putative Y-linked scaffolds. 16. Sequences of putative Y-linked scaffolds. 17. Chromosome quotients of Y-linked BACs. 18. Sequences of Y-linked BACs. 19. Repeat masker output of Y-linked BACs and Y-linked scaffolds. 20. Repeat masker output of Y-linked BACs. 21. Synteny blocks. 22: SNP analysis raw data. 23. Summary of transcript consequences for An. stephensi Indian strain SNP calls. 24. BAC-ends dbGSS accession numbers. 25. Non-coding RNA annotation. [file 13059_2014_459_MOESM2_ESM.zip › Additional file 16: Chromosome quotients of putative Y-linked scaffolds]

scaffold_16056	652	0	262	0.000
scaffold_23111	507	11	62	0.177
scaffold_08413	962	27	268	0.101
scaffold_07870	1000	0	45	0.000
scaffold_17327	618	32	367	0.087
scaffold_21102	541	0	79	0.000
scaffold_10430	846	6	142	0.042
scaffold_00911	3719	11	186	0.059
scaffold_15035	679	12	143	0.084
scaffold_21797	528	1	804	0.001
scaffold_12406	767	0	45	0.000
scaffold_05663	1206	18	251	0.072
scaffold_06205	1150	17	467	0.036
scaffold_16788	631	4	176	0.023
scaffold_19894	563	6	102	0.059
scaffold_22434	517	7	63	0.111
scaffold_03683	1581	0	96	0.000
scaffold_11304	808	0	46	0.000
scaffold_10649	836	29	439	0.066
scaffold_21172	540	0	62	0.000
scaffold_19686	568	43	434	0.099
scaffold_08407	962	16	84	0.190
scaffold_18592	590	18	163	0.110
scaffold_20795	547	0	536	0.000
scaffold_12465	765	132	829	0.159
scaffold_03084	1782	60	1605	0.037
scaffold_12522	763	5	184	0.027
scaffold_15259	673	11	77	0.143
scaffold_05788	1194	0	221	0.000
scaffold_21326	537	0	236	0.000
scaffold_23426	501	0	232	0.000
scaffold_03277	1718	65	845	0.077
scaffold_13122	739	24	921	0.026
scaffold_02789	1892	10	624	0.016
scaffold_14645	690	0	54	0.000
scaffold_23338	502	8	376	0.021
scaffold_16390	643	0	471	0.000
scaffold_13771	718	0	316	0.000
scaffold_12123	778	2	1317	0.002
scaffold_10855	827	3	648	0.005
scaffold_05893	1183	16	103	0.155
scaffold_02829	1875	5	49	0.102
scaffold_15712	661	4	642	0.006
scaffold_05887	1184	14	102	0.137
scaffold_10425	847	1	179	0.006
scaffold_20540	551	0	122	0.000
scaffold_13194	737	2	150	0.013
scaffold_15611	664	0	34	0.000
scaffold_09295	906	0	36	0.000
scaffold_12291	771	0	124	0.000
scaffold_15081	677	2	218	0.009
scaffold_06192	1152	1	611	0.002
scaffold_19245	577	3	332	0.009
scaffold_14696	688	1	1018	0.001
scaffold_21013	543	0	211	0.000
scaffold_19667	568	0	75	0.000
scaffold_02461	2056	1	893	0.001
