# Supplementary material for: Genome analysis of a major urban malaria vector mosquito, Anopheles stephensi
Source: Genome Biol. 2014 Sep 23;15(9):459. doi: 10.1186/s13059-014-0459-2 (PMC4195908; doi:10.1186/s13059-014-0459-2)
Supplement: Additional file 2: — 1. Physical map data. 2. Lists of genes in clusters. 3. Cluster ontology. 4. Sex-biased genes list and GO terms. 5. Revised annotation for immunity-related genes. 6. Sequences of immunity-related genes. 7. RNA-seq expression profile of immunity-related genes. 8. Automatic annotated salivary genes. 9. Revised manual annotation for salivary genes. 10. Manual annotated salivary genes sequences. 11. Gene families counts table. 12. Repeat sequences. 13. Genome landscape. 14. Tandem repeat sequences. 15. Chromosome quotients of putative Y-linked scaffolds. 16. Sequences of putative Y-linked scaffolds. 17. Chromosome quotients of Y-linked BACs. 18. Sequences of Y-linked BACs. 19. Repeat masker output of Y-linked BACs and Y-linked scaffolds. 20. Repeat masker output of Y-linked BACs. 21. Synteny blocks. 22: SNP analysis raw data. 23. Summary of transcript consequences for An. stephensi Indian strain SNP calls. 24. BAC-ends dbGSS accession numbers. 25. Non-coding RNA annotation. [file 13059_2014_459_MOESM2_ESM.zip › Additional file 17: Sequences of putative Y-linked scaffolds]

>lcl|scaffold_16056 dna:supercontig supercontig:AsteI2:scaffold_16056:1:652:1
GGAGATGATAGTTGTGAGGCATAATTCACTGTTGGTTGCACATTGGACTACTCGTTGGGCTGCGCGTTGGGCGTTGAAGC
TCAGATACGACTTTGATTGACACGATTATCAAAAATCTCTACAGGATAAGAGATGTAGATATCGATAGTTGAAGATACAT
TCGAATCAGCTAGTCGACCAAGATTAAAGTTTAGACCGCAGTAAGGCGTTTTGCGGAAACTATTGTAAACTTGGATGTTG
TTCATTTCTGATTTAGTTGCACAGAAGAAGTGACTCTCTCATCACTTTGTATAACAGGTTTTTCATCTTCTGGAGATCTC
AGCATCTTGACCTTGCTTTCCATCAGAATCGGCCCATATGACCAAACAGTAGTCTCTCGATGGCGTAAGCAAGACATACA
GCATATGTTCGACCTTGAACGTTTGATTGTTGAACATTAGCTGGCTTTCTTCGTAGATTATAGTTGTGACTTTACACACC
CTTTGAAGTTCCACTTTTTTGTTGAGATAGCCAATTTCGTATCTAAGCACTAGCCAACCGCATATTACCGTTTCGTAGTT
CCCTTCGACGTTGACCGTTGTCATCTAATTGTTGATAGTAGACCAACTGTTTCTACCGGATGAAGAATGACGCTCTGAAG
ACTTATCTGATT
>lcl|scaffold_23111 dna:supercontig supercontig:AsteI2:scaffold_23111:1:507:1
TATATACTATATATACATCTATTAATGGACCTGGTCGTATGTTGTAAGAAAATAATTCACTCTATAGCTTCAAATCTATG
CAACAAATATGCTCTATACGTGCCCTATTTCCCCCCAAAACTGGGTTAAAATCTTTCTTGTGAATCAGCCTGCTCAATTG
GATCTTGTGTGTGGTAGGGTATGGTGGTACGGTTCGACTCCTGGAGATGGTAAGCGTACAGAAAATTTACAGCATTTTCT
ATCTCTTACTAATTATCTGTTTGACATTTATGGGGTTATTAGACGAGGGATTTTTCATCGGTGATTTTCTGTCAAAACAC
GTTTGACAGATAAATGCCGGTCTGAAAAAATGAATTTGACATGCTCAATTCAGATTTCGATCGCGCTGGTTTTTTTCTGT
CAAAGTGAGGATTGTTTACATTTTGGAAGCGTTGTTTTGCCTCGCAATTTTTATTGAATATTATTGTCCAGTTTAGTTCA
TGTGATTTCAAATGAATATTGAAGACC
>lcl|scaffold_08413 dna:supercontig supercontig:AsteI2:scaffold_08413:1:962:1
CGCGTCAATGTTATTATGCTGTATGTCTGCTATTATTGCATTTGTTTCATTTTTACTAAGTAATCTTGAGTTCGTAATTC
CTAATTTCGCTAGGGTTATGCTATCATTTAGCATGTTCGCCTTTTCAGATAAGAATTTTAAGTTCATTAGAATGATAATG
GAATATAATTCCGTTGAAAAACTATAAAAAATATCTACTGCTGTTTTTACTTTCTGCCAGCTATCCTCCAAGTGCGATTT
CGTAGTCCATTTTTGTCAGCTTTACGTGCTGACCGATCGCTATGGGGATCCATCCATCTTTTTATGGATTCTCTGTCCAT
TTTCTGTAGTAACCGTACTTCTATTAATTTTCTTTATTTTAAACTTTTTATAGGGATTCACTTGTTTCAATCTACGTTTT
GTTTTCATAAATGCCTGTGCTGAATCATAAATTTCTATTCCTTTTTTATTTTTATTATAGTGGTTTAAATCAATTCCTTG
CTTGTGTTTCAAATTTTCAGCTACTTTTTCAATTATCGATGAACTGTTTCTTGAAGGAGTAATTATTTCCAGAGGGGTAT
TTTCAGTACCAGAGTGTACTGAATTGTTATATTTGAACAAGGAAAGTTTTTATCAAAATCTATAGGAGTCATAAGCGGAT
TCTCGGTTTTTAGAAATTCTATATAATTCCAATAGCGTAGAGTGAAAACTTTCGACTGTACCATTCATTTCACTGCTACC
AGTGGCAGTTACAAAATGTTTGATATTGAAGGTGTTTAAAAAATTGTACGACTTCACCGGAATTGAAAGACTTTTCTCCG
TCCATCACTATAATTTCTGGGGGCCTGTATTTTAGAGTAAATTCCTTAAGTACAGGAAACACATCTACGGTAGCTCTAGA
ATTAATTCGTACTACTTGTACAAATTTTGAAAACTTATCGACACACGTAAGAAAGTAATGCTTTTCCAGGAAAAGTATAT
CG
>lcl|scaffold_07870 dna:supercontig supercontig:AsteI2:scaffold_07870:1:1000:1
AGTACTAGTACCTCTTTCTCAGGAAAATCAGTATACCTTTGTGGCGTTAATTCATACTTTAGTATGAATATATATACAGA
AACGTAAAGAGTTTAATGATTATATAATATATTTATTTTATTACAGTATTTCTTTCTGCTTTGTCTGTTTATAAGGAACT
GTTTATACATTAAATGCTTAATCTATATATAATATTGAAAGTAACTGGCTTAAAACTATCTATCGTTAAACGTAATCCTA
ATAAATAATATTATAAATTATGTTTATGATGAGACGTTTTCACCAATCCAACTAAATTCAGCCGCTGTCTACTATGTCTA
AACTTATTTTGTAAGAATTGCTTAATCCTACTATCGGCTGCCACAAGGTCGTGGCATTATCCTATAAAATTATACAGCTT
TAAAATATTTTCATATTCACAAAACGGAATTTTGCGATGTGGATGGCCGGAACCTGTACAACTCATCTGAATAACAAGCC
CAAATAGCCAAAAATAATGAAATCGAACTATCATGCTGCTTAAAGAAAAAACGTATCACCGCCGAACTTTGAGGCAAGTT
AAACAGAGCGTGGAACTTGATGGAACTATGAAGCTTTTCTACTTGCACTTGGAACTTGATGGAACTATGAAGCTTATTTG
TAAACCATGCATAGTCTTCATCCGAACTATGCGGCTTGTTAAGAAGCATACGGTACTTCATGGAACTCTATGCCCTGTTC
ATGTTGTTTGTTTACAGGATTATGTCAATAGAACATTGCTATCTGCCATGCGTCGTCAGAAAAACATTGTGTGGAAAGAT
GTGTTGAAAGTGTGTAAAAATATCGGAAATTTTTATATAAAGCGAACATAAATTATGCGTAAAATATTTGAGAACGAAGA
CGATTGCGAGATAATCGATATTCCAATCAATATATCCGAAAATTCTAGTTCGGAAGATGACCAACAGATTGAAATCCCGA
AACAGTTAAGAGTACGAGGAACTATGACGCTGCTTATCTA
>lcl|scaffold_17327 dna:supercontig supercontig:AsteI2:scaffold_17327:1:618:1
CTTTAAATGGTNTATATAATAATTATAAGTTCCTTTAATTATTCTAGCTGTACCTACTGTCGAACGCTACAATGGGTACG
TAGTCCATTTTTGTCTAGCTTTACGTGCTGACCGATCGCTATGGGGATCCATCCATCTTTTTATAGATTCTTTTTCCATT
TTCTGTAGTAACCGTTATTCTAATAATTTTCTTTATTTAAATTTTTTTATAGGGATTAACTTGTTTCAATCTACGTTTTG
TTTTCATAAATGCCTACGCTGAATCTTAAATTTCTATTTTTTTTATTTTTATTATAGTGGTTTAAATCAATTCCTTGCTT
GTGTTTCAAATTTTCAGCTACTTTTTCAATTATCGATGAACTGTTTCTTGAAGGAGTAATTATTTCCAGAGGGGTAAATT
TAGTACAAGAGTGTACTGAATTGTTATATTTGAACAAGGAAAGTTTTATCAAATCTATAGGAGTCATAAGCGGATTCTCG
GTTTTAGAAATTCTATATAATTCCAATAGCGTAGAGTGAAATCTTTCGACTGTGCCATTCATTTCACTTCTACCAGTGGC
AGTTACAAAATGTTTGATATTGAAGGTGTTTAAAAATTGTACGACTTCACCGGAATTG
>lcl|scaffold_21102 dna:supercontig supercontig:AsteI2:scaffold_21102:1:541:1
TGGGTTAAAATCTTTCTTGTGAATCAGCCTGCTCAATTGGATCTTGTGTGTGGTAGGGTATGATGGTAAGGTTCGACTCC
TGGAGATGGTAAGCGTCCAGAAAATTTAAAGCATTTTCTCCATCTTACAGGCCTACCAAACCACTTTTTACGGACGTAGA
TTGATGGATCCTGCTCAACAAAACGCAGGCAGCTAGCTAAGCGCCAACGATTCTTCACAAATGCAGGCGACTATTAGCCC
CAGTGTTTAAGGCGGCCTGTATGCAGCAGCATAGATACCATGTGAATCTAGCTGGTACAACTGTGAGGAACCACTGTTAA
CCGTCTGCAGTACTGGTGGTAAGCACGGACCCTTGCCCCCTTGCCCCCTTGTCTAGCTATTCAACATCGCGTCCGGTTAA
ATTGCCATGCTACTTGTGTGTTGTCGACAGTCAAAAGCTTCGTCATCGTTTGCGTACATTGTATGCGAGTCTCACACCTA
CGACCCACAGCTGTTAGGATTTAAATTTGAGGTTGAATGCGTTGAATACCGGGCCGTTGTA
>lcl|scaffold_10430 dna:supercontig supercontig:AsteI2:scaffold_10430:1:846:1
CCGACTGCAAGCATCGATGAACCGTCAACTGCAGAATGCGTGCAATTACAATCAGGTGTCGTATTATGAGAGTGCGAAAC
AATTCAATTGATTAAAATATTAGGAAAATTAACTCAAAGGGAGAATTTGAATTTTATCTCGCAGTAATACGTCGCGATTA
TTTGGTAAAACTTGTAGTTTTACGTGGGCCGGAATGTTGCGAACGCGACAAAATAAAATTGAGCTAAACTGACAGGCAGG
CAAGAGTTAGATGAAAAACTTTAAATAACTAAATATCTTTGTTTAGGGTAAATTCTCACCGGAAAATATTATATTAGGAA
AACCACCTTAAGTCACAGATGGCGACCTCTTACCATGAGAAAACGAAAGTATAGGAAAAAAGGAAAAAGGACAATATCCA
GACATCAGGAAATCATAAATAAACTCAAGCCATGTAATAAAAACGAAAGTGAAGAACATGGGCCGAAAAGGGTTAACACT
AGAACACAACGCATACATTGTCATTGCGCGATTAGTTTTACGAAAAAACGACCAATGCAAAGATCAAGGCAGGGTCGTAG
GGCAATGAAGGAAAGATCACTTGACGAAAAGGGTAAACGACGCGCAGGCAATAGGCAATAGGAAAATAGGCATACGCACC
TGAACCACAGATGCACGATGCATTACCCATGGCCATAAAACGATAGGGTAACGTTAACCACAATTTCCAGACATTGTAAC
ATAACATCTACAACAAAACTAACAGACCTCCTACACCAGCCGACGCCAGGCAGGGGTCAAACGCATCGGCATACCGAGTT
AGGATAAAGGAGATCGATGTAATGCTATTTCATGTTCTTTTCCCAG
>lcl|scaffold_00911 dna:supercontig supercontig:AsteI2:scaffold_00911:1:3719:1
TTACGTTTAACAGTGACTAACAAATCTTCCCCTGCATCTAGCATCTGGCTCGAAAGCTACACCAAAGATTTGCATGCGGC
CATCGTCTCCAGAAGCCTCGAAATGTACACCGATCAGTACAAACGATTATACAAGGTCTACGCCGGAAAACCGGATTTCC
GTGGTGCCATCGACCCTGCAACCGGTACCACCGCCAGCCACCAATCCCGTCGGTTGCCGGAAGCGGAAGCCATCGCGAGA
AAGCATAACCCGGTATGTCCTACCCAGGACTGACCAAAGATAGGTGCTCTGCGTACTGGGCACCGCAATATGGTGGTATT
CTTATGACGTGTACCATTGTACCTGGCCAATGCGTTTGGTGAAGATCTTGATCTCCGATCTCCCTTTCCGGATCTCGGCT
AGGACGGAAAACATGGCTAACGTTTTTTGTTTGTATTTTTTTCCTGTAAGACTAAGCATACTAGTTAAGCACAAAAGTAT
TGCGGTAAGAGCTACAATGGAATGCCTGTTAACTATGTTACCTGGACAAATATGCTGGGCATCGTTTTTTCCGTTTTGTT
CATGGATTGTTTTTTCGGATTGTTATAAGTTCCGCGCCCAGTCCTTAAAATCCACCGGTAATTTAGTTCGGGAACAAAAC
GATATCCTTATTTGCTTACTCAGTTAGGACTTAGGGCTTAGAAACCTTAGATTAAGGGACGCAATGAGAGATAGACTAAG
AAGCGTAACGAGAAAGTGGGAGATACTACTTATTTGCATTTTAGTAATGTTTAGCAAAGCTAATCATAACAACATCAGGA
AAACAGTATGCTAAACCACCAAAAAAATGAAGATTTATGCTAGTTTGCTTCACAGCGGTGCTCGAGTGGCCATAGTTGTC
TGACCAAAAAAGGTTGGAACCAGACCCTAGTCGTCCCTAGATGGAAGCAGCTGCTACTTATCATCACGCAGTTCCATCAC
GTGGTCGTTGAGACCGGCTCTGGCAGAGCAAATTCCAGTCACTGAATACTTTCAGCTGAAGCGCTATATCCTGGCATTCG
ATATAGTGAAAAAGGAAGTAATTAAGTTACCCTACCACCGGAGATGATTATCGTGTACGTTAGAGAAAAAGGGATTCATT
TTGAGGATTTGTTTTGCTCCGTAGAGGCCGTGTTTCCTATCGACATACCTAACCATCCATTGCCTTTTGCAGCTTGTCGT
TCATATACAGACAAGATTTTACAAGGGTAGCGAGAAACTGCAGTTGAAGATTTGCCTGTTATATGTATTTTAGCACATTC
CGAATGTTATAGATGTTATAATCCGGTCAATTCAACTGTGTAACTTAATGAAGAAATGCCCACCCACATAACCTCCTTAC
GACCACAAAGTCTGATATAAGTCGATAGGTTTTAGCTTNNNNNNNNNNNNNNNNNNNNNNNNNNNNNNNNNNNNNNNNNN
NNNNNNNNNNNNNNNNNNNNNNNNNNNNNNNNNNNNNNNNNNNNNNNNNNNNNNNNNNNNNNNNNNNNNNNNNNNNNNNN
NNNNNNNNNNNNNNNNNNNNNNNNNNNNNNNNNNNNNNNNNNNNNNNNNNNNNNNNNNNNNNNNNNNNNNNNNNNNNNNN
NNNNNNNNNNNNNNNNNNNNNNNNNNNNNNNNNNNNNNNNNNNNNNNNNNNNNNNNNNNNNNNNNNNNNNNNNNNNNNNN
NNNNNNNNNNNNNNNNNNNNNNNNNNNNNNNNNNNNNNNNNNNNNNNNNNNNNNNNNNNNNNNNNNNNNNNNNNNNNNNN
NNNNNNNNNNNNNNNNNNNNNNNNNNNNNNNNNNNNNNNNNNNNNNNNNNNNNNNNNNNNNNNNNNNNNNNNNNNNNNNN
NNNNNNNNNNNNNNNNNNNNNNNNNNNNNNNNNNNNNNNNNNNNNNNNNNNNNNNNNNNNNNNNNNNNNNNNNNNNNNNN
NNNNNNNNNNNNNNNNNNNNNNNNNNNNNNNNNNNNNNNNNNNNNNNNNNNNNNNNNNNNNNNNNNNNNNNNNNNNNNNN
NNNNNNNNNNNNNNNNNNNNNNNNNNNNNNNNNNNNNNNNNNNNNNNNNNNNNNNNNNNNNNNNNNNNNNNNNNNNNNNN
NNNNNNNNNNNNNNNNNNNNNNNNNNNNNNNNNNNNNNNNNNNNNNNNNNNNNNNNNNNNNNNNNNNNNNNNNNNNNNNN
NNNNNNNNNNNNNNNNNNNNNNNNNNNNNNNNNNNNNNNNNNNNNNNNNNNNNNNNNNNNNNNNNNNNNNNNNNNNNNNN
NNNNNNNNNNNNNNNNNNNNNNNNNNNNNNNNNNNNNNNNNNNNNNNNNNNNNNNNNNNNNNNNNNNNNNNNNNNNNNNN
NNNNNNNNNNNNNNNNNNNNNNNNNNNNNNNNNNNNNNNNNNNNNNNNNNNNNNNNNNNNNNNNNNNNNNNNNNNNNNNN
NNNNNNNNNNNNNNNNNNNNNNNNNNNNNNNNNNNNNNNNNNNNNNNNNNNNNNNNNNNNNNNNNNNNNNNNNNNNNNNN
NNNNNNNNNNNNNNNNNNNNNNNNNNNNNNNNNNNNNNNNNNNNNNNNNNNNNNNNNNNNNNNNNNNNNNNNNNNNNNNN
NNNNNNNNNNNNNNNNNNNNNNNNNNNNNNNNNNNNNNNNNNNNNNNNNNNNNNNNNNNNNNNNNNNNNNNNNNNNNNNN
NNNNNNNNNNNNNNNNNNNNNNNNNNNNNNNNNNNNNNNNNNNNNNNNNNNNNNNNNNNNNNCCTGGAAAATTGATGTCG
GTAATCGTGCCTTTCTCCCAGATACTAGTTCATAAGGTGTGAAACCCGTGGATGAGTTAATCGTAGTGTTATATTCGAAC
GCAAAGTATGGTATATATCTATCCCAGATACGATAATTTTTCCTACAAATTGTCGAAGATATATTTTTAATTCTCTATTG
GCACGTTTGACTAGGTTCGCTTGTGGATGATATGCGGACGTATTAATCTTTTTGATTTTTAAAAGCTTGCAAGTCTCCTT
CATTATTTTACTCATAAAATTATTCCCTTGGTCTGTAACCACTTCTGTAGGCGTGTCTACTAGACAAATTACTCCCTCGA
CAAATGCTTTGGCTACGGTTGTTGTTTCTTGGTTTTCCATGGGTATAACCACGAGGTATCTCGTAAGATCGTCCTGTATT
ACAAGTCCATACTTGTTCCCATTATCAGATTCAGGAAGAACCACGATATCCATGAATACTTTTTCAAATGGATATGTTGA
GGTGGTTGTAATTTGCATAGGAATTCTGTTATATCTTCCTATTTTGTTTAATTGGCATGATTTGCATCCTCTTACGTGCC
TCTGTATATCCCTATCCATACCTTTCCAGAAAAAAAACTTTTATTATTTTTTCATTCGCCGCACTCCCACATGACCTCCC
AAGGAAGCATCGTGAAATTCTTTTAGAACCGTTTCTATTTCATTTTTCTCTATGTGTATCCTGTCAGAATCGTTCGTGAA
ATTTTTGAATTTAGTTTTGTCTGTTTGCTTCATTACATTTGATTCGGAAACATTTTTGATTATCGTGTTGTTTTGCTGAT
TCTGTTTTATTTCCGAAACTTTCTGTTGTTGCCGTGTTATGACTGCAACAGTATCATCAGTTAACTCTTCTATCTCCCTA
CACTTCACTCCAGGAAGCCTTGACAAAAATCTGCGACCATTTTCTTTTCCTTTTTATATCTTGTTATGTAACAGAAAAGC
ATGATGCGCGACATCGCTGCTCTGAGTCGTCTCTACGAG
>lcl|scaffold_15035 dna:supercontig supercontig:AsteI2:scaffold_15035:1:679:1
AATCGATTCAGGATTCGGGTGTGGCCAGTGGGATGACGGAAGCACAAGCCAGTCCGGGCCAGTCATTGCCGGGGATGAGA
ATGGTGCTGCACTTCGGCGACGCGATTGGCCACAAAGGTCTTCCAAGTGTTTGGGGGAGACGCAATCCAGTTCAGTGTGA
CGGTAGAGTCGGACCAGAAGACGGAGTCGGATGCTTCGAGCTGTATCGCTTTCCTGACGCGGTGGTGTAGATGAGCTCCC
AAAACAGCAGCGCTAAGCTCCAACCTCGGTAGCGTGATGCGTTTAAGAAGTGCCACCCGGGACTTAGATGCTAGGAGCCT
GACTCGGACCTCTCCTGACGCGTTCTCACAGCGCGCATAAACGCACGCGCCGTAGGCTGTCTCGGAAGCATCGGTGAAGG
TGTGGAGCTCTGCTTTAGAATGGGGTAAGAGAACATAACGATTAATTTTACATTCTCGAAGAGAGTTCCAATCGGGCTGA
ATCGCCTTCCACTTGTTGAAGATGACATCGGGGACGGGATCGTCCCAGACGGATCTCAGTAGCCACAGCTCTTGCATCAG
CATCTTTGCGCGGATGATAATCGGGGCGATTAATCCGAGTGGGTCATACATTTTGGCAGTGCATGACAAAATGGATCGAC
GGGTAAGTGTGGTTGGTTCGTCACAAACGTTGGGTTCGG
>lcl|scaffold_21797 dna:supercontig supercontig:AsteI2:scaffold_21797:1:528:1
AAGGATTTTTAACATTTCCGTAACGTGTTCAAATTGTGCTGTAATTATAGGCGGGAATTGAGTCTCTTCAACGTTCTTAA
AATCCGTAAACAGTGAATTAATTTCGTTTTGCATTTCTGACACTTTAAAATGGTGTACATAATAATTAATAAGTTCCTTT
AATTATTCTAGCTGTACCTCTGTCGAACGCTACAATGGGTACGTAGTCCATTTTTGTTAGCTTTACGTGCTGACCGATCG
CTATGGGGATCCATCCATCTGTTTATGGATTCTCTGTCCATTGTCTGTAGTAACCGTTATTCTATTATTTTCTTTATTTT
AAATTTTTTACAGGGATTAACTTGTTTCAATCTACGTTTTGTTTTCATAAATGCCTGCGCTGAATCTTGAATTTCTATTT
TTTTGTATTTTTATTATAGTGGTTTAAATCAATTCCTTGCTTGTGTTTTAAATTTTCAGCTACTTTTTCAATTATCGATG
AACTGTTTCTTGAAGGAGTAATTATTTGCAAAGGGGTAAATTTAGTAC
>lcl|scaffold_12406 dna:supercontig supercontig:AsteI2:scaffold_12406:1:767:1
GCCGTGGTTTGCATTACCCGTAGTAATAACTGAAGTCCCGACTCCAATTCGTCCAATAGTAGGGGCCGGTTCTTTGTTCC
ACGTAGGATGTTGTCGTACTGAGCCTATCAGATTTGGCTCTAATGTTGTGAATAGCTCTATTCAGCCACGCAAAGTGTCG
TCTCGTCTTCGTGAAGGAGTTGTGACATTTGTATTAAGCCACAAAATCGTTGCACTCGGGTCCCACGATCGCTGTCAACA
ATTGAGGTGGTGCAGTCTTTTCTAGCGTTGTGCTATCCTCATTGCCAGGTTCCGGTTGAACTTCTGTAATAATAAAATCG
GGGCCGTTTAACCAAAAGTGCATATTGTCTTTTCTCACCAATTTGGTAGCCGGAAGCCCTCTGGAAACGATATCTGCAGG
GTTGAGCTTTGTCGGCACGTACTGCAAGTCACGTAGATTGGTCGCCGCTTGGATTTTGGCTACTCGATTTTTCACGAAGA
CGTCCCATTTCGTATTGTCCGAACGTATCCAGGCTAGCACTACCTGGGAATCTGTCCACCATCTGGTTGGCCGTATTCGG
GTGCCAAACACGTCCTAAATCCGCACACAGAGTTCTGCTAGCAATAAGGCAGCTTGTAGTTCCAGTCGTGGTAACGTCAA
CTCCTTCAAGGGTGTAACTCTTGATTTGGCACAAACTAGCCTCGACTGTTGCCCTTCGTCGTCGTCGATCACATATCGTA
CGTATATTGCGCAGCCATAAGCCTTTACGGAGGCATCACAAAACCCA
>lcl|scaffold_05663 dna:supercontig supercontig:AsteI2:scaffold_05663:1:1206:1
TTAGATTGAATGAACTTCTCTTAATTAAAATTTGATTTGAAGGTGATAAGATTTCTCCATCATTTTTCGTAAAATTAGAC
GTTTTGAAATCCACTCAAAAAATAGAATAATGAATCCGCAGGAACAGTCTAGTTCTATACCAGTTGTACCATCCACCATG
ACTCATCATGAATACATTCAGTTAGGTAAAGTGCCAGATTTTGTAAATAACCTTCCTGAATTCCATGGACACGGATCTAG
CCTTCCAAGATGGATTTTAGAAGTGGAAAATATTTTCAAAATTTATGAACGTCTTCCTCGTGATTCAATTGAATACCACA
TTATCGTGGCAACAATCCGAAAGAAAATTAAAGGCGAAGCAGCTGACGTTTTGGATTCGAATTGTGTTACATCGGATTGG
AACGTAATTAAGAGAACTCTTCTCCTTTATTATAAGGACAAAAGAGATCTAAAAACTCTGGACCATGAACTGTCAATAAT
TAAAAACGACCGTCTGAATCACTTAGCTGTTATTTCAGCCGAGTAAATGATTTACAAACGGCAATAGTAATGCAAATCCA
GTCTAACCCAAAATACGTTTCCAATCATGAAGCACATATAAGTTATTTTAGGGAAAAAGTTTTGGACAGCTTTATCCGAG
GCTTAGAGAAACCATTAAGCTTCTTGTTGAAAAATTATAACCCGAGCAGTTTGAGTTCTGCTTATAATTACTGTTTAGAA
TTTTAAAACATGGACATGAGATCCACGCCATTCCACGATAAACCCAATTATTACATTCCTAAACCAAGAGATTTACAGAT
TCCACAAAATCGACATAACATAAACAGGCAATAATTTAATAGCTCAAATTTTAACCCCAAAATGAATCAAGATAGGCCAA
TGACACAACCGAGAAACTTTCCCCACAATTATAACCGTTTTTCTATGAGAAGTGTAAATCCAAAAGGAATTATGTTTAGG
CATTATCATCCAGGTTACAATGTAATGCAACAAAATATAAATAACAGTCCAGTTCCTATGGAAGTTGACCCTTCTTTTCA
AGCAAAAAACAAACCACATTTTAACGCTAAATTCAATGAATCGACAAGCTTATGGTGTTGATGATGAAATTCAAGAAGTT
TCAGCATATCGCACCACTGCTCCTCTTGAATCTACAGAGCTTATTTTTTTAGAATGGAACGCAAATTGGTGAACCGATTC
TTCCCA
>lcl|scaffold_06205 dna:supercontig supercontig:AsteI2:scaffold_06205:1:1150:1
CTATGGGGATCCATCCATCTTTTTATGTATTCTCTGTCCATTGTCTGTAGTAACCGTACTTCTATTAATTTTCTTTATTT
TAAACTTTTTATAGGGATTAACTTGTTTCAATCTACGTTTTGTTTGCATAAATGCCTGTGCTGAATCATAAATTTTTATT
ACTTTTTTATTTTTATTAGAGTGGTTTAAATCAATTCCTTGCTTGTGTTTCAAATTTTCAGCTACTTTTTCAATTATCGA
TGAACTGTTTCTTGAAGGAGTAATTATTTCCAGAGGGGTAAATTTAGTACAAGAGTGTACTGAATTGTTATATTTGAACA
AGGAAAGTTTTGTCAAATCTATAGGAGTCATAAGCGGATTCTCGGTTTAAGAAATTCTATAAAATTCCAATAGCGTAGAG
TGAAATCTTTCGACTGTGCCATTCATTTCACTTCTACCAGTGGCAGTTACAAAATGTTTGATATTGAAGGTGTTTAAAAA
TTGTACGACTTCACCGGAATTGAAAGACTTTTCTCCGTCCATTACTATAATTTCTGGGGGCCTGTATTTTAGAGTAAATT
CCTTAAGTACAGGAAACACGTCTACTACAGGTAGCAGGTACAGGTAGCTCTAGAATTAATTGTTACTTGTACAAATTTTG
AAAACTCATCGACACACGTAAGAAAGTAATGCTTTTCCAGGATAAGTATATCAATATGTAAAATTTCAAAAGGTCTTTCT
GGTAAAGGAGTGATTTGCAACGGTTGGATGTTCGGTTTCCTGTCAAATTTTCATTTGTTACAGATTAGACAATGTTTTAT
GAATCCTTTTATCAAACCAGTCATTTTAGGGAAATAATACCTCCGCCAAATCTGTTGTTTATTTACCTCTAATCCTCTGT
GGGCTCTATTATGTTCTTTACTAACTATATCCATTTGATGTGAAGGTGATTCAACATCCTCTAACATTTTTTGAGTGAAT
CGTATTTTTAACATATTTTGTCGTCCATAATAGTTTTTGTACGTTTCTTGAACTTTTCCCATTATTTTTTCTGATGTGTA
TAATCCGTTCAGTTTTGAGGCATCGAAAATGCGTTTGTAAAATATTTAATAAATTCCTTTCAGTCATATCATTTGTATGT
ACTGTTATTATCTTAAAATTCGAAAAGAGA
>lcl|scaffold_16788 dna:supercontig supercontig:AsteI2:scaffold_16788:1:631:1
TTGAAATAATCTACAAGCCAGGAAAAGCAAATGTCGTGGCCGACGCCTTGAGTAGGATTTGCTGCTCTATGACAGCAACC
CAGCATTCGGCACCCGACTGTGGTTCGATATATATACCATCTACTGAAGGACCTCTGAATGCTTTTCGGCATCAAGTCAT
AATAAAAGAAGGTAATCAAAACGTAGAAATTAAGAATCTCTTTTCGAATTTTAAGATAATAACAGTACATACAAATGATA
TGACTGAAAGGAATTTATTAAATATTTTACAAACGCATTTCGATGCCTCAAAACTGAACGGATTATACACATCAGAAAAA
ATAATGGGAAAAGTTCAAGAAACGTACAAAAAATATTATGGACCACAAAATATGTTAAAAATACGATTCACTCAAAAAAT
GTTAGAAGATATTGAATATCCTTCACATCAAATGGATATAGTTTCGATACATATCGATATACTTTTCCTGGAAAAGCATT
ACTTTCTTACGTGTGTCGATAAGTTTTCAAAATTTGTACAAGTAGTACGAATTAATTCTAGAGCTACCGTAGATGTGTTT
CCTGTACTTAAGGAATTCACTCTAAAATACAGGCCCCCAGAAATTATAGTGATGGACGGAGAAAAGTCTTT
>lcl|scaffold_19894 dna:supercontig supercontig:AsteI2:scaffold_19894:1:563:1
TTGCAATTACAAGACTTTTGATATACAGAGTCATAGTCGATTTTTTCTAACGTTTGAGCTAATCTCTTCACTACTACTCT
TTTAGAAAACTAATGTAGACGATCGTTTTCTACTTTGAATTTTTGAAAGTTAAAATACTTGAATGCTTCGTTGGTGTTTT
GATTTGATAGATTTTCTTGTCTTCTTATATCATTTGGCATGCAAGAGGATATTTTCTTTTGCGAATACTTTGTTGGTTGC
AATCAAATATGTAATCAATCCCCTTGTTATATTACCCAGAACTTCAGCTGAAAAGAGAAATAACATGATTAATATAAAGG
TCGATAAATTGTGGGACAATACCCTGAGGCCCATGATTAAACCAATAAACCCTTTTCCTATAGGCTTAATCGTTTGTGTG
ATTGCAGTAACTTTCCTTGAGCTGGGTGTCAAAACCTCGTAGTTCCATGTATCAGGAATTATTTTCTTACTTTTCATCTT
TATTGTCGGTAATTCTTTATCGATTACCTCTTCGATAATATTTTCTTCATGAATTCCTATAAAACTACTTTCAATTGGTC
CTT
>lcl|scaffold_22434 dna:supercontig supercontig:AsteI2:scaffold_22434:1:517:1
GATAAACAACGACAAAAGGGTAAATACTCATGCATTCTTGGACCCTGGGCCATCCTTGACGCTGTTAGATGCCAAGGTAG
CAAGGAATCTCGAACTCCAAGGTCAGGAGATTCCATTAAAGTTGGTTTGGACTCAAGGAAAGAAGGTCAGCCATGAAAAA
AGCCAAAGTGTACCATTGAGGATAAAGGACACAACTAGGAAGGGCTTCGTCCTAAAAGATGTTAAGGCAATTGAAAATCT
AAGATTGCCTATTCAATCATTAGATTATGAGGACTTGAGGCATATGAGGCAACAGGCACCCTTACCTAAAAGGCTTACCA
ATCCAATCCTATGATATGGTTCAACCCACAATAATTATTGGCATCAGGCACAATCACTTGCTGATGGGATTCCACCATAG
ATATGGAAAGCAAGGTGACCCAATCGCAGTAAAGACGCTGTTAGGATGGTTGGTTTATGGGAAAAATCAGTATCAAGAGG
CAGACTATTCTATGGTAATAAACGAAGGTGAAGAGGA
>lcl|scaffold_03683 dna:supercontig supercontig:AsteI2:scaffold_03683:1:1581:1
ACAATTGAATTCACACTCGCAAAGAAACCAGACGTGTTACATCTATCGCTCTACAATCACGATATCACAACCAGTAAATT
CTCTACAGGTACTTTACCTTCACTATTTCATCGTTTGTAATTCAACGTGGTACGCCGGTCGGAGAAGATAAACCCTCGAC
AAATAAGCAACCTGTAAATATTTCGTGAACGTGTACTCTACGGTCATCTCAACGCTGCAAATTACTAAGTCCCGTGAACA
CATTCTCTCGTTACCGAGTCTACGTTCCAGCATCCACGTTCGTATTCATACGTTTCTAAGTGTGTGTTTCATCCTGCTGC
GCCGATCGATACTAAGTTCATTGGTTCACCGAGTCCTGCACACATACATCGCCGATACGAATATACTGTGTATCTACTAC
ACCAACGACGCGTGTGCGTAAGTACTAAAGTGGCGCCAAGCCTACTCGATCGCCTTATCGCTATACAATTCGCCATTGTT
TTAGACAAAGGCGCTTAACGTGTTGTCAGGTTTGTTCAACGCATAGCGCACGATAAGTGAAGCAGCTGTGAGAGTTCTTG
AGCGTAAGCTCAAAGTACTGTGAGAGAGTGGCTGTAAAAGTTCCGGTAGACAGTGCTAAAGCACGTGAAAAACAAATCAG
GTTGCAATCATTAGAAACTATTCGTATACAATTCGAAGAATTGAAGGAGAAGGCTTTTGAAATAAAAGAAAATGAAGATG
TGCTGGAAGGTATAATGAACGACAAAACAAATTTTGATTGTAAATATCATGAAATGAAAGCCATTTTACAAGACCCTCCA
AAGAGCTCTAATTTAGAATTCCCCCGCATGAATACGTGTTCACAAATGCAGCATTCAGCTTCCTTTAGTTCATACATACG
GCTTCCTAAAGAATACATGCCATCATTTAATGGTGATACAACAAAATGACTATCATTCAAAAACCGATTGGAATCAATGG
TGCAGGAAGCAAATGAGATTCTAGATGTAACCAAGTTGCAGTACTTGTTATCATCCGTGACAGGAACTTTAGCGACTCAA
TTTGATTATACTCCAATCACTGCTGATAGTTACACATTAACCTGAAATGCTTTACTTAAACGATTCGATGATACCAAGTG
GATTAAAAGAGAGTATTTTTCAAGAATCCACGTCATGAAACTTATGAGTAACAATTCCGTGCGTGAACTGCAGCGTGTCG
TAAATGAAACTTGTTAGACTTCGTAAGAAGACTTGTAAGAGGACTAGAATGATTGAATGCACCGGTTGAGCACTGGGATA
TACCTCTTACGAACATGTTTTTAAACAAACTAAATGAGGAGTTTGTTTGGGCTTGGGAGAAATACGCAACCGACCTAGCT
GAAGAAAAATATTCTGAATTTTATTAAGAAATTATTCTTAATTTTTTTTCTCGAGAACGCATTAGTGCACAGTTGAGCCA
TCAGACAAATCTGAATTGCATGGTGGCCGGAAGGCACGATAAGCCCAACCGTCACATAGTTCTTCCTAAACAAGTAAACG
AAGGCACAGGAAAAACGTTAAGTTTGTCTGAAATTTGAACTACTTACTAATCGCGAGGAAT
>lcl|scaffold_11304 dna:supercontig supercontig:AsteI2:scaffold_11304:1:808:1
AGACCTTCTGAAGATTGCTTCTTGAAAAATCTCATTTTAGTTATTTAGAGGCTTCGATTGGGTAATTTTGGTTTCTCATT
TCACCAGAATATAAGAAATTCCTGTGTGTGTCCAACCAAAAATAAAACAAGAAAAATTACTACGAACCAACTATTGGTTC
ATATTCATTATACCGGTGATATGAAATTATCGGTCTTATAGACCAAAAACCATGTGAGTTAAAAAATCAATGCGAACAGA
AGGCTAATAATTCTTATAAAGCATCCTAATTTAGGTTTACACTTCACTTCGTCTTATCTTTCCTTCATAACTGGCTCATA
TCTCGTTTTGTAGCAACATTTGATTTAATCAATGATAGTGCCTGCTATAAAATACGTAAATAATGAGTTCACAAAACAAA
CAATACCAAAGTGTTAAATTAGATAAGATTCTGAATGCTTATCAAAGTGGTACTGAGAATTCAAAATTTGTGACTGAACA
TGTCGCTAAAGAGCTTGAAAAAGACAAAAATACGAAAATATTAAACATTTTCTATGTTAGAAGAACTTCAGTTTTGCAGA
ATAAAAAAAATAATACTAACAATAGTTAAGAGAACGGAGGGTTTGATAGCCGAAACAGAAGCAATGTTGATCTTTATATG
CAAAGTCTATATAGGATAGAGGCTGAATTTTAGCAAATGTCATGTCCGGCATTTTACCCAGTGTGTATAAACGCGCAGAA
TTTTTATGTGTTGTTGTGTCCAAGGTATATGGATATAGAAGGTAGATTTGTTTAGAGCAAATTGACATTTCTCGACCTGA
CATAACAG
>lcl|scaffold_10649 dna:supercontig supercontig:AsteI2:scaffold_10649:1:836:1
CTTCTTCTTTTTCTTCTTTTAGGCCCACATTTCTTCGCACGCAGCATCACCGGTTGTAACGGTTCTCCGGTAGGTGATTC
CTTCCCATGTTCCACCACATCCTGCACGTAAACACGGGCTAGGGCAAGTCCTCGGCAGAACTCCGTGAGATTAACACTTT
CTAACAGATAAACTGCTTCCAGAGAACGGTCTCTATTACTGGTCATTACAACGGCCCGGTATTCAACGCATTCAACCTCA
ATTTAAATCCTAACAGCTGTGGGTCGTAGGTGTGAGACTCGCATACAATGTACGCAAACGATGACGAAGCTTTTGACTGT
CGACAGCACACAAGTAGCATGGCAATTTTCCCGGAAGCGATGTTGAATAGGGAAAAGTTGGGATTTGTCTAGGGCAAGGG
GGCAAGGGTCCGTGCTTACCACCAGTACTGCAGACGGTTAACAGTGGTTCCTCACAGTTGTACCAGCTAGATTCACATGG
TATCTATGCTGCTGCATACAGGCCGCCTTAAACACTGGGGCTAATAGTCGCCTGCATTTGTAAAGAATCGTTGGCGCTAA
ACTAGCTGCCTGCGTTTTGTTGAGCAGGATCCATCAATCTACGTCCGTAAAAAGTGGTTTGGTAGGCCTGTAAGATGGAG
AAAATGCTGTAAATTTTCTGGACGCTTACCATCTCCAGGAGTCGAACCGTACCATCATACCCTACCACACACAAGATCCA
ATTGAGCAGGCTGATTCACAAGAAAGATTTTAACCAACCATTACGAAACACATTACAATGAACGTGTGCGAGTGAGAGAG
CATCAAAATACGCTACCATTAAGATGCCAGATTCGG
>lcl|scaffold_21172 dna:supercontig supercontig:AsteI2:scaffold_21172:1:540:1
ACTATGAATCAAAAAAGGGTAATACTCCCGTTCCGGTGTGCAAATTGATATATGGGAGGAATCAGTTCACCAATTTGCGT
TTCATTCTTAAAAATTAAGCATTTTACATTCAAGAGGAGCAGTGGTGCGATATGCTGAAACTTCTTGAATTTCATCATCA
ACACCATAAGCTTGTCGATTAATTGAATTTAGCGTTAAAATGTGGTTTGTTTTTTGCTTGAAAAGAAGGGTCAACTTCCA
TAGGAACTGGCCTGTTATTTGCATTTAGTTGCATTACATTGTAACCTGGATGATAATGCCTAAACATATTTCCTTGTGGA
TTTAAACTTCTCATAGAAAAACGGTTATAATTGTGGGGAAAGTTTCTCGGTTGTGTCATTGGCCTATCTTGATTCATTTG
GGGGTTAAAATTTGAGCTATTAAATTATTGCCTGTTTATGTTATGTCGATTTTGTGGAATCTGTAAATCTCTTGGTTTAG
GAATGTAATAATTGGGTTTATCGTGGAATGGCGTGTATCTCATGTCCATGTTTTAAAATT
>lcl|scaffold_19686 dna:supercontig supercontig:AsteI2:scaffold_19686:1:568:1
TGTTGCGAACGCGACAAAATAAAATTGAGCTAAAATGACTGGCATGCAAGAGTTAGAGGTACAATTTTAAATAACTAAAT
ATCTTTCGTTTAGGATAAATTCTCACCGGAAAATATTATCTTAGGAAAACAACCTTAAGTCACAGAGAGGCCTCATACCG
TGAGAAAGACGAAATTATGGTAACATGTCAGGGTATGTCATAAAATATCTCGAAAAAGGGACAATATCCAGACATATGAA
AACTATAAATAAACTCAAGCCATGTAATAAAAACGAAAGTGAAGAACATGGGCCGAAAAGGGTTGCATGCACACAACGCA
TACATTGTCATTGCGCGATTAGTTTCACGAAAAAAGACCAACGCGAAGATCAAGGCACGGTCGTAGGGCAGTGAAGGAAG
GACCAACTTGACGAATAGAGTAAACGACGCGCAGGCAATAGGCAATAGGAAAATAAACATACGCACTTGAACCACAGATG
CGCGATGCATTACCCGCGGTCATAAAACGATAGGGTAACAATTGCCAGATATTGTAACATTACAGACCTCCTACACTAGC
CGACGTCA
>lcl|scaffold_08407 dna:supercontig supercontig:AsteI2:scaffold_08407:1:962:1
AAAATTTTTCCATAAAAATGTATCGCTCCTAGAAAAGATCTCAGCTCTTTGAGTGTCTGCGGTGTTTGCATGTTTACAAT
AGCTTCTACATTTGCTTTTGTTGGTTTGATTCCCTCTTGGTTAATTGTATGGCCTAGATAAGTAAGTTCTGTATGCAAAA
GCTTACATTTTGTTGGCTCTATTTTCAGATTGTGTTTCTTAAGTCCTACCAATACTTTGATTAAATTCAAGTTATGCTCT
TCTATTGTTTCCCCAAACACAACAATATCATCTAGATATACCAATGCTTTGACTGGTTGGATCGTGTTCATTAACTTCTG
GAAGGTAGAGGGACTATTTTTCAGGCCCATGGGCATTCTAGTAAATTCGTAGTGCATTTTGTTGTAAAAATGCGGTTTTG
GACGCATATCTAGGGTTAATCGGTATTTGGAAAAAACCCGATTTAAGATCGACGGTTGAAAAATATCTACTATTGCCTAT
GCTGTCCATTATGTCATCTATCCTCGGGATGGGATAGATAAGGGGCTTCGTTATTTCGTTTAGTGCCCGAAAATCTACAA
CAATTCGGATTTTTTTTTCTTCCTCAACGTTTGCCTTTTTTGGTATGCATATAATGGGTGCGTTCCAAGGACTTTTGCTT
GGTCTTATAATGTTCTGCCTAAGCATTTCTTCTATTTGAACTTCCATTATTTTGTTCAATGCTGCTGGGAATCTATATTG
CCTTTTATATATTGGAATGTTAGAAATTGTTTCAATTTCATGTGATGCAGCTTGAGTATAAGTCAGCTATAGGAAATTTT
TTTCAATATCATCTCCTGTACACTCTTCTAGGTGGTGAAGATTAATTGTATTCATTAACTGTTCGTGTCTCTCCACTCCA
ACTACTTCTTTCTGATTTTTAATTGCCAACAAATCGCAATCCATGTCCTTTTTTTCTAACTCAGGAAGCCACTCATCGTT
TT
>lcl|scaffold_18592 dna:supercontig supercontig:AsteI2:scaffold_18592:1:590:1
AGTTCAACCAGAATCAGAAAAGTCTTCAGAGCGTCATTCTTCATCCGGTAGAAACAGTTGGTCTACTATCAACAATTAGA
TGACAACGGTCAACGTCGAAGGGAACTACGAAACGGTAATATGCGGTTGGCTAGTGCTTAGATACGAAATTGGCTATCTC
AACAAAAAAGTGGAACTTCAAAAGGGGGTGCAAAGTCACAACTATAATCTACGAAGAAAGCTAGCTAATGTTCAACTATC
AAACGTTCGAGGTCAAACATATGCTGTATGTCTTGCTTACGCCATCGAGAGACTACTGTTTGGTCATATGGGCCGAGTCT
GATGGAAAGCAAGGTCAAGATGCTGAGATCTCCAGAAGATGAAAAACCTGTTATACAAAGTGATGAGAGAATCACTTCTT
CTGTGCAACTAAATCAGAAATGAACAACATCCAAGTTTACAATAGTTTCCGCAAAACGCCTTACTGCGGTCTAAACTTTA
ATCTTGGTCGACCAGCTGATTCGAATGTATCTTCAACTATCGATATCTAAATCGTAAAGTCCAGTATCGAGTTGACGACT
ATTCTTCACATCGTAGCCACTTGAGAAATC
>lcl|scaffold_20795 dna:supercontig supercontig:AsteI2:scaffold_20795:1:547:1
CTTATCTCAAAGAGCACGATTATGAAACAATCTACAAGTCAGGAAAAGCAAATGTCGTGGCCGACGCCTTAAGTAGGATT
TGCTGCTCTATGACAGCAACCCAGCATTCGGCACCCGACTGTGGTTCGATATATATACCATCTACTAAAGGACCTCTAAA
TGCTTTTTGGCATCAAGTCATAATAAAAGAAGGTAATCAAAACGTAGAAATTAAGAACCTCTTTTCGAATTTTAAGATAA
TAACAGTACATACTAATGATATGAATGAAAGGAATTTATTAAATATTTTACAAACGCAAAGATACAAATAAGATTAATCA
ATTCTACTATTAATTAACTAATTCAGAATAATAACGCCCAAGTTATAATCAATAGGGATTTAACATCGCACTTGGAGGAT
AGCTTGCAGAAAGTAAAACAGCAGTAGATATTTTGATAGTTTTCAACGGAATTATATTCCATAAATATTCTAATTAACTT
AAAATTCCTGTCTGAAAAGGCGAACATACTAATTGACAGCATAACCCTAGCGAAATTAGGAATTACG
>lcl|scaffold_12465 dna:supercontig supercontig:AsteI2:scaffold_12465:1:765:1
TCTTCTCGATACTAATCATTGTATCTAACCGTCGGATTACGATAGATCGATAGATACGGTATAAGATCGACTCTCTATGG
CAGTATTCGCGTCAATGTTATTATGCTGTATGTCTGCTATTATTGCGTTTGTTTCATTTTTACTAAGTACTCTTGGGTTC
GTAATTCCTAATTTCGCTAGGGTTATGCTATCAATTAGTATGTTCGCCTTTTCAGACAAGAATTTTAAGATCATTAGAAT
GTTTATGGAATATAATTCCGTTGAAAAACTATAAAAAATATCTACTGCTGTTTTTACCTTCTGCAAGCTATCCTCCAAGT
GCGATGTTAAATCCCTATTGATTATAACTTGGGCGTTATTATTCTGAATTAGTTAATTAATAGTAGATTTGAATAGTTGA
TTAATCTTAAATCGTTTGCGTCTGGACTACCAGCTATAAATTTCCAGACGGTTCCAACTGTGTCACTTTATGGTAACGAC
GCGATCATTGGAGGACGGCACGCGCGCCTTTTGTCAGCTTGTGCTACCGGCCACGAGGGGGCGCGTTGCTTCGGACGACA
TCGGCGGACGGACCCGAAGCGAAGGATGACGTGGTCTGGCGTGACGATCGAGATAACGAGGAAAGGTCCTTTCTTTTTGA
TCCTGACCAGCGGGCCAAGCGGACGAAATTTTAGTTTCGCAAAATAAAGTAAAGTATACTAAAGAATCCACTCGCCTTCT
TTTTGATTGCTGGTCAGGCGTTGCAATTCGCAACATTCTAAAATT
>lcl|scaffold_03084 dna:supercontig supercontig:AsteI2:scaffold_03084:1:1782:1
TTCCTTATTGTTCCTTCGATTATATGAAAAAAGGTGCAATCTCGTGGGACTCTAGCGTACATATGTAGAACCTTTTCTAC
TTCCATGACCCACGCCATTAATTCATTCGCCTTCTCTTCAAAGGTTGGGAGATCTCGTACATAGTCGAGAATTTTCCCAA
TGCTAACAAACTCGTCATAGCTCATAGTACTAGAAGGTGCAGAAGTAGTCATTCTATTTTTTTCGAAACAATTAAACCTT
CTATCTTTCCTATCGTCCACCATATGACAATAATATTAATTTTTGTTCCCTTTTCACTTTTTTCACTGATCTAAACACTG
ATTTAACTGATTTCTATCAAATTTAACTTTCATTTTAATTTCCTCACTTATGAATAATAATTTGTGACTCACGATACGAT
CAACAATGCTGCGCCAATGTTGAAACTCATGCTGCGTCCGATGACCGATGCTCGATGTTCTGGGTTGATCCGGTTTGGCA
CTGCCTACTGAGGACCCTTCGGCGTCTGTTCGGGAGACTTGTCCACGAATTGCTGGTCACGATGACGTCTTCCTCGTTGT
CGTCGTGCAGGTTTCTTATAACTTTATATCACCTCACTTTTAGACTTGGAGGTCCCATTTCGGGCGCCAGTTAACTTTTT
GGAAAGATTTTCTATCGGGTTACGACGTTCGGACGTGATCTTGCGGAGCAGAGAACTATGACCGTTTCAGTTTGCGGTTA
GACGTAGAGTGGTTTATTTTCTAAGATTTTACAAAATATTTTGGGTCGGGAAGGAAGGATGTGGAAGGAACGAAAAACAA
CAAGAACAGGTAAGCGAAGGATCGTTGATGGTCCGAGGGTCGACGGCGATAACGGTTTTATCTCGGAATATGAATAATTA
TTTGTTTAGGACGGCGGAAGTGAAGGATCGCTTGAACGTGATCGTACTTGTTTTGGACGTTTGTTAACTCACGCTCTTTT
GATTTGTTCGCTCAACGCACTGACTATTCCAATTGTCCACTAATCCGGTAATCAACAAGAGACGCCAATCTTACGCGCCC
AAATTATCTACGCGCGATGGTTCACTAAGGTTGCTGACCGACTCGACGCCATCTTTCGCACACACATTACCACTTGGGTC
GGCGTACTCTTTTTTACCCAACTCGAAACGACGCTAAGCGATCGCACACTCTAATTGATTTGCATATGCACACGACGCGC
CTTATTTTGTTTACGCAGCACACTGTTGTTAATATTGTACTTTTGTGTTTTCTCCAACAGTCTAAAGTTCATGTCCCTTT
TCACAATTTACAACACAAAATGTATTCCGTTTATCCGTTGGTCTCCTAATTGGTAAATCCTTGCCTCCTTACAAGAGTCA
CATACACACAAGCAGACGATAAATGTCCGTCATTGATTTAAGTACAACGATTTTCTACCGAAGGTTCGACCACACCACTC
TTCTTATACACACACGGCTTCCTGACTACAATTTACTACTATCCGGTTCGAAGGACCAAATGTTCGATAGCTTTACTGGT
TCTTTCGGATCGTTGCTGTGACTCGCTTGGGGTTTACCTTCAGACTAAAATTACAAATGTATTCTCACCTATTTAGTTAC
AATATTCCACTAATACTATTGCCTATCCTAAACCTGAACTATACAAATATACTTACATTAAATTCATGTTAATCGGGTTG
CCTACTCATAGGCGCAACACTACCCTTTGCTGAACAGCTCCAAATCAAACCAAGCAGAAAGCGTCAGCTTGTAGTAATGT
GCCCAAGAAGAACACGCAACAA
>lcl|scaffold_12522 dna:supercontig supercontig:AsteI2:scaffold_12522:1:763:1
CACATACAGTCGTATGGGTATCATATGCTTCGCGCTACTTGACGGTGGCCGAATTCGTACGTGTAATATTGAATATGATT
ACAGTAGGCGACGACGACGAGCTATCGAGAAATGAAAATACGAGAAGCACACATTCTGGCTACAGTATTTATACATTGAT
GAGATGGAGCGTCGCATATAAAGGCTAATTACTATTTTGCTATATTTTTCGAGCGAGGTTGAAGCTACTTCTAGATTTAC
ATAAAGCTCGGACACTTTTTTAAAACTATTATTTGAATTTATGATGTTAGAAAATAAGGTTATCTTTTATTTCGTATGTA
ATTCTTTTAAAAAAATGTCGACAATGAAATTCTCATTTAGAGTACCGCAACAAATGAGCCAATATTGAGCAGTTTTCGGT
GAAGCGTCAATCTCTATGTATTGAAGTGTGTGAATCATGAGGTAATAGAACGTGGATGCACACAACACATCGAACAAACA
AACCGTAGAAAAGTAAGGAAGGAAAAAGCAAAAGTGCATCCAGCACAATAAACAAGCGCGTAGATGTATCGGAAAAAGGC
GAGAGAAACATAAAACACAAACCAAACCGAAGTCACATCAAATGCAGGGTTCGTTCGCGGATATTAATTTCCCTTTTTCC
CCTGTCGCTGGCACAGGTTGCTTTTCTAATGAAAATGGTATCCGCACGCGCTCGTGTGTGTGAACCAAGTGTGTGTAGCC
AATGTTGTTGTTCTCACTCTTTCACACTCACGCTCACTCTCGG
>lcl|scaffold_15259 dna:supercontig supercontig:AsteI2:scaffold_15259:1:673:1
AGCAGCTTCGGGGACTACAATACAACGAAGATGGTAAGATGTATCGCAGGAGCCCGCACACTTGTACAGTTCTTCGTTGC
TTACAGGCAGGGAGCACAAAGGACAGGACGTAGCCATCGTAAACACTGAGCTGCACTGACACAGGAACGAAACGCACTAA
CACAAAATAAGAACGAGTACGTTGGAACGTCGAGGACGGTAGCTCGAAAAATAGACGATAACAGCGCGGTGATGCAACAA
AACAGGCCGGAATCTGACACGAATTGAGGACGAGACACCATTGCATCTATAGATAGCAAATTTCGCACGGCAAGGCTCGC
AGAACACGTTGAAAACACGTAAAAACAACGGAGCTCGAAGAGGTTCCAATCGAACGTGACGAAGTCCAAGATCCGGCCGT
AGCTCGATCAGACGATTCACCTTTTTTTCCTGGATAACCAAAAGAAGTATCTAACCGTGGTTCTTGCTTGGCTTGATTTC
GCCTAATTCTTCCGACGGAGTGGGGAGACACCAAAGTGCGGGACCAACATCCGGAGGGAAGGCAAAGGTGAAACTTTCCC
GATTCTGTATGGTTACCCAAACAATGAAACACAAGCTTCTTCGTTGTTCGTTGAGGTCTGGATTACGAGTCGATTTTATT
CTCAAAAAATCCTGTCTTATATACTAAAATTCT
>lcl|scaffold_05788 dna:supercontig supercontig:AsteI2:scaffold_05788:1:1194:1
TTTTGCATTTCTGACACTTTAAAATGGTGTATATAATAATTAATAAGTTCCTTTAATTATTCTAGCTGTACCTCTGTCGA
ACGCTACAATGGGCACGTAGTCCATTTTTGTCAGCTTTACGTGCTGACCGATCGCTATGGGGATACATCCATCTTTTTAT
GGATTATCTGTCCATTTTCTGTAGTAACCGTACTTCTATTAAATTTCTTTATGTTAATTTTTTTTACAGGGATTAACTTG
TTTCAATCTACGTTTTGTTTTCATAAATGCTTGTGCTGAATCATAAATTTCTATTACTTTTTTATTTTTATTATAGTGGT
TTAAATCAATTCCTTGCTTGTGTTTCAAATTTTTAGCTACTTTTTCAATTATCGATGAACTGTTTCTTGAAGGAGTAATT
ATTTCCAGAGGGATATTTTTAGTACAAGAGTGTACTGAATTGTTATATTTGAACAAGGATGGTTTTATCAAATCTATAGC
GGAGTCATATCAATAAGCGGATTCTCGGTTTTAGAAAGTATATAATAATTCCAATAGCGTAGAGTGAAATCTTTCGACTG
TGCCATTTATTTCACTTCTACCAGTGGCAGTTACAAAATGTTTGATATTGAAGGTGTTTAAAAATTGTACGACTTCACCG
GAATTGAAAGACTTTTCTCCGTCCATCACTATAATTTCTGGGGGCCTGTATTTTAGAGTAAATTCCTTAAGCACAGGAAA
CACATCTACGGTAGCTCTAGAATTAATTCGTACTACTTGTACAAATTTTGAAAACTTATCGACACACGTAAGAAAGTAAT
GCTTTTCCAGGAAAAGTATATCGATATGTATCGAAACTATATCCATTTGATGTGAAGGATATTCAATATCCTCTAACATT
TTTTGAGTGAATCGTATTTTTAACATATTTTGTCGTCCATAATATTTTTTGTACGTTTCTTGAACCTTTCCCATTATTTT
TTCTGATGTGTATAATCCGTTCAGTTTTGAGGCATCGAAAAGCATTTGTAAAATATTTAATAAATTCCTTTCAGTCATAT
CATTTGTATGTACTGTTATTATCTTAAAATTCGAAAAGAGATTCTTAATTCGTGCTATACAAATAGCACGCTAACTAAAT
ACATAAAAGAGGGCAGACAGCTCCATACGGAAATAGTAACTTTATTACAAATCCACAACAGTAGGCAAATAACC
>lcl|scaffold_21326 dna:supercontig supercontig:AsteI2:scaffold_21326:1:537:1
TAATGGGCACGTAGTCCATTTTTGTCAGCTTTACGTGCTGACCGATCGCTATGGGGATCCATCCATCTTTTTATGGATTC
TCTGTCCATTTTCTGTAGTAACCGTACTTCTATTAATTTTCTTTATTTTAAATTTTTTATAGGGATTAACTTGTTTCAAT
CTACGTTTTGTTTTCATAAATGCTTGTGCTGAATCATAAATTTCTATTACTTTTTTATTTCTATTATAGTGGTTTAAATC
AATTCCTTGCTTTTGTTTCAAATTTTCAGCTCCTTTTTCAATTATCGATGAATTGTTTCTTGAAGGAGTAATTATTTCCA
GAGGGGTAAATTTAGTACAAGAGTGTACTGAATTGTTATACTTGAACAAGGAAAGTTGTATCAAATCTATAGGAGTCATA
AGCGGATTCTCGGTTTAAGAAATAATATAATAATTCCAATAGCGTAGAGTGAAATCTTTCGACTGTGCCATTCATTTCAC
TTCTGCCAGTGGCAGTTACAAAATGTTTGATATTGAAGGTGTTTAAAAATTGTACAC
>lcl|scaffold_23426 dna:supercontig supercontig:AsteI2:scaffold_23426:1:501:1
GTTCTGCAGTCAAAATCGGAGTGAGTTTATTAGGTAGGTATTGACGATTCTCGATGACTATTTTGCTGATTCGGCGATCA
GTTACTGGGTAACTGGGTCAGACGATCAACACGGTTTGCTGATCGACGCTGTCTGCTGATCGTGTGCATTCGGGCCGGTG
GCGGTTGACAACACTAGAAAATGCTGCGTTGACAACGCAGGTTGTAAACTTCTCCCTCTTTAAATTTGAGACTCCGTGCG
AAAAACGTGAATCCACGTTATGTTGGTGGTTGGTAACTCATCGGTTCTGGATTTGGGTCAGTTGGTTGATAACCTTTAGG
TTCTGGAATACATTGCGATTTGTCATCAGGTGTTGTGATTACTTCTACGTTGATGGTGTTGCGGCGTTTTATGCACAGAA
ATACGACGCCAATTATGATGACCATTATTGGAGTGATGAATGAACTGCCCAATAACCATTGCCAAGTCCATGTGATACTA
TTACTTTCCAACTGAATATTC
>lcl|scaffold_03277 dna:supercontig supercontig:AsteI2:scaffold_03277:1:1718:1
ACGTAACAAACACCAACGATCAAATAGATGTTATTCAAAAGGAACATAACAGAGCACATCGGGGAATAGAGGAAAATAAA
GCACAAATATTAAAAAAATAATATTTTCCTAAGATGAATGCACAAATAAAATATTTTATACGGAACTGTTGTGTCTGTAA
CGAGTGCAAATACGACAGAAACCCACCCAATCCACCGATGCAAAAAACACCTGGGCCAAAAGCACCCTTCGAAATTATGC
ATTTTGATATAATGTTCCTAGAGAACAATTATTTTCTTACATGTGTTGATAAATTTTCCAAGTATGCACAAGTGGTAAGG
ATTGAGTCCAGGGGCATCAGCGATGTTTTCCCAGCATCAAAGGAGATTGTATTAAAACATAAACCACCAGGCATAGTAGT
AATAGATGGAGAGAAGTCATTTAACTCCAGGGAAGTTACTGACTTCTCTCATATCGCTCCCTATGTGACCGCTACAGGAA
GAAGTGAAATGAATGGTATTGTAGAGAGATTCCATTCTACTTTACTCGAAATTTATCGAATTCATAAATCAGAACATCCT
CACGTACAACTCTCAGATCTAATAGTTATGTCTGTGCACAAGTATAATAATTCTATACATTCTAGTACATCGTTCACTCC
TATAGAAATTATTACACCTTCTAACGAAACACCATCCATTATAAATAAAGTAAAAATTAATCTTAACAAAAAACAGGAAA
AAGATTTAAATTTTCACAACAAATCTCGAAAGGACAGAAAGATATCCAACCAATCGAATGCATTTATGAAAACAAAACGA
AGACTTAAACAGGCGAAACCATATAAAAAGATAGAAATAGATAAAATCAACCGAACTACTGTAACTACTAAAAAAGGAAA
AATAATACATAAAACAGATATAAAGATTAAATGAAACAAAACTGTTCTTTTCCAAATGCGTACAGCAGTGTCAGGGCCAA
AACATCACAATATCCAGTATGGAAAAAATTCCGATAATAGCATTTAACAGAGGCGATGCTAGATTAGCGATAGGTAATAT
TTATTACATTCATCATTTTAATAAATCGGACATTCAACGCGAAATTAAGGTATTATCTATTGAGTTCAAATCCCTTGAAG
AAACCCAATTTTCAAGCATGATAGAGCAAGAGTTTTCAAATGCATATGAAATGTTAAAAAATACGATACCGATTCATAGA
GCCAAAAGATAGGACACAATAGAAACTGTTTGAAAATTCATTGCAGGAAGTCCTGATGCAAATGATTTACGCCTGATAAA
TACTACATTGAACGGGTTGATTACGAATAATAACGTTCAAGTGAAAATAAATAAGGATTTAACGCTTCAGCTAACAGAAA
CTTTGAAAACAATCAAAGATGCGCTTAGACTGTCACGAGATTCTTCAATAGAATTCTTTTCCCTCAACATTCTCCTTAAT
CTCAAATACTTGTTCGATAAATTGAGTTTGGTAGCAGATAGTATTACTCTAGGGAAACTAGGTATAGTAAATCCTCGTAT
ATTAAACCGAAGTGAAATAGATTTGTTAATGAACGATTTACAGAAACAGAATATTCCGTTTCAAACAGTTTCAGAAGCAC
TATCATATGTGACTACGAAAATAGCAACAAATAACAATGAACTGTTATTTATACTTAGCTGCCCGAAATTGACGAACGAT
ATATATATATATATAAATATATATATATATATATATAT
>lcl|scaffold_13122 dna:supercontig supercontig:AsteI2:scaffold_13122:1:739:1
CTATAAGTCATGACGAATTAGTACTTATTATGAGCGTCCCGCAACTTAAGCGTAGAGTATTCAACAAGATACAAATTTAT
CCGACAATTAACAATGGTAAAAGAATGTATATCCCTCATCCCTACTTCCTAACTATCACTTCCCAAACCTACATCGTCTC
GACGCTTAACAAAAATATGTTTAACCAGAAGAACTACGGCAAGATGACACCACATGCATAACGATGCTGTTACAACAGAG
AAATGCTAGCTGTGACTTCATCACCAATCCAACAGAAAAAGAGATATACAACTTATACCAGTCCCACATACTTATCAATT
CGGTAAAACTATTCACATTGGATACAAACTGCCTAGTAGAAAGAAGGAATCTCACTGGCTCTCTGCTAATCGAATATAAC
ACATGCAATATTTACGTCAATGGAAAACTGATTTCAGCCAACATAACAGAACTGTCTGGTTTTCCTACAAGTCTACCAAT
ACATGGTGTTAACAAAATTTAAAATTTTGTCAACGTCCGACAAATATCGTTTTTTTTTTCGGAGGATTCGTGTTTGCGTG
ATTTCACGGTAGATGGCGGGCCTGACAAACTGTGGGCACGAGTAAGCACGAAGCCTCGTAGGGAATTGCCAGCGTGGCAG
GGTCGACGACCGAAGGAAGAAAAAAAAGTATAAAAAGGGCTAGCTACGAAAACGGAGAGAAAAATCAACCCACGAAACGC
TACGAATCTGACTAATTTT
>lcl|scaffold_02789 dna:supercontig supercontig:AsteI2:scaffold_02789:1:1892:1
GTGAGAGAGAGAGAGCGATTATGAGATTGAAAGCTGGGGTAGAAAAATACAGCAGTCGAGTTGGATTACTCTACGGAAGA
ACATATCATTCTGTGTCCTTTATTTTGTTTTAGTAAATAAAAAAGTGGTTTGAAAGAAAGCGGGCTACCCCGGTCACTAC
AATGGCGCAGATGGACGAATCTACGTAAGTTGGGTATAAGGGTTTAGTTGATTACATTGGATTTTTTCCGAAATAAGAAC
CGACGTGCGTGCTTTTGGCAGAACAGACTGTGAATGTGTTGGTGATCTATGTTACATTGACGACGGAGTTACGCACACCT
TATAAGGTTTGATACAAAGGATAATTTTTCTGACGTTCCTTTAGGGGGCCGATGAAAAGAAGACTTTTCTTTAAGCACAT
TCTTTCAGAGGATCGATGCAAGAAAAAAAAGAAACAAACGCACATTTCAGTTGGAATCGATGCAAACAGATAATAAAAAA
AGGAAAAACAAGAAAGAGTCAACGCACGTGCCGTAGGGCGCCGATGCAAAGTCAAATTAAATTAAAGCACATCCCTGCAT
GGGATCGATGTGAAGTAGCAGTACGTAAAAGCACATTACGACAGGAATCGATGCAACAACAACAACAAAAAAACTATTAA
AGCACATCCCACTAGCGGATCGATGCAAAACTTAAGATTAACGCATATTCCGACAGGAATCGATGTACGAAATGGAATTA
AGGCACATCCTTTTAGAGGATCGATGCAAAGGTACTCATTTACGCACATTCCAGTAGGATTCGATGCATAAAAAATTAAT
TAAAAAAATTAAGTTAAAAAAAATTAAAAGTTATAACACATAAATAAATAAGCACATCCTAACAGAGGATCGATGCAATA
TAAAATATTACAGCACATGTACTGGAGTATCTACGGAAGCAACGATAAAATTGTATAAATGACATTAGCGAACACGTTTG
ATCGTTTCTGAAGGAAGTTCACGGTTGACAATGTGAGTGATGTCTTACGACGCTGTGAGCTAGTTTCACGCACACAATAA
TCTTCTGTATGACGTACGTGACATCGAGCAAACATGAATTAACGTGTTAACTGGCCAAACGGCTTCGATACTGTGAAAAA
GCTTAGGTAGTTTCTTCGCCGCGGTACCTAAATTTTCACCATTAGTCGCTAAACCAATTGATACTCCATAAAAAAGCAAT
AAGAGGCTGCAGAGATGCCAAAAAAACGGTTGCGTTCGGAGTGGACCGAGGAGGATAACAACGATCAACGTGCGCCCAAA
CCTTGCATTGAGGGAGCTTCAGCATTTGCTTCGCTTCCATTTTCGGCTTTACAAGTTGGTGAATGCAAAGCCTTGCAAGG
AGAGGAGGAAATCGATAAAAATTCCTTCAATAGATGGCGTGAAATACTAGAATCCTGTTTGGCATTGGCAGGAATAAAGG
AAGAGTCGACGAAGGCAAACATTTTTAAAATGAAGGCGGGTCCGAAATTGCTGGACGTTTTGGACAACACATCCAAGAAA
GGTGGCCCGGATGCGCTTTCCCAACCATATTCCAGTGCGATGCATCGCCTTGAGGAATATTTTGGGTCGAGGGACTATCT
TATGTTCCAACGGCAGAAGCTTCGATCGTTACCGCAAAATAAGGATGAATCAGACCTAAAATATGTGCGGCGTGTCTCAA
CAATTGCCAAGATGTGGTCGAGACTGTTGCAGACGTTTTACAAAACCATGCCAGGAATTACAAGACCCGCGAAATATGCA
GAAAAGCTGCCCGTAAAGGTGACTCTTTACAAGAGCTAGTGGACAGTGTTCGTACAATCGAAATCGAGCAACAAGCCGAG
GAAATATACAACAAGAAGCACAACGTCGAAGAAACTTCAATTGTATTGGCGG
>lcl|scaffold_14645 dna:supercontig supercontig:AsteI2:scaffold_14645:1:690:1
GATCAGACCATCTAGCTTAACGGTCACGAATATCCTGGACAAGATAGACATCGTCGCACAAAACACGGAAGATTCGAGAA
TAGGTGAACCCTGTTCGGAAGAGCCGAGAAGGTGAACCCTGTAACTTGGCTAAGGTCCTAGCCATCCATGTCCTAGAGTT
TTCCTATATTTTTGTAGAATGCTTCTTGAACGTAGGATTTGAGCATTGGATTGAGTTATTGAAGTAGTAGTTCGCTTCGT
CCGAAATTAGTCTTCTATTTTTAATGCCAGCGTTATTAATCTCTCATTCTACGGGTATAAGTTTTTCACTATGCCTATCT
CTCTCTCTCTGCCAGTTTGAATTACGTCCATATGTGCCTTTAGCTTTAAATTGTTTTATTTAATCCGTTCTATTGTCGAA
AAAGAAAAACTTGAATGGCACAGCAAGGGAAGCAAAGTATTTGCTGCCATGTGAAACAACCAATGTTAATTTATATGTTA
ACTACGTCTGTTTATTATATTGATCCACACGATCCGCACATTAAGGCCGTCACCAGCTTAGAGAAAGCGCGATTCTTCCT
TCGATCCTTCGATCCCCCCGAAAATCTTCGTATCGTCCTCTTCGTAGTTTATCGTGTCTTTCTTCTCGTCTCCGCTGTCG
TTAGCCGCCGTACAAACTCGCCGCCGGACAAATAGCCGCCGTACAACTCG
>lcl|scaffold_23338 dna:supercontig supercontig:AsteI2:scaffold_23338:1:502:1
ATTGTGGTTCCAACCCGATGAAGCAGAATTCGAATCCAAAACATCAGCTGCTTCGCCTTTAATTTTCCTTCTGATTGTTG
CCACGATAATTCGGTATTCAATTGAATCACGAGGAAGACGTTCATAAATTTTGAAAATATTTTCCACTTCTAAAATCCAT
CTTGAAAGGCTAGATCCGTGTCCATGGAATTCAGGAAGGTTATTTACAAAATCTGGCACTTTACCTAACTGAATGAGTTA
GCACAACCCGCAACACCGAGCATCAAGCGAGCGCAATATAACATAAATATCAGCGAGAGCACATTTTCTGCAACGCAGCA
TAAAATGTGTCACCAACCATCGTCGATCGAATCATGATCGCTGCCAGAAGTAAACATCGATCGCCATCGGATGATGCAGC
TATAAAACATCGCAGCCCGCTAAATCATCGGTTCTTTCCTGCATTTTCCTGCATTTTTCTGCATAAGACGGACCGGCGTG
AAACCCGTACCAAGTAGGATCG
>lcl|scaffold_16390 dna:supercontig supercontig:AsteI2:scaffold_16390:1:643:1
TTATGGTGTTGTTGGTGAAATTCAAGAAGTTTCTGCACCGCTGCTCCTCTTAAATATGTAGTGTAATCAAAACCGCTTGA
TGAGACATATTGCCGAACAGACAATCATGATTATTTGTCGTATAAAGCTTCGGAAAACAATCAATCTACAGAGCTTATTT
TTTTAGAATGGAACGCAAATTGGTGAACCGATTCCTTCCAAATATCAATTGGCCCACCGTAACGGGAGATTACCCTTTTT
TGATTCATAGTGGATCGAATATCAGTTTTATTTCAAATAAACTTGCCTCGAGTTATAAATTATCTAAACCATACGAAGTG
TCAAACTATAATATAAAATCTGTTAGTGGAAGTTTTAACACTAAGCATGCAATAGATATTGCATTATTTGCCCCAAAATA
TGAGGAAGCTTATCAGTTTTTAATTCATGATTTTGGTCCTTTCTTTGAAGGAATAATTGGTACAGAGGTTCTAGAAAAAA
TAAAGGCTTATATTTCTTTTGAAAATTGTGCAATGAAAATAACTACAGATGATGGAGAAAGATTTTCTATACCATATTAA
AAATACCTTTTAAAGAGAACAATAATATGGTTGATTTTCGTGTGAATGATCATTGAATTTCTTCCACTAAACAAAAAATT
ATG
>lcl|scaffold_13771 dna:supercontig supercontig:AsteI2:scaffold_13771:1:718:1
GTGGCAACTATCCCTTTATATGTCCCCTCCCATCGCTTACGCGTACGTCCTCCCCTGCTTATCCCTTTTTGTCGTACGTG
GTTTTCCCAGAGCGATCCATGGATGCGCGCGTTATTAGCATTCAATTCGGTTGGTGATCTGTTTGACCACAATATCTCCA
TTAATTGTTTCCGCTCCCGTCTTTTGTCCTCTTTATCCTAAAATCTGTTTTTCTTTTCCTCACTAGCCATCTCTGTCTGC
ACCCTATATCCTCCTTACGTGTTATGTATGTTTAGTTATAAGATAAATTGACTTTGTAAAGCCCTTGAGGCAAACAATTT
GAAAAAAAAACAAAAATTAAGATTCAAATCGATATTAAGAAGATGAGATCCAGTTAAAAAATGTAATGGCGTTAGTGCTT
CATAATCTGAAGGGTCACTCGATAATGGTGTGATCGGCCTAGAGTTCAAACACGATTCTATTTCCGCAGGAACTGTTGTC
ATGTCTTCGTATGATGCTGGATCATTCCCAAGAACTCTAACTTAGTAAAATTTCATAGACTTCACGGCCGCTTCCCACAA
TCCTCCAAAATGAGGGGCCCCAGGTGGGATGAATTTCCACCTAATTCTGTTTTCTGCGCTCCAAGACTGAATCTCCTCCT
TCTGCTTCGGCGATTGAAAAAGCTCATACAGTTGACGTAGCTCGTTTGCAGCCCCCTTGAAGTTGGTGCCGTTGTCCG
>lcl|scaffold_12123 dna:supercontig supercontig:AsteI2:scaffold_12123:1:778:1
TCAAATCTGTAGGAGTCATAAGCGGATTCTCGGTTTTAGAAATTCTATATAATTCCAATGGCGTATAGTGAAATCTTTCG
ACTGTGCCATTCATTTCACTTCTAGCAGTGGCAGTTACATAATGTTTGATATTGAAAGTGTTCAAAAATTATACGACTTC
ACCGGAATTGAAAGACTTTTCTCCGTCCATCACTATAACTTCTGGGGGCCTGTATTTTAGAGTGAATTCCTTAAGTACAG
GAAACACATCTACGGTAGCTCTAGAATTAATTCGTGCTCCTTGTGCAAATTTTGAAAAATTATCGACTCACGTAAGAAAA
AAATGCTTTTCCAGGAAAAGTATATCGATCGAAAAGTATATCGACTAGTTGCCCCGGCGATCTTATGTGTTAAGGGTAAG
TTTAGGGACAATGCCACCTGAAACAACGCAAGGAAGTCGACATGGAGACACAGACAAATTAAGGAAGAGACTTTTCTTTA
CGATAAAAAGAATGTTCGATTAATTGTAAGACAATCAAATTTTGATTGTCGGCCAGGTAGCAGCTCTGCGGAACATGCGG
AACATTTCCTGTAATCATTTTAAGACGACGGCATGCTTTGCCAAAGAGAACAAAACATTCAATACATAGTATTACATAGC
CTTTAAAATCACACGATTAGGATCATTGGTGGATTACTGATTTGTATAAATTCATCAGTAAATTAATATCACCTATACGA
GTCAGTACGTATTATGCGATTGCCGACACACCAGATCGGTGTTATGAAAGTCACGATC
>lcl|scaffold_10855 dna:supercontig supercontig:AsteI2:scaffold_10855:1:827:1
CGTGGTCGTCACCACCGGCGTCGTCCGCTCTTCTAAAGGCGCAAGCGAGATGCAATCGATTGAATTAAGCACGACCGGGA
TGTGCTGCACAAACGGCATCGACATTTGATACAGAATGGATGGTGGTTCTTCGCTCTCCCGATTGCCTTCATCGTCCACA
ATCAATCCCACCCGCGGATCACCGTGCAGACGATCGTTCAGCGCCAAGGCAACCGTTCCACCCGGCCCCGTTGTTACCTT
TTCGCCTATCTTGAACTGTACGCCGGTAACGATCGAACTGCATTCCTCCGGGTTAGTACGCACGTGCCGTTCTTCCAACT
GGGACACCAGCTCCTGCGTAAGCCGTTCGACCGACTGAAGCATTCGTTCGGGGTTTTTGTGTTTCGCGTACGTACCCCCA
TCGATAGTCTCGCTCACGGCCGGTTGCTCCATCATCAGCTCGTCAGACCTGATCAGTATCAGCCTAACGTCGTCATCTGT
TGCCATCCGGTGTTGCTGGTAAACGCTTCCACGAAGTCTTCATCCGGTGTCGAGAGTCAACTTCCATTTCTGAAAATCAA
ACCCACGCACTATCGTCCGGTGCCGCCTATTCGTCGCATTTGTCAGATTCCACAGGTGAAACATGACTGCCTTGTCTACG
CCACTTCCGTGCGTGAACCATGAGTTGATGCCTACGTGCGTCCAACGTCCGTTCAGTTTTCCATATATATTCGCACATGG
CCGTAGTGTTCGCGTAATGTGATGCTACCCTTTGCTGAACAGCTCCAAATCAAACCAAGCAGAAAGCGTCAGCTTGTAGT
AATGTACCCAAGAAGAACACGCAACAA
>lcl|scaffold_05893 dna:supercontig supercontig:AsteI2:scaffold_05893:1:1183:1
TCTTCTGGTTCATTGTATTTTGACAGAGTCAATCTTTCTTCAATCTTCCGCATTTGTTCGAGCTGAACTATTTCTTCTTC
TAAAAATTCCAACAGTTCTTCAAAGTCAAGATGCTTATTCATTATTGCATATATTTTAAGACTTTTATCCTTTAATCCAG
CTTGAAAATGTATGCGCAAATTCTTTATTGCATAAGAATCCTGATTCGCATTATGGTCATGAGTGATAATGTCGTCTCGT
AGTTTCAGGGCCCTATCTTTTAATGTTATATACGTTTCATCTTTTCCTTGTTGGAGTGTTTCCACCTCGAAAAATATTTC
CTCCAAACTTAATTTTTCGTCAAATAGCTTGATAAGATTTGCCTTTACCTCCTCCCATGTTTCTGCATGAATTCTATGAA
AAATTGAAGCAGCTTTTCCCTTCATTTTCATCATTAAAATTTGTATTAATGGTTCATGAGATTTGATCTAAAAGCTCTGT
TCTGACTCTATTAAGGCGTTCTTTGTAGCTACCTTCTGCGTATTCTGGCTTTTGGTCCGAACTTATATCACAATTCGACT
TTGCTGAATCAGAAGTGCAATAATACGGCTTAAGTGATTTAAGCAGGTTTCTTCAGAGTTAACTTCAGAGTCAGCGAAAT
TTTTCCGTCAAAATCATCTCGGTTCATCTACCCGCGTTTGTTTAGAGCACTTCATGGTATATCTCTCGTCAACCGAAAAC
TACCACGCATATAATGTGACAGAGAGGGCTAGTGTGAATGCGAAATCTTTCCGAGATTTCAGTAGAGGAGGCAAAATCTT
TTTAACGGATAGATAGGGGGGATTAAATACCATCTCCATATCCATATCCTTGAAAATAGCTCGCTTGCAATGCGATGTGG
CTCGTTCTAATAACTCAAAGTACATGAAGAGTAATAATACAAACAGTAACAGGCTTTATACTGTTATATTAAACGCACGC
GGGATTGATATTTTACAGAACTTTATTAAACTTAGGGCTTGCTACTATGACTCCGCACCAGAAAAAGATGCCGGAACCCA
CCGCGTGCACACTTATACATCCCTAGGTGAGTTCCCCGTGTGGAACTCCCTTACTTAACGACACTTAACGTTCTTATCGA
TACTAGCCTACTACACTGTTTTCAGTCGGGTACCACAACACGCCCAATCCTTTTTTTTTATTA
>lcl|scaffold_02829 dna:supercontig supercontig:AsteI2:scaffold_02829:1:1875:1
AGCAGCAAGCAGCCAGGAGAATTTGGCTGTACTCTTAGTTTTTTGCCTATTTCCCAGTGGCACAATTAGACCGAAACGAG
AATGAAGTAAGGTAATGTTTAAGGGGGGACAACTGGCATTCAAACTAGGGAAAAATAATTTTGAATACCCCTATGACGAC
GTAGCAGTGATAAAACTTTAAATTTGGTCATCGAAACACGAGAAACTATGGTTTTTTTTAGTAATGAAGGACTTTTTTTT
TACATGAGTTATTACTTTAAAGTTGGCTGTAGTTGCCATGCACAGTTAAAATGCTGTTTGTTGAGTGTTGAGTTGAGTTG
GTTTGGGCAAAGAACTTCAGTTCACCAAATTACTTTGTTCTGAATATGAACTATATACTTAAAGCAAAAATTAAATAAGA
ATAATTTATATAAGAGAAAACTTTTTGTAAAACTCTTGTTATAAAATTGAAAAATAACTTATTCTTAAAGCTGTTCAGCA
ATCGCATTAAGACAAGTATTTATTGATCACAGTTTATGGTTGTTCTTAGTTGCCGGAAACAACAGGGACATTGTATGCAA
TAGTTCTGTTAGCAATTGATTTGTTTGTATTGATAATCTTGATATTTGTAGTCAAGTGTATGACTCCATGTTTAAATATG
AGAATAAATTTTGTATAGAAATTTTGAGAACTATAAAGAGGGAAGAACATAATGCCATAACGGACAGTGCAATGTATTTA
ATTTTGCCCAATTTTTGAACGATCAAGAAACATTCTCCATACCTATTACCACGCACACACAAATGATTGTGCGGCAATTT
TCTTAATAATCGTCCTATTCCAGCTCTTTAGTAGCATTAAATATCAGTTACTACTAAGCCTGGCATACAGAATGAAGTAT
ATATTGTTCAGGGTGGCCCAGTGGTAGAGGTAACAACGGCATCGATCTACATACGGCAGGACCGAAGTTCAAATCTCATC
CATACCGTTTCCCCGTAGTGAAGACTGACTTATCCAATTACGAGGTATCATTAAGTCTAGTTAGCAAGAAATGGGAGGCA
TTATCAAGAGAAAAGAGGTCGTTAGGCCAAGAAGAGTGAGAGAGACATACAGTTCAAATTTTCGCATTAATTACAGGTCC
TCAAATAAATGTTAGAGGCTCTTGAGCAGTGTTGTGCACGCTCATACCAGCCGAGTAACTTAGGAAGCCCTTGGGAACTG
GATTCCCTAGTATTATCCAAAAAAAGTTATATTAGTCACTCTTAGGATTAGTTGTGTGTCAGTTAGATCAACTTTACTAT
TCACTATGTATTCACTGCCACAAACACATTTACATGCAAACAACATTAGTGATTTAAGTTTGAAGCCTTTATGTCAGACA
AGAATTACTAGTTTTGTATAAAAATATCGATCTTTTCCACATTACCCTTCGCTGTTTAGACGAAAGCTCTAATCCATGGA
AGCATAAATCCACAAATCGTCGGTTTTCCTCATCAATAGATGAAGCATTTATTTTTTCTTTGAGACCAACTCTGTTGCCT
TTCGGCTGTTCTATAACACTTTGTAGATTCAAAAATATCTCTCTGGTTTCCTTGTTGGGTACTGCTTTCAGTAGTTAGTT
TTATTTCTATTTTTGACATTAAATAAACTAAATTATGATCAAAAAGGTCTGATGCTTTTAGTCGAGTTAAAGGCCTAAGT
AAATGCTCTCACATGTTCTTTGTAAACTTCATATTACCAAATTGACGACTTGTACGTATCACTAAAATTGATTTGCATCA
TGAATAAAAAAACAAAACAATCGGTGACGGTTTCTCTTTTTATCTACACACTTATGTGATTTTCACAACCAATCCAACCG
TACTTTTAAACCAGATCTCTGATCAACTTCTAACA
>lcl|scaffold_15712 dna:supercontig supercontig:AsteI2:scaffold_15712:1:661:1
TGTGATTTTAAAGGCTATGTAATACTATGTATTGAATGTTTTGTTCTCTTTGGCAAAGCATGCCGTCGTCTTAAAATGAT
TACAGGAAATGTTCCGCATGTTCCGCAGAGCTGCTACCTGGCCGACAATCAAAATTTGATTGTCTTACAATTAATCGAAC
ATTCTTTTTATCGTAAAGTAAAGTCTCTTCCTTAATTTGTCTGTGTCTCCATGTCGACTTCCTTGCGTTGTTTCAGGTGG
CATTGTCCCTAAACTTACCCATAACACATAAGATCGCCGGGGCAACTAGTGAAGACATTATGTTTCCCTGCAGGAAACCA
CGGCAGATGAGCAAATCTGGCCAAAAACTCGTATCCCGTTGACTCCAGTGTGTTGTCCTAAGACGCCAAATTCTTAGCTT
GACTGGAACGAACACCCTACTGAACAACAGCAGGGCTGTGCATTCCATCGCGTACAACTGCAGGTACAATAGAGAAATGG
TACTTAATTAAAAATTTTAGGATAACAGTTGTAATGATCAGAGCAAAGTTTTTTTTTACAGGGAGGGGAAACCTTCAAAA
GGCTAACACGTGAAACACGTAAAGGGGGATTCACAACTTTAAGAGTTATGGGAAATGGTGCTCTGTCAAATCGACAAAAG
TTCACCTTCTAAATACATACA
>lcl|scaffold_05887 dna:supercontig supercontig:AsteI2:scaffold_05887:1:1184:1
AAAAAAGGTTAGCCGCCTGATTCAAGCAACTCTGGCAAGGCCAGGAATCTGCGCGGAGAATTCCCGAAACGATCAATCCT
TCGCGTGGTCGGTTCAACAACGGTTCGTTATCGAACTAACAATCCTATTCCTTGGCTTTGCGGATGACATCGACATCATC
GTACGGACATCTTCGGTGGTGTGCGAGGATGCCGGACTCATACCCTACCAGGAAGGCGCTCGTCAGCGACCTGTTCGGCA
CGAGGCGTAGAATAGCACAGCGAGCTCGTTGGCTAGATCAAGTGGAGACAGACCTGACGGAGATCGGATGCAGCCGTGGG
TAGAGAAGTGCAGCCATGGACCGAGTTTACTGAAAAAGGATTGGACACCAGGCCATATCTTTAGCCGAGCTGCATAGGAG
CAGGCAAAGAAAGAAGAAGAGAAGAGCTTTGATGTTTGTCTTCCTTTATACTAAACAAATGTAACTAACAACTAAATCTA
ACAACTTGAGTTTTTTTTCCTTTTTTTTAGTTTTATAAGGAGAGAGGATCTTCTAAAAGACACCCATAACACGGGTAGTG
TGGGACTCTTACCCTCTTAAAACTCTCCTTCATTTGAAGTAAAAGCTTCTTCCGACACCACTGAAACTAACATAATAGAA
GAAATGTATAGTCTGTAAATAAGACAATTTCAATAGCTATTCCTTGAGCTTGATAGCAAGTATGCTCAAAAGTTAATGCA
TACTTAAAAAAAATAGTTTAAGTCCCGTAAACGTAAACCTTCGTAAACTAAATTGTCATCAAGAAAACAATCCGTTGTTT
GTTGTCCGTTCGTGTAGCTAAAACGAAATAACAGTTTAAAAATAAATAAAAAATAATAGAGCATTTTTTAATCGTCTAGA
TTTCAAAGTACGTTGCTTACCTCTTTGCATTGCGTTGTTGCTACGGGAACAACAGTGGACGTAAAACGTCCCCGTTGGTG
AACCGGCCACGCGAAGGTATGGCCGATTCTGAAAAGGAGTCTCGCACCTTCCTTCGGGCGTTGAATTGTCGGATGCAACG
TACCTCGCACAGGTCAGACAAGTGGCTTCATTCCCGGATTACCGGGCGATCTTCCAAAAGTGGACCTGATGGGAGGGCGG
TCGCGATTCTTCCAATTCCTCCGACGGAGCAGTTGGTACTACTAGAGCACCGGCCCGAATTCCG
>lcl|scaffold_10425 dna:supercontig supercontig:AsteI2:scaffold_10425:1:847:1
TTCAAGCAACTCTGACAAGACCAGGAATCTGCACTACAGTGCTATAAGTTAACCGATCGAGTGCCGTTGCGATCATATCA
ATGTGCACAAGTGCAGAACTAAATCGGAGAGCATCAGTGAGTGCCAGTGCGTGATATAAGCTATATATAAGCAATAAACA
CGGCTCCGAACTAACCCATACCAGAGGGTAATAAAGTTCTTCCAAAAAGGTAGAACTAAACAGAGTACGTTATTTTACTA
TCCGAGAACAATAGTGTTACAATTCGGCTCCGGAGTGAACGAAAAAAGTACACATCCGAAACAAACTCGAAAGAAACTTT
AAATGTTTGAGAAAGAAAAACTCTTTAGTGAAGACGTCTATGCTTATGAAAGAAATCGTATTATAGCATAAATCGTGTTT
AACAATCAGTTCGTGGACAACCGCAGAACAATAAGTAAACCGAGTGAATGACGTTGCGATCGCATTAAAGTGCTCGAGTT
TAAACAATTGAGGACATAAAATTACCAGTGCATAAAGGAAGCTAATCAGCAATAAGCACGTGGGAAAGAGTTCTCGTAAG
GCGTATCTTAACGGAGTAAGTCAGTGACCATCAGCGCAGATGGTATTTTAGTACGACTCCAGAGTGAAGTATCAGCGAGA
TCGAGACCACATTAAACTACCGGGCACTTCAAGGAAAGGTAACACCGAAAACGGTAAGGCAAACTTTCTTATTTTATAGC
TCAGACTAGGAATTTTAAAGATCCGACGACATGCCATATAAATTTACCACGAACACATCCAGCAGTTGCCGATTGTGCGT
GGCGGAAGACACTTCCGAAGAAAGCATGATTTCATGCTATGAATGTC
>lcl|scaffold_20540 dna:supercontig supercontig:AsteI2:scaffold_20540:1:551:1
CATTTAATTTCCTGTAATCTACGACCATACGAATTTATTTTTTCCTGAAGTGTCGTTCTTTTTTGGTACAATCCAAACTG
GGGATGAGGCAGATCTTGACGGTCTAATTATTCAATCTTCCAAAAGCTTTTTTATTTGAATATTCACCTCTTCTGTGTAG
GCGGCAGGATAAGGATACACGCGTTGATGTACTGGTATATCATCAGTAGTATTGATGGTACATTCAACATATGTAGCACA
TGATAATTTTAAATTAGGTTCGTAAAAGACTGATGAATTATCGTGCAATATTTTCATAATTTTTTGTTTAGTGGAAGAAA
TCCAAAGATCATTCACACGAAAATCAAACATATTATTGTTCTCTTTAACAGGTATTTTAAATATGGTATAGAAAATCTTT
CTACATCATCTGTAGTTATTTTCATTGCACAATTTTCAAAAGAAATATCAGCCTTTATTCTCCTATATTTTCTAGAACGT
TTGTGCCAATTATTCCTTCAAAGAAAGGACCAAAATCATGAATTAAAAACTGATAAGCTTCCTCACATTTT
>lcl|scaffold_13194 dna:supercontig supercontig:AsteI2:scaffold_13194:1:737:1
GAAAAAAAATCTAGGGACGACTAGGGTCTGGTTCCAACCTTTTTGGACAGACAACTATGGCCACTCGAGCACCGCTGTGT
AGCAAACTAGCATGAATCTTCATTTTTTTTTGGGGTTTAGCATACTGTTTTCCTGTTGTTGTTATGATTAGCTTTGCTAA
ACATTACTAAAATGCAAATAAATAGTATCTCCCACTTTCTCGTTACGCTTCTTAGTCTATCTCTCATTACGTCCCTTAAT
CTAAGGTTTCTAAGCCCTAAGTCCTAACTGAGTAAGCAAATAAGGATATCGTTTTGTTCCCGAACTAAATTACCGGTGGA
TTTTAAGGACTGGGCGCGGAACTTATAACAATCCGAGAAAACAATCCATGAACAAAACGGAAAAAACGATGCCCAGCATA
TTTGTCCAGGTAACAAAGTTAACAGGCATTGCATTGTAGCTCTTACCGTCAATACTTTTGTGCTTAACTAGTATGCTTAG
TCTTACAGGAAAAAAAAAACAAACAAAAAACGTTAGCCCTGTTTTCCGTCCTAGCCGAGATCCGGAAAGGGAGATCGGAG
ATCAAGATCTTCACCAAACGAATTGGCCAGGTACAATGGTACACGTCATAAGAATGCCACCATATTGCGGAGCCCAGTAC
GCAGAGCACCTATCTTTGGTCAGTCCTGGGTAGGACATACCGGATTATTTTTTCTCGCGGTTGCTTCCGCTTCCGGCAAC
CGACGGGATTGGTGGCT
>lcl|scaffold_15611 dna:supercontig supercontig:AsteI2:scaffold_15611:1:664:1
ATCGGCAGGAGTCATTCCACGTATTAATCCTCCAATAAGCCATCCGAATTTGGAGTTTTGTAAGGTGAGTCCGTTGGGTA
AACGTTGTATTCCTGTATCCAGCGAATTGAAGCATATTCCGGCGCCCAATAACCCATCGATTGATCCTGGATGGCTAAAG
TCTTTGTCCGCAAGCAGCTCGTTTGAAGGAAGGATTAAATCGTCCATCTTGATTTCGTGATTGGACTGCGCACTAAGTTC
GGGTATTAGGTAGAAATTAGTGCTGAAACGATAGGTTCTATCAGTTGACATGACTTCAGTACGAATTTGATGAGATACGG
GGAGTTTACCACTTATCCCCATTAAAGTCAATCGCCCAGGAAGCAGCGGTAGGTTCAATAGTTTTGCTGCATCCATGGTG
ATGGCTTCGAAAAAGTCATATCGCCCAGGAAGCAGCGGTAGGTTCAATAGTTTTGCTGCGTCCATGGTGATGGCTTGGAA
AAAGTCATATTACAACCAGAACTCAAAATTGTACGATTGTTTTCCATTACCTTTTATAAATGCACGAGCGGGAGAGTCGG
CTATAATGGCACGTATTTGTAACATAACTCTTCTATTATTGACGAGTGCTCCATTTCTCACGAGGAAATTTAATTCATCA
ACAAAAGGTCGAAGAAAGTGTTCG
>lcl|scaffold_09295 dna:supercontig supercontig:AsteI2:scaffold_09295:1:906:1
CTTTGTAGATCATTGTTTTGTTTCCAGAATTGTACATCTTGTTTATCTGGTTCGGTCTGTAAGCCGGTGAGGTAGCAACA
CTTCACTGGTAAGGTATGGATACGAAACTTCTTCCCAAGTAAACATTTTGGAGGATGACCTTATGTACTTCGATGGCAAA
TGTATATCGCGCTCCCTCGCACTCACGCGTTAGGCTCCGCAGGCATGGAAGTGTTTGTGCATATGCCAAAATTGATTACC
CGTCCAGACGCTTTGTAAGCATACTCGTGCTACACCTCCCCTTGCGATTCGTTTACCGTGTGTTTTTTCAAGGATATTTT
TTTTCTCTTTCTGACTACCGCAATTGAAAACCGCGTCTCGTGCGCACTGCTTACACCCAACGTACTTAAACCCAACATAA
AGCAAGCCAACAGCCTGTTTTGGTTTTTCCAGAGCATCATTTCAGGTAATAAACATTGCTTTAAATACAAATGTATTTTG
CTAACAGATTTTAAATTCAATTCGTGTTTTTGCAAGTCAAGTGATATTGTGAGTTGTGAAATTATTTAACATATCGAACC
TTAAACATGCTCATGAAAGTGGTAGGTTATATCGCCGTGTTAATAAAATATTGATACCAAACTCATCGGATGAGGATGCA
GTAGAACCAGAGTCGTGTGGCCAAGCATTTTCGCCAACGTAAACGTAACTGTTCAACCCGAAGGACTAGATTATCTTTAG
GAGGATGTGGAGTTCGAACAGCATGAAGAAGAAGATATAACGAGCATGAGCTACATCTACATCGACGACGAGTATTCCAA
AGACACCGTTGTTGAAGGCGAAACTTTCTATACCATCGAGAAGCTTTCCATTGTAGACGGCATTCGTTTTTGGGTATTAC
AGACTGATGCTACTCACACTTCCATT
>lcl|scaffold_12291 dna:supercontig supercontig:AsteI2:scaffold_12291:1:771:1
CTGCGGATCGGTAGTCCCGCCAGTCGGTACAACCTTCGGCACGTGCACCGACAGCGTCGGTTTGTCCAGCACGAACGTAT
CCTGGCGTGCTATACCGATCCCGGCGGCTGCCACTGGCACCGCTGGTGGTTTGAGCTTCTCTTTGCTGCCGGGTGGCGTC
ACGTCCGGTTGAAGCTTTTTCGTCGCCGAACGTTGAGCGTACGGTTTTGTGGCGAGTGGTTTCGCAACCGGACGATGGAT
GGGACTGCCGATGGAAGGTTTTGCCAGTGTTCTGCGGGTAGTAACGGCGCCACACTTTGGCACTACTGGTTGCCGAACGC
TCGAAACCTTCGTAACGCTTTCTGGTTACGGTTTCTGGTTTGGTCTGTTGCTCTTTCTTCACACTTTTCACATCTTGGCT
CTTTATGGGTTTAACCTAAAAATAAAAAAATAAACTAATTAATTAATAAATACAATCGGATAAATACTTCCGCGTCCGTG
TGTGTGGGTGTAGTTTCTATAGAGTGAGTCTTGATTTTTAGAAGATTTCCCTGGTCTTTAACAATCTTTTTTAGCCAAAA
AAGCTGTGTCCTTACGACTCGAAAGAAATTATAGTATACGAAAAAAAACTAAAAGTAAGTATTACAGTAACATTAAGGAA
AATAGGTTTAAAACACATGTAAGTCAAAGGTTTCTAAATTGAAAACAAACCAATTATAAGTGTGTAAAAATTACACAAAA
GCCTGACTTTTAATCAGTTAGATAACCCTTCTAATTTCGCATAAGTTCCTC
>lcl|scaffold_15081 dna:supercontig supercontig:AsteI2:scaffold_15081:1:677:1
TTCCGGCCCTCGTAAAACTACAAGTTTTTACAAATAAACGCGACGTATAACTGCCCGGATAAAATTCAACTTCTCCTGTT
GAGTTAATTTTCCTAATATTTTAATCAATTGAATTGTTTTGCACTCTCATTATACGACACCTGATTGTAATTGCACGCAT
TTTGCCGTTGACGGTTCATCGATTCTTGCAGTCGGTTGAAGAAACCATTTACAGTTGTTTAGCCGGTGAAAGTGCGTTGG
TGCTCGTAGGTTGTCGCAGCGATGACGAAGGACGAAGGAGATGATAGTAATGAGGCATAATTCACTGTTGGTTGCACATT
GGACTACTCGTAGGGCTGCGCGTTAGGCGTTGAAGCTCAGATACGATTTTGATTGACACGCTTTTCAAAAATCTCTACAG
GATAAGAGATGTTGCAGTTGCTCGTTGATTTCACACGTCGTCGTCTTAAACACGATGACTTCAGTTGGGCGATTTCTCAA
GTGGCTACGATGTGAAAAATAGTCGCCATATTGATGCTGGATTTTAAGATTTAGATATCGATAGTTGAAGATGCATTGTA
ATCGGCTGGTCGACCAAGATTATAGTTTAGACCGCAGTAAGGCGTTATGCAGAAACTATTGTAGACTTGGGTGTTGTTCA
GCTCTGATTTAGTTGCAGAGAAGAAGTGAGTCTCTCA
>lcl|scaffold_06192 dna:supercontig supercontig:AsteI2:scaffold_06192:1:1152:1
TACTATCACTTTATCCATGTAAATGTAGCACATTTTCGCCAATATAATTTCTTAAAACGTCATCCATGGCTCTTTGAAAG
ATCGTCGGGCGTTCTTTAATTCAAAAGGCATTCGCGTAAATTCATATTTTCCGTTATTAATAGAAAATGCTGTTTTTTCT
ATGTCGGATGGTTTCATCTTGATTTGATGAAAGCCAGAAGCTAAATCAAGAGTAGAGAAATATTGTTGTCCTCTTAATTG
TGCCAGAACATACGCTATCTCAGGCATGAGATACCTTCCGCTTATTGTCTTTTCATTTAATTTCATGTAATCTACGACCA
TACGAATTTATTTTTTCCTGAAGCGTCGTTCTTTTTTTGGTACAATCCAAACTGGGGATGTCCAGGCGCATCTTGACGGT
CTAATTATTCCATCTTCTAAAAGCTTTTTACTTTTATATTCACCTCTTCTGTGCAAGCGGCAGGATAAGGATACACGCGT
TGATGTACTGGTATATCATCAGTAGTATTGATGGTACATTCAACATTTGTAGCACATGATAATTTTAAATTAGGTTTGTA
AAAGACTGATGAATTATCGAGCAATATTTTCATAATTTTTTGTTTAGTGGAAGAATTCAAATGATCCACACGGAAATCAA
CCATATTATTGTTCTATTTATAAGGTATTTTAAATATGGTATAGAAAATCTTTCTCCATCATCTGTAGTTATTTTCATTG
CACAATTTTCAAAAGAAATATCAGCCTTTATTTTTTCTAGAACATCTGTACTAATTATTCCTTCAAAGAAAGGACCAAAA
TCATGAATTAAAAACTGATAAGCTTCCTCACATTTTGGGGCAAAAAATGCAATATCTATTGCATACTTAGTGTTAAAACT
TCCACAAACAGATTTTATATTATAGTTGGACACTTCGTATGGTTTAGATAATTTATAACTCGAGGCAAGTTTATTTGAAA
TAAAACTGATATTCGATCCACTATGAATCAAAAAAGGGTAATCTCCCGTTCCGGTGTGCAAATTGATATATGGGAGGAAT
CAGTTCACCAATTTGCGTTTCATTCTTAAAAATTAAGCATTTTACATTCAAGAGGAGCAGTGGTGCGATATGCTGAAACT
TCTTGAATTTCATCATCAACACCATAAGCTTG
>lcl|scaffold_19245 dna:supercontig supercontig:AsteI2:scaffold_19245:1:577:1
CCATACCAGTCGTTCCATTCACCATGACTCATCATGAATACATTCAGTTAGGTAAAGTGCCAGATTTTGTAAATAACCTT
CCTGAATTCCATGGACACGGATCTAGCCTTTCAAGATGGATTTTAGAAGTAGAAAATATTTTCAAAATTTATGAACGTCC
TCCTCGTGATTCAATTGAATACCGCATTATCGTGGTAACAATCAGAAGGAAAATTAAAGGCGAAGCAGCTGATGTTTTGG
ATTCGAATTGTGCTTCATCGAGTTGGAACCACAATTTTAATCGTTTTTCTATGAGAAGTGTAAATCCACAAGAAAAGATG
TTTAGGCATTATCATCCAGGTTACAATTTCATGCAACAAAATGCAAATAACAGGCCAGTTCCTATGGAAGTTGACCCTTA
GCAAATAACAAACCACATTTTAACGCTAAACGCCCCCGAGCATCGTCTTCAATTAATAGACAAGCTTATGGTGTTGATGG
TGAAATTCAAGAAGTTTCTGCACCGCTGCTCCTCTTAAATATGTAGTGGAATCAAAACCGCTTGATGAGACATATTGCCG
AACAGACAATCATCATC
>lcl|scaffold_14696 dna:supercontig supercontig:AsteI2:scaffold_14696:1:688:1
ACAAGCAAGGAATTGATTTAAACCACTATTATAAAAATACAAAAAAATAGAAATTCAAGATTCAGCGCAGGCATTTATGA
AAACAAAACGTAGATTGAAACAAGTTAATCCCTGTAAAAAATTTAAAATAAAGAAAATAATAGAATAACGGTTACTACAG
ACAATGGACAGAGAATCCATAAACAGATGGATGGATCCCCATAGCGATCGGTCAGCACGTAAAGCTAACAAAAATGGACT
ACGTACCCATTGTAGCGTTCGACAGAGGTACAGCTAGAATAATTAAAGGAACTTATTAATTATTATGTACACCATTTTAA
AGTGTCAGAAATGCAAAACGAAATTAATTCACTGTTTACGGATTTTAAGAACGTTGAAGAGACTCAATTCCCGCCTATAA
TTACAGCACAATTTGAACACGTTACGGAAATGTTAAAATCCTTGATTCCAAGACGAAAGAAGTGCTGGGATACAGTTGGA
ACCGTCTGGAAATTTATAGCTGGTAGTCCAGACGCAAACGATTTAAGATTAATCAACTATTCAAATCTACTATTAATTAA
CTAATTCAGAATAATAACGCCCAAGTTGTAATCAATAGGGATTTAACATCGCACTTGGAGGATAGCTTGCAGAAGGTAAA
AACAGCAGTAGATATTTTTTATAGTTTTTCAACGTAATTATATTCCAT
>lcl|scaffold_21013 dna:supercontig supercontig:AsteI2:scaffold_21013:1:543:1
ATCAATAGGGGTTTAACATCGCACTTGGAGGATAGCTTGCAGAAAGTAAAAACAACAGTAGATATTTTTTATAGTTTTTC
AACGGAATTATATTCCATAAACATTCTAATGAACTTAAAATTCTTATCTGAAAAGGCGAACATGCTAATTGATAGCATAA
CCCTAGCGAAATTAGGAATTACGAACTCAAGATTACTTAGTAAAAATGAAACAAACGCAATAATAGCAGACATACAGCAT
AATAACATTGACGCGAATACTGCCATAGAGAGTCTATCGTATACCACCACAAAAGTTGCTGTAAGTCATTACAAATTATT
ACTTATTATGAGCGTCCCGCAACTTAAGCATAGAGTATTCAACAAGATACAAATTTATCCGACAATTAACAATGGTAAAA
GAATGTATATCCCTCATCCCTACCTTCCTTACTTTCACTTCCCAAACCTACATCGTCCCGACGCTTAACAAAAATATGTA
TAAACCAGAAGAACTACGGCAAGATGACACCACATGCATAACGATGCTGATACAACAGAGAAA
>lcl|scaffold_19667 dna:supercontig supercontig:AsteI2:scaffold_19667:1:568:1
GGGGCAATTGGTTTTGCAGAAAGGAAATCCCCATGGCATCGCATCGCCATCAAATAATTCTCAGATGGTTTTAGTTGAAT
ATCGGCACCGCGAAAATGATATCACATTGCTTCGGTAGCCATCGCTGTCTAATATGGGGTCAAATTAAATTACGATAAAA
CGAGAAGGATAAAAATTAATTACTCTACTTGCAAAGCAAGCTTAACAATAATGCCATTTCTTTTCGCCACCACCGAGACC
AAGTCCCGAACCAAACCATCATCACACGTGTGCACGAGAGACAAACACAAATGCACATGCATTGCAACTGATCGCAATGT
TTACCCCTTTTATGCCAAAGGTGCGTCAACAAGGTAGGGGTAATTATGGCATTATGGCATTATGGTTGGTGACAAATGGG
AAATGAGAGACACGGAACGCGTTTATAGCGTGTTGTATGAGGGTTTGAGTTGCGATTGAAAGTTGTGGGGAAAATGAAAT
GCGGCCCCGTACGCTGATGACTTCAAGCAAATTTTAACTACTTTTTTGTGTTTTGTGGATATATAATATATGTTTTTCTA
TTTTTATT
>lcl|scaffold_02461 dna:supercontig supercontig:AsteI2:scaffold_02461:1:2056:1
CCTTGGTTGTGCCTGGGCATTTATGTCACTGTAGAAGTGTCGAGCTGTCATTCTGTGCGCGTGGCACTCTGTGCAAAGTG
CGCTCCGTTTTTATTTGGTAAGAAAAAGGTCGTAAAATTGTGCTTGAACCACCGGATATTGTGCACAATGAAGGTAAAAT
GTAAAAAAGTGAAAACGGCTCCGAAATCGGTGAAATAAAGTGTATAAAAGTGGCACATGGTTCCAGCACATAAGTGCGGT
AAGCAGACTCAGATGGACACAGTTTCCCCGGTGATAGTGAAGCGATCGGAGAGCGGTTTGTGTTTCAATTTAGTGATAAA
TGGCCAATAAAGTGGCTTCAGTGAAGAAACTGTGGATTTCCGCTGCTTTTAGGACGAAATGTAGCGTGTGTAAGTTGTAG
GCCACACCAACAACAACAACAACAACCGTGAAAGTGGGTTGGCACTCAATTTCTCGGGATTTCCGGTTTGGAAGTGAGTG
AAAACGGTCGATAAGGAGGCCAAAATGTTGCGCAAGCCGAAAACGGGGTAAAAATCGGCCAACTAGTGCGAAAGCTACGC
GGTCCAAAAAGTGCATCAGTAGTGCACTGTGCATCAGTGGTGGGGGGAAGCAGTGTCGGGTGTTTGTTTTTGCGGCCAAT
TTCGCACGGATCGGTCCGGAAGCGGTCCTTTCCGGCGTGGTAGTGTGCAATCAATTCAACGAACCCAAAAAAACCGCAGT
GAAATAAGTCTTAAGTAGGCTAAATAAGTGAAAAAACGGAGAAGGCAGAAGTGTGACAGTAGTGTGACAGCACCACGTGG
CGGATATACCGCGTTTAATGCAAAAGTGTAAATAACTTGCTCATTTATGGATCGAATTGATTGCGGTTTGAATTTTAGTG
ATGTGAACCGATTGTGAAATCCGTTTCCGTCGGAAAAACGGTGGAAATTCGAACATTTATGGAAATCGTTAATTTGGCGT
TTTCGGCTTCCGAATTTTGACACAAGCAAAAACGGATTCCTATCAGACAAAAATCGCCAGTACCCAAGCGACAAAAAATA
AAGCTGCTCGAATTGCAAGCAGCTTTTCTGGTAAAATCGGAAATGTGTCGGAATAGCTGTTGGTGGCTGGGAGGGTTTGC
TGGGACATGTTATAGGTGCTCAAAACTGCTCGAATTTGGTGATTTGAGCCAAAAGTGCCAGGTATACTTTGGTGTAAGAT
TATTCGTCACAGCGTCTTAGTGAGTGGATTTGAGATCGCGAAAAGTGCTCGATTTTTTTCGAGCGTTTTTGAATTAATCA
AAGCGTTTGCGAGTGCTGCTTTGTTATTTGAATTATTCGGTAGCTTTAAAAAAACTGCTCTAAACTGCTCGAATATCCAG
ACAGGTGCATATAGTGCATGATATATACGTTGGAGTGTGTGTTTACTGGTTCAGAGTGGCTCTAAGAGTAAAATGAAGTG
TGCGATAAGTGCTCGATTTTTAAGCACTGCTGGAGTGACACAAATCATCGGTAAGTTCGTGTATTGGTGTTTGTGATGCT
AGGTAGGGCTAGAATAACTGCTTGAAACTGCTCGAATTTGCTGAAGGTGTTTGGTAGTGACCGTGCAGGTGACAGTTGTG
CTAGGAAGGGGCTTTAACTAATCGTATTGCGGTCAGTGCTCGTCACTGACGTCATTGATTGCGTCATTTCAGGATTACGA
CGGATACCGGCATTTAAACGCTAATTGGGTGGTCGGATGGGTCGCTGTATGTAAGTATTGTGGTAACCGTTTTATGTTTT
CGCCTTGCTGCTGTTCAAAGCAAAAGTTTTATTGTTCAAGCCGAACTCGCAATGTGAACCCCATTTTCCGTTTGGTTACT
TTTTTGGCTGGTTAAAGGTAATGATAATCAGTAAATTGCACATTTTTTCCAAATGCAATGTATCTATCCATGTATTTACT
AATTTAAGATGGATGCGAAGAGCTGGACGGTAATAGTAACGAACAAATACAGTCAGCGATGGCAAAGGAGATGTTGCGGA
AGCGTATAACAGCCCTGGGGGTCCAGATGGATGTGATGAATGAGAGAATGGACAAA
