# Supplementary material for: Genome analysis of a major urban malaria vector mosquito, Anopheles stephensi
Source: Genome Biol. 2014 Sep 23;15(9):459. doi: 10.1186/s13059-014-0459-2 (PMC4195908; doi:10.1186/s13059-014-0459-2)
Supplement: Additional file 2: — 1. Physical map data. 2. Lists of genes in clusters. 3. Cluster ontology. 4. Sex-biased genes list and GO terms. 5. Revised annotation for immunity-related genes. 6. Sequences of immunity-related genes. 7. RNA-seq expression profile of immunity-related genes. 8. Automatic annotated salivary genes. 9. Revised manual annotation for salivary genes. 10. Manual annotated salivary genes sequences. 11. Gene families counts table. 12. Repeat sequences. 13. Genome landscape. 14. Tandem repeat sequences. 15. Chromosome quotients of putative Y-linked scaffolds. 16. Sequences of putative Y-linked scaffolds. 17. Chromosome quotients of Y-linked BACs. 18. Sequences of Y-linked BACs. 19. Repeat masker output of Y-linked BACs and Y-linked scaffolds. 20. Repeat masker output of Y-linked BACs. 21. Synteny blocks. 22: SNP analysis raw data. 23. Summary of transcript consequences for An. stephensi Indian strain SNP calls. 24. BAC-ends dbGSS accession numbers. 25. Non-coding RNA annotation. [file 13059_2014_459_MOESM2_ESM.zip › Additional file 18: Chromosome quotients of Y-linked BACs]

ctg7180000000023	14956	158	16022	0.010
ctg7180000000024	12148	106	25197	0.004
ctg7180000000025	22416	5728	58240	0.098
ctg7180000000026	14643	5634	40843	0.138
ctg7180000000027	15217	214	46069	0.005
ctg7180000000028	12209	170	33048	0.005
ctg7180000000029	16074	3531	25262	0.140
ctg7180000000030	48814	7186	46051	0.156
ctg7180000000031	12411	1050	18798	0.056
ctg7180000000032	12089	204	23824	0.009
ctg7180000000033	15512	312	34570	0.009
