# Supplementary material for: Genome analysis of a major urban malaria vector mosquito, Anopheles stephensi
Source: Genome Biol. 2014 Sep 23;15(9):459. doi: 10.1186/s13059-014-0459-2 (PMC4195908; doi:10.1186/s13059-014-0459-2)
Supplement: Additional file 2: — 1. Physical map data. 2. Lists of genes in clusters. 3. Cluster ontology. 4. Sex-biased genes list and GO terms. 5. Revised annotation for immunity-related genes. 6. Sequences of immunity-related genes. 7. RNA-seq expression profile of immunity-related genes. 8. Automatic annotated salivary genes. 9. Revised manual annotation for salivary genes. 10. Manual annotated salivary genes sequences. 11. Gene families counts table. 12. Repeat sequences. 13. Genome landscape. 14. Tandem repeat sequences. 15. Chromosome quotients of putative Y-linked scaffolds. 16. Sequences of putative Y-linked scaffolds. 17. Chromosome quotients of Y-linked BACs. 18. Sequences of Y-linked BACs. 19. Repeat masker output of Y-linked BACs and Y-linked scaffolds. 20. Repeat masker output of Y-linked BACs. 21. Synteny blocks. 22: SNP analysis raw data. 23. Summary of transcript consequences for An. stephensi Indian strain SNP calls. 24. BAC-ends dbGSS accession numbers. 25. Non-coding RNA annotation. [file 13059_2014_459_MOESM2_ESM.zip › Additional file 19: Sequences of Y-linked BACs]

>lcl|ctg7180000000024 
CCCATAAAGGTGGCGTTTACAAAACCTCAGTTTTCTGTTCATCTTGCTCAGGATCTGGCTCTGAAGGGGCTACGTGTTTT
GCTCGTGGAAGGTAACGACCCCCAGGGAACAGCCTCAATGTATCACGGATGGGTACCAGATCTTCATATTCATGCAGAAG
ACACTCTCCTGCCTTTCTATCTTGGGGAAAAGGGACGATGTCACTTATGCAATAAAGCCCACTTGCTGGCCGGGGCTTGA
CATTATTCCTTCCTGTCTGGCTCTGCACCGTATTGAAACTGAGTTAATGGGCAAATTTGATGAAGGTAAACTGCCCACCG
ATCCACACCTGATGCTCCGACTGGCCATTGAAACTGTTGCTCATGACTATGATGTCATAGTTATTGACAGCGCGCCTAAC
CTGGGTATCGGCACGATTAATGTCGTATGTGCTGCTGATGTGCTGATTGTTCCCACGCCTGCTGAGTTGTTTGACTACAC
CTCCGCACTGCAGTTTTTCGATATGCTTCGTGATCTGCTCAAGAACGTTGATCTTAAAGGGTTCGAGCCTGATGTACGTA
TTTTGCTTACCAAATACAGCAATAGTAATGGCTCTCAGTCCCCGTGGATGGAGGAGCAAATTCGGGATGCCTGGGGAAGC
ATGGTTCTAAAAAATGTTGTACGTGAAACGGATGAAGTTGGTAAAGGTCAGATCCGGATGAGAACTGTTTTTGAACAGGC
CATTGATCAACGCTCTTCAACTGGTGCCTGGAGAAATGCTCTTTCTATTTGGGAACCTGTCTGCAATGAAATTTTCGATC
GTCTGATTAAACCACGCTGGGAGATTAGATAATGAAGCGTGCGCCTGTTATTCCAAAACATACGCTCAATACTCAACCGG
TTGAAGATACTTCGTTATCGACACCAGCTGCCCCGATGGTGGATTCGTTAATTGCGCGCGTAGGAGTAATGGCTCGCGGT
AATGCCATTACTTTGCCTGTATGTGGTCGGGATGTGAAGTTTACTCTTGAAGTGCTCCGGGGTGATAGTGTTGAGAAGAC
CTCTCGGGTATGGTCAGGTAATGAACGTGACCAGGAGCTGCTTACTGAGGACGCACTGGATGATCTCATCCCTTCTTTTC
TACTGACTGGTCAACAGACACCGGCGTTCGGTCGAAGAGTATCTGGTGTCATAGAAATTGCCGATGGGAGTCGCCGTCGT
AAAGCTGCTGCACTTACCGAAAGTGATTATCGTGTTCTGGTTGGCGAGCTGGATGATGAGCAGATGGCTGCATTATCCAG
ATTGGGTAACGATTATCGCCCAACAAGTGCTTATGAACGTGGTCAGCGTTATGCAAGCCGATTGCAGAATGAATTTGCTG
GAAATATTTCTGCGCTGGCTGATGCGGAAAATATTTCACGTAAGATTATTACCCGCTGTATCAACACCGCCAAATTGCCT
AAATCAGTTGTTGCTCTTTTTTCTCACCCCGGTGAACTATCTGCCCGGTCAGGTGATGCACTTCAAAAAGCCTTTACAGA
TAAAGAGGAATTACTTAAGCAGCAGGCATCTAACCTTCATGAGCAGAAAAAAGCTGGGGTGATATTTGAAGCTGAAGAAG
TTATCACTCTTTTAACTTCTGTGCTTAAAACGTCATCTGCATCAAGAACTAGTTTAAGCTCACGACATCAGTTTGCTCCT
GGAGCGACAGTATTGTATAAGGGCGATAAAATGGTGCTTAACCTGGACAGGTCTCGTGTTCCAACTGAGTGTATAGAGAA
AATTGAGGCCATTCTTAAGGAACTTGAAAAGCCAGCACCCTGATGCGACCACGTTTTAGTCTACGTTTATCTGTCTTTAC
TTAATGTCCTTTGTTACAGGCCAGAAAGCATAACTGGCCTGAATATTCTCTCTGGGCCCACTGTTCCACTTGTATCGTCG
GTCTGATAATCAGACTGGGACCACGGTCCCACTCGTATCGTCGGTCTGATTATTAGTCTGGGACCACGGTCCCACTCGTA
TCGTCGGTCTGATTATTAGTCTGGGACCACGGTCCCACTCGTATCGTCGGTCTGATAATCAGACTGGGACCACGGTCCCA
CTCGTATCGTCGGTCTGATTATTAGTCTGGGACCATGGTCCCACTCGTATCGTCGGTCTGATTATTAGTCTGGGACCACG
GTCCCACTCGTATCGTCGGTCTGATTATTAGTCTGGAACCACGGTCCCACTCGTATCGTCGGTCTGATTATTAGTCTGGG
ACCACGGTCCCACTCGTATCGTCGGTCTGATTATTAGTCTGGGACCACGATCCCACTCGTGTTGTCGGTCTGATTATCGG
TCTGGGACCACGGTCCCACTTGTATTGTCGATCAGACTATCAGCGTGAGACTACGATTCCATCAATGCCTGTCAAGGGCA
AGTATTGACATGTCGTCGTAACCTGTAGAACGGAGTAACCTCGGTGTGCGGTTGTATGCCTGCTGTGGATTGCTGCTGTG
TCCTGCTTATCCACAACATTTTGCGCACGGTTATGTGGACAAAATACCTGGTTACCCAGGCCGTGCCGGCACGTTAACCG
GGCTGCATCCGATGCAAGTGTGTCGCTGTCGACGAGCTCGCGAGCTCGGACATGAGGTTGCCCCGTATTCAGTGTCGCTG
ATTTGTATTGTCTGAAGTTGTTTTTACGTTAAGTTGATGCAGATCAATTAATACGATACCTGCGTCATAATTGATTATTT
GACGTGGTTTGATGGCCTCCACGCACGTTGTGATATGTAGATGATAATCATTATCACTTTACGGGTCCTTTCCGGTGATC
CGACAGGTTACGGGGCGGCGACCTCGCGGGTTTTCGCTATTTATGAAAATTTTCCGGTTTAAGGCGTTTCCGTTCTTCTT
CGTCATAACTTAATGTTTTTATTTAAAATACCCTCTGAAAAGAAAGGAAACGACAGGTGCTGAAAGCGAGCTTTTTGGCC
TCTGTCGTTTCCTTTCTCTGTTTTTGTCCGTGGAATGAACAATGGAAGTCCGAGCTCATCGCTAATAACTTCGTATAGCA
TACATTATACGAAGTTATATTCGATGCGGCCGCAAGGGGTTCGCGTCAGCGGGTGTTGGCGGGTGTCGGGGCTGGCTTAA
CTATGCGGCATCAGAGCAGATTGTACTGAGAGTGCACCATATGCGGTGTGAAATACCGCACAGATGCGTAAGGAGAAAAT
ACCGCATCAGGCGCCATTCGCCATTCAGGCTGCGCAACTGTTGGGAAGGGCGATCGGTGCGGGCCTCTTCGCTATTACGC
CAGCTGGCGAAAGGGGGATGTGCTGCAAGGCGATTAAGTTGGGTAACGCCAGGGTTTTCCCAGTCACGACGTTGTAAAAC
GACGGCCAGTGAATTGTAATACGACTCACTATAGGGCGAATTCGAGCTCGGTACCCGGGGATCAATCATCCAAAAGGACC
ATCCGGAGCATCCCGCAAGCTTTCATTCCAATACCGGAACGTTACATCAACCTTCCAACTCGAGACACTACGTGGACATC
GCTACGTGGACATCGCTACGTGAACAACGATGAGCTGCATTTGTTTCAAAGTCTGCATATTGTTACTGTGAGTCATTACG
AGTCAATTTAATTTACTTTAATATAATTTAAATTTTATAACTGTGAATACGTGGTGCGAAAACAGTGAGCAGTGAATGTT
AGGTACAATAGAGAAAATTTTAGATTGAATGAACTTCTCTTAATTAAAATTTGATTTGAAGGTGACAAGATTTCTCCATC
ATTTTTCGTAAAATTAGACGTTTTGAAATCCACTCAAAAAATAGAATAATGAATCCGCAGGAACAGTCTAGTTCTATACC
AGTCGTACCATCCACCATGACTCATCATGAATACATTCAGTTAGGTAAAGTGCCAGATTTTGTAAATAACCTTCCTGAAT
TCCATGGACACGGATCTAGCCTTTCAAGATGGATTTTAGAAGTAGAAAATATTTTCAAAATTTATGAACGTCTTCCTCGT
GATTCAATTGAATACCGCATTATCGTGGCAACAATCAGAAGGAAAATTAAAGGCGAAGCAGCTGATGTTTTGGATTCGAA
TTGTGCTTCATCGGGTTGGAACCACAATTTTAATCGTTTTTCTATGAGAAGTGTAAATCCACAAAAAAAAAATGTTCAGG
CATTATCATCCAGGTTACAATGTAATGCAACAAAATGCAAATAACAGGCCAGTTCCTATGGAAGTTGACCCTTTGTTTCA
AGCAAATAAAAAACCACATTTTAACGCTAAACGCCCCCGAGCATCGTCTTCAATTAATAGACAAGCTTATGGTGTTGATG
GAGATTCAAGAAGTTTCAGCACCGCTGCTCCTCTTGAATATGTAGTGGATTCAAAACCGCTTGATGAGACATATTGCCGA
ACAGACAATCACGGTTATTTGTCGTATAAAGCTTCGGAAAACAATCAATCTACAGAGCTTATTTTTTTAGAATGGAACGC
AAATTGGTGAACCGATTCCTTCCATATATCAATTTGCCCACCGTAACGGGAGATTACCCTTTTTTGATTCATAGTGGATC
GAATATCAGTTTTATTTCAAATAAACTTGCCTCGAGTTATAAATTATCTAAACCATACGAAGTGTCAAACTATAATATAA
AATCTGTTAGTGGAAGTTTTAACACTAAGTATGCAATAGATATTGCATTTTTTGCCCCAGAATGTGAGGAAACTTATCAG
TTTTTAATTCATGATTTTGGTCCTTTCTTTGAAGGAATAATTGGCACAGACGTTCTAGAAAAAATAAAGGCTGATATTTC
TTTTGAAAATTGTGCAATGAAAATAACTACAGATGATGGAGAAAGATTTTCTATACCATATTTAAAATACCTTTTAAAGA
GAACAATAGTATGGTTGATTTTCGTGTGAATGATCATAGGATTTCTTCCACTAAACAAAAAATTATGAAAATATTGCTCG
ATAATTCATCAGTCTTTTACGAACCTAATTTAAAATTATCATGTGCTACAAATGTTGAATGTACCGTCAATACTACTGAT
GATATACCAGTACATCAACGCGTGTATCCTTATCCTGCCGCTTGCACAGAAGAGGTGAATATACAAATAAAAAAGCTTTT
AGAAGATGGAATAATTAGACCGTAGAGATCCGGCTGGACATTCCCAGTTACAGGACATCCCAGGAAAAAAGAAATTCCGT
AGGGTCGTAGATTACATGAAATTAAATGAAAAGACAATAAGCGAAAGGTATCCCATGCGTGAGATAACGTATGTTCTGGA
GCAATTAAGAGGACAACAATATTTCTCTACTCTTGATTTAGCTTCTGGCTTTCATCAAATCAAGATGAAACCATCCGACA
TAGAAAAAAACAGCATTTTCTATTAATAACGGAAAATATGAATTTACGCGAATGCCTTTTGGATTAAAGAACGCCCCGGC
GATCTTTCAAAGAGCCATTGATGACGTTTTAAGAAATTATATTGGCAAAATGTGCTACATTTACATGGATGATGTGATAG
TATTTGGAAAATCCTTGGAAGAACATTTGGGAAATTTGGACACGATTCTTAAAGCACTAAATGCAGCTAATTTAAAGGTT
TAACTGGATGAGTCAGAATTCTTACACAAAGAAGTTGAATTTCTAGGACACATTATAACGAGTAGTGGAATTAAACCCAA
CCCCCAGAAAGTTGGAGCGATAAAGAAGTTTGTTGCTCCAACAACAATAAAAATGCTACGATAATTTTTAGGTCTAATGA
ATTATTATAGAAAGTTTGTGAAAGACTTTGCAAAAATAGCAAAGCCACTTACTAGTATATTAAGAGGAGAAAAAAATCCT
AAGTCTAACAAAAAAATCACATTGACGACCGAACAAGTTGAATGCTTTGAAAAACTGAAATTGGTTTTATCTTCTTCGGA
TATTTTGATTTATCCTGATTAAAGTAAACCCTTTGTGCTAACAACCGATGCTTCAAACTATGCTATAGGAGCAGTATTGG
CATAGGTTGAAATTGGTACTGACAATCCCATACATTTCGCTTCTCGATCGTTAACAAAAACCGAAGAAGCATATTCCGCT
TTCGAAAAGGAAATGTTGGCTAAAATTTGGTCATTGAAAACCCTTAGGAACTATTTGTATGGAACTAAATTTAAGATAGT
AACGGATCATCAGCCACTTACATTTACACTTTCACAGAAAAATACTAATGCAAAATTAAAGAGATGGAAATCTTATCTCA
AAGAGCACGATTATGAAACAATCTACAAACCAGGAAAAGTAAATGTCGTGGCCGACGCCTTAAGTAGAATTTGCTGCTCT
ATGACAGCAACCCAGCATTCGGCACCAGACTGTGGTTCGATATATATACCATCTACTGAAGGACCTCTAAATGCTTTTCG
GCATCAAGTCATAATAAAAGAAGGTAATCAAAACGTAGAAATTAAGAACCTCTTTTCGAATTTTAAGATAATAACAGTAC
ATACTAATGATATGACTGAAAGGAATTTATTAAATATTTTACAAACGCAAAGATACAAATAAGATTAATCAATTCTACTA
TTAATTAACTAATTCAGAATAATAACGCCCAAGTTATAATCAATAGGGATGGAACATCGCACTTGGAGGATAGCTTGCAG
AAGGTAAAAACAGCAGTAGATATTTTTGATAGTTTTTCAACGGAATTATATTCCATAAATATTCTAATTAACTTAAAATT
CTTGTCTGAAAAGGCGAACATACTAATTGATAGCATAACCCTAGCGAAATTAGGAATTACGAACCCAAGAGTACTTAGTA
AAAATGAAACAAACGCAATAATAGCAGACATACAGCATAATAACATTGACGCGAATACTGCCATAGAGAGTCTATCGTAT
ACCATATCTATCTATCGTAATCTGACGGTTAGATACAATGATTACTATCGAGAAAATTAAACGCACGAAACGCCAACCGT
TATCAAAATCATAAGATCGTGACTTTCATAACACCGATCTGGTGTGTCGGCAATCGCATAATACGTACTGACTCGTATAG
GTGATATTAATTTACTGATGAATTTATACAAATCAGTAATCCACCAATGATCCTAATCGTGTGATTTTAAAGGCTATGTA
ATACTATGTATTGAATGTTTTGTTCTCTTTGGCAAAGCATGCCGTCGTCTTAAAATGATTACAGGAAATGTTCCGCATGT
TCCGCAGAGCTGCTACCTGGCCGACAATCAAAATTTGATTGTCTTACAATTCATCGAACATTCTTTTTATCGTAAAGAAA
AGTCTCTTCCTTAATTTGTCTGTGTCTCCATGTCGACTTCCTTGCGTTGTTTCAGGTGGCATTGTCCCTAAACTTACCCT
TAACACATAAGATCGCCGGGGCAACTAGTCGATATACTTTTCGATCGATATACTTTTCCTGGAAAACAAGTAGCACGAAT
TAATTCTAGAGCTACCGTTGATGTGTTTCCTGTACTTAAGGAATTCACTCTAAAATACTGGCCCCCAAAAATTATAGTGA
TGGACGGAGAAAAGTCTTTCAACTCCGGTGAAGTCGTATAATTTTTAAACACCTTTAATATCAAACATTTTGTAACTGCC
ACTGGTAGAAGTGAAATGAATGGCACAGTCGAAAGATTTCACTATACGCTATTGGAATTGTATAGAATTTCAAAAACCGA
GAATCCGCTTATGACTTCTATAGATGTGATACAACTTTCCTTGTTCAAATATAACAATTCAGTACACTCTTGTACTAAAT
TTACCCCTCTGGAAATAATTACTCCTTCAAGAAACAGTTCATCGATAATTGAAAAAGTAGCTGAAAATTTGAAACACAAG
CAAGGAATTGATTTAAACCACTATAATAAAAATAAAAAAATAGAAATTCAAGATTCAGCGCAGGCATTTATGAAAACAAA
ACGTAGATTGAAACAAGTTAATCCCTATAAAAAAAATTAAAATAAAGAAAATTATTAGAATAACGGTTACTACAGAAAAT
GGAAAAAGAATCTATAAAAAGATGGATGGATCCCCATAGCGATCGGTCAGCACGTAAAGCTAACAAAAATGGACTACGTA
CCCATTGTAGCGTTCGACAGAGGTACAGCTAGAATAATTAAAGGAACTTATTAATTATTATGTACACCATTTTAAAGTGT
CAGAAATGCAAAACGAAATTAATTCACTGTTTACGGATTTTAAGAACGTTGAAGAGACTCAATTCCCGCCTATAATTACA
GCACAATTTGAACACGTTACGGAAATGTTAAAATCCTTGATTCCAAGACGAAAGAAGTGCTGGGATACAGTAGGAACCGC
CTGGAAATTTATAGCTGGTAGTCCAGACGCAAACGATTTAAGATTAATCAATTCTACTATTAATTAACTAATTCAGAATA
ATAACGCCCAAGTTGTAATCAATAGGGATTGAACATCGCACTTGGAGGATAGCTTGCAGAAAGTAAAAACAGCAGTAGAT
ATTTTTTATAGTTTTTCAACGGAATTATATTCCATAAACATTCTAATGAACTTAAAATTCTTATCTGAAAAGGCGAACAT
ACTAATGGATAGCATAACCCTAGCGAAATTAGGAATTACGAACTCAAGATTACTTAGTAAAAATGAAACAAACGCAATAA
TAGCAGACATACAGCATAATACCATTGACGCGAATACTGCCATAGAGAGTCTATCGTATACCACCACAAAAGTTGCTGTA
AGTCATGACGAATTAGTACTTATTATTAGCGTCCCGCAACTTAAGCGTAGAGTATTCAACAAGATACAAATTTATCCGAC
AATTAACAATGGTAAAAGAATGTATATCCCTCATCCCTACTTCCTAACTATCACTTCCCAAACCTACATCGTCTCGACGC
TTAACAAAAATATGTATTAACCAGAAGAACTACGGCAAGATGACACCACATGCATAACGATGCTGTTACAACAGAGAAAT
GCTAGCTGTGACTTCATCACCAATCCAACAGAAAAAGAGATATTCAACTTAGACCAGTCCCCACATACTTATCAATTCGG
TAAAACTATTCACATTGGATACAAACTGCCTAGTAGAAAGAAGGAATCTCACTGGCTCTCTGCTAATCGAATATAACACA
TGCAATATTTACGTCAATGTAAAACTGATTTCAGCCAACATGACAGAACTGTCTGGTTTTCCTACTAGTCTACCAATACA
TGGAATACATGTTGCAGCCGTGAACAACGTGACAAACCTAAGCCTTGAACATCTACACATCCTACACAAAGACCTTCGGA
AGGAAATGCAGAATATTCAGTTGGAAAGTAATAGTATCACATGGACTTGGCAACGGTTATTGGGCAGTTCTTTCATCACT
CCAATAATGGTCATCATAATTGGCGTCGTATTTCTGTGCATAAAACGCCGCAACACCATCAACGTAGAAGTCATCACAAC
ACCTGATGACAAACCGCAATGTATTCCAGAACCTAAAGGTTATCAACCAACTGACCCAAATCCAGAACCGAAGAGTTACC
AACCACTAACATACCTTCACATTTTTCGCACGGAGTCTCAAATTTAAAGAGGGAGAAGTTAACAACCTGCGTTGTCAACA
CAGAATTTTCTAGTGTTGTCAACCGCCACCGGCCCGAATGCACACGATCAGCAAACAGCGTCGATCAGCAAACCGTGTTG
ATCGTCTGACCCAGTTACCCAGTTAGTGATCGCCGAAACAGCAAATAGTCATCAAGAATCGTCAATACCTTTCCCTTCCC
CATCCAATTCCCAATAACCAACTTATATGTAAATCAAACTTAATAAACTCACTCCGATTTTGACCGCAGAACAAGCAAGT
CTCGATTTTCTTCGTCTGTGTCCGAACCCTATAGATTTAACTGGCGCCCGCCCGAATAGGGACCTCTACGTCTAAAGTAA
GGTGATAAGTATTTTGAAAGAAAACTGTACAACGACGAATAGAGGCACTAGCTAATTCGTTTCTACACCGACCGAAACAT
AAGTGAGAATTAGTACAAAAACTCTACACAAAGTTTAAAAGTGTCGTGTGAAACTAGCTATAAACCCAACCGATATACAT
TCGTGATACAAAAGTTCAGGTGAAGTAATATTAAAATAAACCTGCACAAGCTACATGAAGAGTGAAAGTTCCTGCACATC
GTGACATCTCTCTCGATTGACGCCGAGGACCCGTAGTAGATCAATCATCCAAAAGGACCATCCGGAGCATCCCGCAAGCT
TTCATTCCAATACCGGAACGTTACATCAACCTTTCAACTCGAGACACTACGTGGACATCGCTTTGTGGACATCGCTACGT
GAACAACGATGAGCTGCAATTGTTTCAAAGTCTGCATATTGTTACTGTGAGTCATTACGAGTCAATTTAATTTACTATAA
TATTATTTAAATTTTATAACTGTGAATACGTGGTGCGAAAACAGTGAGCAGTGAATGTTAGGTACAATAGAGAAAAGTTT
AGATTGAATGAACTTCTCTTAATTAAAATTTGATTTGAAGGTGACAAAATTTCTCCATCATTTTTTTGTAAAATTAGACG
TTTTGAAATCCACTCAAAAAATAGAATAATGAATCCGCAGGAACAGTCTAGTTCTATACCAGTCGTACCATCCACCATGA
CTCATCATGAATACATTCAGTTAGGTAAAGTGCCAGATTTTGTAAATAACCTTCCTGAATTCCATGGACACGGATCTAGC
CTTTCAAGATGGATTTTAGAAGTGGAAAATATTTTCAAAATTTATGAACGTCTTCCTCGTGATTCAATTGAATACCGCAT
TATCGTGGCAACAATCAGAAGGAAAATTAAAGGCGAAGCAGCTGATGTTTTGATTCGAATTGTGCTTCATCGGGTTGTAC
CCACAATTTTAATCGTTTTTCTATGAGAAGTGTAAATCCGCAAGAAAAAATGTTCAGGCATTATCATCCAGGTTACAATG
TAATGCAACAAAATGCAAATAACAAGCCAGTTCCTATGGAAGTTGACCAATCGTTTCAAGCAAATAAAAAACCACATTTT
AACGCTAAACGCCCCCGAGCATCGTCTTCAATTAATAGACAAGCTTATGGTGTTGATGGAGATTCAAGAAGTTTCAGCAC
CGCTGCTCCTCTTGAATATGTAGTGGATTCAAAACCGCTTGATGAGACATATTGCCGAACAGACAATCACGATTATTTGT
CGTATAAAGCTTCGGAAAACAATCAATCTACAGAGCTTATTTTTTTAGAATGGAACGCAAATTGGTGAACCGATTCCTTC
CATATATCAATTTGCCCACCGTAACGGGAGATTACCCTTTTTGATTCATAGTGGATCGAACATCAGTTTTATTTCAATAA
ACTTGCCTCGAGTTATAAATTATCTAAACCATACTAAGTGTCAAACTATAATATAAAATCTGTTAGTGGAAGTTTTAACA
CTATGTATGCAATAGATATTGCATTTTTGCCCCAAAATGTGAGGAAGCTTATCAGTTTTTAAATTCATGATTTTTGGTCC
TTTCTTTGAAGGAATAATTGGCACAGGCGTTCTAGAAAAAATAAAGGCTGATATTTCTTTTGAAAATTGTTTCAATGAAA
ATAACTACAGATGATGGAGAAAGATTTTCTATACCATATTTAAAATACCTTTTAAAGAGAAACAATAGTATGGTTGATTT
TCGTGTGAATGATCATAGGATTTCTTCCACTAAACAAAAAATTATGAAAATATTGCTCGATAATTCATCCAGTCTTTTTA
CGAACCTAATTTAAAATTATCATGTGCTACAAATGTTGAATGTACCGTCCAATACTACTGATGATATACCAGTACATCAA
CGCGTGTATCCTTATCCTGCCGCTTGCACAGAAGAGGTGAATATTCAAATAAAAAAAGATTTGGAAGATTGAATAATTAG
ACCGTCAAGATCCTCCTCATCCCCAGTTTGGATTGTAACCAAAAAAGAACGACGCTTTAGGAAAAAAGAAATTCGTATGG
TCGTAGATTACAGGAAATTAAATGAAAAGACAATAAGCGAAAGGTATCCCATGCCTGAGATAGCGTATGTTCTGGAACAA
TTAAGAGGACAACAATATTTCTCTACTCTTGATTTAGCTTCTGGCTTTCATCAAAACAAGATGAAACC
>lcl|ctg7180000000027 
CTTAAGGAATTCACTCTAAAATACAGGCCCCAAAATTATAGTGATGGACGGAGAAAAGTCTTTCAATTTCCGGTGAAGTC
GTATAATTTTTAAACACCTTCAATATCAAACATTTTGTAACTGCCACTGCTAGAAGTGAAATGAATGGCACAGTCGAAAG
ATTTCACTCTACGCTATTGGAATTATATAGAATTTCTAAAACCGAGAATCCGCTTATGACTCCTACAGATTTGATACAAC
TTTCCTTGTTCAAATAAAACAATTCAGTACACTCTTGTACTAAATTTACCCTCTGGAAATAATTACTCCTTCAAGAAACA
GTTCATCGATAATTGAAAAAGTAGCTGAAAATTTGAAACACAAGCAAGGAATTGATTTAAACCACTATAATAAAAATAAA
AAAGTAATAGAAATTTATGATTCAGCGCAGGCATTTATGAAAACAAACGTAGATTGAAACAAGTTAATCCCTATAAAAAA
ATTAAAATAAAGAAAATTATTAGAATAACGGTTACTACAGAAAATGGAAGAGAATCTATAAAAAGATGGATGGATCCCCA
TAGCGATCGGTCAGCACGTAAAGCTAAAAAAATGGACTACGTACCCATTGTAGCGTTCGACAGAGGTACAGCTAGAATAA
TTAAAGGAACTTATTAATTATTATGTACACCATTTTAAAGTGTCAGAAATGCAAAACGAAATTAATTCACTGTTTACGGA
TTTTAAGAACGTTGAAGAGACTCAATTCCCGCCTATAATTACAGCACAATTTGAACACGTTACGGAAATGTTAAAATCCT
TGATTCCAAGACGAAAGAAGTGCTGGGATACAGTAGGAACCGCCTGGAAATTTATAGCTGGTAGTCCAGACGCAAACGAT
TTAAGATTAATCAATTCTACTTTTAATTAACTAATTCAGAATAATAACGCCCAAGTTGTAATCAATAGGGATTGAACATC
GCACTTGGAGGATAGCTTGCAGAAAGTAAAAACAGCAGTAGATATTTTTTATAGTTTTTCAACGGAATTATATTCCGTAA
ACATTCTAATGAACTTAAAATTCTTATCTGAAAAGGCGAACATACTAATGGATAGCATAACCCTAGCGAAATTAGGAATT
ACGAACTCAAGATTACTTAGTAAAAATGAAACAAACGCAATAATAGCAGACATACAGCATAATACCATTGACGCGAATAC
TGCCATAGAGAGTCTATCGTATACCACCACAAAAGTTGCTGTAAGTCATGACGAATTAGTACTTATTATTAGCGTCCCGC
AACTTAAGCGTAGAGTATTCAACAAGATACAAATTTATCCGACAATTAACAATGGTAAAAGAATGTATATCCCTCATCCC
TACTTCCTTACTTTCACTTACCAAACCTACATCGTCTCGACGCTTAACAAAAAGATGTATAAACCAGAAGAACTACGGCA
AGATGACACCACATGCATAACGATGCTGATACAACAGAGAAATGCTAGCTGTGACTTCATCACCAATCCAACAGAAAAAA
GAGATATACAACTTAGACCAGTCCCACATACTTATCAATTCGGTAAAACTATTCACATTGGATACAAACTGCCTAGTAGA
AAGAAGGAATCTCACTGGCTCTCTGCTAATCGAATATAACACATGCAATATTTACGTCAATGTAAAACTGATTTCAGCCA
ACATGACAGAACTGTCTGGTTTTCCTACTAGTCTACCAATACATGGAATACATGTTGCAGCCGTGAACAACGTGACAAAC
CTAAGCCTTGAACATATACACATCCTACACAAAGACCTTCGGAAGGAAATGCAGAATATTCAGTTGGAAAGTAATAGTAT
CACATGGATTTGGCAACACTCCGATTTTGACCGCAGAACAATCAAGTCTCGAGTCTCGAACAAGCAAGTCTGGTAAGGTG
TAAGGTAAGGTGATAAGTATTTTGAAAAGAAAACTGTACAACGACGAATAGAGGCACTAGCTAATTCGTTTCTACACCGA
CCGAAACATAAGTGAGAAGCAGTACAAAAACTCTACACAAAGTTTAAAAGTGTCGTGTGAAACTAGCTATAAAAACCAAC
CGATATACATTCGTGATACAAAAGTTCAGGTGAAGTAATATTAAAATAAACCTGCACAAGCTACATGAAGAGTGAAAGTT
CCTGCACATCGTGACATCTCTCTCGATTGACGCCGAGGACCCGTAGTAGATCAATCATCCAAAAGGACCATCCGGAGCAT
CCCGCAAGCTTTCATTCCAATACCGGAACGTTACATCAACCTTTCAACTCGAGACACTACGTGGACATCGCTTCGTGGAC
ATCGCTACGTGAACAACGATGAGCTGCAATTGTTTCAAAGTCTGCATATTGTTACTGTAAGTCATTACGAGTCAATTTAA
TTTACTATAATATAATTTAAATTTTATAACTGTGAATACGTGGTGCGAAAACAGTGAGCAGTGAATGTTAGGTACAATAG
AGAAAAGTTTAGATTGAATGAACTTCTCTTAATTAAAATTTGATTTGAAGGTGACAAGATTTCTCCATCATTTTTCGTAA
AATTAGACGTTTTGAAATCCACTCAAAAAATAGAATAATGAATCCGCAGGAACAGTCTAGTTCTATACCAGTCGTACCAT
CCACCATGACTCATCATGAATACATTCAGTTAGGTAAAGTGCCAGATTTTGTAAATAACCTTCCTGAATTCCATGGACAC
GGATCTAGCCTTTCAAGATGGATTTTAGAAGTGGAAAATATTTTCAAAATTTATGAACGTCTTCCTCGTGATTCAATTGA
ATACCGCATTATCGTGGCAACAATCAGAAGGAAAATTAAAGGCGAAGCAGCTGATGTTTTGGATTCGAATTGTGCTTCAT
CGGGTTGGAACCACAATTTTAATCGTTTTTCTATGAGAAGTGTAAATCCACAAGAAAAAATGTTCAGATATTATCATCCA
GGTTACAATGTAATGCAACAAAATGCAAATAACAGGCCAGTTCCTATGGAAGTTGACCCTTTGTTTCAAGCAAATAACAA
ACCACATTTTAACGGTAAACGCCCCCGAGCATCGTCTTCAATTAATAGACAAGCTTATGGTGTTGATGGTGAAATTCAAG
AAGTTTCAGCACCGCTGCTCCTCTTGAATATGTAGTGGATTCAAAACCGCTTGATGAGACATATTGCCGAACAGACAATC
ACGATTATTTGTCGTATAAAGCTTCGGAAAACAATCAATCTACAGAGCTTATTTTTTTAGAATGGAACGCAAATTGGTGA
ACCGATTCCTTCCATATATCAATTTGCCCACCGTAACGGGAGATTACCCTTTTTTGATTCATAGTGGATCGAATATCAGT
TTTATTTCAAATAAACTTGCCTCGAGTTATAAATTATCTAAACCATACTAAGTGTCAAACTATAATATAAAATCTGTTAG
TGGAAGTTTTAACACTATGTATGAAATAGATATTGCATTTTTGCCCCAGAATGTGAGGAAACTTATCAGTTTTTAATTCA
TGATTTTGGTCCTTTCTTTGAAGGAATAATTGGCACAGACGTTCTAGAAAAAATAAAGGCTGATATTTCTTTTGAAAATT
GTTCAATGAAAATAACTACAGATGATGAAGAAAGATTTTCTATACCATATTTAAAATACCTTTTAAAGAGAACAATAATA
TGGTTGATTTTCATGTGAATGATCATTGGATATCTTCCACTAAACAAAAAATTATGAAAATATTGCACGATAATTCATCA
GTCTTTTACGAACCTAATTTAAAATTATCATGTGCTACAAATGTTGAATGTACCATCAATACTACTGATGATATACCAGT
ACATCAACGCGTGTATCCTTATCCTGCCGCTTGCACAGAAGAGGTGAATATTCAAATAAAAAAGATTTTGGAAGATTGAA
TAATTAGACCGTCAAGATCCTCCTCATCCCCAGTTTGGATTGTACCAAAAAAGAACGACGCTTTAGGAAAAAAAGAAATT
CGTATGGTCGTAGATTACAGGAAATTAAATGAAAAGACAATAAGCGAAAGGTATCCCATGCCTGAGATAGCGTATGTTCT
GGAACAATTAAGAGGACAACAATATTTCTCTACTCTTGATTTAGCTTCTGGCTTTCATCAAAACAAGATGAAACCGTCCG
ACATAGAAAAAAACAGCATTTTCTATTAATAACGGAAAATATGAATTTACGCGAATGCCTTTTGGATTAAAGAACGCCCC
GGCGATCTTTCAAAGAGCCATTGATGACGTTTTAAGAAATTATATTGGCAAAATGTGCTACATTTACATGGATGATGTGA
TAGTATTTGGAAAATCCTTGGAAGAACATTTGGGAAATTTGGACACGATTCTTAAAGCACTAAATGCAGCTAATTTAAAG
GTTTAACTGGATGAGTCAGAATTCTTACACAAAGAAGTTGAATTTCTAGGACACATTATAACGAGTAGTGGAATTAAACC
CAACCCCCAGAAAGTTGGAGCGATAAAGAAGTTTGTTGCTCCAACAACAATAAAAATGCTACGATAATTTTTAGGTCTAA
TGAATTATTATAGAAAGTTTGTGAAAGACTTTGCAAAAATAGCAAAGCCACTTACTAGTATATTAAGAGGAGAAAAAAAT
CCTAAGTCTAACAAAAAAATCACATTGACGACCGAACAAGTTGAATGCTTTGAAAAACTGAAATTGGTTTTATCTTCTTC
GGATATTTTGATTTATCCTGATTAAAGTAAACCCTTTGTGCTAACAACCGATGCTTCAAACTATGCTATAGGAGCAGTAT
TGGCATAGGTTGAAATTGGTACTGACAATCCCATACATTTCGCTTCTCGATCGTTAACAAAAACCGAAGAAGCATATTCC
GCTTTCGAAAAGGAAATGTTGGCTAAAATTTGGTCATTGAAAACCCTTAGGAACTATTTGTATGGAACTAAATTTAAGAT
AGTAACGGATCATCAGCCACTTACATTTACACTTTCACAGAAAAATACTAATGCAAAATTAAAGAGATGGAAATCTTATC
TCGAAGAGCACGATTATGAAACAATCTACAAGCCAGGAAAAGTAAATGTCGTGGCCGACGCCTTAAGTAGAATTTGCTGC
TCTATGACAGCAACCCAGCATTCGGCACCAGACTGTGGTTCGATATATATACCATCTACTGAAGGACCTCTAAATGCTTT
TCGGCATCAAGTCATAATAAAAGAAGGTAATCAAAACGTAGAAATTAAGAACCTCTTTTCGAATTTTAAGAGAATAACAG
TACATACAAATGATATGACTGAAAGGAATTTATTAAATATTTTACAAACGCAAAGATACAAATAAGATTAATCAATTCTA
CTATTAATTAACTAATTCAGAATAATAACGCCCAAGTTGTAATCAATAGGGGTTTAACATCGCACTTGGAGGATAGCTTG
CAGAAAGTAAAAACAGCAGCAGATATTTTTGATAGTTTTTCAACGGAATTATATTCCATAAACATTCTAATGAACTTAAA
ATTCTTATCTGAAAAGGCGAACATGCTAATTGATAGCATAACCCTAGCGAAATTAGGAATTACGAACTCAAGAGTACTCA
GTAAAAATGAAACAATTTCAATAATAGCAGACATACAGCATAATACCATTGACGCGAATACTGCCATAGAGAGTCTATCG
TATACCACCACAAAAGTTGCTGTAAGTCATGACGAATTAGTACTTATTATTAGCGTCCCGCAACTTAAGCGTAGAGTATT
CAACAAGATACAAATTTATCCGACAATTAACAATGGTAAAAGAATGTATATCCCTCATCCCTACTTCCTAACTATCACTT
CCCAAACCTACATCGCCCCGACGCTTAACAAAAATATGTATAAACCAGAAGAACTACGGCAAGATGACACCACATGCATA
ACGATGCTGTTACAACAGAGAAATGCTAGCTTTGACTTCATCACCAATCCAACAGAAAAAGAAATATTCAACTTAGACCA
GTCCCACATAATTATCAATTCGGTAAAACTATTCACATTGGATACAAACTGCCTAGTAGAAAGAAGGAATCTCACTGGCT
CTCTGCTAATCGAATATAACACATGCAATATTTACGTCAATGTAAAACTGATTTCAGCCAACATGACAGAACTGTCTGGT
TTTCCTACTAGTCTACCAATACATGGAATACATGTACATGTATTCAATACAGCCGTGAACAACGTGACAAACCTAAGCCT
TGAACATCTACACATCCTACACAAAGACCTTCGGAAGGAAATGCAGAATATTCAGTTGGAAAGTAATAGTATCACATGGA
CTTGGCAATGGTTATTGGGCAGTTCATTCATCACTCCAATAATGGTCATCATAATTGGCGTCGTATTTCTGTGCATAAAA
CGCCGCAACACCATCAACGTAGAAGTCATCACAACACCTGATGACAAACCGCAATGTATTCCAGAACCTAAAGGTTATCA
ACCAACTGACCCAAATCCAGAACCGAAGAGTTACCAACCACTAACATACCTTCACGTTTTTCGTACGGAGTCTCAAATTT
AAAGAGGGAGAAGTTAACAACCTGCGTTGTCAACACAGCATTTTCTAGTGTTGACAACCGCCACCGGCCCGAATGCACAC
GATCAGCAAACAGCGTCGGTCAGCAAACCGTGTTGATCGTCTGACCCAGTTACCCAGTTAGTGATCGCCGAAACAGCAAA
ATAGTCATCAAGAATCGTCAATACCTTTCCCTTCCCCATCCAATTCCCAATAACCAACTTATATGTAAATCAAACTTAAT
AAACTCACTCCGATTTTGACCGCAGAACAATCAAGTCTCGAGTCTCGAACAAGCAAGTCTGTGTCCGAACCCTATAGATT
TAACTGGCGCCCGCCCGAATAGGGACCTCTACGTCTAAAGTAAGGTGATAAGTATTTTGAAAAGAAAACTGTACAACGAC
GAATAGAGGCACTAGCTAATTCGTTTCTACACCGACCGAAACATAAGTGAGAAGCAGTACAAAAACTCTACACAAAGTTT
AAAAGTGTCGTGTGAAACTAGCTATAAAACCAACCGATATACATTCGTGATACAAAAGTTCAGGTGAAGTAATATTAAAA
TAAACCTGCACAAGCTACATGAAGAGTGAAAGTTCCTGCACATCGTGACATCTCTCTCGATTGACGCCGAGGACCCGTAG
TAGATCAATCATCCAAAAGGACCATCCGGAGCATCCCGCAAGCTTTCATTCCAATACTGGAACGTTACATCAACCTTCCT
ACTCGAGACACTACGTGGACATCGCTTCGTGGACATCGCTACGTGAACAACGATGAGCTGCAATTGTTTCAAAGTCTGCA
TATTGTTACTGTGAGTCATTACGAGTCAATTTAATTTACTATAATATAATTTAAATTTTATAACTGTGAATACGTGGTGC
GAAAACAGTGAGCAGTGAATGTTAGGTACAATAGAGAAAATTTTAGATTGAATCAACTTCTCTGACAAGATTTCTCCATC
ATTTTTCGTAAAATTAGACGTTTTGAAATCCACTCAAAAAATAGAATAATGAATCCGCAGGAACAGTCTAGTTCTATACC
AGTCGTACCATCCACCATGACTCATCATGAATACATTCAGTTAGGTAAAGTGCCAGATTTTGTAAATAACCTTCCTGAAT
TCCATGGACACGGATCTAGCCTTTCAAGATGGATTTTAGAAGTGGAAAATATTTTCAAAATTTATGAACGTCTTCCTCGT
GATTCAATTGAATACCGCATTATCGTGGCAACAATCAGAAGGAAAATTAAAGGCGAAGCAGCTGATGTTTTGGATTCGAA
TTGTGCTTCATCGGGTTGGAACCACAATTTTAATCGTTTTTCTATGAGAAGTGTAAATCCACAAGAAAAAATGTTCAGGC
ATTATCATCCAGGTTACAATGTAATGCAACAAAATGCAAATAACAGGCCAGTTCCTATGGAAGTTGACCCTTTGTTTCAA
GCAAATAAAAAACCACATTTTAACGGTAAACGCCCCCGAGCATCGTCTTCAATTAATAGACAAGCTTATGGTGTTGATGG
TGAAATTCAAGAAGTTTCAGCACCGCTGCTCCTCTTGAATATGTAGTAGATTCAAAACCGCTTGATGAGACATATTGCCG
AACAGACAATCACGGTTATTTGTCGTATAAAGCTTCGGAAAACAATCAATCTACAGAGCTTATTTTTTTAGAATGGAACG
CAAATTGGTGAACCGATTCCTTCCATATATCAATTTGCCCACCGTAACGGGAGATTACCCTTTTTTGATTCATAGTGGAT
CGAATATCAGTTTTATTTCAAATAAACTTGCCTCGAGTTATAAATTATCTAAACCATACGAAGTGTCAAACTATAATATA
AAATCTGTTAGAGGAAGTTTTAACACTAAGTATGCAATAGATATTGCATTTTTTGCCCCAGAATGTGAGGAAACTTATCA
GTTTTTAATTCATGATTTTGGTCCTTTCTTTGAAGGAATAATTGGCACAGACGTTCTAGAAAAAATAAAGGCTGATATTT
CTTTTGAAAATTGTTCAATGAAAATAACTACAGATGATGGAGAAAGATTTTCTATACCATATTTAAAATACCTTTTAAAG
AGAACAATAGTATGGTTGATTTTCGTGTGAATGATCATAGGATTTCTTCCACTAAACAAAAAATTATGAAAATATTGCTC
GATAATTCATCAGTCTTTTACGAACCTAATTTAAAATTATCATGTGCTACAAATGTTGAATGTACCATCAATACTACTGA
TGATATACCAGTACATCAACGCGTGTATCCTTATCCTGCCGCTTGCACAGAAGAGGTGAATATACAAATAAAAAAGCTTT
TAGAATATGGAATAATTAGACCGTAGAGATCCGGCTGGACATCCCCAGTTACAGGACATCCCAGGAAAAAAGAAATTCCG
TAGGGTCGTAGATTACATGAAATTAAATGAAAAGACAATAAGCGAAAGGTATCCCATGCGTGAGATAGCGTATGTTCTGG
AACAATTAAGAGGACAACAATATTTCTCTACTCTTGATTTAGCTTCTGGCTTTCATCAAATCAAGATGAAACCATCCGAC
ATAGAAAAAAAACAGCATTTTCTATTAATAACGGAAAATATGAATTTACGCGAATGCCTTTTGGATTAAAGAACGCCCCG
GCGATCTTTCAAAGAGCCATTGATGACGTTTTAAGAAATTATATTGGCAAAATGTGCTACATTTACATGGATGATGTGAT
AGTATTTGGAAAATCCTTGGAAGAACATTTCTGAAATTTGGACACGATTCTTAAAGCACTAAATGCAGCTAATTTAAAGG
TTCAACTGGATGACTCAGAATTCTTACACAAAGAAGTTGAATTTCTAGGACACATTATAACGAGTAGTGGAATTAAACCC
AACCCCCAGAAAGTTGGAGCGATAAAGAAGTTTGTTGCTCCAACAACAATGAAAATGCTACGATAATTTTTAGGTCTAAT
GAATTATTATAGAAAGTTTGTGAAAGACTTTGCAAAAATAGCAAAGCCACTTACTAGTATATTAAGAGGAGAAAAAAATC
CTAAGTCTAACAAAAAAATCACATTGACGACCGAACAAGTTGAATGCTTTGAAAAACTGAAATTTATCCTGATTATAGTA
AACCCTTTGTGCTAACAACCGATGCTTTGAACTATGCTATAGGAGCAGTATTGTCATAGGGTGAAATTGGTACTGACAAT
CCCATACATTTCGTTTCTCGATCGTTAACAAAAACCGAAGAAGCATATTCCGCTTTCGAAAAGGAAATGTTGGCTAAAAT
TTGGTCATTGAAAACCCTTAGGAACTATTTGTATGGAACTAAATTTAAGATAGTAACAGATCATCAGCCACTTACTTTTA
CACTTTCACAGAAAAATACTAATGCAAAATTAAAGAGATGGAAATCTTATCTCGAAGAGCACGATTATGAAACAATCTAC
AAGCCAGGAAAAGCAAATGTCGTGGCCGACGCCTTAAGTAGAATTTGCTGCTCTATGACAGCAACCCAGCATTCGGCACC
AGACTGTGGTTCGATATATATACCATCTACTGAAGGACCTCTAAATGCTTTTCGGCATCAAGTCATAATAAAAGAAGGTA
ATCAAAACGTAGAAATTAAGAACCTCTTTTCGAATTTTAAGAGAATAACAGTACATACAAATGATATGACTGAAAGGAAT
TTATTAAATATTTTACAAACGCAAAGATACAAATAAGATTAATCAATTCTACTATTAATTAACTAATTCAGAATAATAAC
GCCCAAGTTGTAATCAATAGGGATTGAACATCGCACTTGGAGGATAGCTTGCAGAAAGTAAAAACAGCAGTAAATATTTT
TTATAGTTTTTCAACGGAATTATATTCCATAAACATTCTAATGAACTTAAAATTCTTATCTGAAAAGGCGAACATACTAA
TGGATAGCATAACCCTAGCGAAATTAGGAATTACGAACTCAAGATTACTTAGTAAAAATGAAACAAACGCAATAATAGCA
GACATACAGCATAATACCATTGACGCGAATACTGCCATAGAGAGTCTATCGTATACCACCACAAAAGTTGCTGTAAGTCA
TGACGAATTAGTACTTATTATTAGCGTCCCGCAACTTAAGCGTAGAGTATTCAACAAGATACAAATTTATCCGACAATTA
ACAATGGTAAAAGAATGTATATCCCTCATCCCTACTTCCTAACTATCACTTCCCAAACCTACATCGTCTCGACGCTTAAC
AAAAAGATGTATAAACCAGAAGAACTACGGCAAGATGACACCACATGCATAACGATGCTGATACAACAGAGAAATGCTAG
CTGTGACTTCATCACCAATCCAACAGAAAAAGAGATATACAACTTAGACCAGTCCCACATACTTATCAATTCGGTAAAAC
TATTCACATTGGATACAAACTGCGGAGTAGAAAGAAGGAATCTCACTGGCTCTCTGCTAATCGAATATAACACATTTAAT
ATTTACGTCAATGTAAAACTGATTTCAGCCAACATGACAGAACTGTCTGGTTTTCCTACTAGTCTACCAATACATGGAAT
ACATGTTGCAGCCGTGAACAACGTGACAAACCTAAGCCTTGAACATCTACACATCCTACACAAAGACCTTCGGAAGGAAA
TGCAGAATATTCAGTTGGAAAGTAATAGTATCACATGGACTTGGCAATGGTTATTGGGCAGTTCTTTCATCACTCCAATA
ATGGTCATCATAATTGGCGTCGTATTTCTGTGCATAAAACGCCGCAACACCATCAACGTAGAAGTAATCACAACATCTGA
TGACAAACCGCAATGTATTCCAGAACCTAAAGGTTATCAACCAACTGACCCAAATCCAGAACCGATGAGTTACCAACCAC
CAACATAACGTGGATTCACGTTTTTCGCACGGAGTCTCAAATTTAAAGAGGGAGAAGTTAACAACCTGCATTGTCAACAC
AGCATTTTCTAGTGTTGTCAACCGCCACCGGCCCGAATGCACACGATCAGCAAACAGCGTCGATCAGCAAACCGAGTTGA
TCGTCTGACCCAGTTACCCAGTTAGTGATTGCCGAATCAGCAAAATAGTCATCAAGAATCGTCAATACCTTTCCCTTCCC
CATCCAATTCCCAATAACCAACTTATATGTAAATCAAACTTAATAAACTCACTCCGATTTTGACCGCAGAACAAGCAAGT
CTCGAGTCTCGAACAAGCAAGTCTGTGTCCGAACCCTATAGATTTAACTGGCGCCCGCCCGAATAGGGACCTCTACGTCT
AAAGTAAGGTGATAAGTATTTTGAAAAGAAAACTGTACAACGACGAATAGAGGCACTAGCTAATTCGTTTCTACACCGAC
CGAAACATAAGTGAGAAGCAGTACAAAAACTCTACACAAAGTTTAAAAGTGTCGTGTGAAACTAGCTATAAAACCAACCG
ATATACATTCGTGATACAAAAGTTTAGGTGAAGTAATATTAAAATAAACCTGCACAAGCTACATGAAGAGTGAAAGTTCC
TGCACATCGTGACATCTCTCTCGATTGACGCCGAGGACCCGTAGTAGATCAATCATCCAAAAGGACCATCCGTAGCATCC
CGCAAGCTTTCATTCCAATACCGGAACGTTACATCAACCTTCCTACTCGAGACACTACGTGGACATCGCTTCGTGGACAT
CGCTACGTGAACAACGATGAGCTGCATTTGTTTCAAAGTCTGCATATTGTTACTGTGAGTCATTACGAGTCAATTTAATT
TACTTTAATATAATTTAAATTTTATAACTGTGAATACGTGGTGCGAAAACAGTGAGCAGTGAATGTTAGGTACAATAGAG
AAAATTTTAGATTGAATGAACTTCTCTTAATTAAAATTTGATTTGAAGGTGACAAGATTTCTCCATCATTTTTCGTAAAA
TTAGACGTTTTGAAATCCACTCAAAAAATAGAATAATGAATCCGCAGGAACAGTCTAGTTCTATACCAGTCGTACCATCC
ACCATGACTCATCATGAATACATTCAGTTAGGTAAAGTGCCAGATTTTGTAAATAACCTTCCTGAATTCCATGGACACGG
ATCTAGCCTTTCAAGATGGATTTTAGGAGTGGAAAATATTTTCAAAATTTATGAACGTCTTCCTCGTGATTCAATTGAAT
ACCGCATTATCGTGGCAACAATCAGAAGGAAAATTAAAGGCGAAGCAGCTGATGTTTTGAATTCGAATTGTGCTTCATCG
GGTTGGAACCACAATTTTAATCGTTTTTCTATGAGAAGTGTAAATCCGCAAGAAAAAATGTTCAGGCATTATCATCCAGG
TTACAATGTAATGCAACAAAATGCAAATAACAAGCCAGTTCCTATGGAAGTTGACCAATCGTTTCAAGCAAATAAAAAAC
CACATTTTAACGCTAAACGCCCCCGAGCATCGTCTTCAATTAATAGACAAGCTTATGGTGTTGATGGAGATTCAAGAAGT
TTCAGCACCGCTGCTCCTCTTGAATATGTAGTGGATTCAAAACCGCTTGATGAGACATATTGCCGAACAGACAATCACGA
TTATTTGTCGTATAAAGCTTCGGAAAACAATCAATCTACAGAGCTTATTTTTTTAGAATGGAACGCAAATTGGTGAACCG
ATTCCTTCCATATATCAATTTGCCCACCGTAACGGGAGATTACCCTTTTTTGATTCATAGTGGATCGAATATCAGTTTTA
TTTCAAATAAACTTGCCTCGAGTTATAAATTATCTAAACCATACGAAGTGTCAAACTATAATATAAAATCTGTTAGAGGA
AGTTTTAACACTAAGTATGCAATAGATATTGCATTTTTTGCCCAGAATGTGAGGAAACTTATCAGTTTTTAATTCATGAT
TTTGGTCCTTTCTTTGAAGGAATAATTGGCACAGACGTTCTAGAAAAAATAAAGGCTGATATTTCTTTTGAAAATTGTTC
AATGAAAATAACTACAGATGATGGAGAAAGATTTTCTATACCATATTTAAAATACCTTTTAAAGAGAACAATAATATGGT
TGATTTTCGTGTGAATGATCATTGGATTTCTTCCACTAAACAAAAAATTATGAAAATATTGCATCGATAATTCATCAGTC
TTTTACGAACCTAATTTAAAATTATCATGTGCTACAAATGTTGAATGTACCATCAATACTACTGATGATATACCAGTACA
TCAACGCGTGTATCCTTATCCTGCCGCTTGCACAGAAGAGGTGAATATTCAAATAAAAAGATTTTTGGAAGATTGAATAA
TTAGACCGTCAAGATCCTCCTCATCCCCAGTTTGGATTGTACCAAAAAAGAACGACGCTTTAGGAAAAAAAAAGAAATTC
GTATGGTCGTAGATTACAGGAAATTAAATGAAAAGACAATAAGCGAAAGGTATCCCATGCCTGAGATAGCGTATGTTCTG
GAACAATTAAGAGGACAACAATATTTCTCTACTCTTGATTTAGCTTCTGGCTTTCATCAAAACAAGATGAAACCGTCCGA
CATAGAAAAAAACAGCATTTTCTATTAATAACGGAAAATATGAATTTACGCGAATGCCTTTTGGATTAAAGAACGCCCCG
GCGATCTTTCAAAGAGCCATTGATGACGTTTTAAGAAATTATATTGGCAAAATGTGCTACATTTACATGGATGATGTGAT
AGTATTTGGAAAATCCTTGGAAGAACATTTGGGAAATTTGGACACGATTCTTAAAGCACTAAATGCAGCTAATTTAAAGG
TTTAACTGGATGAGTCAGAATTCTTACACAAAGAAGTTGAATTTCTAGGACACATTATAACGAGTAGTGGAATTAAACCC
AACCCCAGAAAGTTGGAGCGATAAAGAAGTTTGTTGCTCCAACAACAATAAAAATGCTACGATAATTTTTAGGTCTAATG
AATTATTATAGAAAGTTTGTGAAAGACTTTGCAAAAATAGCAAAGCCACTTACTAGTATATTAAGAGGAGAAAAAAATCC
TAAGTCTAACAAAAAAATCACATTGACGACCGAACAAGTTGAATGCTTTGAAAAACTGAAATTGGTTTTATCTTCTTCGG
ATATTTTGATTTATCCTGATTAAAGTAAACCCTTTTGTGCTAACAACCGATGCTTCAAACTATGCTATAGGAGCAGTATT
GGCATAGGTTTGAAATTGGTACTGACAATCCCATACATTTCGCTTCTCGATCGTTAACAAAAACCGAAGAAGCATATTCC
GCTTTCGAAAAGGAAATGTTGGCTAAAATTTGGTCATTGAAAACCCTTAGGAACTATTTGTATGGAACTAAATTTAAGAT
AGTAACGGATCATCAGCCACTTACTTTTACACTTTCACAGAAAAATACTAATGCAAAATTAAAGAGATGGAAATCTTATC
TCGAAGAGCACGATTATGAAACAATCTACAAGCCAGGAAAAGCAAATGTCGTGGCCGACGCCTTAAGTAGAATTTGCTGC
TCTATGACAGCAACCCAGCATTCGGCACCAGACTGTGGTTCGATATATATACCATCTACTGAAGGACCTCTAAATGCTTT
TCGGCATCAAGTCATAATAAAAGAAGGTAATCAAAACGTAGAAATTAAGAACCTCTTTTCGAATTTTAAGAGAATAACAG
TACATACAAATGATATG
>lcl|ctg7180000000028 
CACTAAGTATGCAATAGATATTGCATTTTTTGCCCCAGAATGTGAGGAAACTTATCAGTTTTTAATTCATGATTTTGGTC
CTTTCTTTGAAGGAATAATTGGCACAGACCGTTCTAGAAAAAATAAAGGCTGATATTTCTTTTGAAAATTGTTCAATGAA
AATAACTACAGATGATGGAGAAAGATTTTCTATACCATATTTAAAATACCTTTTAAAGAGAACAATAGTATGGTTGATTT
TCGTGTGAATGATCATAGGATTTCTTCCACTAAACAAAAAATTATGAAAATATTGCTCCGATAATTCATCAGTCTTTTAC
GAACCTAATTTAAAATTATCATGTGCTACAAATGTTGAATGTACCATCAATACTACTGATGATATACCAGTACATCAACG
CGTGTATCCTTATCCTGCCGCTTGCACAGAAGAGGTGAATATACAAATAAAAAAGCTTTTAGAATATGGAATAATTAGAC
CGTAGAGATCCGGCTGGACATCCCAGTTACAGGACATCCCAGGAAAAAGAAATTCCGTAGGGTCGTAGATTACATGAAAT
TAAATGAAAAGACAATAAGCGAAAGGTATCCCATGCGTGAGATAGCGTATGTTCTGGAACAATTAAGAGGACAACAATAT
TTCTCTACTCTTGATTTAGCTTCTGGCTTTCATCAAATCAAGATGAAACCATCCGACATAAAAAAAAAACAGCATTTTCT
ATTAATAACGGAAAATATGAATTTACGCGAATGCCTTTTGGATTAAAGAACGCCCCGGCGATCTTTCAAGAGCCATTGAT
GACGTTTTAGAAATTATATTGGCAAAATGTGCTACATTTACATGGATGATGTGATAGTATTTGGAAAATCCTTGGAAGAA
CATTTCTGAAATTTGGACACGATTCTTAAAGCACTAAATGCAGCTAATTTAAAGGTTCAACTGGATGACTCAGAATTCTT
ACACAAAGAAGTTGAATTTCTAGGACACATTATAACGAGTAGTGGAATTAAACCCAACCCCAGAAAGTTGGAGCGATAAA
GAAGTTTGTTGCTCCAACAACAATGAAAATGCTACGATAATTTTTAGGTCTAATGAATTATTATAGAAAGTTTGTGAAAG
ACTTTGCAAAAATAGCAAAGCCACTTACTAGTATATTAAGAGGAGAAAAAAATCCTAAGTCTAACAAAAAAAATCACATT
GACGACCGAACAAGTTGAATGCTTTGAAAAACTGAAATTTTATCCTGATTATAGTAAAACCCTTTGTGCTAACAACCGAT
GCTTTGAACTATGCTATAGGAGCAGTATTGTCATAGGGTGAAATTGGTACTGACAATCCCATACATTTCGTTTCTCGATC
GTTAACAAAAACCGAAGAAGCATATTCCGCTTTCGAAAAGGAAATGTTGGCTAAAATTTGGTCATTGAAAACCCTTAGGA
ACTATTTGTATGGAACTAAATTTAAGATAGTAACAGATCATCAGCCACTTACTTTTACACTTTCACAGAAAAATACTAAT
GCAAAATTAAAGAGATGGAAATCTTATCTCGAAGAGCACGATTATGAAACAATCTACAAGCCAGGAAAAGCAAATGTCGT
GGCCGACGCCTTAAGTAGAATTTGCTGCTCTATGACAGCAACCCAGCATTCGGCACCAGACTGTGGTTCGATATATATAC
CATCTACTGAAGGACCTCTAAATGCTTTTCGGCATCAAGTCATAATAAAAGAAGGTAATCAAAACGTAGAAATTAAGAAC
CTCTTTTCGAATTTTAAGAGAATAACAGTACATACAAATGATATGACTGAAAGGAATTTATTAAATATTTTACAAACGCA
AAGATACAAATAAGATTAATCAATTCTACTATTAATTAACTAATTCAGAATAATAACGCCCAAGTTGTAATCAATAGGGA
TTGAACATCGCACTTGGAGGATAGCTTGCAGAAAGTAAAAACAGCAGTAAATATTTTTTATAGTTTTTCAACGGAATTAT
ATTCCATAAACATTCTAATGAACTTAAAATTCTTATCTGAAAAGGCGAACATACTAATGGATAGCATAACCCTAGCGAAA
TTAGGAATTACGAACTCAAGATTACTTAGTAAAAATGAAACAAACGCAATAATAGCAGACATACAGCATAATACCATTGA
CGCGAATACTGCCATAGAGAGTCTATCGTATACCACCACAAAAGTTGCTGTAAGTCATGACGAATTAGTACTTATTATTA
GCGTCCCGCAACTTAAGCGTAGAGTATTCAACAAGATACAAATTTATCCGACAATTAACAATGGTAAAAGAATGTATATC
CCTCATCCCTACTTCCTAACTATCACTTCCCAAACCTACATCGTCTCGACGCTTAACAAAAAGATGTATAAACCAGAAGA
ACTACGGCAAGATGACACCACATGCATAACGATGCTGATACAACAGAGAAATGCTAGCTGTGACTTCATCACCAATCCAA
CAGAAAAAGAGATATACAACTTAGACCAGTCCCACATACTTATCAATTCGGTAAAACTATTCACATTGGATACAAACTGC
GGAGTAGAAAGAAGGAATCTCACTGGCTCTCTGCTAATCGAATATAACACATTTAATATTTACGTCAATGTAAAACTGAT
TTCAGCCAACATGACAGAACTGTCTGGTTTTCCTACTAGTCTACCAATACATGGAATACATGTTGCAGCCGTGAACAACG
TGACAAACCTAAGCCTTGAACATCTACACATCCTACACAAAGACCTTCGGAAGGAAATGCAGAATATTCAGTTGGAAAGT
AATAGTATCACATGGACTTGGCAATGGTTATTGGGCAGTTCTTTCATCACTCCAATAATGGTCATCATAATTGGCGTCGT
ATTTCTGTGCATAAAACGCCGCAACACCATCAACGTAGAAGTAATCACAACATCTGATGACAAACCGCAATGTATTCCAG
AACCTAAAGGTTATCAACCAACTGACCCAAATCCAGAACCGATGAGTTACCAACCACCAACATAACGTGGATTCACGTTT
TTCGCACGGAGTCTCAAATTTAAAGAGGGAGAAGTTAACAACCTGCATTGTCAACACAGCATTTTCTAGTGTTGTCAACC
GCCACCGGCCCGAATGCACACGATCAGCAAACAGCGTCGATCAGCAAACCGAGTTGATCGTCTGACCCAGTTACCCAGTT
AGTGATTGCCGAATCAGCAAAATAGTCATCAAGAATCGTCAATACCTTTCCCTTCCCCATCCAATTCCCAATAACCAACT
TATATGTAAATCAAACTTAATAAACTCACTCCGATTTTGACCGCAGAACAAGCAAGTCTCGAGTCTCGAACAAGCAAGTC
TGTGTCCGAACCCTATAGATTTAACTGGCGCCCGCCCGAATAGGGACCTCTACGTCTAAAGTAAGGTGATAAGTATTTTG
AAAAGAAAACTGTACAACGACGAATAGAGGCACTAGCTAATTCGTTTCTACACCGACCGAAACATAAGTGAGAAGCAGTA
CAAAAACTCTACACAAAGTTTAAAAGTGTCGTGTGAAACTAGCTATAAAACCAACCGATATACATTCGTGATACAAAAGT
TTAGGTGAAGTAATATTAAAATAAACCTGCACAAGCTACATGAAGAGTGAAAGTTCCTGCACATCGTGACATCTCTCTCG
ATTGACGCCGAGGACCCGTAGTAGATCAATCATCCAAAAGGACCATCCGTAGCATCCCGCAAGCTTTCATTCCAATACCG
GAACGTTACATCAACCTTCCTACTCGAGACACTACGTGGACATCGCTTCGTGGACATCGCTACGTGAACAACGATGAGCT
GCATTTGTTTCAAAGTCTGCATATTGTTACTGTGAGTCATTACGAGTCAATTTAATTTACTTTAATATAATTTAAATTTT
ATAACTGTGAATACGTGGTGCGAAAACAGTGAGCAGTGAATGTTAGGTACAATAGAGAAAATTTTAGATTGAATGAACTT
CTCTTAATTAAAATTTGATTTGAAGGTGACAAGATTTCTCCATCATTTTTCGTAAAATTAGACGTTTTGAAATCCACTCA
AAAAATAGAATAATGAATCCGCAGGAACAGTCTAGTTCTATACCAGTCGTACCATCCACCATGACTCATCATGAATACAT
TCAGTTAGGTAAAGTGCCAGATTTTGTAAATAACCTTCCTGAATTCCATGGACACGGATCTAGCCTTTCAAGATGGATTT
TAGGAGTGGAAAATATTTTCAAAATTTATGAACGTCTTCCTCGTGATTCAATTGAATACCGCATTATCGTGGCAACAATC
AGAAGGAAAATTAAAGGCGAAGCAGCTGATGTTTTGAATTCGAATTGTGCTTCATCGGGTTGGAACCACAATTTTAATCG
TTTTTCTATGAGAAGTGTAAATCCGCAAGAAAAAATGTTCAGGCATTATCATCCAGGTTACAATGTAATGCAACAAAATG
CAAATAACAAGCCAGTTCCTATGGAAGTTGACCAATCGTTTCAAGCAAATAAAAAACCACATTTTAACGCTAAACGCCCC
CGAGCATCGTCTTCAATTAATAGACAAGCTTATGGTGTTGATGGAGATTCAAGAAGTTTCAGCACCGCTGCTCCTCTTGA
ATATGTAGTGGATTCAAAACCGCTTGATGAGACATATTGCCGAACAGACAATCACGATTATTTGTCGTATAAAGCTTCGG
AAAACAATCAATCTACAGAGCTTATTTTTTTAGAATGGAACGCAAATTGGTGAACCGATTCCTTCCATATATCAATTTGC
CCACCGTAACGGGAGATTACCCTTTTTTGATTCATAGTGGATCGAATATCAGTTTTATTTCAAATAAACTTGCCTCGAGT
TATAAATTATCTAAACCATACGAAGTGTCAAACTATAATATAAAATCTGTTAGAGGAAGTTTTAACACTAAGTATGCAAT
AGATATTGCATTTTTTGCCCCAGAATGTGAGGAAACTTATCAGTTTTTAATTCATGATTTTGGTCCTTTCTTTGAAGGAA
TAATTGGCACAGGCGTTCTAGAAAAAATAAAGGCTGATATTTCTTTTGAAAATTGTTCAATGAAAATAACTACAGATGAT
GGAGAAAGATTTTCTATACCATATTTAAAATACCTTTTAAAGAGAACAATAATATGGTTGATTTTCGTGTGAATGATCAT
TGGATTTCTTCCACTAAACAAAAAATTATGAAAATATTGCACGATAATTCATCAGTCATTTACGAACCTAATTTAAAATT
ATCATGTGCTACAAATGTTGAATGTACCATCAATACTACTGATGATATACCAGTACATCAACGCGTGTATCCTTATCCTG
CCGCTTGCACAGAAGAGGTGAATATTCAAATAAAAAAGATTTTGGAAGATTGAATAATTAGACCGTCAAGATCCTCCTCA
TCCCCAGTTTGGATTGTACCAAAAAAGAACGACGCTTTAGGAAAAAAAGAAATTCGTATGGTCGTAGATTACAGGAAATT
AAATGAAAAGACAATAAGCGAAAGGTATCCCATGCCTGAGATAGCGTATGTTCTGGAACAATTAAGAGGACAACAATATT
TCTCTACTCTTGATTTAGCTTCTGGCTTTCATCAAAACAAGATGAAACCGTCCGACATAGAAAAAAACAGCATTTTCTAT
TAATAACGGAAAATATGAATTTACGCGAATGCCTTTTGGATTAAAGAACGCCCCGGCGATCTTTCAAAGAGCCATTGATG
ACGTTTTAAGAAATTATATTGGCAAAATGTGCTACATTTACATGGATGATGTGATAGTATTTGGAAAATCCTTGGAAGAA
CATTTGGGAAATTTGGACACGATTCTTAAAGCACTAAATGCAGCTAATTTAAAGGTTTAACTGGATGAGTCAGAATTCTT
ACACAAAGAAGTTGAATTTCTAGGACACATTATAACGAGTAGTGGAATTAAACCCAACCCCCAGAAAGTTGGAGCGATAA
AGAAGTTTGTTGCTCCAACAACAATAAAAATGCTACGATAATTTTTAGGTCTAATGAATTATTATAGAAAGTTTGTGAAA
GACTTTGCAAAAATAGCAAAGCCACTTACTAGTATATTAAGAGGAGAAAAAAATCCTAAGTCTAACAAAAAAATCACATT
GACGACCGAACAAGTTGAATGCTTTGAAAAACTGAAATTGGTTTTATCTTCTTCGGATATTTTGATTTATCCTGATTAAA
GTAAACCCTTTGTGCTAACAACCGATGCTTCAAACTATGCTATAGGAGCAGTATTGGCATAGGTTGAAATTGGTACTGAC
AATCCCATACATTTCGCTTCTCGATCGTTAACAAAAACCGAAGAAGCATATTCCGCTTTCGAAAAGGAAATGTTGGCTAA
AATTTGGTCATTGAAAACCCTTAGGAACTATTTGTATGGAACTAAATTTAAGATAGTAACGGATCATCAGCCACTTACTT
TTACACTTTCACAGAGAAATACTAATGCAAAATTAAAGAGATGGAAATCTTATCTCGAAGAGCACGATTATGAAACAATC
TACAAGCCAGGAAAAGCAAATGTCGTGGCCGACGCCTTAAGTAGAATTTGCTGCTCTATGACAGCAACCCAGCATTCGGC
ACCAGACTGTGGTTCGATATATATACCATCTACTGAAGGACCTCTAAATGCTTTTCGGCATCAAGTCATAATAAAAGAAG
GTAATCAAAACGTAGAAATTAAGAACCTCTTTTCGAATTTTAAGAGAATAACAGTACATACAAATGATATGACTGAAAGG
AATTTATTAAATATTTTACAAACGCAAAGATACAAATAAGATTAATCAATTCTACTTTTAATTAACTAATTCAGAATAAT
AACGCCCAAGTTGTAATCAATAGGGGTTTAACATCGCACTTGGAGGATAGCTTGCAGAAAGTAAAAACAGCAGCAGATAT
TTTTGATAGTTTTTCAACGGAATTATATTCCATAAACATTCTAATGAACTTAAAATTCTTATCTGAAAAGGCGAACATAC
TAATTGATAGCATAACCCTAGCGAAATTAGGAATTACGAACTCAAGAGTACTCAGTAAAAATGAAACAATTTCAATAATA
GCAGACATACAGCATAATACCATTGACGCGAATACTGCCATAGAGAGTCTATCGTATACCACCACAAAAGTTGCTGTAAG
TCATGACGAATTAGTACTTATTATTAGCGTCCCGCAACTTAAGCGTAGAGTATTCAACAAGATACAAATTTATCCGACAA
TTAACAATGGTAAAAGAATGTATATCCCTCATCCCTACTTCCTTACTTTCACTTACCAAACCTACATCGTCTCGACGCTT
AACAAAAAGATGTATAAACCAGAAGAACTACGGCAAGATGACACCACATGCATAACGATGCTGATACAACAGAGAAATGC
TAGCTGTGACTTCATCACCAATCCAACAGAAAAAGAGATATACAACTTAGACCAGTCCCACATACTTATCAATTCGGTAA
AACTATTCACATTGGATACAAACTGCCTAGTAGAAAGAAGGAATCTCACTGGCTCTCTGCTAATCGAATATAACACATGC
AATATTTACGTCAATGTAAAACTGATTTCAGCCAACATGACAGAACTGTCTGGTTTTCCTACTAGTCTACCAATACATGG
AATACATGTTGCAGCCGTGAACAACGTGACAAACCTAAGCCTTGAACATCTACACATCCTACACAAAGACCTTCGGTAGG
AAATGCAGAATATTCAGTTGGAAAGTAATAGTATCACATGGACTTGGCAATGGTTATTGGGCAGTTCATTCATCACTCCA
ATAATGGTCATCATAATTGGCATCGTATTTCTGTGCATAAAACGCCGCAACACCATCAACGTAGAAGTAATCACAACACC
TGATGACAAACCGCAATGTATTCCAGAACCTAAAGGTTATCAACCAACTGACCCAAATCCAGAACCGAAGAGTTACCAAC
CACTAACATACCTTCACGTTTTTCGCACGGAGTCTCAAATTTAAAGAGGGAGAAGTTAACAACCTGCGTTGTCAACACAG
CATTTTCTAGTGTTGTCAACCGCCACCGGCCCGAATGCACACGATCAGCAAACAGCGTCGATCAGCAAACCGTGTTGATC
GTCTGACCCAGTTACCCAGTTAGTGATCGCCGAAACAGCAAAATAGTCATCAAGAATCGTCAATACCTTTCCCTTCCCCA
TCCAATTCCCAATAACCAACTTATATGTAAATCAAACTTAATAAACTCACTCCGATTTTGACCGCAGAACAAGCAAGTCT
CGATTTACTTCGTCTGTGTCCGAACCCTATAGATTTAACTGGCGCCCGCCCGAATAGGGACCTCTACGTCTAAAGTAAGG
TGATAAGTATTTTGAAAAGAAAACTGTACAACGACGAATAGAGGCACTAGCTAATTCGTTTCTACACCGACCGAAACATA
AGTGAGAATTAGTACAAAAACTCTACACAAAGTTTAAAAGTGTCGTGTGAAACTAGCTATAAACCCAACCGATATACATT
CGTGATACAAAAGTTCAGGTGAAGTAATATTAAAATAAACCTGCACAAGCTACATGAAGAGTGAAAGTTCCTGCACATCG
TGACATCTCTCTCGATTGACGCCGAGGACCCGTAGTAGATCAATCATCCAAAAGGACCATCCGGAGCATCCCGCAAGCTT
TCATTCCAATACCGGAACGTTACATCAACCTTCCAACTCGAGACACTACGTGGACATCGCTACGTGGACATCGCTACGTG
AACAACGATGAGCTGCATTTGTTTCAAAGTCTGCATATTGTTACTGTGAGTCATTACGAGTCAATTTAATTTACTTTAAT
ATAATTTAAATTTTATAACTGTGAATACGTGGTGCGAAAACAGTGAGCAGTGAATGTTAGGTACAATAGAGAAAATTTTA
GATTGAATGAACTTCTCTTAATTAAAATTTGATTTGAAGGTGACAAGATTTCTCCATCATTTTTCGTAAAATTAGACGTT
TTGAAATCCACTCAAAAAATAGAATAATGAATCCGCAGGAACAGTCTAGTTCTATACCAGTCGTACCATCCACCATGACT
CATCATGAATACATTCAGTTAGGTAAAGTGCCAGATTGTGTAAATAACCTTCCTGAATTCCATGGACACGGATCTAGCCT
TTCAAGATGGATTTTAGAAGTGGAAAATATTTTCAAAATTTATGAACGTCTTTCTCGTGATTCAATTGAATACCGCATTA
TCGTGGCAACAATCAGAAGGAAAATTAAAGGCGAAGCAGCTGATGTTTTGAATTCGAATTGTGCTTCATCGGGTTGGAAC
CACAATTTTAATCGTTTTTCTATGAGAAGTGTAAATCCACAAGAAAAAATGTTCAGACATTATCATCCAGGTTACAATGT
AATGCAACAAAATGCAAATAACAGGCCAGTTCCTATGGAAGTTGACCCTTTGTTTCAAGCAAATAAAAAACCACATTTTA
ACGGTAAACGCCCCCGAGCATCGTCTTCAATTAATAGACAAGCTTATGGTGTTGATGAAGATTCAAGAAGTTTCAGCACC
GCTGCTCCTCTTGAATATGTAGTGGATTCAAAACCGCTTGATGAGACATATTGCCGAACAGACAATCACGATTATTTGTC
GTATAAAGCTTCGGAAAACAATCAATCTACAGAGCTTATTTTTTTAGAATGGAACGCAAATTGGTGAACCGATTCCTTCC
ATATATCAATTTGCCCACCGTAACGGGAGATTACCCTTTTTTGATTCATAGTGGATCGAATATCAGTTTTATTTCAAATA
AACTTGCCTCGAGTTATAAATTATCTAAACCATACGAAGTGTCAAACTATAATATAAAATCTGTTAGTGGAAGTTTTAAC
ACTAAGTATGCAATAGATATTGCATTTTTTGCCCCAGAATGTGAGGAAACTTATCAGTTTTTAATTCATGATTTTGGTCC
TTTCTTTGAAGGAATAATTGGCACAAACGTTCTAGAAAAAATAAAGGCTGATATTTCTTTTGAAAATTGTGCAATGAAAA
TAACTACAGATGATGGAGAAAGATTTTCTATACCATATTTAAAATACCTTTTAAAGAGAACAATAGTATGGTTGATTTTC
GTGTGAATGATCATAGGATTTCTTCCACTAAACAAAAAATTATGAAAATATTGCTCGATAATTCATCAGTCTTTTACGAA
CCTAATTTAAAATTATCATGTGCTACAAATGTTGAATGTACCATCAATACTACTGATGATATACCAGTACATCAACGCGT
GTATCCTTATCCTGCCGCTTGCACAGAAGAGGTGAATATACAAATAAAAAAGCTTTTAGAATATGGAATAATTAGACCGT
AGAGATCCGGCTGGACATCCCCAGTTACAGGACATCCCAGGAAAAAAGAAATTCCGTAGGGTCGTAGATTACATGAAATT
AAATGAAAAGACAATAAGCGAAAGGTATCCCATGCGTGAGATAGCGTATGTTCTGGAACAATTAAGAGGACAACAATATT
TCTCTACTCTTGATTTAGCTTCTGGCTTTCATCAAATCAAGATGAAACCATCCGACATAGAAAAAAACAGCATTTTCTAT
TAATAACGGAAAATATGAATTTACGCGAATGCCTTTTTGATTAAAGAACGCCCCGGCGATCTTTCAAAGAGCCATTGATG
ACGTTTTAAGAAATTATATTGGCAAAATGTGCTACATTTACATGGATGATGTGATAGTATTTGGAAAATCCTTGGAAGAA
CATTTGGGAAATTTGGACACGATTCTTAAAGCACTAAATGCAGCTAATTTAAAGGTTCAACTGGATGTGTCAGAATTCTT
ACACAAAGAAGTTGAATTTCTAGGACACATTATAACGAGTAGTGGAATTAAACCCAACCCCCAGAAAGTTGGAGCGATAA
AGAAGTTTGTTGCTCCAACAACAATGAAAATGCTACGATAATTTTTAGGTCTAATGAATTATTATAGAAAGTTTGTGAAA
GACTTTGCAAAAATAGCAAAGCCACTTACTAGTATATTAAGAGGAGAAAAAAATCCTAAGTCTAACAAAAAAATCACATT
GACGACCCGAACAAGTTGAATGCTTTGAAAAACTGAAATTTATCCTGATTATAGTAAACCCTTTGTGCTAACAACCGATG
CTTTGAACTATGCTACAGGAGCAGTATTGTCATAGGGTGAAATTGGTACTGACAATCCCATACATTTCGCTTCTCGATCG
TTAACAAAAACCGAAGAAGCATATTCCGCTTTCGAAAAGGAAATGTTGGCTAAAATTTGGTCATTGAAAACCCTTAGGAA
CTATTTGTATGGAACTAAATTTAAGATAGTAACAGATCATCAGCCACTTACTTTTACACTTTCACAGAAAAATACTAATG
CAAAATTAAAGAGATGGAAATCTTATCTCGAAGAGCACGATTATGAAACAATCTACAAGCCAGGAAAAGCAAATGTCGTG
GACGACGCCTTAAGTAGAATTTGCTGCTCTATGACAGCAACCCAGCATTCGGCACCAGACTGTGGTTCGATATATATACC
ATCTACTGAAGGACCTCTAAATGCTTTTCAGCATCAAGTCATAATAAAAGAAGGTAATCAAAACGTAGAAATTAAGAACC
TCTTTTCGAATTTTAAGATAATAACAGTACATACTAATGATATGACTGAAAGGAATTTATTAAATATTTTACAAACGCAA
AGATACAAATAAGATTAATCAATTCTACTATTAATTAACTAATTCAGAATAATAACGCCCAAGTTATAATCAATAGGGAT
TTAACATCGCACTTGGAGGATAGCTTGCAGAAGGTAAAAACAGCAGTAGATATTTTTGATAGTTTTTCAACGGAATTATA
TTCCATAAATATTCTAAATTAACTTAAAATTCTTGTCTGAAAAGGCGAACATACTAATTGATATCATAACCCTAGCGAAA
TTAGGAATTACGAACCCAAGAGTACTTAGTAAAAATGAAACAAACGCAATAATAGCAGACATACAGCATAATAACATTGA
GGCGAATACTGCCATAGAGAGTCTATCGTATACCATATCTATCTATCGTAATCCGACGGTTAGATACAATGATTACTATC
GAGAAAATTAAACGCACGAAACGCCAACCGTTATCTAAATCATAAGATC
>lcl|ctg7180000000032 
AACCGATCGAGTGCCGTTGCGATCATATCAATGTGCACAAGTGCAGAACAAAATCGGAGAGCATCAGTGAAGTGCCAGTG
CGTGATATAAGCTATATATAAGCAATAAACACGGCTCCGAATTAAGCCAAACCAAAGGGTAATAAAGTTCTTCCAAAAAG
GTAGAACTAAACGAAGTACGTTATTTTACTATCCGAGAACAATAGTGTTACAATACGGCTCCGGAGTGAACGAAAAAAGT
TCACATCCGAAACAAACTCGAAAGTAACTTTAAATGTTTAGCGAAGAAGTCTATGCTTACGAAAGAAATCGTGTTTAACA
ATCAGTACGTGGACAACCGCGGAAAAATAAGTTAACCGAGTGAATGACGTTTCGATCGTTTTAAAGTGCTCGCGTTTAAA
TAATTGAGGACATAAACACCAGTGCATGAAAGAAACTTAGCAGCCGTTACTTATATATATATATATATATATATATATAC
ATATATATATATATATATATATATATATATATATAGGTTTGTGTGTTCGCATGTTTCGGGCTAGTTGGTAATAGGTAACA
TGCGACGTAACAGAGACGAAAAGAAAGGAATCGAACACCCTCCGGGGCCCCAACTAACCGGTCAATGGATAAATCATCTG
ACCGATCCCGACCAGCAGCAAACGGTATCGCCTTCTATTAAGCAAGCCGGCACGTGTGTAAGATAGTAAAGTATTTGTTT
CAATTGCTACCATCCATGAGATAAGCTAGCTAAGATTACGCGAAAAAGAGCGACAGAGAAAAGGAAGCTAGCTATGCGCC
GTTACTTCTTAAGGGCACCATCTGGAGACGTTTTCAATGCACCGAGCTTGGATGACTGCTTTCCCGCCTGGAGTGTGGTC
CGCTTCGGCGGTGGAATACGACTCGGTGGTGTGTTAGTTTTCTCACCCTTCGGTAGTGGGATTTTCGACACCGGTTTACC
ATCCGGTTGGTGGTTTGAGCTTCTGCTTGCTGCCGGGTGGCGTCACGTTGAAGCTTTTTCGTCGCCGAACGTTGAGCGTA
CGGTTTTGTGGCGAGTGGTTTCGCAACCGGACGATGGATGGGACTGCCGATGGAAGGTTTTGCCGGTGTTCTGCTGGTAA
TAATGGAGCCACCCTTTGGCACTACTGGTTGCCGAACGCGGGAAACCTTCGTAACGGTTTCCACTACCGGTTTGGCGATT
TTGGTCTGTTGCTCTTTCTTCACACTTTTCACATCTTGGCTTTTTATGGGTTTAACCTAAAAATAAAAAAATTAATAAAT
TAATTAATAAATACAACCAGATAAATACTTCCGCGTGCGTGTGTGTGGGTGTAGTTTCTATAGAGTGAGTCTTGATTTTT
AGAAGATTTCCCTGGTCTTCAACAATCTTTTTTAGCCAAAAAAGCTGTGTCCTTACGATTCGAAAGAAATTATAGTATCG
AAAAAAAGCTAAAAGTAAGTATTACAGTAACATTAAGGAAAATAGGTTTAAAACACATGTAAGTCAAAGGTTTCTAAATT
GAAAACAAACCAATTATAAGTGTGCAAAAATTACACAAAAGCCTGACTTTTAATGAGGTAGATAACCCTTCTAATTTCGC
ATAAGTTCCTGAAATCTTTCTAACCTATCTTTCAACTATAGACGAGCAGAGACAGCCTCAATTTAGAAGGATTTACGAAA
GGAAAGCAAAACATTTCAATCTGCAACTAAAGGTGAGACTGTTCTGTTTCTACCGGATAGCTAAAAACTAGATGGAAACT
ACCAGAGAGGATTTCCAAACGGAAAATCAACCACTTACAGGGTAAACCTCTCGACGCAATGAGCACTTTTGGAATGCCGG
CCAAGCTTACCAGGCTTGTAAGTATGACAATGGCCAACATCACATGCCAGGTGAAGGTGGATGGAAAACTCTCAGGGCTC
TTTGCTACCATCAGGAGAGATTTGCTTGCGCCAGGGAGATGGGCTTGCCTGCCTTCACTTCTATCTGGCGCTAGAGAGAG
CAATCGGAGGTGGAAGCTTCGGGAACCATCTTGTATAAGTCAGTCCAGATCCACCGACAACAACATCGAAATTGAGTTAC
GCGAGTTAACAACCTGCGTTGTCAACACAGCATTTTCTAGTGTTGTCAACCGCCACCGGCCCGATTGCACACGATCAGCA
AACAGCGTCGATCAGCAAACCGTGTTGATCGTCTGACCCAGTTACCCAGTTAGTGATCGCCGAAACAGCAAAATAGTCAT
CAAGAATCGTCAATACCTTTCCCTTCCCCATCCAATTCCCAATAACCAAGTTATATGTAAATCAAACTTAATAAACTCAC
TCCGATTTTGACCGCAGAACAATCAAGTCTCGAGTCTCGAACAAGCAAGTCTGTGTCCGAACCCTATAGATTTAACTGGC
GCCCGCCCGAATAGGGACCTCTACGTCTAAAGTAAGGTGATAAGTATTTTGAAAAGAAAACTGTACAACGACGAATAGAG
GCACTAGCTAATTCGTTTCTACACCGACCGAAACATAAGTGAGAAGCAGTACAAAAACTCTACACAAAGTTTAAAAGTGT
CGTGTGAAACTAGCTATAAAACCAGCCGATATACATTCGTGATACAAAAGTTCAGGTGAAGTAATATTAAAATAAACCTG
CACAAGCTACATGAAGAGTGAAAGTTCCTGCACATCGTGACATCTCTCTCGATTGACGCCGAGGACCCGTAGTAGATCAA
TCATCCAAAAGGACCATCCGGAGCATCCCGCAAGCTTTCATTCCAATACCGGAACGTTACATCAACCTTCCAACTCGAGA
CACTACGTGGACATCGCTACGTGGACATCGCTACGTGGACATCGCTACGTGAACAACGATGAGCTGCATTTGTTTCAAAG
TCTGCATATTGTTACTGTGAGTCATTACGAGTCAATTTAATTTACTATAATATAATTTAAATTTTATAACTGTGAATACG
TGGTGCGAAAACAGTGAGCAGTGAATGTTAGGTACAATAGAGAAAAGTTTAGATTGAATGAACTTCTCTTAATTAAAATT
TGATTTGAAGGTGACAAGATTTCTCCATCATTTTTCGTAAAATTAGACGTTTTGAAATCCACTCAAAAAATAGAATAATG
AATCCGCAGGAACAGTCTAGTTCTATACCAGTCGTACCATCCACCATGACTCATCATGAATACATTCAGTTAGGTAAAGT
GCCAGATTTTGTAAATAACCTTCCTGAATTCCATGGACACGGATCTAGCCTTTCAAGATGGATTTTAGAAGTGGAAAATA
TTTTCAAAATTTATGAACGTCTTCCTCGTGATTCAATTGAATACCGCATTATCGTGGCAACAATCAGAATGAAAATTAAA
GGCGAAGCAGCTGATGTTTTGGATTCGAATTGTGCTTCATCGGGTTGGAACCACAATTTTAATCGTTTTTCTATGAGAAG
TGTAAATCCACAAGAAAAAATGTTTAGGCATTATCATCCAGGTTACAATGTAATGCAACAAAATGCAAATAACAGGCCAG
TTCCTATGGAAGTTGACCTTTCGTTTCAAGCAAATAAAAAACCACATTTTAACGGTAAACGCCCCCGAGCATCGTCTTCA
ATTAATAGACAAGCTTATGGTGTTGATGGAGATTCAAGAAGTTTCAGCACCGCTGCTCCTCTTGAATATGTAGTGGATTC
AAAACCGCTTGATGAGACATATTGCCGAACAGACAATCACGATTATTTGTCGTATAAAGCTTCGGAAAACAATCAATCTA
CAGAGCTTATTTTTTTAGAATGGAACGCAAATTGGTGAACCGATTCCTTCCATATATCAATTTACCCACCGTAACGGGAG
ATTACCCTTTTTTGATTCATAGTGGATCGAATATCAGTTTTATTTCAAATAAACTTGCCTCGAGTTATAAATTATCTAAA
CCATACTAAGTGTCAAACTATAATATAAAATCTGTTAGTGGAAGTTTTAACACTATGTATGCAATAGATATTGCATTTTT
GCCCCAAAATGTGAGGAAGCTTATCAGTTTTTAATTCATGATTTTGGTCCTTTCTTTGAAGGAATAATTGGTACAGTCGT
TCTAGAAAAAATAAAGGCTGATATTTCTTTTGAAAATTGTGCAATGAAAATAACTACTGATGATGGAGAAAGATTTTCTA
TACCATATTTAAAATACCTTTTAAAGACAACAATAGTATGGTTGATTTTTGTGTGAATGATCATAGGATTTCTTCCACTA
AACAAAAAATTATGAAAATATTGCACGATAATTCATCAGTCTTTTACGAACCTAATTTAAAATTATCATGTGCTACAAAT
GTTGAATGTACCGTCAATACTACTGATGATATACCAGTACATCAACGCGTGTATCCTTATCCTGCCGCTTGCACAGAAGA
GGTGAATATACAAATAAAAAAGCTTTTAGAAGATGGAATAATTAGACCGTAGAGATCCGGCTGGACATCCCCAGTTACAG
GACATCCCAGGAAAAAAGAAATTCCGTAGGGTCGTAGATTACATGAAATTAAATTAAAAGACAATAAGCGAAAGGTATCC
CATGCGTGAGATAGCGTATGTTCTGGAACAATTAAGAGGACACCAATATTTCTCTACTCTTGATTTAGCTTCTGGCTTTC
ATCAAATCAAGATGAAACCGTCCGACATAGAAAAAACAGCATTTTCTATTAATAACGGAAAATATGAATTTACGCGAATG
CCTTTTGAGTTAAAGAACGCCCCGGCGATCTTTCAAAGAGCCATTAATGACGTTTTAAGAAATTATATTAGCAAAATGTG
CTACATTTACATGGATGATGTGATAGTATTTGGAAAATCCTTGGAAGAACATTTGGGAAATTTGGACACGATTCTTAAAG
CACTAAATGCAGCTAATTTAAAGGTTCAACTGGATGTGTCAGAATTCTTACACAAAGAAGTTGAATTTCTAGGACACATT
ATAACAAGTAGTGGAATTAAACCCACCCCCAGAAAGTTGAAGCGATAAAGAAGTTTGTTGCTCCAACAACAATAAAAATG
CTACGATAATTTTTAGGTCTAATGAATTATTATAGAAAGTTTGTGAAAGACTTTGCAAAAATAGCAAAGCCACTTACTAG
TATATTAAGAGGAGAAAAAAATCCTAAGTCTAACAAAAAATCACATTGACGACCGAACAAGTTGAATGCTTTGAAAAACT
GAAATTTATCCTGATTATAGTAAACCCTTTGTGCTAACAACCGATGCTTTGAACTATGCTATAGGAGCAGTATTGGCATA
GGGTGAAATTGGTACTGACAATCCCATACATTTCGCTTCTCGATCGTTAACAAAAACCGAAGAGGCATATTCCGCTTTCG
AAAAGGAAATGTTGGCTTTAATTTGGTCATTGAAAACCTTTAGGAACTATTTGTATGGAACTAAATTTAAGTAGTAACGG
ATCATCAGCCACTTACTTTTACACTTTCACAGAAAAATACTAATGCAAAATTAAAAAGATGGAAATCTTATCTCGAAGAG
CACGATTATGAAACAATCTACAAGCCAGGAAAAGCAAATGTCGTGGCCGACGCCTTAAGTAGGATTTGCTGCTCTATGAC
AGCAACCCAGCATTCGGCACCCGACTGTGGTTCGATATATATCCCATCTACTGAAGGACCTCTGAATGCTTTTCGGCATC
AAGTCATAATAAAAGAAGGCAATCAAAACGTAGAAATTAAGAACCTCTTTTCGAATTTTAACAGAATAACAAAACATACA
ATGATATGAAAGGAATTTATTAAATATTTTACATAAGCATTTCGATGCCTCAAAACTGAACGGATTATACACATCACAAA
ATATAATGGGAAAAGTTCAAGAAACGCACAAAAATTATTATGGACGAAATATGTTAAAAATTCAATTCACTCAAAAAATG
TTAGAGGATATTGAATCACCTTCACATCAAATGGATATAGTTAGTAAAGAACATAATAGAGCCCACAGAGGATTAGAGGA
AAATAAACAACAGATTTGGCGGAGGTATTATTTCCCCAAAATGACTGGTTTGATAAAAGGATTCATAAAAAAATTCTGTA
TCTGTAACGAATGAAAATTTGACAGGAAACCGAACATCCAACCGTTGCAAATCACACCTTTACCAGAAAGACCTTTTGAA
ATTTTACACATCGATATACTTTTCCTGGAAAAGCATTACTTTCTTACGTGTGTCGATAAGTTTTCAAAATTTGTACAAGT
AGCACGAATTAATTCTAGAGCTACCGTAGATGTGTTTCCTGTACTTAAGGAATTCACTCTAAAATACAGGCCCCCAGAAA
TTATAGTGATGGACGGAGAAAAGTCTGTGTACAATTTTTTAACACCTTCAATATCAAACATTTTGTAACTGCCACTGGCA
GAAGTGAAATGAATGGCACAGTCGAAAGATTTCACTCTACGCTATTGGAATTATTATATTATTTCTTAAACCGAGAATCC
GCTTATGACTCCTATAGATTTGATACAACTTTCCTTGTTCAAGTATAACAATTCAGTACACTCTTGTACTAAATTTACCC
CTCTGGAAATAATTACTCCTTCAAGAAACAATTCATCGATAATTGAAAAAGGAGCTGAAAATTTGAAACAAAAGCAAGGA
ATTGATTTAAACCACTATAATAGAAATAAAAAAGTAATAGAAATTTATGATTCAGCACAAGCATTTATGAAAACAAAACG
TAGATTGAAACAAGTTAATCCCTATAAAAAATTTAAAATAAAGAAAATTAATAGAAGTACGGTTACTACAGAAAATGGAC
AGAGAATCCATAAAAAGATGGATGGATCCCCATAGCGATCGGTCAGCACGTAAAGCTGACAAAAATGGACTACGTGCCCA
TTATAGCGTTCGACAGAGGTACAGCTAGAATAATTAAAGGAACTTATTAATTATTATATACACCATTTTTAAGTGTCAGA
AATGCAAAACGAAATTAATTCACTGTTTACGTATTTTAAGAACGTTGAAGAGACTCAATTCCCGCCAATAATTACAGCAC
AATTTGAACACGTTACGGAAATGTTAAAATCCTTGATTCCAAGACGAAAGAAGTGCTGGGATACAGTAGGAACCGTCTGG
AAATTTATAGCTGGTAGTCCAGACGCAAACGATTTAAGATTAATCAATTCTACTATTAATTAACTAATTCAGAATAATAA
CGCCCAAGTTGTAATCAATAGGGATTGAACATCGCACTTGGAGGATAGCTTGCAGAAAGTAAAAACAGCAGTAGATATTT
TTTATAGTTTTTCAACGGAATTATATTCCATTATCATTCTAATGAACTTAAAATTCTTATCTGAAAAGGCGAACATGCTA
ATTGATAGCATAACCCTAGCGAAATTAGGAATTACGAACTCAAGAGTACTTAGTAAAAATGAAACAAACGCAATAATAGC
AGACATACAGCATAATAACATTGACGCGAATACTGCCATAGAGAGTCTATCGTATACCACCACAAAAGTTGCTGTAAGTC
ATGACGAATTAGTACTTATTATTAGCGTCCCGCAACTTAAGCGTAGAGTATTCAACAAGATACAAATTTATCCGACAATT
AACAATGGTAAAAGAATGTATATCCCTCATCCCTACTTCCTTACTATCACTTCCCAAAGCTACATCGTCTCGACGCTTAA
CAAAAAGATGTATTAACCAGAAGAACTACGGCAAGATGACACCACATGCATAACGATGCTGTTACAACAGAGAAATGCTA
GCTGTGACTTCATCACCAATCCAACAGAAAAAGAGATATACAACTTAGACCAGTCCCACATACTTATCAATTCGGTAAAA
CTATTCACATTGGATACAAACTGCGGAGTAGAAAGAAGGAATCTCACTGGCTCTCTGCTAATCGAATATAACACATGCAA
TATTTACGTCAATGTAAAACTGATTTCAGCCAACATGACAGAACTGTCTGGTTTTCCTACTAGTCTACCAATACATGGAA
TACATGTTGCAGCCGTGAACAACGTGACAAACCTAAGCCTTGAACATCTACACATCCTACACAAAGACCTTCGGAAGGAA
ATGCAGAATATTCAGTTGGAAAGTAATAGTATCACATGGACTTGGCAACGGTTATTGGGCAGTTCTTTCATCACTCCAAT
AATGGTCATCATAATTGGCGTCGTATTTCTGTGCATAAAACGCCGCAACACCATCAACGTAGAAGTAATCACAACACCTG
ATGACAAACCGCAATGTATTCCAGAACCTAAAGGTTATCAACCAACTGACCCAAATCCAGAACCGAAGAGTTACCAACCA
CTAACATACCTTCACGTTTTTCGCACGGAGTCTCAAATTTAAAGAGGGAGAAGTTAACAACCTGCGTTGTCCACACAGCA
TTTTCTAGTGTTGTCAACCGCCGCTGCGTCGATCAGCAAACCGTGTTGATCATCTGACCCAGTTACCCAGTTAGTGATCG
CCGAAACAGCAAAATAGTCATCAAGAATCGTCAATACCTTTCCCTTCCCCATCCAATTCCCAATAACCAAGTTATATGTA
AATCAAACTTAATAAACTCACTCCGATTTTGACCGCAGAACAATCAAGTCTCGAGTCTCGAACAAGCAAGTCTGTGTCCG
AACCCTATAGATTTAACTGGCGCCCGCCCGAATAGGGACCTCTACGTCTAAAGTAAGGTGATAAGTATTTTGAAAAGAAA
ACTGTACAACGACGAATAGAGGCACTAGCTAATTCGTTTCTACACCGACCGAAACATAAGTGAGAAGCAGTACAAAAACT
CTACACAAAGTTTAAAAGTGTCGTGTGAAACTAGCTATAAAACCACCGATATACATTCGTGATACAAAAGTTCAGGTGAA
GTAATATTAAAATAAACCTGCACAAGCTACATGAAGAGTGAAAGTTCCTGCACATCGTGACATCTCTCTCGATTGACGCC
GAGGACCCGTAGTAGATCAATCATCCAAAAGGACCATCTGGAGCATCCCGCAAGCTTTCATTCCAATACTGGAACGTTAC
ATCAACCTTCCAACTCGAGACTGCATATTGTTACTGTGAGTCATTACGAGTCAATTTAATTTACTATAATATAATTTAAA
TTTTATAACTGTGAATACGTGGTGCGAAAACAGTGAGCAGTGAATGTTAGGTACAATAGAGAAAATTTTAGATTGAATGA
ACTTCTCTTAAGTAAAATTTGATTTGAAGGTGACAAGATTTCTCCATCATTTTTCGTAAAATTAGACGTTTTGAAATCCA
CTCAAAAAATAGAATAATGAATCCGCAGGAACAGTCTAGTTCTATACCAGTCGTACCATCCACCATGACTCATCATGAAT
ACATTCAGTTAGGTAAAGTGCCAGATTTTGTAAATAACCTTCCTGAATTCCATGGACACGGATCTAGCCTTTCAAGATGG
ATTTTAGAAGTGGAAAATATTTTCAAAATTTATGAACGTCTTCCTCGTGATTCAATTAAATACCGCATTATCGTGGCAAC
AATCAGAAGGAAAATTAAAGGCGAAGCAGCTGATGTTTTGGATTCGAATTGTGCTTCATCGGCTGGAACCACAATTTTAA
TCGTTTTTCTATGAGAAGTGTAAATCCACAATAAAAAATGTTTAGGCATTATCATCCAGGTTACAATGTAATGCAACAAA
ATGCAAATAACAGGCCAGTTCCTATGGAAGTTGACCCTTCGTTTCAAGCAAATAAAAAAACACATTTTAACGCTAAACGC
CCCCGAGCATCGTCTTCAATTAATAGACAAGCTTATGGTGTTGATGGAGATTCAAGAAGTTTCAGCACCGCTGCTCCTCT
TGAATATGTAGTGGATTCAAAACCGCTTGATGAGACATATTGCCGAACAGACAATCACGATTATTTGTCGTATAAAGCTT
CGGAAAACAATCAATCTACAGAGCTTATTTTTTTAGAATGGAACGCAAATTGGTGAACCGATTCCTTCCATATATCAATT
TACCCACCGTAACGGGAGATTACCCTTTTTTGATTCATAGTGGATCGAATATCAGTTTTATTTCAAATAAACTTGCCTCG
AGTTATAAATTATCTAAACCATACTAAGTGTCAAACTATAATATAAAATCTGTTAGTGGAAGTTTTAACACTATGTATGC
AATAGATATTGCATTTTTGCCCAAAATGTGAGGAAGCTTATCAGTTTTAAATTCATGATTTTGGTCCTTTCTTTGAAGGA
ATAATTGGCACAGGCGTTCTAGAAAAAATAAAGGCTGATATTTCTTTTGAAAATTGTTAAATGAAAATAACTACAGATGA
TGAAGAAAGATTTTCTATACCATATTTAAAATACCTTTTAAAGAGAACAATAATATGGTTGATTTTCGTGTGAATGATCA
TTGGATTTCTTCCACTAAACAAAAAATTATGAAAATATTGCACGATAATTCATCAGTCTTTTACGAACCTATTTAAAATT
ATCATGTGCTACAAATGATGGATGGATCCCCATAGCGATCGGTCAGCACGTAAAGCTAACAAAAATGGACTACGTTCCCA
TTGTAGCGTTCGACAGAGGTACAGCTAGAATAATTAAAGGAACTTATTAATTATTATGTACACCATTTTAAATTGTCAGA
AATGCAAAACGAAATTAATTCACTGTTTACGGATTTTAAGAACGTTGAAGAGACTCAATTCCCGCCTATAATTACAGCAC
AATTTGAACACGTTACGGAAATGTTAAAATCCTTGATTCCAAGACGAAAGAAGTGCTGGGATACAGTAGGAACCGCCTGG
AAATTTATAGCTGGTAGTCCAGACGCAAACGATTTAAGATTAATCAATTCTACTATTAATTAACTAATTCAGAATAATAA
CGCCCAAGTTGTAATCAATAGGGATTGAACATCGCACTTGGAGGATAGCTTGCAGAAAGTAAAAACAGAAGTAGATATTT
TTTATAGTTTTTCAACGGAATTATATTCCATAAACATTCTAATGAACTTAAAATTCTTATCTGAAAAGGCGAACATACTA
ATTGATAGCATAACCCTAGCGAAATTAGGAATTACGAACCCAAGAGTACTTAGTAAAAATGAAACAAACGCAATAATAGC
AGACATACAGCATAATAACATTGACGCGAATACTGCCATAGAGAGTCTATCGTATACCATATCTATCTATCGTAATCTGA
CGGTTAGATACAATGATTACTATCGAGAAAATTAAACGCACGAAACGCCAACCGTTATCAAAATCATAAGATCGTGACTT
TCATAACACCGATCTGGTGTGTCGGCAATCGCATAATACGTACTGACTCGTATAGGTGATATTAATTTACTGATGAATTT
ATACAAATCAGTAATCCACCAATGATCCTAATCGTGTGATTTTAAAGGCTATGTAATACTATGTATTGAATGTTTTGTTC
TCTTTGGCAAAGCATGCCGTCGTCTTAAAATGATTACAGGAAATGTTCCGCATGTTCCGCAGAGCTGCTACCTGGCCGAC
AATCAAAATTTGATTGTCTTACAATTAATCGAACATTCTTTTTATCGTAAAGAAAAGTTTTGTCTGTGTCTCCATGTCGA
CTTCCTTGCGTTGTTTCAGGTGGCATTGTCCCTAAACTTACCCTTAACACATAAGATCGCCGGGGCAACTAGTCGATATA
CTTTTCGATCGATATACTTTTCCTGGAAAAGCATTTTTTTCTTATGTGAGTCGATAATTTTTCAAAATTTGCACAAGGAG
CACGAATTAATTCTAGAGCTACCGTAGATGTGTTTCCTGTACTTAAGGAATTCACTCTAAAATACAGGCCCCCCAGAAGT
TATAGTGATGGACGGAGAAAAGTCTTTCAATTCCGGTGAAGTCGTATAATTTTTGAACACTTTCAATATCAAACATTATG
TAACTGCCACTGCTAGAAATGAAATGAATGGCACAGTCGAAAGATTTCACTATACGCCATTAGAATTGTATAGAATTTCA
AAAAACCGAGAATCCGTTTATGACTTCTATAGATGTGATACAACTTTCCTTGTTCAAATATAACAATTCAGTACACTCTT
GTACTAAAT
>lcl|ctg7180000000033 
GACACTACGTGGACATCGCTACGTGGACATCGCTACGTGGACATCGCTACGTGAACAACGATGAGCTGCATTTGTTTCAA
AGTCTGCATATTGTTACTGTGAGTCATTACGAGTCAATTTAATTTACTATAATATAATTTAAATTTTATAACTGTGAATA
CGTGGTGCGAAAACAGTGAGCAGTGAATGTTAGGTACAATAGAGAAAAGTTTAGATTGAATGAACTTCTCTTAATTAAAA
TTTGATTTGAAGGTGACAAGATTTCTCCATCATTTTTCGTAAAATTAGACGTTTTGAAATCCACTCAAAAAATAGAATAA
TGAATCCGCAGGAACAGTCTAGTTCTATACCAGTCGTACCATCCACCATGACTCATCATGAATACATTCAGTTAGGTAAA
GTGCCAGATTTTGTAAATAACCTTCCTGAATTCCATGGACACGGATCTAGCCTTTCAAGATGGATTTTAGAAGTGGAAAA
TATTTTCAAAATTTATGAACGTCTTCCTCGTGATTCAATTGAATACCGCATTATCGTGGCAACAATCAGAATGAAAATTA
AAGGCGAAGCAGCTGATGTTTTGGATTCGAATTGTGCTTCATCGGGTTGGAACCACAATTTTAATCGTTTTTCTATGAGA
AGTGTAAATCCACAAGAAAAAATGTTTAGGCATTATCATCCAGGTTACAATGTAATGCAACAAAATGCAAATAACAGGCC
AGTTCCTATGGAAGTTGACCTTTCGTTTCAAGCAAATAAAAAACCACATTTTAACGGTAAACGCCCCCGAGCATCGTCTT
CAATTAATAGACAAGCTTATGGTGTTGATGGAGATTCAAGAAGTTTCAGCACCGCTGCTCCTCTTGAATATGTAGTGGAT
TCAAAACCGCTTGATGAGACATATTGCCGAACAGACAATCACGATTATTTGTCGTATAAAGCTTCGGAAAACAATCAATC
TACAGAGCTTATTTTTTTAGAATGGAACGCAAATTGGTGAACCGATTCCTTCCATATATCAATTTACCCACCGTAACGGG
AGATTACCCTTTTTTGATTCATAGTGGATCGAATATCAGTTTTATTTCAAATAAACTTGCCTCGAGTTATAAATTATCTA
AACCATACTAAGTGTCAAACTATAATATAAAATCTGTTAGTGGAAGTTTTAACACTATGTATGCAATAGATATTGCATTT
TTGCCCCAAAATGTGAGGAAGCTTATCAGTTTTTAATTCATGATTTTGGTCCTTTCTTTGAAGGAATAATTGGTACAGTC
GTTCTAGAAAAAATAAAGGCTGATATTTCTTTTGAAAATTGTGCAATGAAAATAACTACTGATGATGGAGAAAGATTTTC
TATACCATATTTAAAATACCTTTTAAAGACAACAATAGTATGGTTGATTTTTGTGTGAATGATCATAGGATTTCTTCCAC
TAAACAAAAAATTATGAAAATATTGCACGATAATTCATCAGTCTTTTACGAACCTAATTTAAAATTATCATGTGCTACAA
ATGTTGAATGTACCGTCAATACTACTGATGATATACCAGTACATCAACGCGTGTATCCTTATCCTGCCGCTTGCACAGAA
GAGGTGAATATACAAATAAAAAAGCTTTTAGAAGATGGAATAATTAGACCGTAGAGATCCGGCTGGACATCCCCAGTTAC
AGGACATCCCAGGAAAAAAGAAATTCCGTAGGGTCGTAGATTACATGAAATTAAATTAAAAGACAATAAGCGAAAGGTAT
CCCATGCGTGAGATAGCGTATGTTCTGGAACAATTAAGAGGACACCAATATTTCTCTACTCTTGATTTAGCTTCTGGCTT
TCATCAAATCAAGATGAAACCGTCCGACATAGAAAAAACAGCATTTTCTATTAATAACGGAAAATATGAATTTACGCGAA
TGCCTTTTGAGTTAAAGAACGCCCCGGCGATCTTTCAAAGAGCCATTAATGACGTTTTAAGAAATTATATTAGCAAAATG
TGCTACATTTACATGGATGATGTGATAGTATTTGGAAAATCCTTGGAAGAACATTTGGGAAATTTGGACACGATTCTTAA
AGCACTAAATGCAGCTAATTTAAAGGTTCAACTGGATGTGTCAGAATTCTTACACAAAGAAGTTGAATTTCTAGGACACA
TTATAACAAGTAGTGGAATTAAACCCACCCCCAGAAAGTTGAAGCGATAAAGAAGTTTGTTGCTCCAACAACAATAAAAA
TGCTACGATAATTTTTAGGTCTAATGAATTATTATAGAAAGTTTGTGAAAGACTTTGCAAAAATAGCAAAGCCACTTACT
AGTATATTAAGAGGAGAAAAAAATCCTAAGTCTAACAAAAAATCACATTGACGACCGAACAAGTTGAATGCTTTGAAAAA
CTGAAATTTATCCTGATTATAGTAAACCCTTTGTGCTAACAACCGATGCTTTGAACTATGCTATAGGAGCAGTATTGGCA
TAGGGTGAAATTGGTACTGACAATCCCATACATTTCGCTTCTCGATCGTTAACAAAAACCGAAGAGGCATATTCCGCTTT
CGAAAAGGAAATGTTGGCTTTAATTTGGTCATTGAAAACCTTTAGGAACTATTTGTATGGAACTAAATTTAAGTAGTAAC
GGATCATCAGCCACTTACTTTTACACTTTCACAGAAAAATACTAATGCAAAATTAAAAAGATGGAAATCTTATCTCGAAG
AGCACGATTATGAAACAATCTACAAGCCAGGAAAAGCAAATGTCGTGGCCGACGCCTTAAGTAGGATTTGCTGCTCTATG
ACAGCAACCCAGCATTCGGCACCCGACTGTGGTTCGATATATATCCCATCTACTGAAGGACCTCTGAATGCTTTTCGGCA
TCAAGTCATAATAAAAGAAGGCAATCAAAACGTAGAAATTAAGAACCTCTTTTCGAATTTTAACAGAATAACAAAACATA
CAATGATATGAAAGGAATTTATTAAATATTTTACATAAGCATTTCGATGCCTCAAAACTGAACGGATTATACACATCACA
AAATATAATGGGAAAAGTTCAAGAAACGCACAAAAATTATTATGGACGAAATATGTTAAAAATTCAATTCACTCAAAAAA
TGTTAGAGGATATTGAATCACCTTCACATCAAATGGATATAGTTAGTAAAGAACATAATAGAGCCCACAGAGGATTAGAG
GAAAATAAACAACAGATTTGGCGGAGGTATTATTTCCCCAAAATGACTGGTTTGATAAAAGGATTCATAAAAAAATTCTG
TATCTGTAACGAATGAAAATTTGACAGGAAACCGAACATCCAACCGTTGCAAATCACACCTTTACCAGAAAGACCTTTTG
AAATTTTACACATCGATATACTTTTCCTGGAAAAGCATTACTTTCTTACGTGTGTCGATAAGTTTTCAAAATTTGTACAA
GTAGCACGAATTAATTCTAGAGCTACCGTAGATGTGTTTCCTGTACTTAAGGAATTCACTCTAAAATACAGGCCCCCAGA
AATTATAGTGATGGACGGAGAAAAGTCTGTGTACAATTTTTTAACACCTTCAATATCAAACATTTTGTAACTGCCACTGG
CAGAAGTGAAATGAATGGCACAGTCGAAAGATTTCACTCTACGCTATTGGAATTATTATATTATTTCTTAAACCGAGAAT
CCGCTTATGACTCCTATAGATTTGATACAACTTTCCTTGTTCAAGTATAACAATTCAGTACACTCTTGTACTAAATTTAC
CCCTCTGGAAATAATTACTCCTTCAAGAAACAATTCATCGATAATTGAAAAAGGAGCTGAAAATTTGAAACAAAAGCAAG
GAATTGATTTAAACCACTATAATAGAAATAAAAAAGTAATAGAAATTTATGATTCAGCACAAGCATTTATGAAAACAAAA
CGTAGATTGAAACAAGTTAATCCCTATAAAAAATTTAAAATAAAGAAAATTAATAGAAGTACGGTTACTACAGAAAATGG
ACAGAGAATCCATAAAAAGATGGATGGATCCCCATAGCGATCGGTCAGCACGTAAAGCTGACAAAAATGGACTACGTGCC
CATTATAGCGTTCGACAGAGGTACAGCTAGAATAATTAAAGGAACTTATTAATTATTATATACACCATTTTTAAGTGTCA
GAAATGCAAAACGAAATTAATTCACTGTTTACGTATTTTAAGAACGTTGAAGAGACTCAATTCCCGCCAATAATTACAGC
ACAATTTGAACACGTTACGGAAATGTTAAAATCCTTGATTCCAAGACGAAAGAAGTGCTGGGATACAGTAGGAACCGTCT
GGAAATTTATAGCTGGTAGTCCAGACGCAAACGATTTAAGATTAATCAATTCTACTATTAATTAACTAATTCAGAATAAT
AACGCCCAAGTTGTAATCAATAGGGATTGAACATCGCACTTGGAGGATAGCTTGCAGAAAGTAAAAACAGCAGTAGATAT
TTTTTATAGTTTTTCAACGGAATTATATTCCATTATCATTCTAATGAACTTAAAATTCTTATCTGAAAAGGCGAACATGC
TAATTGATAGCATAACCCTAGCGAAATTAGGAATTACGAACTCAAGAGTACTTAGTAAAAATGAAACAAACGCAATAATA
GCAGACATACAGCATAATAACATTGACGCGAATACTGCCATAGAGAGTCTATCGTATACCACCACAAAAGTTGCTGTAAG
TCATGACGAATTAGTACTTATTATTAGCGTCCCGCAACTTAAGCGTAGAGTATTCAACAAGATACAAATTTATCCGACAA
TTAACAATGGTAAAAGAATGTATATCCCTCATCCCTACTTCCTTACTATCACTTCCCAAAGCTACATCGTCTCGACGCTT
AACAAAAAGATGTATTAACCAGAAGAACTACGGCAAGATGACACCACATGCATAACGATGCTGTTACAACAGAGAAATGC
TAGCTGTGACTTCATCACCAATCCAACAGAAAAAGAGATATACAACTTAGACCAGTCCCACATACTTATCAATTCGGTAA
AACTATTCACATTGGATACAAACTGCGGAGTAGAAAGAAGGAATCTCACTGGCTCTCTGCTAATCGAATATAACACATGC
AATATTTACGTCAATGTAAAACTGATTTCAGCCAACATGACAGAACTGTCTGGTTTTCCTACTAGTCTACCAATACATGG
AATACATGTTGCAGCCGTGAACAACGTGACAAACCTAAGCCTTGAACATCTACACATCCTACACAAAGACCTTCGGAAGG
AAATGCAGAATATTCAGTTGGAAAGTAATAGTATCACATGGACTTGGCAACGGTTATTGGGCAGTTCTTTCATCACTCCA
ATAATGGTCATCATAATTGGCGTCGTATTTCTGTGCATAAAACGCCGCAACACCATCAACGTAGAAGTAATCACAACACC
TGATGACAAACCGCAATGTATTCCAGAACCTAAAGGTTATCAACCAACTGACCCAAATCCAGAACCGAAGAGTTACCAAC
CACTAACATACCTTCACGTTTTTCGCACGGAGTCTCAAATTTAAAGAGGGAGAAGTTAACAACCTGCGTTGTCCACACAG
CATTTTCTAGTGTTGTCAACCGCCGCTGCGTCGATCAGCAAACCGTGTTGATCATCTGACCCAGTTACCCAGTTAGTGAT
CGCCGAAACAGCAAAATAGTCATCAAGAATCGTCAATACCTTTCCCTTCCCCATCCAATTCCCAATAACCAAGTTATATG
TAAATCAAACTTAATAAACTCACTCCGATTTTGACCGCAGAACAATCAAGTCTCGAGTCTCGAACAAGCAAGTCTGTGTC
CGAACCCTATAGATTTAACTGGCGCCCGCCCGAATAGGGACCTCTACGTCTAAAGTAAGGTGATAAGTATTTTGAAAAGA
AAACTGTACAACGACGAATAGAGGCACTAGCTAATTCGTTTCTACACCGACCGAAACATAAGTGAGAAGCAGTACAAAAA
CTCTACACAAAGTTTAAAAGTGTCGTGTGAAACTAGCTATAAAACCAACCGATATACATTCGTGATACAAAAGTTCAGGT
GAAGTAATATTAAAATAAACCTGCACAAGCTACATGAAGAGTGAAAGTTCCTGCACATCGTGACATCTCTCTCGATTGAC
GCCGAGGACCCGTAGTAGATCAATCATCCAAAAGGACCATCTGGAGCATCCCGCAAGCTTTCATTCCAATACTGGAACGT
TACATCAACCTTCCAACTCGAGACTGCATATTGTTACTGTGAGTCATTACGAGTCAATTTAATTTACTATAATATAATTT
AAATTTTATAACTGTGAATACGTGGTGCGAAAACAGTGAGCAGTGAATGTTAGGTACAATAGAGAAAATTTTAGATTGAA
TGAACTTCTCTTAAGTAAAATTTGATTTGAAGGTGACAAGATTTCTCCATCATTTTTCGTAAAATTAGACGTTTTGAAAT
CCACTCAAAAAATAGAATAATGAATCCGCAGGAACAGTCTAGTTCTATACCAGTCGTACCATCCACCATGACTCATCATG
AATACATTCAGTTAGGTAAAGTGCCAGATTTTGTAAATAACCTTCCTGAATTCCATGGACACGGATCTAGCCTTTCAAGA
TGGATTTTAGAAGTGGAAAATATTTTCAAAATTTATGAACGTCTTCCTCGTGATTCAATTAAATACCGCATTATCGTGGC
AACAATCAGAAGGAAAATTAAAGGCGAAGCAGCTGATGTTTTGGATTCGAATTGTGCTTCATCGGGCTGGAACCACAATT
TTAATCGTTTTTCTATGAGAAGTGTAAATCCACAATAAAAAATGTTTAGGCATTATCATCCAGGTTACAATGTAATGCAA
CAAAATGCAAATAACAGGCCAGTTCCTATGGAAGTTGACCCTTCGTTTCAAGCAAATAAAAAACCACATTTTAACGCTAA
ACGCCCCCGAGCATCGTCTTCAATTAATAGACAAGCTTATGGTGTTGATGGAGATTCAAGAAGTTTCAGCACCGCTGCTC
CTCTTGAATATGTAGTGGATTCAAAACCGCTTGATGAGACATATTGCCGAACAGACAATCACGATTATTTGTCGTATAAA
GCTTCGGAAAACAATCAATCTACAGAGCTTATTTTTTTAGAATGGAACGCAAATTGGTGAACCGATTCCTTCCATATATC
AATTTACCCACCGTAACGGGAGATTACCCTTTTTTGATTCATAGTGGATCGAATATCAGTTTTATTTCAAATAAACTTGC
CTCGAGTTATAAATTATCTAAACCATACTAAGTGTCAAACTATAATATAAAATCTGTTAGTGGAAGTTTTAACACTATGT
ATGCAATAGATATTGCATTTTTGCCCCAAAATGTGAGGAAGCTTATCAGTTTTAAATTCATGATTTTGGTCCTTTCTTTG
AAGGAATAATTGGCACAGGCGTTCTAGAAAAAATAAAGGCTGATATTTCTTTTGAAAATTGTTAAATGAAAATAACTACA
GATGATGAAGAAAGATTTTCTATACCATATTTAAAATACCTTTTAAAGAGAACAATAATATGGTTGATTTTCGTGTGAAT
GATCATTGGATTTCTTCCACTAAACAAAAAATTATGAAAATATTGCACGATAATTCATCAGTCTTTTACGAACCTAATTT
AAAATTATCATGTGCTACAAATGATGGATGGATCCCCATAGCGATCGGTCAGCACGTAAAGCTAACAAAAATGGACTACG
TTCCCATTGTAGCGTTCGACAGAGGTACAGCTAGAATAATTAAAGGAACTTATTAATTATTATGTACACCATTTTAAATT
GTCAGAAATGCAAAACGAAATTAATTCACTGTTTACGGATTTTAAGAACGTTGAAGAGACTCAATTCCCGCCTATAATTA
CAGCACAATTTGAACACGTTACGGAAATGTTAAAATCCTTGATTCCAAGACGAAAGAAGTGCTGGGATACAGTAGGAACC
GCCTGGAAATTTATAGCTGGTAGTCCAGACGCAAACGATTTAAGATTAATCAATTCTACTATTAATTAACTAATTCAGAA
TAATAACGCCCAAGTTGTAATCAATAGGGATTGAACATCGCACTTGGAGGATAGCTTGCAGAAAGTAAAAACAGAAGTAG
ATATTTTTTATAGTTTTTCAACGGAATTATATTCCATAAACATTCTAATGAACTTAAAATTCTTATCTGAAAAGGCGAAC
ATACTAATTGATAGCATAACCCTAGCGAAATTAGGAATTACGAACCCAAGAGTACTTAGTAAAAATGAAACAAACGCAAT
AATAGCAGACATACAGCATAATAACATTGACGCGAATACTGCCATAGAGAGTCTATCGTATACCATATCTATCTATCGTA
ATCTGACGGTTAGATACAATGATTACTATCGAGAAAATTAAACGCACGAAACGCCAACCGTTATCAAAATCATAAGATCG
TGACTTTCATAACACCGATCTGGTGTGTCGGCAATCGCATAATACGTACTGACTCGTATAGGTGATATTAATTTACTGAT
GAATTTATACAAATCAGTAATCCACCAATGATCCTAATCGTGTGATTTTAAAGGCTATGTAATACTATGTATTGAATGTT
TTGTTCTCTTTGGCAAAGCATGCCGTCGTCTTAAAATGATTACAGGAAATGTTCCGCATGTTCCGCAGAGCTGCTACCTG
GCCGACAATCAAAATTTGATTGTCTTACAATTAATCGAACATTCTTTTTATCGTAAAGAAAAGTTTTGTCTGTGTCTCCA
TGTCGACTTCCTTGCGTTGTTTCAGGTGGCATTGTCCCTAAACTTACCCTTAACACATAAGATCGCCGGGGCAACTAGTC
GATATACTTTTCGATCGATATACTTTTCCTGGAAAAGCATTTTTTTCTTATGTGAGTCGATAATTTTTCAAAATTTGCAC
AAGGAGCACGAATTAATTCTAGAGCTACCGTAGATGTGTTTCCTGTACTTAAGGAATTCACTCTAAAATACAGGCCCCCA
GAAGTTATAGTGATGGACGGAGAAAAGTCTTTCAATTCCGGTGAAGTCGTATAATTTTTGAACACTTTCAATATCAAACA
TTATGTAACTGCCACTGCTAGAAATGAAATGAATGGCACAGTCGAAAGATTTCACTATACGCCATTAGAATTGTATAGAA
TTTCAAAAACCGAGAATCCGTTTATGACTTCTATAGATGTGATACAACTTTCCTTGTTCAAATATAACAATTCAGTACAC
TCTTGTACTAAATTTACCCCTCTGGAAATAATTACTCCTTCAAGAAACAGTTCATCGATAATTGAAAAAGTAGCTGAAAA
TTTGAAACACAAGCAAGGAATTGATTTAAACCACTATAATAAAAATAAAAAAATAGAAATTCAAGATTCAGCGCAGGCAT
TTATGAAAACAAAACGTAGATTGAAACAAGTTAATCCCTATAAAAAAAATTAAAATAAAGAAAATTATTAGAATAACGGT
TACTACAGAAAATGGAAAAAGAATCTATAAAAAGATGGATGGATCCCCATAGCGATCGGTCAGCACGTAAAGCTAACAAA
AATGGACTACGTACCCATTGTAGCGTTCGACAGAGGTACAGCTAGAATAATTAAAGGAACTTATTAATTATTATGTACAC
CATTTTAAATTGTCAGAAATGCAAAACGAAATTAATTCACTGTTTACGGATTTTAAGAACGTTGAAGAGACTCAATTCCC
GCCTATAATTACAGCACAATTTGAACACGTTACGAAAGTGTTAAAATCCTTGATTCCAAGACGAAAGAAGTGCTGGGATA
CAGTAGGAACCGCCTGGAAATTTATAGCTGGTAGTCCAGACGCAAACGATTTAAGATTAATCAATTCTACTATTAATTAA
CTAATTCAGAATAATAACGCCCAAGTTGTAATCAATAGGGATTGAACATCGCACTTGGAGGATAGCTTGCAGAAAGTAAA
AACAGCAGTAGATATTTTTTATAGTTTTTCAACGGAATTATATTCCATAAACATTCTAATGAACTTAAAATTCTTATCTG
AAAAGGCGAACATACTAATGGATAGCATAACCCTAGCGAAATTAGGAATTACGAACTCAAGATTACTTAGTAAAAATGAA
ACAAACGCAATAATAGCAGACATACAGCATAATACCATTGACGAGAATACTGCCATAGAGAGTTTATCGTATACCACCAC
AAAAGTTGCTGTAAGTCATGACGAATTAGTACTTATTATTAGCGTCCCGCAACTTAAGCGTAGAGTATTCAACAAGATAC
AAATTTATCCGACAATTAACAATGGTAAAATAATGTATATCCCTACTTCCTTACTATCACTTCCCAAAGCTACATCGTCT
CGACGCTTAACAAAAAGATGTATAACCAGAAGAACTACGGCAAGATGACACCACATGCATAACGATGCTGTTACAACAGA
GAAATGCTAGCTGTGACTTCATCACCAATCCAACAGAAAAAGAGATATACAACTTAGACCAGTCCCACATACTTATCAAT
TCGGTAAAACTATTCACATTGGATACAAACTGCGGAGTAGAAAGAAGGAATCTCACTGGCTCTCTGCTAATCGAATATAA
CACATGCAATATTTACGTCAATGTAAAACTGATTTCAGCCAACATGACAGAACTGTCTGGTTTTTCCTACTAGTCTACCA
ATACATGGAATACATGTTGCAGCCGTGAACAACGTGACAAACCTAAGCCTTGAACATCTACACATCCTACACAAAGACCT
TCGGAAGGAAATGCAGAATATTCAGTTGGAAAGTAATAGTATCACATGGACTTGGCAATGGTTATTGGGTAGTTCATTCA
TCACTCCAATGATGGTCATCATAATTGGCGTCGTATTTCTGTGCATAAAACGCCGCAACACCATCAACGTAGAAGTAATC
ACAACACCTGATGACAAACCGCAATGTATTCCAGAACCTAAAGGTTATCAACCAACTGACCCAAATCTAGAACCGAAGAG
TTGCCAACCACCAACATAACGTGGATTCACGTTTTTCGCACGGAGTCTCAAATTTAAAGAGGGAGAAGTTAACAACCTGC
GTTGTCAACACAGCATTTTCTTGTGTTGTCAACCGCCACCGGCCCGATTGCACACGATCAGCAAACAGCGTCGATCAGCA
AACCGTGTTGATCGTCTGACCCAGTTACCCAGTTAGTGATCGCCGAAACAGCAAAATAGTCATCAAGAATCGTCAATACC
TTTCCCTTCCCCATCCAATTCCCAATAACCAACTTATATGTAAATCAAACTTAATAAACTCACTCCGATTTTGACCGCAG
AACAAGCAAGTCTCGATTTTCTTCGTCTGTGTCCGAACCCTATAGATTTAACTGGCGCCCGCCCGTATAGGGACCTCTAC
GTCTAAAGTAAGGTGATAAGTATTTTGAAAAGAAAACTGTACAACGACGAACAGAGGCACTAGCTAATTCGTTTCTACAC
CGACCGAAACATAAGTGAGAAGCAGTACAAAAACTCTACACAAAGTTTAAAAGTGTCGTGTGAAACTAGCTATAAAACCA
ACCGATATACATTCGTGATACAAAAGTTTAGGTGAAGTAATATTAAAATAAACCTGCACAAGCTACATGAAGAGTGAAAG
TTCCTGCACATCGTGACATCTCTCTCGATTGACGCCGAGGACCCGTAGTAGATCAATCATCCAAAAGGACCATCCGGAGC
ATCCCGCAAGCTTTCATTCCAATACCGGAACGTTACATCAACCTTCCAACTCGAGACACTACGTGGACATCGCTTCGTGG
ACATCGCTACGTGAACAACGATGAGCTGCAATTGTTTCAAAGTCTGCATATTGTTACTGTGAGTCATTACGAGTCAATTT
AATTTACTATAACATAATTTAAATTTTATAACTGTGAATACGTGGTGCGAAAACAGTGAGCAGTGAATGTTAGGTACAAT
AGAGAAAAGTTTAGATTGAATGAACTTCTCTTAATTAAAATTTGATTTGAAGGTGACAAGATTTCTCCATCATTTTTCGT
AAAATTAGACGTTTTGAAATCCACTCAAAAAATAGAATAATGAATCCGCAGGAACAATCTAGTTCTATACCAGTCGTACC
ATCCACCATGACTCATCATGAATACATTCAGTTAGGTAAAGTGCCAGATTTTGTATATAAAACCTTCCTGACTTCCATGG
ACACGGATCTAGCCTTTCAAGATGGATTTTAGAAGTGGAAAATATTTTCAAAATTTATGAACGTCTTCCTCGTGATTCAA
TTGAATACCGCATTATCGTGGCAACAATCAGAAGGAAAATTAAAGGCGAAGCAGCTGATGTTTTGAATTCGAATTGTGCT
TCATCGGGTTGGAACCCACAATTTTAATCGTTTTTCTATGAGAAGTGTAAATCCGCAAGAAAAAATGTTCAGGCATTATC
ATCCAGGTTACAATGTAATGCAACAAAATGCAAATAACAAGCCAGTTCCTATGGAAGTTGACCAATCGTTTCAAGCAAAT
AAAAAACCACATTTTAACGCTAAACGCCCCGAGCATCGTCTTCAATTAATAGACAAGCTTATGGTGTTGATGGTGAAATT
CAAGAAGTTTCAGCACCGCTGCTCCTCTTGAATATTTAGTGGATTCAAAACCGCTTGATGAGACATATTGCCGAACAGAC
AATCACGATTATTTGTCGTATAAAGCTTCGGAAAACAATCAATCTACAGAGCTTATTTTTTTAGAATGGAACTCAAATTG
GTGAACCGATTCCTTCCATATATCAATTTGCCCACCGTAACGGGAAATTACCCTTTTTTGATTCATAGTGGATCGAATAT
CAGTTTTATATCAAATAAACTTGCCTCGAGTTATAAATTATCTAAACCATACTAAGTGTCAAACTATAATATAAAATCTG
TTAGTGGAAGTTTTAACACTATGTATGCAATAGATATTGCATTTTTGCCCCAAAAATGTGAGGAAGCTTATCAGTTTTTA
ATTCATGATTTTGGTCCTTTCTTTGAAGGAATAATTGGTACAGTCCGTTCTAGAAAAAATAAAGGCTGATATTTCTTTTG
AAAATTGTGCAATGAAAATAACTACTGATGATGGAGAAAGATTTTCTATACCATATTTAAAATACCTTTTAAAGACAACA
ATAGTATGGTTGATTTTTGTGTGAATGATCATAGGATTTCTTCCACTAAACAAAAAATTATGAAAATATTGCTCGATAAT
TCATCAGTCTTTTACGAACCTAATTTAAAATTATCATGTGCTACAAATGTTGAATGTACCATCAATACTACTGATGATAT
ACCAGTACATCAACGCGTGTATCCTTATCCTGCCGCTTGCACAGAAGAGGTGAATATTCAAATAAAAAAGATTTTGGAAG
ATTGAATAATTAGACCGTCAAGATCCTCCTCATCCCCAGTTTGGATTGTACCAAAAAAGAACGACGCTTTAGGAAAAAAG
AAATTCGTATGGTCGTAGATTACAGGAAATTAAATGAAAAGACAATAAGCGAAAGGTATCCCATGCCTGAGATAGCGTAT
GTTCTGGAACAATTAAGAGGACAACAATATTTCTCTACTCTTGATTTAGCTTCTGGCTTTCATCAAAACAAGATGAAACC
GTCCGACATAGAAAAAAACAGCATTTTCTATTAATAACGGAAAATATGAATTTACGCGAATGCCTTTTGGATTAAAGAAC
GCCCCGGCGATCTTTCAAAGAGCCATTGATGACGTTTTAAGAAATTATATTGGCAAAATGTGCTACATTTACATGGATGA
TGTGATAGTATTTGGAAAATCCTTGGAAGAACATTTGGGAAATTTGGACACGATTCTTAAAGCACTAAATGCAGCTAATT
TAAAGGTTTAACTGGATGAGTCAGAATTCTTACACAAAGAAGTTGAATTTCTAGGACACATTATAACGAGTAGTGGAATT
AAATCCAACCACCAGAAAGTTGGAAAGATAAAGAAGTTTGTTGCTCCAACAACAATAAAAATGCTACGATAATTTTTAGG
TCTAATGAATTATTATAGAAAGTTTGTGAAAGACTTTGCAAAAATAGCAAAGCCACTTACTAGTATATTAAGAGAAGAAA
AAAATCCTAAGTCTAACAAAAAAATCACATTGACGACCGAACAAGTTGAATGCTTTGAAAAACTGAAATTGGTTTTATCT
TCTTCGGATATTTTGATTTATCCTGATTAAAGTAAACCCTTTGTGCTAACAACCGATGCTTCAAACTATGCTATAGGAGC
AGTATTGTCATAGGATGAAATTGGTACTGACAATCCCATACATTTCGCTTCTCGATCGTTAACAAAAAATCGAAGAAGCC
ATATTCCGCTTTCGAAAAGGAAATGTTGGCTTTAATTTGGTCATTGAAAACCCTTAGGAACTATTTGTATGGAACTAAAT
TTAAGATAGTAACGGATCATCAGCCACTTACTTTTACACTTTCACAGAAAAATACTAATGCAAAATTAAAAAGATGGAAA
TCTTATCTCGAAGAGCACGATTATGAAACAATCTACAAGCCAGGAAAAGCAAATGTCGGGTGGCCGGCCTTAAGTAGGAT
TTTGCTGCTCTATGACAGCAACCCAGCATTCGGCACCCGACTGTGGTTCGATATATATACCATCTACTGAAGGACCTCTA
GCTTTTCGGCATCAAGTCATAATAAAAGAAGGTAATCAAAACGTAGAAATTAAGAACCTCTTTTTGAATTTTAAGATAAT
AACAGTACATACAAATGATATGACTGAAAGGAATTTATTAAATATTTTACAAACGCAAAGATACAAATAAGATTAATCAA
TTCTACTATTAATTAACTAATTTAGAATAATAACGCCCAAGTTATAATCAATAGGGATTTAACATCGCACTTGGAGGATA
GCTTGCAGAAAGTAAAAACAGCAGTAAGATATTTTTGATAGTTTTTCAACGGAATTATATTCCATAAACATTCTAATGAA
CTTAAAATTCTTATCTGAAAAGGCGAACATACTAATTGATAGCATAACCCTAGCGAAATTAGGAATTACGAACTCAAGAG
TACTCAGTAAAAATGAAACAATTTCAATAATAGCAGACATACAGCATAATACCATTGACGCGAATACTGCCATAGAGAGT
CTATCGTATACCACCACAAAAAGTTGCTGTAAGTCATGACGAATTAGTACTTATTATTAGCGTCCCGCAACTTAAGCGTA
GAGTATTCAACAAGATACAAATTTATCCGACAATTAACAATGGTAAAAGAATGTATATCCCTCATCCCTACTTCCTTACT
TTCACTTACCAAACCTACATCGTCTCGACGCTTAACAAAAAGATGTATAAACACAAGAAGAACTACGGCAAGATGACACC
ACATGCATAACGATGCTGATACAACAGAGAAATGCTAGCTGTGAGTTAACGCACGGTGTCCGGGAGAAGTGT
>lcl|ctg7180000000023 
CTTGTCTAGACCCGGATGCTGGAGCGTTGGAACAATCATCGCCCAGGTGAAAGGAATGCGTGTGGAAGAGATTGCGGAAG
CAATAATCGCATGGACATAATTAAAACGAGTACTAGGTTTGCCTTGGTTGTGGGAAAGAGAGTTTCTGAGGCCAAGTCCG
AAAACGGGAACCCTTGGAGCTGAGGTTGATGGTTAAGTTTTTAGTTAAGCAATTAAATAAAATTATTCAGAGTAAATACT
TATTTTAAATTGTGAATAATTATGGAAAATATTGATTTTCAAACATTTTTAAATACATTTTTTTAGTACAGAAAATTTAC
TTTTGAATAAAAATGCAATTTAAAAAAAAATCGTACAAAAAATAAAGAGATTTAACAAATATCCAAAATATTATCCAAAT
AATGCACCAGCTGCTATACATTTGACCCATAGTGAGCAGAACACTATAAATGTCATACCCCAGTAGATGGCGCTACGCAC
AAGCATCATCCCAAGACGACTGGCGCTTTCGAGATGGAAAAGCTTGCACATGGCTTATTTGCTTAGGGTTTTCCTTTCGC
GAGGAAATTTTGTGGTCAAGTTTTCCTGCTCCACAAATTTCTCTTTTGCGAAAAGAGTTCAAAAATAATTACCCGAAAAC
AACACGCTCCGTACAGCGCTTTCCCAGCGAGATCGGGAGCGACTCTGGATGCTGCTCGTACGGACGCTGCTTTCGGGTTG
GTTAAAAATACGATTAACCGGTAACTTGTTTTCGCTAAGGCATCGTAAAACAGCGTGCGCTTCGGTCCATGCTTAATTTT
ATACTGGCGCCCCAAAACTGAAGCCTCATTGATTTATTAAGCCAAGGTTTCTTAGGCTTTTTTCCGAAATCGTGGGTTGT
CTTACCATCACCGTACCGCACCCTTCTCATTTTAGCTTATCGACTTAAGCTTGATGGACTAATTAAAATATTAATATCAG
ATTACATCGACCGCCGATGGACGGACCCGTTCCGAAAATGACGAGATGTCAAACCGTCTCAGGTGCAAGGCGAAAGAAAA
ATACGAAACTTCACTCGAAAGCATAAACGTATAAGCAGCATAACTGGTGGTATCACATAAGGCAACGTTGCTTTGTGTCT
TTCGTACTGGTTAAAATCGCGTTGCAATGTTTTCGATATCTTCGTGCTTGTATTATTCCTGAACGGGTTCCAAATTTTTG
CTACAGACCCTTCAGCAAGGAAAGTGTCATGTTTCATTCAAATCCCGTTTTTTGACATGCGGTGACGTTTTAATTGTGCG
CCACAGCGGGTAAAGGCTTCAGATGACGGGGGCAGGCGATGAACCGGCTACCAAGAAGAGAGAAACGGTGGATTCCATGA
AGCTCGTCCTGAGCGAGAAGCTTTTTATTGGTACAGTGTGAGCCGCACACTTTGAAAGATTATCCTTGACGAGGAATTTT
GGTGAAATATTTCGCAAGCTTGACTAGCTAATTATATTCAAGTTGGAATCGTTGTAACATCTTCGATGCAAAGCCTATTT
TATTGATTTTTGGGTATGTTTACTTTACAGTTTCAATTGAATGCTGGGTTTTTCTAAATTTTATTTTATGATCCTCTAGA
GTCGACCTGCAGGCATGCAAGCTTGAGTATTCTATAGTGTCACCTAAATAGCTTGGCGTAATCATGGTCATAGCTGTTTC
CTGTGTGAAATTGTTATCCGCTCACAATTCCACACAACATACGAGCCGGAAGCATAAAGTGTAAAGCCTGGGGTGCCTAA
TGAGTGAGCTAACTCACATTAATTGCGTTGCGCTCACTGCCCGCTTTCCAGTCGGGAAACCTGTCGTGCCAGCTGCATTA
ATGAATCGGCCAACGCGAACCCCTTGCGGCCGCCCGGGCCGTCGACCAATTCTCATGTTTGACAGCTTATCATCGAATTT
CTGCCATTCATCCGCTATTATCACTTATTCAGGCGTAGCAACCAGGCGTTTAAGGGCACCAATAACTGCCTTAAAAAAAT
TACGCCCCGCCCTGCCACTCATCGCAGTACTGTTGTAATTCATTAAGCATTCTGCCGACATGGAAGCCATCACAAACGGC
ATGATGAACCTGAATCGCCAGCGGCATCAGCACCTTGTCGCCTTGCGTATAATATTTGCCCATGGTGAAAACGGGGGCGA
AGAAGTTGTCCATATTGGCCACGTTTAAATCAAAACTGGTGAAACTCACCCAGGGATTGGCTGAGACGAAAAACATATTC
TCAATAAACCCTTTAGGGAAATAGGCCAGGTTTTCACCGTAACACGCCACATCTTGCGAATATATGTGTAGAAACTGCCG
GAAATCGTCGTGGTATTCACTCCAGAGCGATGAAAACGTTTCAGTTTGCTCATGGAAAACGGTGTAACAAGGGTGAACAC
TATCCCATATCACCAGCTCACCGTCTTTCATTGCCATACGTAATTCCGGATGAGCATTCATCAGGCGGCAAGAATGTGAA
TAAAGGCCGGATAAAACTTGTGCTTATTTTTCTTTACGGTCTTTAAAAAGGCCGTAATATCCAGCTGAACGGTCTGGTTA
TAGGTACATTGAGCAACTGACTGAAATGCCTCAAAATGTTCTTTACGATGCCATTGGGATATATCAACGGTGGTATATCC
AGTGATTTTTTTCTCCATTTTAGCTTCCTTAGCTCCTGAAAATCTCGATAACTCAAAAAATACGCCCGGTAGTGATCTTA
TTTCATTATGGTGAAAGTTGGAACCTCTTACGTGCCGATCAACGTCTCATTTTCGCCAAAAGTTGGCCCAGGGCTTCCGG
TATCAACAGGGACACCAGGATTTATTTATTCTGCGAAGTGATCTTCCGTCACAGGTATTTATTCGCGATAAGCTCATGGA
GCGGCGTAACCGTCGCACAGGAAGGACAGAGAAAGCGCGGATCTGGGAAGTGACGGACAGAACGGTCAGGACCTGGATTG
GGGAGGCGGTTGCCGCCGCTGCTGCTGACGGTGTGACGTTCTCTGTTCCGGTCACACCACATACGTTCCGCCATTCCTAT
GCGATGCACATGCTGTATGCCGGTATACCGCTGAAAGTTCTGCAAAGCCTGATGGGACATAAGTCCATCAGTTCAACGGA
AGTCTACACGAAGGTTTTTGCGCTGGATGTGGCTGCCCGGCACCGGGTGCAGTTTGCGATGCCGGAGTCTGATGCGGTTG
CGATGCTGAAACAATTATCCTGAGAATAAATGCCTTGGCCTTTATATGGAAATGTGGAACTGAGTGGATATGCTGTTTTT
GTCTGTTAAACAGAGAAGCTGGCTGTTATCCACTGAGAAGCGAACGAAACAGTCGGGAAAATCTCCCATTATCGTAGAGA
TCCGCATTATTAATCTCAGGAGCCTGTGTAGCGTTTATAGGAAGTAGTGTTCTGTCATGATGCCTGCAAGCGGTAACGAA
AACGATTTGAATATGCCTTCAGGAACAATAGAAATCTTCGTGCGGTGTTACGTTGAAGTGGAGCGGATTATGTCAGCAAT
GGACAGAACAACCTAATGAACACAGAACCATGATGTGGTCTGTCCTTTTACAGCCAGTAGTGCTCGCCGCAGTCGAGCGA
CAGGGCGAAGCCCTCGAGTGAGCGAGGAAGCACCAGGGAACAGCACTTATATATTCTGCTTACACACGATGCCTGAAAAA
ACTTCCCTTGGGGTTATCCACTTATCCACGGGGATATTTTTATAATTATTTTTTTTATAGTTTTTAGATCTTCTTTTTTA
GAGCGCCTTGTAGGCCTTTATCCATGCTGGTTCTAGAGAAGGTGTTGTGACAAATTGCCCTTTCAGTGTGACAAATCACC
CTCAAATGACAGTCCTGTCTGTGACAAATTGCCCTTAACCCTGTGACAAATTGCCCTCAGAAGAAGCTGTTTTTTCACAA
AGTTATCCCTGCTTATTGACTCTTTTTTATTTAGTGTGACAATCTAAAAACTTGTCACACTTCACATGGATCTGTCATGG
CGGAAACAGCGGTTATCAATCACAAGAAACGTAAAAATAGCCCGCGAATCGTCCAGTCAAACGACCTCACTGAGGCGGCA
TATAGTCTCTCCCGGGATCAAAAACGTATGCTGTATCTGTTCGTTGACCAGATCAGAAAATCTGATGGCACCCTACAGGA
ACATGACGGTATCTGCGAGATCCATGTTGCTAAATATGCTGAAATATTCGGATTGACCTCTGCGGAAGCCAGTAAGGATA
TACGGCAGGCATTGAAGAGTTTCGCGGGGAAGGAAGTGGTTTTTTATCGCCCTGAAGAGGATGCCGGCGATGAAAAAGGC
TATGAATCTTTTCCTTGGTTTATCAAACGTGCGCACAGTCCATCCAGAGGGCTTTACAGTGTACATATCAACCCATATCT
CATTCCCTTCTTTATCGGGTTACAGAACCGGTTTACGCAGTTTCGGCTTAGTGAAACAAAAGAAATCACCAATCCGTATG
CCATGCGTTTATACGAATCCCTGTGTCAGTATCGTAAGCCGGATGGCTCAGGCATCGTCTCTCTGAAAATCGACTGGATC
ATAGAGCGTTACCAGCTGCCTCAAAGTTACCAGCGTATGCCTGACTTCCGCCGCCGCTTCCTGCAGGTCTGTGTTAATGA
GATCAACAGCAGAACTCCAATGCGCCTCTCATACATTGAGAAAAAGAAAGGCCGCCAGACGACTCATATCGTATTTTCCT
TCCGCGATATCACTTCCATGACGACAGGATAGTCTGAGGGTTATCTGTCACAGATTTGAGGGTGGTTCGTCACATTTGTT
CTGACCTACTGAGGGTAATTTGTCACAGTTTTGCTGTTTCCTTCAGCCTGCATGGATTTTCTCATACTTTTTGAACTGTA
ATTTTTAAGGAAGCCAAATTTGAGGGCAGTTTGTCACAGTTGATTTCCTTCTCTTTCCCTTCGTCATGTGACCTGATATC
GGGGGTTAGTTCGTCATCATTGATGAGGGTTGATTATCACAGTTTATTACTCTGAATTGGCTATCCGCGTGTGTACCTCT
ACCTGGAGTTTTTCCCACGGTGGATATTTCTTCTTGCGCTGAGCGTAAGAGCTATCTGACAGAACAGTTCTTCTTTGCTT
CCTCGCCAGTTCGCTCGCTATGCTCGGTTACACGGCTGCGGCGAGCGCTAGTGATAATAAGTGACTGAGGTATGTGCTCT
TCTTATCTCCTTTTGTAGTGTTGCTCTTATTTTAAACAACTTTGCGGTTTTTTGATGACTTTGCGATTTTGTTGTTGCTT
TGCAGTAAATTGCAAGATTTAATAAAAAAACGCAAAGCAATGATTAAAGGATGTTCAGAATGAAACTCATGGAAACACTT
AACCAGTGCATAAACGCTGGTCATGAAATGACGAAGGCTATCGCCATTGCACAGTTTAATGATGACAGCCCGGAAGCGAG
GAAAATAACCCGGCGCTGGAGAATAGGTGAAGCAGCGGATTTAGTTGGGGTTTCTTCTCAGGCTATCAGAGATGCCGAGA
AAGCAGGGCGACTACCGCACCCGGATATGGAAATTCGAGGACGGGTTGAGCAACGTGTTGGTTATACAATTGAACAAATT
AATCATATGCGTGATGTGTTTGGTACGCGATTGCGACGTGCTGAAGACGTATTTCCACCGGTGATCGGGGTTGCTGCCCA
TAAAGGTGGCGTTTACAAAACCTCAGTTTCTGTTCATCTTGCTCAGGATCTGGCTCTGAAGGGGCTACGTGTTTTGCTCG
TGGAAGGTAACGACCCCCAGGGAACAGCCTCAATGTATCACGGATGGGTACCAGATCTTCATATTCATGCAGAAGACACT
CTCCTGCCTTTCTATCTTGGGGAAAAGGACGATGTCACTTATGCAATAAAGCCCACTTGCTGGCCGGGGCTTGACATTAT
TCCTTCCTGTCTGGCTCTGCACCGTATTGAAACTGAGTTAATGGGCAAATTTGATGAAGGTAAACTGCCCACCGATCCAC
ACCTGATGCTCCGACTGGCCATTGAAACTGTTGCTCATGACTATGATGTCATAGTTATTGACAGCGCGCCTAACCTGGGT
ATCGGCACGATTAATGTCGTATGTGCTGCTGATGTGCTGATTGTTCCCACGCCTGCTGAGTTGTTTGACTACACCTCCGC
ACTGCAGTTTTTCGATATGCTTCGTGATCTGCTCAAGAACGTTGATCTTAAAGGGTTCGAGCCTGATGTACGTATTTTGC
TTACCAAATACAGCAATAGTAATGGCTCTCAGTCCCCGTGGATGGAGGAGCAAATTCGGGATGCCTGGGGAAGCATGGTT
CTAAAAAATGTTGTACGTGAAACGGATGAAGTTGGTAAAGGTCAGATCCGGATGAGAACTGTTTTTGAACAGGCCATTGA
TCAACGCTCTTCAACTGGTGCCTGGAGAAATGCTCTTTCTATTTGGGAACCTGTCTGCAATGAAATTTTCGATCGTCTGA
TTAAACCACGCTGGGAGATTAGATAATGAAGCGTGCGCCTGTTATTCCAAAACATACGCTCAATACTCAACCGGTTGAAG
ATACTTCGTTATCGACACCAGCTGCCCCGATGGTGGATTCGTTAATTGCGCGCGTAGGAGTAATGGCTCGCGGTAATGCC
ATTACTTTGCCTGTATGTGGTCGGGATGTGAAGTTTACTCTTGAAGTGCTCCGGGGTGATAGTGTTGAGAAGACCTCTCG
GGTATGGTCAGGTAATGAACGTGACCAGGAGCTGCTTACTGAGGACGCACTGGATGATCTCATCCCTTCTTTTCTACTGA
CTGGTCAACAGACACCGGCGTTCGGTCGAAGAGTATCTGGTGTCATAGAAATTGCCGATGGGAGTCGCCGTCGTAAAGCT
GCTGCACTTACCGAAAGTGATTATCGTGTTCTGGTTGGCGAGCTGGATGATGAGCAGATGGCTGCATTATCCAGATTGGG
TAACGATTATCGCCCAACAAGTGCTTATGAACGTGGTCAGCGTTATGCAAGCCGATTGCAGAATGAATTTGCTGGAAATA
TTTCTGCGCTGGCTGATGCGGAAAATATTTCACGTAAGATTATTACCCGCTGTATCAACACCGCCAAATTGCCTAAATCA
GTTGTTGCTCTTTTTTCTCACCCCGGTGAACTATCTGCCCGGTCAGGTGATGCACTTCAAAAAGCCTTTACAGATAAAGA
GGAATTACTTAAGCAGCAGGCATCTAACCTTCATGAGCAGAAAAAAGCTGGGGTGATATTTGAAGCTGAAGAAGTTATCA
CTCTTTTAACTTCTGTGCTTAAAACGTCATCTGCATCAAGAACTAGTTTAAGCTCACGACATCAGTTTGCTCCTGGAGCG
ACAGTATTGTATAAGGGCGATAAAATGGTGCTTAACCTGGACAGGTCTCGTGTTCCAACTGAGTGTATAGAGAAAATTGA
GGCCATTCTTAAGGAACTTGAAAAGCCAGCACCCTGATGCGACCACGTTTTAGTCTACGTTTATCTGTCTTTACTTAATG
TCCTTTGTTACAGGCCAGAAAGCATAACTGGCCTGAATATTCTCTCTGGGCCCACTGTTCCACTTGTATCGTCGGTCTGA
TAATCAGACTGGGACCACGGTCCCACTCGTATCGTCGGTCTGATTATTAGTCTGGGACCACGGTCCCACTCGTATCGTCG
GTCTGATTATTAGTCTGGGACCACGGTCCCACTCGTATCGTCGGTCTGATAATCAGACTGGGACCACGGTCCCACTCGTA
TCGTCGGTCTGATTATTAGTCTGGGACCATGGTCCCACTCGTATCGTCGGTCTGATTATTAGTCTGGGACCACGGTCCCA
CTCGTATCGTCGGTCTGATTATTAGTCTGGAACCACGGTCCCACTCGTATCGTCGGTCTGATTATTAGTCTGGGACCACG
GTCCCACTCGTATCGTCGGTCTGATTATTAGTCTGGGACCACGATCCCACTCGTGTTGTCGGTCTGATTATCGGTCTGGG
ACCACGGTCCCACTTGTATTGTCGATCAGACTATCAGCGTGAGACTACGATTCCATCAATGCCTGTCAAGGGCAAGTATT
GACATGTCGTCGTAACCTGTAGAACGGAGTAACCTCGGTGTGCGGTTGTATGCCTGCTGTGGATTGCTGCTGTGTCCTGC
TTATCCACAACATTTTGCGCACGGTTATGTGGACAAAATACCTGGTTACCCAGGCCGTGCCGGCACGTTAACCGGGCTGC
ATCCGATGCAAGTGTGTCGCTGTCGACGAGCTCGCGAGCTCGGACATGAGGTTGCCCCGTATTCAGTGTCGCTGATTTGT
ATTGTCTGAAGTTGTTTTTACGTTAAGTTGATGCAGATCAATTAATACGATACCTGCGTCATAATTGATTATTTGACGTG
GTTTGATGGCCTCCACGCACGTTGTGATATGTAGATGATAATCATTATCACTTTACGGGTCCTTTCCGGTGATCCGACAG
GTTACGGGGCGGCGACCTCGCGGGTTTTCGCTATTTATGAAAATTTTCCGGTTTAAGGCGTTTCCGTTCTTCTTCGTCAT
AACTTAATGTTTTTATTTAAAATACCCTCTGAAAAGAAAGGAAACGACAGGTGCTGAAAGCGAGCTTTTTGGCCTCTGTC
GTTTCCTTTCTCTGTTTTTGTCCGTGGAATGAACAATGGAAGTCCGAGCTCATCGCTAATAACTTCGTATAGCATACATT
ATACGAAGTTATATTCGATGCGGCCGCAAGGGGTTCGCGTCAGCGGGTGTTGGCGGGTGTCGGGGCTGGCTTAACTATGC
GGCATCAGAGCAGATTGTACTGAGAGTGCACCATATGCGGTGTGAAATACCGCACAGATGCGTAAGGAGAAAATACCGCA
TCAGGCGCCATTCGCCATTCAGGCTGCGCAACTGTTGGGAAGGGCGATCGGTGCGGGCCTCTTCGCTATTACGCCAGCTG
GCGAAAGGGGGATGTGCTGCAAGGCGATTAAGTTGGGTAACGCCAGGGTTTTCCCAGTCACGACGTTGTAAAACGACGGC
CAGTGAATTGTAATACGACTCACTATAGGGCGAATTCGAGCTCGGTACCCGGGGATCAATCATCCAAAAGGACCATCCGG
AGCATCCCGCAAGCTTTCATTCCAATACCGGAACGTTACATCAACCTTCCAACTCGAGACACTACGTGGACATCGCTACG
TGGACATCGCTACGTGAACAACGATGAGCTGCATTTGTTTCAAAGTCTGCATATTGTTACTGTGAGTCATTACGAGTCAA
TTTAATTTACTTTAATATAATTTAAATTTTATAACTGTGAATACGTGGTGCGAAAACAGTGAGCAGTGAATGTTAGGTAC
AATAGAGAAAATTTTAGATTGAATGAACTTCTCTTAATTAAAATTTGATTTGAAGGTGACAAGATTTCTCCATCATTTTT
CGTAAAATTAGACGTTTTGAAATCCACTCAAAAAATAGAATAATGAATCCGCAGGAACAGTCTAGTTCTATACCAGTCGT
ACCATCCACCATGACTCATCATGAATACATTCAGTTAGGTAAAGTGCCAGATTTTGTAAATAACCTTCCTGAATTCCATG
GACACGGATCTAGCCTTTCAAGATGGATTTTAGAAGTAGAAAATATTTTCAAAATTTATGAACGTCTTCCTCGTGATTCA
ATTGAATACCGCATTATCGTGGCAACAATCAGAAGGAAAATTAAAGGCGAAGCAGCTGATGTTTTGGATTCGAATTGTGC
TTCATCGGGTTGGAACCACAATTTTAATCGTTTTTCTATGAGAAGTGTAAATCCACAAAAAAAAAATGTTCAGGCATTAT
CATCCAGGTTACAATGTAATGCAACAAAATGCAAATAACAGGCCAGTTCCTATGGAAGTTGACCCTTTGTTTCAAGCAAA
TAAAAAACCACATTTTAACGCTAAACGCCCCCGAGCATCGTCTTCAATTAATAGACAAGCTTATGGTGTTGATGGAGATT
CAAGAAGTTTCAGCACCGCTGCTCCTCTTGAATATGTAGTGGATTCAAAACCGCTTGATGAGACATATTGCCGAACAGAC
AATCACGGTTATTTGTCGTATAAAGCTTCGGAAAACAATCAATCTACAGAGCTTATTTTTTTAGAATGGAACGCAAATTG
GTGAACCGATTCCTTCCATATATCAATTTGCCCACCGTAACGGGAGATTACCCTTTTTTGATTCATAGTGGATCGAATAT
CAGTTTTATTTCAAATAAACTTGCCTCGAGTTATAAATTATCTAAACCATACGAAGTGTCAAACTATAATATAAAATCTG
TTAGTGGAAGTTTTAACACTAAGTATGCAATAGATATTGCATTTTTTGCCCCAGAATGTGAGGAAACTTATCAGTTTTTA
ATTCATGATTTTGGTCCTTTCTTTGAAGGAATAATTGGCACAGACGTTCTAGAAAAAATAAAGGCTGATATTTCTTTTGA
AAATTGTGCAATGAAAATAACTACAGATGATGGAGAAAGATTTTCTATACCATATTTAAAATACCTTTTAAAGAGAACAA
TAGTATGGTTGATTTTCGTGTGAATGATCATAGGATTTCTTCCACTAAACAAAAAATTATGAAAATATTGCTCGATAATT
CATCAGTCTTTTACGAACCTAATTTAAAATTATCATGTGCTACAAATGTTGAATGTACCGTCAATACTACTGATGATATA
CCAGTACATCAACGCGTGTATCCTTATCCTGCCGCTTGCACAGAAGAGGTGAATATACAAATAAAAAAGCTTTTAGAAGA
TGGAATAATTAGACCGTAGAGATCCGGCTGGACATTCCCAGTTACAGGACATCCCAGGAAAAAAGAAATTCCGTAGGGTC
GTAGATTACATGAAATTAAATGAAAAAGACAATAAGCGAAAGGTATCCCATGCGTGAGATAACGTATGTTCTGGAGCAAT
TAAGAGGACAACAATATTTCTCTACTCTTGATTTAGCTTCTGGCTTTCATCAAATCAAGATGAAACCATCCGACATAGAA
AAAAACAGCATTTTCTATTAATAACGGAAAATATGAATTTACGCGAATGCCTTTTGGATTAAAGAACGCCCCGGCGATCT
TTCAAAGAGCCATTGATGACGTTTTAAGAAATTATATTGGCAAAATGTGCTACATTTACATGGATGATGTGATAGTATTT
GGAAAATCCTTGGAAGAACATTTGGGAAATTTGGACACGATTCTTAAAGCACTAAATGCAGCTAATTTAAAGGTTTAACT
GGATGAGTCAGAATTCTTACACAAAGAAGTTGAATTTCTAGGACACATTATAACGAGTAGTGGAATTAAACCCAACCCCC
AGAAAGTTGGAGCGATAAAGAAGTTTGTTGCTCCAACAACAATAAAAATGCTACGATAATTTTTAGGTCTAATGAATTAT
TATAGAAAGTTTGTGAAAGACTTTGCAAAAATAGCAAAGCCACTTACTAGTATATTAAGAGGAGAAAAAAATCCTAAGTC
TAACAAAAAAATCACATTGACGACCGAACAAGTTGAATGCTTTGAAAAACTGAAATTGGTTTTATCTTCTTCGGATATTT
TGATTTATCCTGATTAAAGTAAACCCTTTGTGCTAACAACCGATGCTTCAAACTATGCTATAGGAGCAGTATTGGCATAG
GTTGAAATTGGTACTGACAATCCCATACATTTCGCTTCTCGATCGTTAACAAAAACCGAAGAAGCATATTCCGCTTTCGA
AAAGGAAATGTTGGCTAAAATTTGGTCATTGAAAACCCTTAGGAACTATTTGTATGGAACTAAATTTAAGATAGTAACGG
ATCATCAGCCACTTACATTTACACTTTCACAGAAAAATACTAATGCAAAATTAAAGAGATGGAAATCTTATCTCAAAGAG
CACGATTATGAAACAATCTACAAACCAGGAAAAGTAAATGTCGTGGCCGACGCCTTAAGTAGAATTTGCTGCTCTATGAC
AGCAACCCAGCATTCGGCACCAGACTGTGGTTCGATATATATACCATCTACTGAAGGACCTCTAAATGCTTTTCGGCATC
AAGTCATAATAAAAGAAGGTAATCAAAACGTAGAAATTAAGAACCTCTTTTCGAATTTTAAGATAATAACAGTACATACT
AATGATATGACTGAAAGGAATTTATTAAATATTTTACAAACGCAAAGATACAAATAAGATTAATCAATTCTACTATTAAT
TAACTAATTCAGAATAATAACGCCCAAGTTATAATCAATAGGGATGGAACATCGCACTTGGAGGATAGCTTGCAGAAGGT
AAAAACAGCAGTAGATATTTTTGATAGTTTTTCAACGGAATTATATTCCATAAATATTCTAATTAACTTAAAATTCTTGT
CTGAAAAGGCGAACATACTAATTGATAGCATAACCCTAGCGAAATTAGGAATTACGAACCCAAGAGTACTTAGTAAAAAT
GAAACAAACGCAATAATAGCAGACATACAGCATAATAACATTGACGCGAATACTGCCATAGAGAGTCTATCGTATACCAT
ATCTATCTATCGTAATCTGACGGTTAGATACAATGATTACTATCGAGAAAATTAAACGCACGAAACGCCAACCGTTATCA
AAATCATAAGATCGTGACTTTCATAACACCGATCTGGTGTGTCGGCAATCGCATAATACGTACTGACTCGTATAGGTGAT
ATTAATTTACTGATGAATTTATACAAATCAGTAATCCACCAATGATCCTAATCGTGTGATTTTAAAGGCTATGTAATACT
ATGTATTGAATGTTTTGTTCTCTTTGGCAAAGCATGCCGTCGTCTTAAAATGATTACAGGAAATGTTCCGCATGTTCCGC
AGAGCTGCTACCTGGCCGACAATCAAAATTTGATTGTCTTACAATTCATCGAACATTCTTTTTATCGTAAAGAAAAGTCT
CTTCCTTAATTTGTCTGTGTCCTCCATGTCGACTTCCTTGCGTTGTTTCAGGTGGCATTGTCCCTAAACTTACCTTAACA
CATAAGATCGCCGGGGCAACTAGTCGATATACTTTTCGATCGATATACTTTTCCTGGAAAACAAGTAGCACGAATTAATT
CTAGAGCTACCGTTGATGTGTTTCCTGTACTTAAGGAATTCACTCTAAAATACTGGCCCCAAAAATTATAGTGATGGACG
GAGAAAAGTCTTTCAACTCCGGTGAAGTCGTATAATTTTTAAACACCTTTAATATCAAACATTTTGTAACTGCCACTGGT
AGAAGTGAAATGAATGGCACAGTCGAAAGATTTCACTATACGCTATTGGAATTGTATAGAATTTCAAAACCGAGAATCCG
CTTATGACTTCTATAAGATGTGATACAACTTTCCTTGTTCAAATATAACAATTCAGTACACTCTTGTACTAAATTTACCC
CTCTGGAAATAATTACTCCTTCAAGAAACAGTTCATCGATAATTGAAAAAGTAGCTGAAAATTTGAAACACAAGCAAGGA
ATTGATTTAAACCACTATAATAAAAATAAAAAAATAGAAATTCAAGATTCAGCGCAGGCATTTATGAAAACAAAACGTAG
ATTGAAACAAGTTAATCCCTATAAAAAAAATTAAAATAAAGAAAATTATTAGAATAACGGTTACTACAGAAAATGGAAAA
AGAATCTATAAAAAGATGGATGGATCCCCATAGCGATCGGTCAGCACGTAAAGCTAACAAAAATGGACTACGTACCCATT
GTAGCGTTCGACAGAGGTACAGCTAGAATAATTAAAGGAACTTATTAATTATTTATGTACACCATTTTAAAGTGTCAGAA
ATGCAAAACGAAATTAATTCACTGTTTACGGATTTTAAGAACGTTGAAGAGACTCAATTCCCGCCTATAATTACAGCACA
ATTTGAACACGTTACGGAAATGTTAAAATCCTTGATTCCAAGACGAAAGAAGTGCTGGGATACAGTAGGAACCGCCTGGA
AATTTATAGCTGGTAGTCCCAGACGCAAACGATTTAAGATTAATCAATTCTACTATTAATTAACTAATTCAGAATAATAA
CGCCCAAGTTGTAATCAATAGGGATTGAACATCGCACTTGGAGGATAGCTTGCAGAAAGTAAAAAACAGCAGTAGATATT
TTTTATAGTTTTTCAACGGAATTATATTCCCATAAACATTCTAATGAACTTAAAATTCTTATCTGAAAAGGCGAACATAC
TAATGGATAGCATAACCCTAGCGAAATTAGGAATTACGAACTCAAGATTACTTAGTAAAAATGAAAACAAACGCAATAAT
AGCAGACATACAGCATAATACCATTGACGCGAATACTGCCATAGAGAGTCTATCGTATACCACCACAAAAGTTGCTGTAA
GTCATGACGAATTAGTACTTATTATTAGCGTCCCGCAACTTAAGCGTAGAGTATTCAACAAGATACAAATTTTATCCGAC
AATTAACAATGGTAAAAGAATGTATATCCCTCATCCCTACTTCCTAACTATCACTTCCCAAACCTACATCGTCTCGACGC
TTAACAAAAAATGTATTAACCAGAAGAACTACGGCAAGATGACACCACATGCATAACGATGCTGTTACAACAGAGAAATG
CTAGCTGTGACTTCATCACCAATCCAACAGAAAAAGAGATATTCAACTTAGACCAGTCCCACATACTTATCAATTCGGTA
AAACTATTCACATTGGATACAAACTGCCTAGTAGAAAGAAGGAATCTCACTGGCTCTCTGCTAATCGAATATAACACATG
CAATATTTACGTCAATGTAAAACTGATTTCAGCCAACATGACAGAACTGTCTGGTTTTCCTACTAGTCTACCAATACATG
GAATACATGTTGCAGCCGTGAACAACGTGACAAACCTAAGCCTTGAACATCTACACATCCTACACAAAGACCTTCG
>lcl|ctg7180000000031 
TTTTGGGTCGAGGGACTATCTTATGTTCCAACGGCAGAAGCTTCGATCGTTACCGCAAAATAAGGATGAATCAGACCTAA
AATATGTGCGGCGTGTCTCAACAATTGTCAAGATGTGGTCGAGACTGTTGCAGACGTTTTACAAAACCATGCCAGGAATT
ACAAGACCCGCGAAATATGCAGAAAAGCTGCCCGTAAAGGTGACTCTTTACAAGAGCTAGTGGACAGTGTTCGTACAATC
GAAATCGAGCAACAAGCCGAGGAAATATACAACAAGAAGCACAACGTCGATGAAACTTCAATTGTATTGGCGGTGTTGCG
AACGCGACAAAATAAAATTGAGCTAAAATGACTGGCATGCAAGAGTTAGAGGTACAATTTTAAATACCTAAATATCTTTC
GTTTAGGATAAATTCTCACCGGAAAATATTATCTTAGGAAAACAACCTTAAGTCACAGAGAGGCCTCATACCGTGAGAAA
GACGAAATTATGGTAACATGTCAGGGTATGTCATAAAATATCTCGAAAAAGGGACAATATCCAGACATATGAAAACTATA
AATAAACTCAAGCCATATAATAAAAACGAAAGTGAAGAACATGGGCCGAAAAGGGTTGCATGCACACAACGCATACATTG
TCATTGCGCGATTAGTTTCACGAAAAAACGGCCAACGCGAAGATCAAGGCACGGTCGTAGGGCAGTGAAGGAAGGACCAA
CTTGACGAATAGAGTAAACGACGCGCAGGCAATAGGCAATAGGAAAATAAACATACGCACTTGAACCACAGATGCGCGAT
GCATTACCCGCGGTCATAAAACGATAGGGTAACAATTGCCAGATATTGTAACATTACAGACCTCCTACACTAGCCGACGT
CAGGCAGGGATCAAACGCATCGGCATACCGAGTTAGGATAAAGGAGATCGATGTAATGCTGTTTCATGTTCTTTTTCCCA
CAGAATTTTAGTATATAAGACAGGATTTTTGAGAATAAAAAGCGACTTGTAATCCAAACCTCAACGAAGAAGCTTGTGTT
TCATTGTTTGGGTATCCATTCAGAATCGGGAAAGTTTCACCTTTGCCTTCCCTCCGGAAATTGGTTACGCACTTTGGTGT
CTCCCCACTCCGTCGGAAGAATTAGGCGAAATCAAGCCAAGCAAGAACCACGGTTAGATACTTCTCCTAGTTATCCAGGA
AAAAAGGCTAATCGTCTGATCGAGCTACGGCATTCCCGTTGTCCACGCCGAGTTAGTGTAGTGCGAGTCCGCCGCTAAAA
ACTTCTCCTGGTTTTCCAGGAAAAAAGGTTAGCCGCCTGATTCAAGCAACTCTGACAAGGCCAGGAATCTGCGCGGAGAT
CTCCGAATCAATCACTCCTTCGCGTGGTCGGTTCAACAACGGTTCGTTATCGAACTAACAAATGGTGGCTCCAGAAAGAA
GTTGTTAATATCCGCGCGCGTTAACAACTCATTCGAGCGAACTTACGTTCGTGGTGTGCTGTCGCCAAAAGAACAGCCTC
TAACTGAACCCGCACCAAGCAGTGCTTCAAAAAGGTTCAGATTCAAATTCTGCGCTCGTGAAAAATAAAGTGAATTGCAG
CGAGTGAAACGGTTTACAATTAATACACGTAAGAACTACAGTGCTATAAGTGAACCGATCGAGTGCCGTTGCGATCATAT
CAATGTGCACAAGTGCAGAACAAAATCGGAGAGCATCAGTGAGTGCCAGTGCGTGATATAAGCTATATATAAGCAATAAA
CACGGCTCCGAATTAAGCCAAACCAAAGGGTAATAAAGTTCTTCCAAAAAGGTAGAACTAAACGAAGTACGTTATTTTAC
TATCCGAGAACAATAGTGTTACAATACGGCTCCGGAGTGAACGAAAAAAGTTCACATCCGAAACAAACTCGAAAGTAACT
TTAAATGTTTAGCGAAGAAGTCTATGCTTACGAAAGAAATCGTGTTTAACAATCAGTACGTGGACAACCGCGGAAAAATA
AGTTAACCGAGTGAATGACGTTTCGATCGTTTTAAAGTGCTCGCGTTTAAATAATTGAGGACATAAACACCAGTGCATGA
AAGAAACTTAGCAGCCGTTACTTATATATATATATATATATATATATATACATATATATATATATATATATATATATATA
TATATAGGTTTGTGTGTTCGCATGTTTCGGGCTAGTTGGTAATAGGTAACATGCGACGTAACAGAGACGAAAAGAAAGGA
ATCGAACACCCTCCGGGGCCCCAACTAACCGGTCAATGGATAAATCATCTGACCGATCCCGACCAGCAGCAAACGGTATC
GCCTTCTATTAAGCAAGCCGGGCACGTGTGTAAGATAGTAAAGTATTTGTTTCAATTGCTACCATCCATGAGATAAGCTA
GCTAAGATTACGCGAAAAAGAGCGACAGAGAAAAGGAAGCTAGCTATGCGCCGTTACTTCTTAAGGGCACCATCTGGAGA
CGTTTTCAATGCACCGAGCTTGGATGACTGCTTTCCCGCCTGGAGTGTGGTCCGCTTCGGCGGTGGAATACGACTCGGTG
GTGTGTTAGTTTTCTCACCCTTCGGTAGTGGGATTTTCGACACCGGTTTACCATCCGGTTGGTGGTTTGAGCTTCTGCTT
GCTGCCGGGTGGCGTCACGTTGAAGCTTTTTCGTCGCCGAACGTTGAGCGTACGGTTTTGTGGCGAGTGGTTTCGCAACC
GGACGATGGATGGGACTGCCGATGGAAGGTTTTGCCGGTGTTCTGCTGGTAATAATGGAGCCACCCTTTGGCACTACTGG
TTGCCGAACGCGGGAAACCTTCGTAACGGTTTCCACTACCGGTTTGGCGATTTTGGTCTGTTGCTCTTTCTTCACACTTT
TCACATCTTGGCTTTTTATGGGTTTAACCTAAAAATAAAAAAATTAATAAATTAATTAATAAATACAACCAGATAAATAC
TTCCGCGTGCGTGTGTGTGGGTGTAGTTTCTATAGAGTGAGTCTTGATTTTTAGAAGATTTCCCTGGTCTTCAACAATCT
TTTTTAGCCAAAAAAGCTGTGTCCTTACGATTCGAAAGAAATTATAGTATCGAAAAAAAGCTAAAAGTAAGTATTACAGT
AACATTAAGGAAAATAGGTTTAAAACACATGTAAGTCAAAGGTTTCTAAATTGAAAACAAACCAATTATAAGTGTGCAAA
AATTACACAAAAGCCTGACTTTTAATGAGGTAGATAACCCTTCTAATTTCGCATAAGTTCCTGAAATCTTTCTAACCTAT
CTTTCAACTATAGACGAGCAGAGACAGCCTCAATTTAGAAGGATTTACGAAAGGAAAGCAAAACATTTCAATCTGCAACT
AAAGGTGAGACTGTTCTGTTTCTACCGGATAGCTAAAAACTAGATGGAAACTACCAGAGAGGATTTCCAAACGGAAAATC
AACCACTTACAGGGTAAACCTCTCGACGCAATGAGCACTTTTGGAATGCCGGCCAAGCTTACCAGGCTTGTAAGTATGAC
AATGGCCAACATCACATGCCAGGTGAAGGTGGATGGAAAACTCTCAGGGCTCTTTGCTACCATCAGGAGAGATTTGCTTG
CGCCAGGGAGATGGGCTTGCCTGCCTTCACTTCTATCTGGCGCTAGAGAGAGCAATCGGAGGTGGAAGCTTCGGGAACCA
TCTTGTATAAGTCAGTCCAGATCCACCGACAACAACATCGAAATTGAGTTACGCGAGTTAACAACCTGCGTTGTCAACAC
AGCATTTTCTAGTGTTGTCAACCGCCACCGGCCCGATTGCACACGATCAGCAAACAGCGTCGATCAGCAAACCGTGTTGA
TCGTCTGACCCAGTTACCCAGTTAGTGATCGCCGAAACAGCAAAATAGTCATCAAGAATCGTCAATACCTTTCCCTTCCC
CATCCAATTCCCAATAACCAAGTTATATGTAAATCAAACTTAATAAACTCACTCCGATTTTGACCGCAGAACAATCAAGT
CTCGAGTCTCGAACAAGCAAGTCTGTGTCCGAACCCTATAGATTTAACTGGCGCCCGCCCGAATAGGGACCTCTACGTCT
AAAGTAAGGTGATAAGTATTTTGAAAAGAAAACTGTACAACGACGAATAGAGGCACTAGCTAATTCGTTTCTACACCGAC
CGAAACATAAGTGAGAAGCAGTACAAAAACTCTACACAAAGTTTAAAAGTGTCGTGTGAAACTAGCTATAAAACCAGCCG
ATATACATTCGTGATACAAAAGTTCAGGTGAAGTAATATTAAAATAAACCTGCACAAGCTACATGAAGAGTGAAAGTTCC
TGCACATCGTGACATCTCTCTCGATTGACGCCGAGGACCCGTAGTAGATCAATCATCCAAAAGGACCATCCGGAGCATCC
CGCAAGCTTTCATTCCAATACCGGAACGTTACATCAACCTTCCAACTCGAGACACTACGTGGACATCGCTACGTGGACAT
CGCTACGTGGACATCGCTACGTGAACAACGATGAGCTGCATTTGTTTCAAAGTCTGCATATTGTTACTGTGAGTCATTAC
GAGTCAATTTAATTTACTATAATATAATTTAAATTTTATAACTGTGAATACGTGGTGCGAAAACAGTGAGCAGTGAATGT
TAGGTACAATAGAGAAAAGTTTAGATTGAATGAACTTCTCTTAATTAAAATTTGATTTGAAGGTGACAAGATTTCTCCAT
CATTTTTCGTAAAATTAGACGTTTTGAAATCCACTCAAAAAATAGAATAATGAATCCGCAGGAACAGTCTAGTTCTATAC
CAGTCGTACCATCCACCATGACTCATCATGAATACATTCAGTTAGGTAAAGTGCCAGATTTTGTAAATAACCTTCCTGAA
TTCCATGGACACGGATCTAGCCTTTCAAGATGGATTTTAGAAGTGGAAAATATTTTCAAAATTTATGAACGTCTTCCTCG
TGATTCAATTGAATACCGCATTATCGTGGCAACAATCAGAATGAAAATTAAAGGCGAAGCAGCTGATGTTTTGGATTCGA
ATTGTGCTTCATCGGGTTGGAACCACAATTTTAATCGTTTTTCTATGAGAAGTGTAAATCCACAAGAAAAAATGTTTAGG
CATTATCATCCAGGTTACAATGTAATGCAACAAAATGCAAATAACAGGCCAGTTCCTATGGAAGTTGACCTTTCGTTTCA
AGCAAATAAAAAACCACATTTTAACGGTAAACGCCCCCGAGCATCGTCTTCAATTAATAGACAAGCTTATGGTGTTGATG
GAGATTCAAGAAGTTTCAGCACCGCTGCTCCTCTTGAATATGTAGTGGATTCAAAACCGCTTGATGAGACATATTGCCGA
ACAGACAATCACGATTATTTGTCGTATAAAGCTTCGGAAAACAATCAATCTACAGAGCTTATTTTTTTAGAATGGAACGC
AAATTGGTGAACCGATTCCTTCCATATATCAATTTACCCACCGTAACGGGAGATTACCCTTTTTTGATTCATAGTGGATC
GAATATCAGTTTTATTTCAAATAAACTTGCCTCGAGTTATAAATTATCTAAACCATACTAAGTGTCAAACTATAATATAA
AATCTGTTAGTGGAAGTTTTAACACTATGTATGCAATAGATATTGCATTTTTGCCCCAAAATGTGAGGAAGCTTATCAGT
TTTTAATTCATGATTTTGGTCCTTTCTTTGAAGGAATAATTGGTACAGTCGTTCTAGAAAAAATAAAGGCTGATATTTCT
TTTGAAAATTGTGCAATGAAAATAACTACTGATGATGGAGAAAGATTTTCTATACCATATTTAAAATACCTTTTAAAGAC
AACAATAGTATGGTTGATTTTTGTGTGAATGATCATAGGATTTCTTCCACTAAACAAAAAATTATGAAAATATTGCACGA
TAATTCATCAGTCTTTTACGAACCTAATTTAAAATTATCATGTGCTACAAATGTTGAATGTACCGTCAATACTACTGATG
ATATACCAGTACATCAACGCGTGTATCCTTATCCTGCCGCTTGCACAGAAGAGGTGAATATACAAATAAAAAAGCTTTTA
GAAGATGGAATAATTAGACCGTAGAGATCCGGCTGGACATCCCCAGTTACAGGACATCCCAGGAAAAAAGAAATTCCGTA
GGGTCGTAGATTACATGAAATTAAATTAAAAGACAATAAGCGAAAGGTATCCCATGCGTGAGATAGCGTATGTTCTGGAA
CAATTAAGAGGACACCAATATTTCTCTACTCTTGATTTAGCTTCTGGCTTTCATCAAATCAAGATGAAACCGTCCGACAT
AGAAAAAACAGCATTTTCTATTAATAACGGAAAATATGAATTTACGCGAATGCCTTTTGAGTTAAAGAACGCCCCGGCGA
TCTTTCAAAGAGCCATTAATGACGTTTTAAGAAATTATATTAGCAAAATGTGCTACATTTACATGGATGATGTGATAGTA
TTTGGAAAATCCTTGGAAGAACATTTGGGAAATTTGGACACGATTCTTAAAGCACTAAATGCAGCTAATTTAAAGGTTCA
ACTGGATGTGTCAGAATTCTTACACAAAGAAGTTGAATTTCTAGGACACATTATAACAAGTAGTGGAATTAAACCCACCC
CCAGAAAGTTGAAGCGATAAAGAAGTTTGTTGCTCCAACAACAATAAAAATGCTACGATAATTTTTAGGTCTAATGAATT
ATTATAGAAAGTTTGTGAAAGACTTTGCAAAAATAGCAAAGCCACTTACTAGTATATTAAGAGGAGAAAAAAATCCTAAG
TCTAACAAAAAATCACATTGACGACCGAACAAGTTGAATGCTTTGAAAAACTGAAATTTATCCTGATTATAGTAAACCCT
TTGTGCTAACAACCGATGCTTTGAACTATGCTATAGGAGCAGTATTGGCATAGGGTGAAATTGGTACTGACAATCCCATA
CATTTCGCTTCTCGATCGTTAACAAAAACCGAAGAGGCATATTCCGCTTTCGAAAAGGAAATGTTGGCTTTAATTTGGTC
ATTGAAAACCTTTAGGAACTATTTGTATGGAACTAAATTTAAGTAGTAACGGATCATCAGCCACTTACTTTTACACTTTC
ACAGAAAAATACTAATGCAAAATTAAAAAGATGGAAATCTTATCTCGAAGAGCACGATTATGAAACAATCTACAAGCCAG
GAAAAGCAAATGTCGTGGCCGACGCCTTAAGTAGGATTTGCTGCTCTATGACAGCAACCCAGCATTCGGCACCCGACTGT
GGTTCGATATATATCCCATCTACTGAAGGACCTCTGAATGCTTTTCGGCATCAAGTCATAATAAAAGAAGGCAATCAAAA
CGTAGAAATTAAGAACCTCTTTTCGAATTTTAACAGAATAACAAAACATACAATGATATGAAAGGAATTTATTAAATATT
TTACATAAGCATTTCGATGCCTCAAAACTGAACGGATTATACACATCACAAAATATAATGGGAAAAGTTCAAGAAACGCA
CAAAAATTATTATGGACGAAATATGTTAAAAATTCAATTCACTCAAAAAATGTTAGAGGATATTGAATCACCTTCACATC
AAATGGATATAGTTAGTAAAGAACATAATAGAGCCCACAGAGGATTAGAGGAAAATAAACAACAGATTTGGCGGAGGTAT
TATTTCCCCAAAATGACTGGTTTGATAAAAGGATTCATAAAAAAATTCTGTATCTGTAACGAATGAAAATTTGACAGGAA
ACCGAACATCCAACCGTTGCAAATCACACCTTTACCAGAAAGACCTTTTGAAATTTTACACATCGATATACTTTTCCTGG
AAAAGCATTACTTTCTTACGTGTGTCGATAAGTTTTCAAAATTTGTACAAGTAGCACGAATTAATTCTAGAGCTACCGTA
GATGTGTTTCCTGTACTTAAGGAATTCACTCTAAAATACAGGCCCCCAGAAATTATAGTGATGGACGGAGAAAAGTCTGT
GTACAATTTTTTAACACCTTCAATATCAAACATTTTGTAACTGCCACTGGCAGAAGTGAAATGAATGGCACAGTCGAAAG
ATTTCACTCTACGCTATTGGAATTATTATATTATTTCTTAAACCGAGAATCCGCTTATGACTCCTATAGATTTGATACAA
CTTTCCTTGTTCAAGTATAACAATTCAGTACACTCTTGTACTAAATTTACCCCTCTGGAAATAATTACTCCTTCAAGAAA
CAATTCATCGATAATTGAAAAAGGAGCTGAAAATTTGAAACAAAAGCAAGGAATTGATTTAAACCACTATAATAGAAATA
AAAAGTAATAGAAATTTATGATTCAGCACAAGCATTTATGAAAACAAAACGTAGATTGAAACAAGTTAATCCCTATAAAA
AATTTAAAATAAAGAAAATTAATAGAAGTACGGTTACTACAGAAAATGGACAGAGAATCCATAAAAAAGATGGATGGATC
CCCATAGCGATCGGTCAGCACGTAAAGCTGACAAAAATGGACTACGTGCCCATTATAGCGTTCGACAGAGGTACAGCTAG
AATAATTAAAGGAACTTATTAATTATTATATACACCATTTTTAAGTGTCAGAAATGCAAAACGAAATTAATTCACTGTTT
ACGTATTTTAAGAACGTTGAAGAGACTCAATTCCGCCAATAATTACAGCACAATTTGAACACGTTACGGAAATGTTAAAA
TCCTTGATTCCAAGACGAAAGAAGTGCTGGGATACAGTAGGAACCGTCTGGAAATTTATAGCTGGTAGTCCAGACGCAAA
CGATTTAAGATTAATCAATTCTACTATTAATTAACTAATTCAGAATAATAACGCCCAAGTTGTAATCAATAGGGATTGAA
CATCGCACTTGGAGGATAGCTTGCAGAAAGTAAAAACAGCAGTAGATATTTTTTATAGTTTTTCAACGGAATTATATTCC
ATTATCATTCTAATGAACTTAAAATTCTTATCTGAAAAGGCGAACATGCTAATTGATAGCATAACCCTAGCGAAATTAGG
AATTACGAACTCAAGAGTACTTAGTAAAAATGAAACAAACGCAATAATAGCAGACATACAGCATAATAACATTGACGCGA
ATACTGCCATAGAGAGTCTATCGTATACCACCACAAAAGTTGCTGTAAGTCATGACGAATTAGTACTTATTATTAGCGTC
CCGCAACTTAAGCGTAGAGTATTCAACAAGATACAAATTTATCCGACAATTAACAATGGTAAAAGAATGTATATCCCTCA
TCCCTACTTCCTTACTATCACTTCCAAAGCTACATCGTCTCGACGCTTAACAAAAAGATGTATTAACCAGAAGAACTACG
GCAAGATGACACCACATGCATAACGATGCTGTTACAACAGAGAAATGCTAGCTGTGACTTCATCACCAATCCAACAGAAA
AAGAGATATACAACTTAGACCAGTCCCACATACTTATCAATTCGGTAAAACTATTCACATTGGATACAAAACTGCGGAGT
AGAAAGAAGGAATCTCACTGGCTCTCTGCTAATCGAATATAACACATGCAATATTTACGTCAATGTAAAACTGATTTCAG
CCAACATGACAGAACTGTCTGGTTTCCTACTAGTCTACCAATACATGGAATACATGTTGCAGCCGTGAACAACGTGACAA
ACCTAAGCCTTGAACATCTACACATCCTACACAAAGACCTTCGGAAGGAAATGCAGAATATTCAGTTGGAAAGTAATAGT
ATCACATGGACTTGGCAACGGTTATTGGGCAGTTCTTTCATCACTCCAATAATGGTCATCATAATTGGCGTCGTATTTCT
GTGCATAAAACGCCGCAACACCATCAACGTAGAAGTAATCACAACACCTGATGACAAACCGCAATGTATTCCAGAACCTA
AAGGTTATCAACCAACTGACCCAAATCCAGAACCGAAGAGTTACCAACCACTAACATACCTTCACGTTTTTCGCACGGAG
TCTCAAATTTAAAGAGGGAGAAGTTAACAACCTGCGTTGTCCACACAGCATTTTCTAGTGTTGTCAACCGCCGCTGCGTC
GATCAGCAAACCGTGTTGATCATCTGACCCAGTTAACCCAGTTAGTGATCGCCGAAACAGCAAAATAGTCATCAAGAATC
GTCAATACCTTTCCCTTCCCCATCCAATTCCCAATAACCAAGTTATATGTAAATCAAACTTAATAAACTCACTCCGATTT
TGACCGCAGAACAATCAAGTCTCGAGTCTCGAACAAGCAAGTCTGTGTCCGAACCCTATAGATTTAACTGGCGCCCGCCC
GAATAGGGACCTCTACGTCTAAAGTAAGGTGATAAGTATTTTGAAAAAAAACTGTACAACGACGAATAGAGGCACTAGCT
AATTCGTTTCTACACCGACCGAAACATAAGTGAGAAGCAGTACAAAAACTCTACACAAAGTTTAAAAGTGTCGTGTGAAA
CTAGCTATAAAACCAACCGATATACATGCGTGATACAAAAGTTCAGGTGAAGTAATATTAAAATAAACCTGCACAAGCTA
CATGAAGAGTGAAAGTTCCTGCACATCGTGACATCTCTCTCGATTGACGCCGAGGACCCGTAGTAGATCAATCATCCAAA
AGGACCATCTGGAGCATCCCGCAAGCTTTCATTCCAATACTGGAACGTTACATCAACCTTCCAACTCGAGACTGCATATT
GTTTACTGTGAGTCATTACGAGTCAATTTAATTTACTATAATATAATTTAAATTTTATAACTGTGAATACGTGGTGCGAA
AACAGTGAGCAGTGAATGTTAGGTACAATAGAGAAAATTTTAGATGAATGAAACTTCTCTTAAGTAAAATTTGATTGAAG
GTGACAAGATTCTCCATCATTTTTCGTAAAATTAGACGTTTTGAAATCCACTCAAAAAATAGAATAATGAATCCGCAGGA
ACAGTCTAGTTTCTTATACCAGTCGTACCATCCACCATGACTCATCATGAATACATTCAGTTAGGTAAAGTGCCAGATTT
TGTAAATAACCTTCCTGAATTCCATGGACACGGATCTAGCCTTTCAAGATGGATTTTAGAAGTGGAAAATATTTTCAAAA
TTTATGAACGTCTCCTCCGTGATTCAATTAAATACCGCATTATCGTGGCAAACAATCAGAAGGAAAATTAAAGGCGAAGC
AGCTGATGTTTTGGATTCGAATTGTGCTTCATCGCGGCTGGAACCACAATTTTAATCGTTTTTCTATGAGAAGTGTAAAT
CCACAATAAAAAATGTTTAGGCATTATCATCCAGGTTACAATGTAATGCAACAAAATTGCAAATAACAGGCCAGTTCCTA
TGGAAGTTGACCCTTCGTTTCAAGCAAATAAAAAACCACATTTTAACGCTAAACGCCCCCGAGCATCGTCTTCAATTAAT
AGACAAGCTTATGGTGTTGATGGAGATTCAAGAAGTTTCAGCACCGCTGCTCCTCTTGAATATGTAGTGGATTCAAAACC
GCTTGATGAGACATATTGCCGAACAGACAATCACGATTATTTGTCGTATAAAGCTTCGGAAACAATCAATCTACAGAGCT
TATTTTTTTAGAATGGAACGCAAATTGGTGAACCGATTCCTTCCATATATCAATTTACCCACCGTAACGGGAGATTACCC
TTTTTTTGATTCATAGTGGATCGAATATCAGTTTTATTTCAAATAAACTTTGCCTCGAGTTATAAATTATCTAAACCATA
CTAAGTGTCAAACTATAATATAAAATCTGTTAGTGGAAGTTTTTAACACTATGTATTGCAAATAGATATTGCATTTTTGC
CCCAAAATGTGAGGGAAGCTTATCAGTTTTAAATTCACATGATTTTGGTCCTTTCTTTGAAGGAATAATTGGCACAGGCG
TTCTAGAAAAAATAAAGGGCTGATATTCTTTTTGAAAATTGTTTAAATGAAAATAACTACAGATGATGAAGAAAGATTTT
CTATACCATATTTAAAATACCTTTTAAAGGAGAACAATAATATGGTTGATTTTCGTGTGAATGATCATTGGATTTCTTCC
ACTAAACAAAAAATTATGAAAATATTGCACGATAATTCATCAGTTCTTTTACGAACCTAATTTAAAAATTATCATGTGCT
ACAAATGATGGATGGATCCCCATAGCGATCGGTCAGCACGTAAAGCTAACAAAATGGGACTACGTTCCCATTGTAGCGTT
CGACAGAGGTACAGCTAGAATAATTAAAGGAACTTATTAATTATTATGTACACCATTTTAAATTGTCAGAAATGCAAAAC
GAAATTAATTCACTGTTTACGGATTTAAGAACGTTGAAGAGACTCAATTCCCGCCTATAATTACAGCACAATTTGAACAC
GTTACGGAAAT
>lcl|ctg7180000000025 
CCACGGTCCCACTTGTATTGTCGATCAGACTATCAGCGTGAGACTACGATTCCATCAATGCCTGTCAAGGGCAAGTATTG
ACATGTCGTCGTAACCTGTAGAACGGAGTAACCTCGGTGTGCGGTTGTATGCCTGCTGTGGATTGCTGCTGTGTCCTGCT
TATCCACAACATTTTGCGCACGGTTATGTGGACAAAATACCTGGTTACCCAGGCCGTGCCGGCACGTTAACCGGGCTGCA
TCCGATGCAAGTGTGTCGCTGTCGACGAGCTCGCGAGCTCGGACATGAGGTTGCCCGTATTCAGTGTCGCTGATTTGTAT
TGTCTGAAGTTGTTTTTACGTTAAGTTGATGCAGATCAATTAATACGATACCTGCGTCATAATTGATTATTTGACGTGGT
TTGATGGCCTCCACGCACGTTGTGATATGTAGATGATAATCATTATCACTTTACGGGTCCTTTCCGGTGATCCGACAGGT
TACGGGGCGGCGACCTCGCGGGTTTTCGCTATTTATGAAAATTTTCCGGTTTAAGGCGTTTCCGTTCTTCTTCGTCATAA
CTTAATGTTTTTATTTAAAATACCCTCTGAAAAGAAAGGAAACGACAGGTGCTGAAAGCGAGCTTTTTGGCCTCTGTCGT
TTCCTTTCTCTGTTTTTGTCCGTGGAATGAACAATGGAAGTCCGAGCTCATCGCTAATAACTTCGTATAGCATACATTAT
ACGAAGTTATATTCGATGCGGCCGCAAGGGGTTCGCGTCAGCGGGTGTTGGCGGGTGTCGGGGCTGGCTTAACTATGCGG
CATCAGAGCAGATTGTACTGAGAGTGCACCATATGCGGTGTGAAATACCGCACAGATGCGTAAGGAGAAAATACCGCATC
AGGCGCCATTCGCCATTCAGGCTGCGCAACTGTTGGGAAGGGCGATCGGTGCGGGCCTCTTCGCTATTACGCCAGCTGGC
GAAAGGGGGATGTGCTGCAAGGCGATTAAGTTGGGTAACGCCAGGGTTTTCCCAGTCACGACGTTGTAAAACGACGGCCA
GTGAATTGTAATACGACTCACTATAGGGCGAATTCGAGCTCGGTACCCGGGGATCAATCATCCAAAAGGACCATCCGGAG
CATCCCGCAAGCTTTCATTCCAATACCGGAACGTTACATCAACCTTCCAACTCGAGACACTACGTGGACATCGCTACGTG
GACATCGCTACGTGAACAACGATGAGCTGCATTTGTTTCAAAGTCTGCATATTGTTACTGTGAGTCATTACGAGTCAATT
TAATTTACTTTAATATAATTTAAATTTTATAACTGTGAATACGTGGTGCGAAAACAGTGAGCAGTGAATGTTAGGTACAA
TAGAGAAAATTTTAGATTGAATGAACTTCTCTTAATTAAAATTTGATTTGAAGGTGACAAGATTTCTCCATCATTTTTCG
TAAAATTAGACGTTTTGAAATCCACTCAAAAAATAGAATAATGAATCCGCAGGAACAGTCTAGTTCTATACCAGTCGTAC
CATCCACCATGACTCATCATGAATACATTCAGTTAGGTAAAGTGCCAGATTTTGTAAATAACCTTCCTGAATTCCATGGA
CACGGATCTAGCCTTTCAAGATGGATTTTAGAAGTAGAAAATATTTTCAAAATTTATGAACGTCTTCCTCGTGATTCAAT
TGAATACCGCATTATCGTGGCAACAATCAGAAGGAAAATTAAAGGCGAAGCAGCTGATGTTTTGGATTCGAATTGTGCTT
CATCGGGTTGGAACCACAATTTTAATCGTTTTTCTATGAGAAGTGTAAATCCACAAAAAAAAAATGTTCAGGCATTATCA
TCCAGGTTACAATGTAATGCAACAAAATGCAAATAACAGGCCAGTTCCTATGGAAGTTGACCCTTTGTTTCAAGCAAATA
AAAAACCACATTTTAACGCTAAACGCCCCCGAGCATCGTCTTCAATTAATAGACAAGCTTATGGTGTTGATGGAGATTCA
AGAAGTTTCAGCACCGCTGCTCCTCTTGAATATGTAGTGGATTCAAAACCGCTTGATGAGACATATTGCCGAACAGACAA
TCACGGTTATTTGTCGTATAAAGCTTCGGAAAACAATCAATCTACAGAGCTTATTTTTTTAGAATGGAACGCAAATTGGT
GAACCGATTCCTTCCATATATCAATTTGCCCACCGTAACGGGAGATTACCCTTTTTTGATTCATAGTGGATCGAATATCA
GTTTTATTTCAAATAAACTTGCCTCGAGTTATAAATTATCTAAACCATACGAAGTGTCAAACTATAATATAAAATCTGTT
AGTGGAAGTTTTAACACTAAGTATGCAATAGATATTGCATTTTTTGCCCCAGAATGTGAGGAAACTTATCAGTTTTTAAT
TCATGATTTTGGTCCTTTCTTTGAAGGAATAATTGGCACAGACGTTCTAGAAAAAATAAAGGCTGATATTTCTTTTGAAA
ATTGTGCAATGAAAATAACTACAGATGATGGAGAAAGATTTTCTATACCATATTTAAAATACCTTTTAAAGAGAACAATA
GTATGGTTGATTTTCGTGTGAATGATCATAGGATTTCTTCCACTAAACAAAAAATTATGAAAATATTGCTCGATAATTCA
TCAGTCTTTTACGAACCTAATTTAAAATTATCATGTGCTACAAATGTTGAATGTACCGTCAATACTACTGATGATATACC
AGTACATCAACGCGTGTATCCTTATCCTGCCGCTTGCACAGAAGAGGTGAATATACAAATAAAAAAGCTTTTAGAAGATG
GAATAATTAGACCGTAGAGATCCGGCTGGACATTCCCAGTTACAGGACATCCCAGGAAAAAAGAAATTCCGTAGGGTCGT
AGATTACATGAAATTAAATGAAAAGACAATAAGCGAAAGGTATCCCATGCGTGAGATAACGTATGTTCTGGAGCAATTAA
GAGGACAACAATATTTCTCTACTCTTGATTTAGCTTCTGGCTTTCATCAAATCAAGATGAAACCATCCGACATAGAAAAA
AACAGCATTTTCTATTAATAACGGAAAATATGAATTTACGCGAATGCCTTTTGGATTAAAGAACGCCCCGGCGATCTTTC
AAAGAGCCATTGATGACGTTTTAAGAAATTATATTGGCAAAATGTGCTACATTTACATGGATGATGTGATAGTATTTGGA
AAATCCTTGGAAGAACATTTGGGAAATTTGGACACGATTCTTAAAGCACTAAATGCAGCTAATTTAAAGGTTTAACTGGA
TGAGTCAGAATTCTTACACAAAGAAGTTGAATTTCTAGGACACATTATAACGAGTAGTGGAATTAAACCCAACCCCCAGA
AAGTTGGAGCGATAAAGAAGTTTGTTGCTCCAACAACAATAAAAATGCTACGATAATTTTTAGGTCTAATGAATTATTAT
AGAAAGTTTGTGAAAGACTTTGCAAAAATAGCAAAGCCACTTACTAGTATATTAAGAGGAGAAAAAAATCCTAAGTCTAA
CAAAAAAATCACATTGACGACCGAACAAGTTGAATGCTTTGAAAAACTGAAATTGGTTTTATCTTCTTCGGATATTTTGA
TTTATCCTGATTAAAGTAAACCCTTTGTGCTAACAACCGATGCTTCAAACTATGCTATAGGAGCAGTATTGGCATAGGTT
GAAATTGGTACTGACAATCCCATACATTTCGCTTCTCGATCGTTAACAAAAACCGAAGAAGCATATTCCGCTTTCGAAAA
GGAAATGTTGGCTAAAATTTGGTCATTGAAAACCCTTAGGAACTATTTGTATGGAACTAAATTTAAGATAGTAACGGATC
ATCAGCCACTTACATTTACACTTTCACAGAAAAATACTAATGCAAAATTAAAGAGATGGAAATCTTATCTCAAAGAGCAC
GATTATGAAACAATCTACAAACCAGGAAAAGTAAATGTCGTGGCCGACGCCTTAAGTAGAATTTGCTGCTCTATGACAGC
AACCCAGCATTCGGCACCAGACTGTGGTTCGATATATATACCATCTACTGAAGGACCTCTAAATGCTTTTCGGCATCAAG
TCATAATAAAAGAAGGTAATCAAAACGTAGAAATTAAGAACCTCTTTTCGAATTTTAAGATAATAACAGTACATACTAAT
GATATGACTGAAAGGAATTTATTAAATATTTTACAAACGCAAAGATACAAATAAGATTAATCAATTCTACTATTAATTAA
CTAATTCAGAATAATAACGCCCAAGTTATAATCAATAGGGATGGAACATCGCACTTGGAGGATAGCTTGCAGAAGGTAAA
AACAGCAGTAGATATTTTTGATAGTTTTTCAACGGAATTATATTCCATAAATATTCTAATTAACTTAAAATTCTTGTCTG
AAAAGGCGAACATACTAATTGATAGCATAACCCTAGCGAAATTAGGAATTACGAACCCAAGAGTACTTAGTAAAAATGAA
ACAAACGCAATAATAGCAGACATACAGCATAATAACATTGACGCGAATACTGCCATAGAGAGTCTATCGTATACCATATC
TATCTATCGTAATCTGACGGTTAGATACAATGATTACTATCGAGAAAATTAAACGCACGAAACGCCAACCGTTATCAAAA
TCATAAGATCGTGACTTTCATAACACCGATCTGGTGTGTCGGCAATCGCATAATACGTACTGACTCGTATAGGTGATATT
AATTTACTGATGAATTTATACAAATCAGTAATCCACCAATGATCCTAATCGTGTGATTTTAAAGGCTATGTAATACTATG
TATTGAATGTTTTGTTCTCTTTGGCAAAGCATGCCGTCGTCTTAAAATGATTACAGGAAATGTTCCGCATGTTCCGCAGA
GCTGCTACCTGGCCGACAATCAAAATTTGATTGTCTTACAATTCATCGAACATTCTTTTTATCGTAAAGAAAAGTCTCTT
CCTTAATTTGTCTGTGTCTCCATGTCGACTTCCTTGCGTTGTTTCAGGTGGCATTGTCCCTAAACTTACCCTTAACACAT
AAGATCGCCGGGGCAACTAGTCGATATACTTTTCGATCGATATACTTTTCCTGGAAAACAAGTAGCACGAATTAATTCTA
GAGCTACCGTTGATGTGTTTCCTGTACTTAAGGAATTCACTCTAAAATACTGGCCCCCAAAAATTATAGTGATGGACGGA
GAAAAGTCTTTCAACTCCGGTGAAGTCGTATAATTTTTAAACACCTTTAATATCAAACATTTTGTAACTGCCACTGGTAG
AAGTGAAATGAATGGCACAGTCGAAAGATTTCACTATACGCTATTGGAATTGTATAGAATTTCAAAAACCGAGAATCCGC
TTATGACTTCTATAGATGTGATACAACTTTCCTTGTTCAAATATAACAATTCAGTACACTCTTGTACTAAATTTACCCCT
CTGGAAATAATTACTCCTTCAAGAAACAGTTCATCGATAATTGAAAAAGTAGCTGAAAATTTGAAACACAAGCAAGGAAT
TGATTTAAACCACTATAATAAAAATAAAAAAATAGAAATTCAAGATTCAGCGCAGGCATTTATGAAAACAAAACGTAGAT
TGAAACAAGTTAATCCCTATAAAAAAAATTAAAATAAAGAAAATTATTAGAATAACGGTTACTACAGAAAATGGAAAAAG
AATCTATAAAAAGATGGATGGATCCCCATAGCGATCGGTCAGCACGTAAAGCTAACAAAAATGGACTACGTACCCATTGT
AGCGTTCGACAGAGGTACAGCTAGAATAATTAAAGGAACTTATTAATTATTATGTACACCATTTTAAAGTGTCAGAAATG
CAAAACGAAATTAATTCACTGTTTACGGATTTTAAGAACGTTGAAGAGACTCAATTCCCGCCTATAATTACAGCACAATT
TGAACACGTTACGGAAATGTTAAAATCCTTGATTCCAAGACGAAAGAAGTGCTGGGATACAGTAGGAACCGCCTGGAAAT
TTATAGCTGGTAGTCCAGACGCAAACGATTTAAGATTAATCAATTCTACTATTAATTAACTAATTCAGAATAATAACGCC
CAAGTTGTAATCAATAGGGATTGAACATCGCACTTGGAGGATAGCTTGCAGAAAGTAAAAACAGCAGTAGATATTTTTTA
TAGTTTTTCAACGGAATTATATTCCATAAACATTCTAATGAACTTAAAATTCTTATCTGAAAAGGCGAACATACTAATGG
ATAGCATAACCCTAGCGAAATTAGGAATTACGAACTCAAGATTACTTAGTAAAAATGAAACAAACGCAATAATAGCAGAC
ATACAGCATAATACCATTGACGCGAATACTGCCATAGAGAGTCTATCGTATACCACCACAAAAGTTGCTGTAAGTCATGA
CGAATTAGTACTTATTATTAGCGTCCCGCAACTTAAGCGTAGAGTATTCAACAAGATACAAATTTATCCGACAATTAACA
ATGGTAAAAGAATGTATATCCCTCATCCCTACTTCCTAACTATCACTTCCCAAACCTACATCGTCTCGACGCTTAACAAA
AATATGTATTAACCAGAAGAACTACGGCAAGATGACACCACATGCATAACGATGCTGTTACAACAGAGAAATGCTAGCTG
TGACTTCATCACCAATCCAACAGAAAAAGAGATATTCAACTTAGACCAGTCCCACATACTTATCAATTCGGTAAAACTAT
TCACATTGGATACAAACTGCCTAGTAGAAAGAAGGAATCTCACTGGCTCTCTGCTAATCGAATATAACACATGCAATATT
TACGTCAATGTAAAACTGATTTCAGCCAACATGACAGAACTGTCTGGTTTTCCTACTAGTCTACCAATACATGGAATACA
TGTTGCAGCCGTGAACAACGTGACAAACCTAAGCCTTGAACATCTACACATCCTACACAAAGACCTTCGGAAGGAAATGC
AGAATATTCAGTTGGAAAGTAATAGTATCACATGGACTTGGCAACGGTTATTGGGCAGTTCTTTCATCACTCCAATAATG
GTCATCATAATTGGCGTCGTATTTCTGTGCATAAAACGCCGCAACACCATCAACGTAGAAGTCATCACAACACCTGATGA
CAAACCGCAATGTATTCCAGAACCTAAAGGTTATCAACCAACTGACCCAAATCCAGAACCGAAGAGTTACCAACCACTAA
CATACCTTCACATTTTTCGCACGGAGTCTCAAATTTAAAGAGGGAGAAGTTAACAACCTGCGTTGTCAACACAGAATTTT
CTAGTGTTGTCAACCGCCACCGGCCCGAATGCACACGATCAGCAAACAGCGTCGATCAGCAAACCGTGTTGATCGTCTGA
CCCAGTTACCCAGTTAGTGATCGCCGAAACAGCAAAATAGTCATCAAGAATCGTCAATACCTTTCCCTTCCCCATCCAAT
TCCCAATAACCAACTTATATGTAAATCAAACTTAATAAACTCACTCCGATTTTGACCGCAGAACAAGCAAGTCTCGATTT
TCTTCGTCTGTGTCCGAACCCTATAGATTTAACTGGCGCCCGCCCGAATAGGGACCTCTACGTCTAAAGTAAGGTGATAA
GTATTTTGAAAAGAAAACTGTACAACGACGAATAGAGGCACTAGCTAATTCGTTTCTACACCGACCGAAACATAAGTGAG
AATTAGTACAAAAACTCTACACAAAGTTTAAAAGTGTCGTGTGAAACTAGCTATAAACCCAACCGATATACATTCGTGAT
ACAAAAGTTCAGGTGAAGTAATATTAAAATAAACCTGCACAAGCTACATGAAGAGTGAAAGTTCCTGCACATCGTGACAT
CTCTCTCGATTGACGCCGAGGACCCGTAGTAGATCAATCATCCAAAAGGACCATCCGGAGCATCCCGCAAGCTTTCATTC
CAATACCGGAACGTTACATCAACCTTTCAACTCGAGACACTACGTGGACATCGCTTTGTGGACATCGCTACGTGAACAAC
GATGAGCTGCAATTGTTTCAAAGTCTGCATATTGTTACTGTGAGTCATTACGAGTCAATTTAATTTACTATAATATTATT
TAAATTTTATAACTGTGAATACGTGGTGCGAAAACAGTGAGCAGTGAATGTTAGGTACAATAGAGAAAAGTTTAGATTGA
ATGAACTTCTCTTAATTAAAATTTGATTTGAAGGTGACAAGATTTCTCCATCATTTTTTGTAAAATTAGACGTTTTGAAA
TCCACTCAAAAAATAGAATAATGAATCCGCAGGAACAGTCTAGTTCTATACCAGTCGTACCATCCACCATGACTCATCAT
GAATACATTCAGTTAGGTAAAGTGCCAGATTTTGTAAATAACCTTCCTGAATTCCATGGACACGGATCTAGCCTTTCAAG
ATGGATTTTAGAAGTGGAAAATATTTTCAAAATTTATGAACGTCTTCCTCGTGATTCAATTGAATACCGCATTATCGTGG
CAACAATCAGAAGGAAAATTAAAGGCGAAGCAGCTGATGTTTTGGATTCGAATTGTGCTTCATCGGGTTGTACCCACAAT
TTTAATCGTTTTTCTATGAGAAGTGTAAATCCGCAAGAAAAAATGTTCAGGCATTATCATCCAGGTTACAATGTAATGCA
ACAAAATGCAAATAACAAGCCAGTTCCTATGGAAGTTGACCAATCGTTTCAAGCAAATAAAAAACCACATTTTAACGCTA
AACGCCCCCGAGCATCGTCTTCAATTAATAGACAAGCTTATGGTGTTGATGGAGATTCAAGAAGTTTCAGCACCGCTGCT
CCTCTTGAATATGTAGTGGATTCAAAACCGCTTGATGAGACATATTGCCGAACAGACAATCACGATTATTTGTCGTATAA
AGCTTCGGAAAACAATCAATCTACAGAGCTTATTTTTTTAGAATGGAACGCAAATTGGTGAACCGATTCCTTCCATATAT
CAATTTGCCCACCGTAACGGGAGATTACCCTTTTTTGATTCATAGTGGATCGAACATCAGTTTTATTTCAAATAAACTTG
CCTCGAGTTATAAATTATCTAAACCATACTAAGTGTCAAACTATAATATAAAATCTGTTAGTGGAAGTTTTAACACTATG
TATGCAATAGATATTGCATTTTTGCCCCAAAATGTGAGGAAGCTTATCAGTTTTAAATTCATGATTTTGGTCCTTTCTTT
GAAGGAATAATTGGCACAGGCGTTCTAGAAAAAATAAAGGCTGATATTTCTTTTGAAAATTGTTCAATGAAAATAACTAC
AGATGATGGAGAAAGATTTTCTATACCATATTTAAAATACCTTTTAAAGAGAACAATAGTATGGTTGATTTTCGTGTGAA
TGATCATAGGATTTCTTCCACTAAACAAAAAATTATGAAAATATTGCTCGATAATTCATCAGTCTTTTACGAACCTAATT
TAAAATTATCATGTGCTACAAATGTTGAATGTACCGTCAATACTACTGATGATATACCAGTACATCAACGCGTGTATCCT
TATCCTGCCGCTTGCACAGAAGAGGTGAATATTCAAATAAAAAAGATTTTGGAAGATTGAATAATTAGACCGTCAAGATC
CTCCTCATCCCCAGTTTGGATTGTACCAAAAAAGAACGACGCTTTAGGAAAAAAGAAATTCGTATGGTCGTAGATTACAG
GAAATTAAATGAAAAGACAATAAGCGAAAGGTATCCCATGCCTGAGATAGCGTATGTTCTGGAACAATTAAGAGGACAAC
AATATTTCTCTACTCTTGATTTAGCTTCTGGCTTTCATCAAAACAAGATGAAACCGTCCGACATAGAAAAAAACAGCATT
TTCTATTAATAACGGAAAATATGAATTTACGCGAATGCCTTTTGGATTAAAGAACGCCCCGGCGATCTTTCAAAGAGCCA
TTGATGACGTTTTAAGAAATTATATTGGCAAAATGTGCTACATTTACATGGATGATGTGATAGTATTTGGAAAATCCTTA
GAAGAACATTTGGGAAATTTGGACACGATTCTTAAAGCACTAAATGCAGCTAATTTAAAGGTTTAACTGGATGAGTCAGA
ATTCTTACACAAAGAAGTTGAATTTCTAGGACACATTATAACGAGTAGTGGAATTAAATCCAACCCCCAGAAAGTTGGAG
CGATAAAAAAGTTTGTTGCTCCAACAACAATGAAAATGCTACGATAATTTTTAGGTCTAATGAATTATTATAGAAAGTTT
GTGAAAGACTTTGCAAAAAAGCAAAGCCACTTACTAGTATATTAAGAGAAGAAAAAAATCCTAAGTCTAACAAAAAAATC
ACATTGACGACCGAACAAGTTGAATGCTTTGAAAAACTGAAATTGGTTTTATCTTCTTCGGATATTTTGATTTATCCTGA
TTAAAGTAAACCCTTTGTGCTAACAACCGATGCTTCAAACTATGCTATAGGAGCAGTATTGTCATAGGATGAAATTGGTA
CTGACAATCCCATACATTTCGCTTCTCGATCGTTAACAAAAACCGAAGAGGCATATTCCGCTTTCGAAAAGGAAATGTTG
GCTTTAATTTGGTCATTGAAAACCCTTAGGAACTATTTGTATGGAACTAAATTTAAGATAGTAACGGATCATCAGCCACT
TACTTTTACACTTTCACAGAAAAATACTAATGCAAAATTAAAAAGATGGAAATCTTATCTCGAAGAGCACGATTATGAAA
CAATCTACAAGCCAGGAAAAGCAAATGTCGTGGCCGACGCCTTAAGTAGGATTTGCTGCTCTATGACAGCAACCCAGCAT
TCGGCACCCGACTGTGGTTCGATATATATACCATCTACTGAAGGACCTCTAAATGCTTTTCGGCATCAAGTCATAATAAA
AGAAGGTAATCAAAACGTAGAAATTAAGAACCTCTTTTTGAATTTTAAGATAATAACAGTACATACAAATGATATGACTG
AAAGGAATTTATTAAATATTTTACAAACGCAAAGATACAAATAAGATTAATCAATTCTACTATTAATTAACTAATTTAGA
ATAATAACGCCCAAGTTATAATCAATAGGGATTTAACATCGCACTTGGAGGATAGCTTGCAGAAAGTAAAAACAGCAGTA
GATATTTTTGATAGTTTTTCAACGGAATTATATTCCATAAACATTCTAATGAACTTAAAATTCTTATCTGAAAAGGCGAA
CATACTAATTGATAGCATAACCCTAGCGAAATTAGGAATTACGAACTCAAGAGTACTCAGTAAAAATGAAACAATTTCAA
TAATAGCAGACATACAGCATAATTCCATTGACGCGAATACTGCCATAGAGAGTCTATCGTATACCACCACAAAAGTTGCT
GTAAGTCATGACGAATTAGTACTTATTATTAGCGTCCCGCAACTTAAGCGTAGAGTATTCAACAAGATACAAATTTATCC
GACAATTAACAATGGTAAAAGAATGTATATCCCTCATCCCTACTTCCTTACTTTCACTTACCAAACCTACATCGTCTCGA
CGCTTAACAAAAATATGTATAAACCAGAAGAACTACGGCAAGATGACACCACATGCATAACGATGCTGATACAACAGAGA
AATGCTAGCTGTGACTTCATCACCAATCCAACAGAAAAAGAGATATACAACTTAGACCAGTCCCACATACTTATCAATTC
GGTAAAACTATTCACATTGGATACAAACTGCCTAGTAGAAAGAAGGAATCTCACTGGCTCTCTGCTAATCGAATATAACA
CATGCAATATTTACGTCAATGTAAAACTGATTTCAGCCAACATGACAGAACTGTCTGGTTTTCCTACTAGTCTACCAATA
CATGGAATACATGTTCATGTATTCAATACATGAGCCGTGAACAACGTGACAAACCTAAGCCTTGAACATCTACACATCCT
ACACAAAGACCTTCGGAAGGAAATGCAGAATATTCAGTTGGAAAGTAATAGTATCACATGGACTTGGCAATGGTTATTGG
GCAGTTCATTCATCACTCCAATAATGGTCATCATAATTGGCGTCGTATTTCTGTGCATAAAACGCCGCAACACCATCAAC
GTAGAAGTCATCACAACACCTGATGACAAACCGCAATGTATTCCAGAACCTAAAGGTTATCAACCAACTGACCCAAATCC
AGAACCGAAGAGTTACCAACCACTAACATACCTTCACGTTTTTCGTACGGAGTCTCAAATTTAAAGAGGGAGAAGTTAAC
AACCTGCGTTGTCAACACAGCATTTTCTAGTGTTGACAACCGCCACCGGCCCGAATGCACACGATCAGCAAACAGCGTCG
ATCAGCAAACCGTGTTGATCGTCTGACCCAGTTACCCAGTTAGTGATCGCCGAAACAGCAAAATAGTCATCAAGAATCGT
CAATACCTTTCCCTTCCCCATCCAATTCCCAATAACCAACTTATATGTAAATCAAACTTAATAAACTCACTCCGATTTTG
ACCGCAGAACAAGCAAGTCTCGATTTTCTTCGTCTGTGTCCGAACCCTATAGATTTAACTGGCGCCCGCCCGAATAGGGA
CCTCTACGTCTAAAGTAAGGTGATAAGTATTTTGAAAAGAAAACTGTACAACGACGAATAGAGGCACTAGCTAATTCGTT
TCTACACCGACCGAAACATAAGTGAGAAGCAGTACAAAAACTCTACACAAAGTTTAAAAGTGTCGTGTGAAACTAGCTAT
AAACCCAACCGATATACATTCGTGATACAAAAGTTCAGGTGAAGTAATATTAAAATAAACCTGCACAAGCTACATGAAGA
GTGAAAGTTCCTGCACATCGTGACATCTCTCTCGATTGACGCCGAGGACCCGTAGTAGATCAATCATCCAAAAGGACCAT
CCGGAGCATCCCGCAAGCTTTCATTCCAATACCGGAACGTTACATCAACCTTCCAACTCGAGACACTACGTGGACATCGC
TACGTGGACATCGCTACGTGAACAACGATGAGCTGCATTTGTTTCAAAGTCTGCATATTGTTACTGTGAGTCATTACGAG
TCAATTTAATTTACTTTAATATAATTTAAATTTTATAACTGTGAATACGTGGTGCGAAAACAGTGAGCAGTGAATGTTAG
GTACAATAGAGAAAATTTTAGATTGAATGAACTTCTCTTAATTAAAATTTGATTTGAAGGTGACAAGATTTCTCCATCAT
TTTTCGTAAAATTAGACGTTTTGAAATCCACTCAAAAAATAGAATAATGAATCCGCAGGAACAGTCTAGTTCTATACCAG
TCGTACCATCCACCATGACTCATCATGAATACATTCAGTTAGGTAAAGTGCCAGATTTTGTAAATAACCTTCCTGAATTC
CATGGACACGGATCTAGCCTTTCAAGTTGGATTTTAGAAGTGGAAAATATTTTCAAAATTTATGAACGTCTTCCTCGTGA
TTCAATTGAATACCGCATTATCGTGGCAACAATCAGAAGGAAAATTAAAGGCGAAGCAGCTGATGTTTTGGATTCGAATT
GTGCTTCATCGGGTTGGAACCACAATTTTAATCGTTTTTCTATGAGAAGTGTAAATCCACAAAAAAAAAATGTTCAGGCA
TTATCATCCAGGTTACAATGTAATGCAACAAAATGCAAATAACAGGCCAGTTCCTATGGAAGTTGACCCTTTGTTTCAAG
CAAATAAAAAACCACATTTTAACGCTAAACGCCCCCGAGCATCGTCTTCAATTAATAGACAAGCTTATGGTGTTGATGGA
GATTCAAGAAGTTTCAGCACCGCTGCTCCTCTTGAATATGTAGTGGATTCAAAACCGCTTGATGAGACATATTGCCGAAC
AGACAATCACGGTTATTTGTCGTATAAAGCTTCGGAAAACAATCAATCTACAGAGCTTATTTTTTTAGAATGGAACGCAA
ATTGGTGAACCGATTCCTTCCATATATCAATTTGCCCACCGTAACGGTAGATTACCCTTTTTTGATTCATAGTGGATCGA
ATATCAGTTTTATTTCAAATAAACTTGCCTCGAGTTATAAATTATCTAAACCATACGAAGTGTCAAACTATAATATAAAA
TCTGTTAGAGGAAGTTTTAACACTAAGTATGCAATAGATATTGCATTTTTTGCCCCAGAATGTGAGGAAACTTATCAGTT
TTTAATTCATGATTTTGGTCCTTTCTTTGAAGGAATAATTGGCACAGACGTTCTAGAAAAAATAAAGGCTGATATTTCTT
TTGAAAATTGTGCAATGAAAATAACTACAGATGATGGAGAAAGATTTTCTATACCATATTTAAAATACCTTTTAAAGAGA
ACAATAGTATGGTTGATTTTCGTGTGAATGATCATAGGATTTCTTCCACTAAACAAAAAATTATTAAAATATTGCTCGAT
AATTCATCAGTCTTTTACGAACCTAATTTAAAATTATCATGTGCTACAAATGTTGAATGTACCGTCAATACTACTGATGA
TATACCAGTACATCAACGCGTGTATCCTTATCCTGCCGCTTGCACAGAAGAGGTGAATATACAAATAAAAAAGCTTTTAG
AAGATGGAATAATTAGACCGTAGAGATCCGGCTGGACATTCCCAGTTACAGGACATCCCAGGAAAAAAGAAATTCCGTAG
GGTCGTAGATTACATGAAATTAAATGAAAAGACAATAAGCGAAAGGTATCCCATGCGTGAGATAGCGTATGTTCTGGAAC
AATTAAGAGGACAACAATATTTCTCTACTCTTGATTTAGCTTCTGGCTTTCATCAAATCAAGATGAAACCATCCGACATA
GAAAAAAACAGCATTTTCTATTAATAACGGAAAATATGAATTTACGCGAATGCCTTTTGGATTAAAGAACCCCCCGGCGA
TCTTTCAAAGAGCCATTGATGACGTTTTAAGAAAGTTGTTTACGTTTAGATGTTTTGTTTACGCTTAGACGTCACACCAT
ACTTGACGAAAGCTAGTTTCGTCAAGTTTTTGATAAACGAAATATTTCAAGTATACAGTGAGTAAGGATGAGTGTCGCTC
GCGTGGGGGGCACTCAGAAAGTTTATAAATAGGGCAGAAAACACAATTATAACTCTCTTCGAATTTGGAATCTGAACACG
ACGCTTGGTAAATATTGCAACACACATCGATCCGAAACTCCGCGAATTCTTCATGGTGCCGTGACCAGGATATAGCTCGA
ATTTCTGGTGTTTTTTCGCGAGTTTGATCGACCCGTCGTTCACCGTTTTGTGTGTGGTTTGGATTTTCGTTTGGTTTGGA
TTTTCGTGCACCGTACAGCTGTTTTTGCCGCATCACGCATTACACTGCAGGTCACTCACTCACACGCACATACACACACA
CGATTGCACAATGCCCGTACCACCCGTTGTTTTGGCGTCCCGTCGGACAATTTTGTTGGCGTCCCTTACTCGGTACGAGA
AATTTTTGGATAGTTTCGTTCACGCACGGGATCAAGTACAGGTGGAGGTTCGCTTAAGAAAATTCGAAACATTATGCAAG
GACCTAGAGAGTGTTCAACAAGAATTAGAGGATTCCGCTTCCACGCTGGAAGAAACAACGCAGAATGCTGCATTTCGAGA
GAATTTCGAGAATAGATTGATTCGTGTCCAATCTCAACTGCAGGCAAAGCTAGCTCCTACCGCGCACCCGAGCACTGGAT
CGAACTCACTCAAGGGCATCAAGCTTCCCACCATCGCGCATCATACGTCACAGGGTCACGAACTGAGTCACTCGCGGCGA
ATAACCTTTCCGCGTCAAACTAGTTTTGGTACCACGTCACATGAAACGCCAAATTGCATTTTATGCAATTCCTCGCATTC
ATTGCTAAAATGCCCACGATTTGAAGGAATGGAGCCTAAGGATCGCTATCGTTTCGCGATGACCGCGTGTTTATGCACAA
ATTGCTTACGCGAGAATCATGCGGCTCGTGATTGTCCGGCGCACTACAAATGCCGGTATTGTAATTTGGCACACCACACA
AAACTGCACTTCACACCGAATAGCCCTAGTTACACAGCTCCGCCACATCACACACACAACACCGCTAACGATCACACAGC
CACCGATAACACACAACCCCCATTTGCAGCAGCACTACAGCAAGCACCCGAGCAGGTATTGCTCCAAACTGCTTTCGTGA
ATATTATTGATGATTTCGGAATTGCTCATCCTGCGCGCGCGCTGTTGGACAGCGCATCGCAGTCGAATCTTACTAGCGAT
CGACTCGCTAAACGGCTAAGTTTGAAGACGAGTAACGTACACGTTACCACGCTAAATTGGATTTTGTCACCACCCAACAC
CTGGAAAACCGTTGTGGCTAATCGTGTTGCTGAGATCCAGAACTATTCACGTCCTCGTCAGTGGAAACACATTCCCGGCT
CAACAAATCTCGCCGGCCTGGTATCTCGTGGGATGTCAGCAGTGGACATGCTGAAAAGGTCGATATGGACTTGTGGTCCC
GAGTGGTTGGGGCTACCTGCTTTTGATTGGCCAATATCGAATTCATTGCTGGCGGCCCAAGCTGATATTGAAATTCGTCG
GACACGCACACAACAATCGTCACAAGTTACTTCATCCACGATCACACCTAAATTCCTGGAAGCAGCTAAACTCGCATTAT
GCATCCTGGCGCAACAAGACGAGTTTTCATCGGAGATCCGGTTGCTGAAAAAGAGAGAAACTATAGGGCGGCGCTCACCT
CTACGGCGCTTGAATCCATTCCTCGATGAGGAAGGAATAATGCGAGTGGGTGGCCGATTGAAGCTTGCACAGCTTCCCTA
CCAGTTCAAACACCCTATCCTACTTCACAAGAACCATCCTTTTGCTCGTCTCATCGCATACCACTTTCATGAAAAGCTGA
TGCATGGCAGGGGAAGACTATTACTTTCCCAGGTTCGAGAAGAATATTGGCCGCTCGACGGACGGAGATTAGTGAAAGGA
GTAGTCCGTAATTGTTTTTGTTGCATACGACAGGATCCCGCCCTAGTGCAACAACAAACCGGCCAACTTCCGTATCAACG
CATCACTCCGAGCCGGCCGTTTTTTGTTACTGGAGTGGATTACGCCGGCCCATTTTGTCTTAAGCCGACGTACAAGAGAG
CTGCCGCTGCCAAGTGTTATTTGTTTTTGTTCGTTTTTTTTGCAACCAAGGCGGTTCACCTGGAGCTGGTCAGCGATCTC
ACCACTGCAGGGTTCTTGGCCGCTTTACTTGGCCGCTTTACGCTTGGCCGCGGGCTACCGTCGGATATACACTCCGACAA
CGTAAACAACTTGAAGGTTCGTCACACGCGCTAAAAGAATTTTTTGAGTTATTTCAGAGTGAGCAACAGCAAAACATCAT
CGCAACCAACTGCTCTGACATGGGGATTACCTGGCAATTATTCGTGCAACGTTTCTGGAAGCATTGGGCCACTGAGTATC
TGCAGGAAATGCAGAAGGACAATAAGGTTGCGGTTCGGTGCGAAATCGTTCCCGGCAGGCTGGTCATCCTTGTGGACGAT
TCCCTCCCCATCACCCGCTGGCCACTGGCGCGCATCATTGATGTACACCCTGGAGAGGATCAGCTTACTCGTGTAGTGAA
GCTGAAAACGGCAAAGGGATTAGTCACGCGTCCTGTTACGAAAATTTGCGTTTTACCTGTTGCGAAACCGTCCTGTTAGT
ACCGCGTGTTAGTTATTTTGTTATGACATTCTGTCATGGGGGGGAGTATGTTTACGTTTAGATGTTTTGTTTACGCTTAG
ACGTCACACCATACTTGACGAAAGCTAGTTTCGTCAAGTTTTTGATAAACGAAATATTTCAAGTATACAGTGAGTAAGGA
TGAGTGTCGCTCGCGTGGGGGGCACTCAGAAAGTTTATAAATAGGGCAGAAAACACAATTATAACTCTCTTCGAATTTGG
AATCTGAACACGACGCTTGGTAAATATTGCAACACACATCGATCCGAAACTCCGCGAATTCTTCAAAAGTATATTGGCAA
AATGTGCTACATTTACATGGATGATGTGATAGTATTTGGAAAATCCTTGGAAGAACATTTGGGAAATTTGGACACGATTC
TTAAAGCACTAAATGCAGCTAATTTAAAGGTTCAACTGGATATATCAGAATTCTTACACAAAGAAGTTGAATTTCTAGGA
CACATTATAACGAGTAGTGGAATTAAACCCAACCCCCAGAAAGTTGGAGCGATAAAGAAGTTTGTTGCTCCAACAACAAT
AAAAATGCTACGATAATTTTTAGGTCTAATGAATTATTATAGAAAGTTTGTGAAAGACTTTGCAAAAATAGCAAAGCCAC
TTACTAGTATATTAAGAGGAGAAAAAAATCCTAAGTCTAACAAAAAAATCACATTGACGACCGGAACAAGTTGAATGCTT
TGAAAAACTGAAATTTATCCTGATTATAGTAAACCCTTTGTGCTAACAACCGATGCTTTGAACTATGCTATAGGAGCAGT
ATTGTCATAGGGTGAAATTGGTACTGACAATCCCATACATTTCGCTTCTCGATCGTTAACAAAAACCGAAGAAGCATATT
CCGCTTTCGAAAAGGAAATGTTGGCTAAAATTTGGTCATTGAAAACCCTTAGGAACTATTTGTATGGAACTAAATTTAAG
ATAGTAACAGATCATCAGCCACTTACTTTTACACTTTCACAGAAAAATACTAATGCAAAATTAAAGAGATGGAAATCTTA
TCTCAAAGAGCACGATTATGAAACAATCTACAAGTCAGGAAAAGCAAATGTCGTGGCCGACGCCTTAAGTAGAATTTGCT
GCTCTATGACAGCAACCCAGCATTCGGCACCCGACTGTGGTTCGATATATATACCATCTACTGAAGGACCTCTAAATGCT
TTTCGGCATCAAGTCATAATAAAAGAAGGTAATCAAAACGTAGAAATTAAGAACCTCTTTTCGAATTTTAAGATAATAAC
AGTACATACTAATGATATGACTGAAAGGAATTTATTAAATATTTTACAAACGCAAAGATACAAATAAGATTAATCAATTC
TACTATTAATTAACTAATTCAGAATAATAACGCCCAAGTTATAATCAATAGGGATTTAACATCGCACTTGGAGGATAGCT
TGCAGAAGGTAAAAACAGCAGTAGATATTTTTGATAGTTTTTCAACGGAATTATATTCCATAAATATTCTAATTAACTTA
AAATTCTTGTCTGAAAAGGTGAACATACTAATTGATAGCATAACCCTAGCGAAATTAGGAATTACGAACCCAAGAGTACT
TAGTAAAAATGAAACAAACGCAATAATAGCAGACATACAGCATAATAACATTGACGCGAATACTGCCATAGAGAGTCTAT
CGTATACCATATCTATCTATCGTAATCTGACGGTTAGATACAATGATTACTATCGAGAAAATTAAACGCACGAAACGCCA
ACCGTTATCAAAATCATAAGATCGTGACTTTCATAACACCGATCTGGTGTGTCGGCAATCGCATAATACGTACTGACTCG
TATAGGTGATATTAATTTACTGATGAATTTATACAAATCAGTAATCCACCAATGATCCTAATCGTGTGATTTTAAAGGCT
ATGTAATACTATGTATTGAATGTTTTGTTCTCTTTGGCAAAGCATGCCGTCGTCTTAAAATGATTACAGGAAATGTTCCG
CATGTTCCGCAGAGCTGCTACCTGGCCGACAATCAAAATTTGATTGTCTTACAATTAATCGAACATTCTTTTTATCGTAA
AGTAAAGTCTCTTCCTTAATTTGTCTGTGTCTCCATGTCGACTTCCTTGCGTTGTTCCAGGTGGCATTGTCCCTAAACTT
ACCCTTAACACATAAGATCGCCGGGGCAACTAGTCGATATACTTTTCGATCGATATACTTTTCCTGGAAAACAAGTAGCA
CGAATTAATTCTAGAGCTACCGTAGATGTGTTTCCTGTACTTAAGGAATTCACTCTAAAATACAGGCCCCCAAAAATTAT
AGTGATGGACGGAGAAAAGTCTTTCAATTCCGGTGAAGTCGTATAATTTTTAAACACCTTCAATATCAAACATTTTGTAA
CTGCCACTGCTAGAAGTGAAATGAATGGCACAGTCGAAAGATTTCACTCTACGCTATTGGAATTATATAGAATTTCTAAA
AACCGAGAATCCGCTTATGACTCCTACAGATTTGATACAACTTTCCTTGTTCAAATAAAACAATTCAGTACACTCTTGTA
CTAAATTTACCCCTCTGGAAATAATTACTCCTTCAAGAAACAGTTCATCGATAATTGAAAAAGTAGCTGAAAAATTTGAA
ACACAAGCAAGGAATTGATTTAAACCACTATAATAAAAAAAAAAAGTAATAGAAATTTATGATTCAGCGCAGGCATTTAT
GAAAACAAAACGTAGATTGAAACAAGTTAATCCCTATAAAAAAAATTAAATAAAGAAAATTATTAGAATAACGGTTACTA
CAGAAAATGGAAAGAGAATCTATAAAAAGATGGATGGATCCCCATAGCGATCGGTCAGCACGTAAAGCTAACAAAAATGG
ACTACGTACCCATTGTAGCGTTCGACAGAGGTACAGCTAGAATAATTAAAGGAACTTATTAATTATTATGTACACCATTT
TAAAGTGTCAGAAATGCAAAACGAAATTAATTCACTGTTTACGGATTTTAAGAACGTTGAAGAGACTCAATTCCCGCCTA
TAATTACAGCACAATTTGAACACGTTACGGAAATGTTAAAATCCTTGATTCCAAGACGAAAGAAGTGCTGGGATACAGTA
GGAACCGCCTGGAAATTTATAGCTGGTAGTCCAGACGCAAACGATTTAAGATTAATCAATTCTACTTTTAATTAACTAAT
TCAGAATAATAACGCCCAAGTTGTAATCAATAGGGATTGAACATCGCACTTGAAGGATAGCTTGCAGAAAGTAAAAACAG
CAGTAGATATTTTTTATAGTTTTTCAACGGAATTATATTCCGTAAACATTCTAATGAACTTAAAATTCTTATCTGAAAAG
GCGAACATACTAATGGATAGCATAACCCTAGCGAAATTAGGAATTACGAACTCAAGATTACTTAGTAAAAATGAAACAAA
CGCAATAATAGCAGACATACAGCATAATACCATTGACGCGAATACTGCCATAGAGAGTCTATCGTATACCACCCAAAAGT
TGCTGTAAGTCATGACGAATTAGTACTTATTATTAGCGTCCCCGCAACTTAAGCGTAGAGTATTCAACAAGATACAAATT
TATCCGACAATTAACAATGGTAAAAGAATGTATATCCCTCATCCCTACTTCCTTACTTTCACTTACCAAACCTACATCGT
CTCGACGCTTAACAAAAAGATGTATAAACCAGAAGAACTACGGCAAGATGACACCACATGCATAACGATGCTGATACAAC
AGAGAAATGCTAGCTGTGACTTCATCACCAATCCAACAGAAAAAGAGATATACAACTTAGACCAGTCCCACATACTTATC
AATTCGGTAAAACTATTCACATTGGATACAAACTGCCTAGTAGAAAGAAGGAATCTCACTGGCTCTCTGCTAATCGAATA
TAACACATGCAATATTTACGTCAATGTAAAACTGATTTCAGCCAACATGACAGAACTGTCTGGTTTTCCTACTAGTCTAC
CATACATGGAATACATGTTGCAGCCGTGAACAACGTGACAAACCTAAGCCTTGGAACATATACACATCCTACACAAAGAC
CTTCGGAAGGAAATGCAGAATATTCAGTTGGAAAGTAATAGTATCACATGGATTTGGCAACACTCCGATTTTGACCGCAG
AACAATCAAGTCTCGAGTCTCGAACAAGCAAGTCTGGTAAGGTGTAAGGTAAGGTGATAAGTATTTTGAAAAGAAAACTG
TACAACGACGAATAGAGGCACTAGCTAATTCGTTTCTACACCGACCGAAACATAAGTGAGAAGCAGTACAAAAACTCTAC
ACAAAGTTTAAAAGTGTCGTGTGAAACTAGCTTATAAAACCAACCGATATACATTCGTGATACAAAAGTTCAGGTGAAGT
AATATTAAAATAAACCTGCACAAGCTACATGAAGAGTGAAAGTTCCTGCACATCGTGGACATCTCTCTCGATTGACGCCG
AGGACCCGTAGTAGATCAATCATCCAAAAGGACCATCCGGAGCATCCCGCAAGCTTTCATTCCAATACCGGAACGTTACA
TCAACCTTTCAACTCGAGACACTACGTGGACATCGCTTCGTGGACATCGCTACGTGAACAACGATGAGCTGCAATTGTTT
CAAAAGTCTGCATATTGTTTACTGTAAGTCATTACGAGTCAATTTAATTTACTATAATATAATTTAAATTTTATAACTGT
GAATACGTGGTGCGAA
>lcl|ctg7180000000026 
CCCGCCCGAATAGGGACCTCTACGTCTAAAGTAAGGTGATAAGTATTTTGAAAAGAAAACTGTACAACGACGAATAGAGG
CACTAGCTAATTCGTTTCTACACCGACCGAAACATAAGTGAGAAGCAGTACAAAAACTCTACACAAAGTTTAAAAGTGTC
GTGTGAAACTAGCTATAAAACCCAACCGATATACATTCGTGATACAAAAGTTCAGGTGAAGTAATATTAAAATAAACCTG
CACAAGCTACATGAAGAGTGAAAGTTCCTGCACATCGTGACATCTCTCTCGATTGACGCCGAGGACCCGTAGTAGATCAA
TCATCCAAAAGGACCATCCGGAGCATCCCGCAAGCTTTCATTCCAATACCGGAACGTTACATCAACCTTCCAACTCGAGA
CACTACGTGGACATCGCTACGTGGACATCGCTACGTGAACAACGATGAGCTGCATTTGTTTCAAAGTCTGCATATTGTTA
CTGTGAGTCATTACGAGTCAATTTAATTTACTTTAATATAATTTAAATTTTATAACTGTGAATACGTGGTGCGAAAACAG
TGAGCAGTGAATGTTAGGTACAATAGAGAAAATTTTAGATTGAATGAACTTCTCTTAATTAAAATTTGATTTGAAGGTGA
CAAGATTTCTCCATCATTTTTCGTAAAATTAGACGTTTTGAAATCCACTCAAAAAATAGAATAATGAATCCGCAGGAACA
GTCTAGTTCTATACCAGTCGTACCATCCACCATGACTCATCATGAATACATTCAGTTAGGTAAAGTGCCAGATTTTGTAA
ATAACCTTCCTGAATTCCATGGACACGGATCTAGCCTTTCAAGTTGGATTTTAGAAGTGGAAAATATTTTCAAAATTTAT
GAACGTCTTCCTCGTGATTCAATTGAATACCGCATTATCGTGGCAACAATCAGAAGGAAAATTAAAGGCGAAGCAGCTGA
TGTTTTGGATTCGAATTGTGCTTCATCGGGTTGGAACCACAATTTTAATCGTTTTTCTATGAGAAGTGTAAATCCACAAA
AAAAAAATGTTCAGGCATTATCATCCAGGTTACAATGTAATGCAACAAAATGCAAATAACAGGCCAGTTCCTATGGAAGT
TGACCCTTTGTTTCAAGCAAATAAAAAACCACATTTTAACGCTAAACGCCCCCGAGCATCGTCTTCAATTAATAGACAAG
CTTATGGTGTTGATGGAGATTCAAGAAGTTTCAGCACCGCTGCTCCTCTTGAATATGTAGTGGATTCAAAACCGCTTGAT
GAGACATATTGCCGAACAGACAATCACGGTTATTTGTCGTATAAAGCTTCGGAAAACAATCAATCTACAGAGCTTATTTT
TTTAGAATGGAACGCAAATTGGTGAACCGATTCCTTCCATATATCAATTTGCCCACCGTAACGGTAGATTACCCTTTTTT
GATTCATAGTGGATCGAATATCAGTTTTATTTCAAATAAACTTGCCTCGAGTTATAAATTATCTAAACCATACGAAGTGT
CAAACTATAATATAAAATCTGTTAGAGGAAGTTTTAACACTAAGTATGCAATAGATATTGCATTTTTTGCCCCAGAATGT
GAGGAAACTTATCAGTTTTTAATTCATGATTTTGGTCCTTTCTTTGAAGGAATAATTGGCACAGACGTTCTAGAAAAAAT
AAAGGCTGATATTTCTTTTGAAAATTGTGCAATGAAAATAACTACAGATGATGGAGAAAGATTTTCTATACCATATTTAA
AATACCTTTTAAAGAGAACAATAGTATGGTTGATTTTCGTGTGAATGATCATAGGATTTCTTCCACTAAACAAAAAATTA
TTAAAATATTGCTCGATAATTCATCAGTCTTTTACGAACCTAATTTAAAATTATCATGTGCTACAAATGTTGAATGTACC
GTCAATACTACTGATGATATACCAGTACATCAACGCGTGTATCCTTATCCTGCCGCTTGCACAGAAGAGGTGAATATACA
AATAAAAAAGCTTTTAGAAGATGGAATAATTAGACCGTAGAGATCCGGCTGGACATTCCCAGTTACAGGACATCCCAGGA
AAAAAGAAATTCCGTAGGGTCGTAGATTACATGAAATTAAATGAAAAGACAATAAGCGAAAGGTATCCCATGCGTGAGAT
AGCGTATGTTCTGGAACAATTAAGAGGACAACAATATTTCTCTACTCTTGATTTAGCTTCTGGCTTTCATCAAATCAAGA
TGAAACCATCCGACATAGAAAAAAACAGCATTTTCTATTAATAACGGAAAATATGAATTTACGCGAATGCCTTTTGGATT
AAAGAACCCCCCGGCGATCTTTCAAAGAGCCATTGATGACGTTTTAAGAAAGTTGTTTACGTTTAGATGTTTTGTTTACG
CTTAGACGTCACACCATACTTGACGAAAGCTAGTTTCGTCAAGTTTTTGATAAACGAAATATTTCAAGTATACAGTGAGT
AAGGATGAGTGTCGCTCGCGTGGGGGGCACTCAGAAAGTTTATAAATAGGGCAGAAAACACAATTATAACTCTCTTCGAA
TTTGGAATCTGAACACGACGCTTGGTAAATATTGCAACACACATCGATCCGAAACTCCGCGAATTCTTCATGGTGCCGTG
ACCAGGATATAGCTCGAATTTCTGGTGTTTTTTCGCGAGTTTGATCGACCCGTCGTTCACCGTTTTGTGTGTGGTTTGGA
TTTTCGTTTGGTTTGGATTTTCGTGCACCGTACAGCTGTTTTTGCCGCATCACGCATTACACTGCAGGTCACTCACTCAC
ACGCACATACACACACACGATTGCACAATGCCCGTACCACCCGTTGTTTTGGCGTCCCGTCGGACAATTTTGTTGGCGTC
CCTTACTCGGTACGAGAAATTTTTGGATAGTTTCGTTCACGCACGGGATCAAGTACAGGTGGAGGTTCGCTTAAGAAAAT
TCGAAACATTATGCAAGGACCTAGAGAGTGTTCAACAAGAATTAGAGGATTCCGCTTCCACGCTGGAAGAAACAACGCAG
AATGCTGCATTTCGAGAGAATTTCGAGAATAGATTGATTCGTGTCCAATCTCAACTGCAGGCAAAGCTAGCTCCTACCGC
GCACCCGAGCACTGGATCGAACTCACTCAAGGGCATCAAGCTTCCCACCATCGCGCATCATACGTCACAGGGTCACGAAC
TGAGTCACTCGCGGCGAATAACCTTTCCGCGTCAAACTAGTTTTGGTACCACGTCACATGAAACGCCAAATTGCATTTTA
TGCAATTCCTCGCATTCATTGCTAAAATGCCCACGATTTGAAGGAATGGAGCCTAAGGATCGCTATCGTTTCGCGATGAC
CGCGTGTTTATGCACAAATTGCTTACGCGAGAATCATGCGGCTCGTGATTGTCCGGCGCACTACAAATGCCGGTATTGTA
ATTTGGCACACCACACAAAACTGCACTTCACACCGAATAGCCCTAGTTACACAGCTCCGCCACATCACACACACAACACC
GCTAACGATCACACAGCCACCGATAACACACAACCCCCATTTGCAGCAGCACTACAGCAAGCACCCGAGCAGGTATTGCT
CCAAACTGCTTTCGTGAATATTATTGATGATTTCGGAATTGCTCATCCTGCGCGCGCGCTGTTGGACAGCGCATCGCAGT
CGAATCTTACTAGCGATCGACTCGCTAAACGGCTAAGTTTGAAGACGAGTAACGTACACGTTACCACGCTAAATTGGATT
TTGTCACCACCCAACACCTGGAAAACCGTTGTGGCTAATCGTGTTGCTGAGATCCAGAACTATTCACGTCCTCGTCAGTG
GAAACACATTCCCGGCTCAACAAATCTCGCCGGCCTGGTATCTCGTGGGATGTCAGCAGTGGACATGCTGAAAAGGTCGA
TATGGACTTGTGGTCCCGAGTGGTTGGGGCTACCTGCTTTTGATTGGCCAATATCGAATTCATTGCTGGCGGCCCAAGCT
GATATTGAAATTCGTCGGACACGCACACAACAATCGTCACAAGTTACTTCATCCACGATCACACCTAAATTCCTGGAAGC
AGCTAAACTCGCATTATGCATCCTGGCGCAACAAGACGAGTTTTCATCGGAGATCCGGTTGCTGAAAAAGAGAGAAACTA
TAGGGCGGCGCTCACCTCTACGGCGCTTGAATCCATTCCTCGATGAGGAAGGAATAATGCGAGTGGGTGGCCGATTGAAG
CTTGCACAGCTTCCCTACCAGTTCAAACACCCTATCCTACTTCACAAGAACCATCCTTTTGCTCGTCTCATCGCATACCA
CTTTCATGAAAAGCTGATGCATGGCAGGGGAAGACTATTACTTTCCCAGGTTCGAGAAGAATATTGGCCGCTCGACGGAC
GGAGATTAGTGAAAGGAGTAGTCCGTAATTGTTTTTGTTGCATACGACAGGATCCCGCCCTAGTGCAACAACAAACCGGC
CAACTTCCGTATCAACGCATCACTCCGAGCCGGCCGTTTTTTGTTACTGGAGTGGATTACGCCGGCCCATTTTGTCTTAA
GCCGACGTACAAGAGAGCTGCCGCTGCCAAGTGTTATTTGTTTTTGTTCGTTTTTTTTGCAACCAAGGCGGTTCACCTGG
AGCTGGTCAGCGATCTCACCACTGCAGGGTTCTTGGCCGCTTTACTTGGCCGCTTTACGCTTGGCCGCGGGCTACCGTCG
GATATACACTCCGACAACGTAAACAACTTGAAGGTTCGTCACACGCGCTAAAAGAATTTTTTGAGTTATTTCAGAGTGAG
CAACAGCAAAACATCATCGCAACCAACTGCTCTGACATGGGGATTACCTGGCAATTATTCGTGCAACGTTTCTGGAAGCA
TTGGGCCACTGAGTATCTGCAGGAAATGCAGAAGGACAATAAGGTTGCGGTTCGGTGCGAAATCGTTCCCGGCAGGCTGG
TCATCCTTGTGGACGATTCCCTCCCCATCACCCGCTGGCCACTGGCGCGCATCATTGATGTACACCCTGGAGAGGATCAG
CTTACTCGTGTAGTGAAGCTGAAAACGGCAAAGGGATTAGTCACGCGTCCTGTTACGAAAATTTGCGTTTTACCTGTTGC
GAAACCGTCCTGTTAGTACCGCGTGTTAGTTATTTTGTTATGACATTCTGTCATGGGGGGGAGTATGTTTACGTTTAGAT
GTTTTGTTTACGCTTAGACGTCACACCATACTTGACGAAAGCTAGTTTCGTCAAGTTTTTGATAAACGAAATATTTCAAG
TATACAGTGAGTAAGGATGAGTGTCGCTCGCGTGGGGGGCACTCAGAAAGTTTATAAATAGGGCAGAAAACACAATTATA
ACTCTCTTCGAATTTGGAATCTGAACACGACGCTTGGTAAATATTGCAACACACATCGATCCGAAACTCCGCGAATTCTT
CAAAAGTATATTGGCAAAATGTGCTACATTTACATGGATGATGTGATAGTATTTGGAAAATCCTTGGAAGAACATTTGGG
AAATTTGGACACGATTCTTAAAGCACTAAATGCAGCTAATTTAAAGGTTCAACTGGATATATCAGAATTCTTACACAAAG
AAGTTGAATTTCTAGGACACATTATAACGAGTAGTGGAATTAAACCCAACCCCCAGAAAGTTGGAGCGATAAAGAAGTTT
GTTGCTCCAACAACAATAAAAATGCTACGATAATTTTTAGGTCTAATGAATTATTATAGAAAGTTTGTGAAAGACTTTGC
AAAAATAGCAAAGCCACTTACTAGTATATTAAGAGGAGAAAAAAATCCTAAGTCTAACAAAAAAATCACATTGACGACCG
AACAAGTTGAATGCTTTGAAAAACTGAAATTTATCCTGATTATAGTAAACCCTTTGTGCTAACAACCGATGCTTTGAACT
ATGCTATAGGAGCAGTATTGTCATAGGGTGAAATTGGTACTGACAATCCCATACATTTCGCTTCTCGATCGTTAACAAAA
ACCGAAGAAGCATATTCCGCTTTCGAAAAGGAAATGTTGGCTAAAATTTGGTCATTGAAAACCCTTAGGAACTATTTGTA
TGGAACTAAATTTAAGATAGTAACAGATCATCAGCCACTTACTTTTACACTTTCACAGAAAAATACTAATGCAAAATTAA
AGAGATGGAAATCTTATCTCAAAGAGCACGATTATGAAACAATCTACAAGTCAGGAAAAGCAAATGTCGTGGCCGACGCC
TTAAGTAGAATTTGCTGCTCTATGACAGCAACCCAGCATTCGGCACCCGACTGTGGTTCGATATATATACCATCTACTGA
AGGACCTCTAAATGCTTTTCGGCATCAAGTCATAATAAAAGAAGGTAATCAAAACGTAGAAATTAAGAACCTCTTTTCGA
ATTTTAAGATAATAACAGTACATACTAATGATATGACTGAAAGGAATTTATTAAATATTTTACAAACGCAAAGATACAAA
TAAGATTAATCAATTCTACTATTAATTAACTAATTCAGAATAATAACGCCCAAGTTATAATCAATAGGGATTTAACATCG
CACTTGGAGGATAGCTTGCAGAAGGTAAAAACAGCAGTAGATATTTTTGATAGTTTTTCAACGGAATTATATTCCATAAA
TATTCTAATTAACTTAAAATTCTTGTCTGAAAAGGTGAACATACTAATTGATAGCATAACCCTAGCGAAATTAGGAATTA
CGAACCCAAGAGTACTTAGTAAAAATGAAACAAACGCAATAATAGCAGACATACAGCATAATAACATTGACGCGAATACT
GCCATAGAGAGTCTATCGTATACCATATCTATCTATCGTAATCTGACGGTTAGATACAATGATTACTATCGAGAAAATTA
AACGCACGAAACGCCAACCGTTATCAAAATCATAAGATCGTGACTTTCATAACACCGATCTGGTGTGTCGGCAATCGCAT
AATACGTACTGACTCGTATAGGTGATATTAATTTACTGATGAATTTATACAAATCAGTAATCCACCAATGATCCTAATCG
TGTGATTTTAAAGGCTATGTAATACTATGTATTGAATGTTTTGTTCTCTTTGGCAAAGCATGCCGTCGTCTTAAAATGAT
TACAGGAAATGTTCCGCATGTTCCGCAGAGCTGCTACCTGGCCGACAATCAAAATTTGATTGTCTTACAATTAATCGAAC
ATTCTTTTTATCGTAAAGTAAAGTCTCTTCCTTAATTTGTCTGTGTCTCCATGTCGACTTCCTTGCGTTGTTCCAGGTGG
CATTGTCCCTAAACTTACCCTTAACACATAAGATCGCCGGGGCAACTAGTCGATATACTTTTCGATCGATATACTTTTCC
TGGAAAACAAGTAGCACGAATTAATTCTAGAGCTACCGTAGATGTGTTTCCTGTACTTAAGGAATTCACTCTAAAATACA
GGCCCCCAAAAATTATAGTGATGGACGGAGAAAAGTCTTTCAATTCCGGTGAAGTCGTATAATTTTTAAACACCTTCAAT
ATCAAACATTTTGTAACTGCCACTGCTAGAAGTGAAATGAATGGCACAGTCGAAAGATTTCACTCTACGCTATTGGAATT
ATATAGAATTTCTAAAACCGAGAATCCGCTTATGACTCCTACAGATTTGATACAACTTTCCTTGTTCAAATAAAACAATT
CAGTACACTCTTGTACTAAATTTACCCCTCTGGAAATAATTACTCCTTCAAGAAACAGTTCATCGATAATTGAAAAAGTA
GCTGAAAAATTTGAAACACAAGCAAGGAATTGATTTAAACCACTATAATAAAAATAAAAAAGTAATAGAAATTTATGATT
CAGCGCAGGCATTTATGAAAACAAAACGTAGATTGAAACAAGTTAATCCCTATAAAAAAAATTAAAATAAAGAAAATTAT
TAGAATAACGGTTACTACAGAAAATGGAAAGAGAATCTATAAAAAGATGGATGGATCCCCATAGCGATCGGTCAGCACGT
AAAGCTAACAAAAATGGACTACGTACCCATTGTAGCGTTCGACAGAGGTACAGCTAGAATAATTAAAGGAACTTATTAAT
TATTATGTACACCATTTTAAAGTGTCAGAAATGCAAAACGAAATTAATTCACTGTTTACGGATTTTAAGAACGTTGAAGA
GACTCAATTCCCGCCTATAATTACAGCACAATTTGAACACGTTACGGAAATGTTAAAATCCTTGATTCCAAGACGAAAGA
AGTGCTGGGATACAGTAGGAACCGCCTGGAAATTTATAGCTGGTAGTCCAGACGCAAACGATTTAAGATTAATCAATTCT
ACTTTTAATTAACTAATTCAGAATAATAACGCCCAAGTTGTAATCAATAGGGATTGAACATCGCACTTGGAGGATAGCTT
GCAGAAAGTAAAAACAGCAGTAGATATTTTTTATAGTTTTTCAACGGAATTATATTCCGTAAACATTCTAATGAACTTAA
AATTCTTATCTGAAAAGGCGAACATACTAATGGATAGCATAACCCTAGCGAAATTAGGAATTACGAACTCAAGATTACTT
AGTAAAAATGAAACAAACGCAATAATAGCAGACATACAGCATAATACCATTGACGCGAATACTGCCATAGAGAGTCTATC
GTATACCACCACAAAAGTTGCTGTAAGTCATGACGAATTAGTACTTATTATTAGCGTCCCGCAACTTAAGCGTAGAGTAT
TCAACAAGATACAAATTTATCCGACAATTAACAATGGTAAAAGAATGTATATCCCTCATCCCTACTTCCTTACTTTCACT
TACCAAACCTACATCGTCTCGACGCTTAACAAAAAGATGTATAAACCAGAAGAACTACGGCAAGATGACACCACATGCAT
AACGATGCTGATACAACAGAGAAATGCTAGCTGTGACTTCATCACCAATCCAACAGAAAAAGAGATATACAACTTAGACC
AGTCCCACATACTTATCAATTCGGTAAAACTATTCACATTGGATACAAACTGCCTAGTAGAAAGAAGGAATCTCACTGGC
TCTCTGCTAATCGAATATAACACATGCAATATTTACGTCAATGTAAAACTGATTTCAGCCAACATGACAGAACTGTCTGG
TTTTCCTACTAGTCTACCAATACATGGAATACATGTTGCAGCCGTGAACAACGTGACAAACCTAAGCCTTGAACATATAC
ACATCCTACACAAAGACCTTCGGAAGGAAATGCAGAATATTCAGTTGGAAAGTAATAGTATCACATGGATTTGGCAACAC
TCCGATTTTGACCGCAGAACAATCAAGTCTCGAGTCTCGAACAAGCAAGTCTGGTAAGGTGTAAGGTAAGGTGATAAGTA
TTTTGAAAAGAAAACTGTACAACGACGAATAGAGGCACTAGCTAATTCGTTTCTACACCGACCGAAACATAAGTGAGAAG
CAGTACAAAAACTCTACACAAAGTTTAAAAGTGTCGTGTGAAACTAGCTATAAAACCAACCGATATACATTCGTGATACA
AAAGTTCAGGTGAAGTAATATTAAAATAAACCTGCACAAGCTACATGAAGAGTGAAAGTTCCTGCACATCGTGACATCTC
TCTCGATTGACGCCGAGGACCCGTAGTAGATCAATCATCCAAAAGGACCATCCGGAGCATCCCGCAAGCTTTCATTCCAA
TACCGGAACGTTACATCAACCTTTCAACTCGAGACACTACGTGGACATCGCTTCGTGGACATCGCTACGTGAACAACGAT
GAGCTGCAATTGTTTCAAAGTCTGCATATTGTTACTGTAAGTCATTACGAGTCAATTTAATTTACTATAATATAATTTAA
ATTTTATAACTGTGAATACGTGGTGCGAAAACAGTGAGCAGTGAATGTTAGGTACAATAGAGAAAAGTTTAGATTGAATG
AACTTCTCTTAATTAAAATTTGATTTGAAGGTGACAAGATTTCTCCATCATTTTTCGTAAAATTAGACGTTTTGAAATCC
ACTCAAAAAATAGAATAATGAATCCGCAGGAACAGTCTAGTTCTATACCAGTCGTACCATCCACCATGACTCATCATGAA
TACATTCAGTTAGGTAAAGTGCCAGATTTTGTAAATAACCTTCCTGAATTCCATGGACACGGATCTAGCCTTTCAAGATG
GATTTTAGAAGTGGAAAATATTTTCAAAATTTATGAACGTCTTCCTCGTGATTCAATTGAATACCGCATTATCGTGGCAA
CAATCAGAAGGAAAATTAAAGGCGAAGCAGCTGATGTTTTGGATTCGAATTGTGCTTCATCGGGTTGGAACCACAATTTT
AATCGTTTTTCTATGAGAAGTGTAAATCCACAAGAAAAAATGTTCAGATATTATCATCCAGGTTACAATGTAATGCAACA
AAATGCAAATAACAGGCCAGTTCCTATGGAAGTTGACCCTTTGTTTCAAGCAAATAACAAACCACATTTTAACGGTAAAC
GCCCCCGAGCATCGTCTTCAATTAATAGACAAGCTTATGGTGTTGATGGTGAAATTCAAGAAGTTTCAGCACCGCTGCTC
CTCTTGAATATGTAGTGGATTCAAAACCGCTTGATGAGACATATTGCCGAACAGACAATCACGATTATTTGTCGTATAAA
GCTTCGGAAAACAATCAATCTACAGAGCTTATTTTTTTAGAATGGAACGCAAATTGGTGAACCGATTCCTTCCATATATC
AATTTGCCCACCGTAACGGGAGATTACCCTTTTTTGATTCATAGTGGATCGAATATCAGTTTTATTTCAAATAAACTTGC
CTCGAGTTATAAATTATCTAAACCATACTAAGTGTCAAACTATAATATAAAATCTGTTAGTGGAAGTTTTAACACTATGT
ATGAAATAGATATTGCATTTTTGCCCCAGAATGTGAGGAAACTTATCAGTTTTTAATTCATGATTTTGGTCCTTTCTTTG
AAGGAATAATTGGCACAGACGTTCTAGAAAAAATAAAGGCTGATATTTCTTTTGAAAATTGTTCAATGAAAATAACTACA
GATGATGAAGAAAGATTTTCTATACCATATTTAAAATACCTTTTAAAGAGAACAATAATATGGTTGATTTTCATGTGAAT
GATCATTGGATATCTTCCACTAAACAAAAAATTATGAAAATATTGCACGATAATTCATCAGTCTTTTACGAACCTAATTT
AAAATTATCATGTGCTACAAATGTTGAATGTACCATCAATACTACTGATGATATACCAGTACATCAACGCGTGTATCCTT
ATCCTGCCGCTTGCACAGAAGAGGTGAATATTCAAATAAAAAAGATTTTGGAAGATTGAATAATTAGACCGTCAAGATCC
TCCTCATCCCCAGTTTGGATTGTACCAAAAAAGAACGACGCTTTAGGAAAAAAAGAAATTCGTATGGTCGTAGATTACAG
GAAATTAAATGAAAAGACAATAAGCGAAAGGTATCCCATGCCTGAGATAGCGTATGTTCTGGAACAATTAAGAGGACAAC
AATATTTCTCTACTCTTGATTTAGCTTCTGGCTTTCATCAAAACAAGATGAAACCGTCCGACATAGAAAAAAACAGCATT
TTCTATTAATAACGGAAAATATGAATTTACGCGAATGCCTTTTGGATTAAAGAACGCCCCGGCGATCTTTCAAAGAGCCA
TTGATGACGTTTTAAGAAATTATATTGGCAAAATGTGCTACATTTACATGGATGATGTGATAGTATTTGGAAAATCCTTG
GAAGAACATTTGGGAAATTTGGACACGATTCTTAAAGCACTAAATGCAGCTAATTTAAAGGTTTAACTGGATGAGTCAGA
ATTCTTACACAAAGAAGTTGAATTTCTAGGACACATTATAACGAGTAGTGGAATTAAACCCAACCCCCAGAAAGTTGGAG
CGATAAAGAAGTTTGTTGCTCCAACAACAATAAAAATGCTACGATAATTTTTAGGTCTAATGAATTATTATAGAAAGTTT
GTGAAAGACTTTGCAAAAATAGCAAAGCCACTTACTAGTATATTAAGAGGAGAAAAAAATCCTAAGTCTAACAAAAAAAT
CACATTGACGACCGAACAAGTTGAATGCTTTGAAAAACTGAAATTGGTTTTATCTTCTTCGGATATTTTGATTTATCCTG
ATTAAAGTAAACCCTTTGTGCTAACAACCGATGCTTCAAACTATGCTATAGGAGCAGTATTGGCATAGGTTGAAATTGGT
ACTGACAATCCCATACATTTCGCTTCTCGATCGTTAACAAAAACCGAAGAAGCATATTCCGCTTTCGAAAAGGAAATGTT
GGCTAAAATTTGGTCATTGAAAACCCTTAGGAACTATTTGTATGGAACTAAATTTAAGATAGTAACGGATCATCAGCCAC
TTACATTTACACTTTCACAGAAAAATACTAATGCAAAATTAAAGAGATGGAAATCTTATCTCGAAGAGCACGATTATGAA
ACAATCTACAAGCCAGGAAAAGTAAATGTCGTGGCCGACGCCTTAAGTAGAATTTGCTGCTCTATGACAGCAACCCAGCA
TTCGGCACCAGACTGTGGTTCGATATATATACCATCTACTGAAGGACCTCTAAATGCTTTTCGGCATCAAGTCATAATAA
AAGAAGGTAATCAAAACGTAGAAATTAAGAACCTCTTTTCGAATTTTAAGAGAATAACAGTACATACAAATGATATGACT
GAAAGGAATTTATTAAATATTTTACAAACGCAAAGATACAAATAAGATTAATCAATTCTACTATTAATTAACTAATTCAG
AATAATAACGCCCAAGTTGTAATCAATAGGGGTTTAACATCGCACTTGGAGGATAGCTTGCAGAAAGTAAAAACAGCAGC
AGATATTTTTGATAGTTTTTCAACGGAATTATATTCCATAAACATTCTAATGAACTTAAAATTCTTATCTGAAAAGGCGA
ACATGCTAATTGATAGCATAACCCTAGCGAAATTAGGAATTACGAACTCAAGAGTACTCAGTAAAAATGAAACAATTTCA
ATAATAGCAGACATACAGCATAATACCATTGACGCGAATACTGCCATAGAGAGTCTATCGTATACCACCACAAAAGTTGC
TGTAAGTCATGACGAATTAGTACTTATTATTAGCGTCCCGCAACTTAAGCGTAGAGTATTCAACAAGATACAAATTTATC
CGACAATTAACAATGGTAAAAGAATGTATATCCCTCATCCCTACTTCCTAACTATCACTTCCCAAACCTACATCGCCCCG
ACGCTTAACAAAAATATGTATAAACCAGAAGAACTACGGCAAGATGACACCACATGCATAACGATGCTGTTACAACAGAG
AAATGCTAGCTTTGACTTCATCACCAATCCAACAGAAAAAGAAATATTCAACTTAGACCAGTCCCACATAATTATCAATT
CGGTAAAACTATTCACATTGGATACAAACTGCCTAGTAGAAAGAAGGAATCTCACTGGCTCTCTGCTAATCGAATATAAC
ACATGCAATATTTACGTCAATGTAAAACTGATTTCAGCCAACATGACAGAACTGTCTGGTTTTCCTACTAGTCTACCAAT
ACATGGAATACATGTACATGTATTCAATACCAGCCGTGAACAACGTGACAAACCTAAGCCTTGAACATCTACACATCCTA
CACAAAGACCTTCGGAAGGAAATGCAGAATATTCAGTTGGAAAGTAATAGTATCACATGGACTTGGCAATGGTTATTGGG
CAGTTCATTCATCACTCCAATAATGGTCATCATAATTGGCGTCGTATTTCTGTGCATAAAACGCCGCAACACCATCAACG
TAGAAGTCATCACAACACCTGATGACAAACCGCAATGTATTCCAGAACCTAAAGGTTATCAACCAACTGACCCAAATCCA
GAACCGAAGAGTTACCAACCACTAACATACCTTCACGTTTTTCGTACGGAGTCTCAAATTTAAAGAGGGAGAAGTTAACA
ACCTGCGTTGTCAACACAGCATTTTCTAGTGTTGACAACCGCCACCGGCCCGAATGCACACGATCAGCAAACAGCGTCGA
TCAGCAAACCGTGTTGATCGTCTGACCCAGTTACCCAGTTAGTGATCGCCGAAACAGCAAAATAGTCATCAAGAATCGTC
AATACCTTTCCCTTCCCCATCCAATTCCCAATAACCAACTTATATGTAAATCAAACTTAATAAACTCACTCCGATTTTGA
CCGCAGAACAATCAAGTCTCGAGTCTCGAACAAGCAAGTCTGTGTCCGAACCCTATAGATTTAACTGGCGCCCGCCCGAA
TAGGGACCTCTACGTCTAAAGTAAGGTGATAAGTATTTTGAAAAGAAAACTGTACAACGACGAATAGAGGCACTAGCTAA
TTCGTTTCTACCACGACCGAAACATAAGTGAGAAGCAGTACAAAAACTCTACACAAAGTTTAAAAGTGTCGTGTGAAAAC
TAGCTATAAAAAAACCAACCGATATACATTCGTGATACAAAAGTTCAGGTGAAGTAATATTAAAATAAACCGCCACAAGC
TACATGAAGAGTGAAAGTTCCTGCACATCGTGACATCTCTCTCGATTGACGCCGAGGACCCGTAGTAGATCAATCATCCA
AAA
>lcl|ctg7180000000029 
TTATGAAAATATTGCACGATAATTCATCAGTCATTTACGAACCTAATTTAAAATTATCATGTGCTACAAATGTTGAATGT
ACCATCAATACTACTGATGATATACCAGTACATCAACGCGTGTATCCTTATCCTGCCGCTTGCACAGAAGAGGTGAATAT
TCAAATAAAAAAGATTTTGGAAGATTGAATAATTAGACCGTCAAGATCCTCCTCATCCCCAGTTTGGATTGTACCAAAAA
AGAACGACGCTTTAGGAAAAAAAGAAATTCGTATGGTCGTAGATTACAGGAAATTAAATGAAAAGACAATAAGCGAAAGG
TATCCCATGCCTGAGATAGCGTATGTTCTGGAACAATTAAGAGGACAAACAATATTTCTCTACTCTTGATTTAGCTTCTG
GCTTTCATCAAAACAAGATGAAACCGTCCGACATAGAAAAAAAGCATTTTCTATTAATAACGGAAAATATGAATTTACGC
GAATGCCTTTTGGTTAAAGAACGCCCCGGCGATCTTTCAAAGAGCCATTGATGACGTTTTAAGAAATTATATTGGCAAAA
TGTGCTACATTTACATGGATGATGTGATAGTATTTGGAAAATCCTTGGAAGAACATTTGGGAAATTTGGACACGATTCTT
AAAGCACTAAATGCAGCTAATTTAAAGGTTTAACTGGATGAGTCAGAATTCCTACACAAAGAAGTTGAATTTCTAGGACA
CATTATAACGAGTAGTGGAATTAAACCCAACCCCCAGAAAGTTGGAGCGATAAGAAAGTTTGTTGCTCCAACAACAATAA
AAATGCTACGATAATTTTTAGGTCTAATGAATTATTATAGAAAGTTTGTGAAAGACTTTGCCAAAAATAGCAAAGCCACT
TACTAGTATATTAAGAGGAGAAAAAAATCCTAAGTCTAACAAAAAAATCACATTGACGACCGAACAAGTTGAATGCTTTG
AAAACTGAAATTGGTTTTATCTTCTTCGGATATTTTGATTTATCCTGATTAAAGTAAACCCTTTGTGCTAACAACCGATG
CTTCAAACTATGCTATAGGAGCAGTATTGGCATAGGTTGAAATTGGTACTGACAATCCATACATTTCGCTTCTCGATCGT
TAACAAAAACCGAAGAAGCATATTCCGCTTTCGAAAAGGAAATGTTGGCTAAAATTTGGTCATTGAAAACCCTTAGGAAC
TATTTGTATGGAACTAAATTTAAGATAGTAACGGATCATCAGCCACTTACTTTTACACTTTCACAGAGAAATACTAATGC
AAAATTAAAGAGATGGAAATCTTATCTCGAAGAGCACGATTATGAAACAATCTACAAGCCAGGAAAAGCAAATGTCGTGG
CCGACGCCTTAAGTAGAATTTGCTGCTCTATGACAGCAACCCAGCATTCGGCACCAGACTGTGGTTCGATATATATACCA
TCTACTGAAGGACCTCTAAATGCTTTTCGGCATCAAGTCATAATAAAAGAAGGTAATCAAAACGTAGAAATTAAGAACCT
CTTTTCGAATTTTAAGAGAATAACAGTACATACAAATGATATGACTGAAAGGAATTTATTAAATATTTTACAAACGCAAA
GATACAAATAAGATTAATCAATTCTACTTTTAATTAACTAATTCAGAATAATAACGCCCAAGTTGTAATCAATAGGGGTT
TAACATCGCACTTGGAGGATAGCTTGCAGAAAGTAAAAACAGCAGCAGATATTTTTGGATAGTTTTTCAACGGAATTATA
TTCCATAAACATTCTAATGAACTTAAAATTCTTATCTGAAAAGGCGAACATACTAATTGATAGCATAACCCTAGCGAAAT
TAGGAATTACGAACTCAAGAGTACTCAGTAAAAATGAAACAATTTCAATAATAGCAGACATACAGCATAATACCATTGAC
GCGAATACTGCCATAGAGAGTCTATCGTATACCACCACAAAAGTTGCTGTAAGTCATGACGAATTAGTACTTATTATTAG
CGTCCCGCAACTTAAGCGTAGAGTATTCAACAAGATACAAAATTTATCCGACAATTAACAATGGTAAAAGAATGTATATC
CCTCATCCCTACTTCCTTACTTTCACTTACCAAACCTACATCGTCTCGACGCTTAACAAAAAGATGTATAAACCAGAAGA
ACTACGGCAAGATGACACCACATGCATAACGATGCTGATACAACAGAGAAATGCTAGCTGTGACTTCATCACCAATCCAA
CAGAAAAAGAGATATACAACTTAGACCAGTCCCCACATACTTATCAATTCGGTAAAACTATTCACATTGGATACAAACTG
CCTAGTAGAAAGAAGGAATCTCACTGGCTCTCTGCTAATCGAATATAACACATGCAATATTTACGTCAATGTAAAACTGA
TTTCAGCCAACATGACAGAACTGTCTGGTTTTCCTACTAGTCTACCAATACATGGAATACATGTTGCAGCCGTGAACAAC
GTGACAAACCTAAGCCTTGAACATCTACACATCCTACACAAAGACCTTCGGTAGGAAATGCAGAATATTCAGTTGGAAAG
TAATAGTATCACATGGACTTGGCAATGGTTATTGGGCAGTTCATTCATCACTCCAATAATGGTCATCATAATTGGCATCG
TATTTCTGTGCATAAAACGCCGCAACACCATCAACGTAGAAGTAATCACAACACCTGATGACAAACCGCAATGTATTCCA
GAACCTAAAGGTTATCAACCAACTGACCCAAATCCAGAACCGAAGAGTTACCAACCACTAACATACCTTCACGTTTTTCG
CACGGAGTCTCAAATTTAAAGAGGGAGAAGTTAACAACCTGCGTTGTCAACACAGCATTTTCTAGTGTTGTCAACCGCCA
CCGGCCCGAATGCACACGATCAGCAAACAGCGTCGATCAGCAAACCGTGTTGATCGTCTGACCCAGTTACCCAGTTAGTG
ATCGCCGAAACAGCAAAATAGTCATCAAGAATCGTCAATACCTTTCCCTTCCCCATCCAATTCCCAATAACCAACTTATA
TGTAAATCAAACTTAATAAACTCACTCCGATTTTGACCGCAGAACAAGCAAGTCTCGATTTACTTCGTCTGTGTCCGAAC
CCTATAGATTTAACTGGCGCCCGCCCGAATAGGGACCTCTACGTCTAAAGTAAGGTGATAAGTATTTTGAAAAGAAAACT
GTACAACGACGAATAGAGGCACTAGCTAATTCGTTTCTACACCGACCGAAACATAAGTGAGAATTAGTACAAAAACTCTA
CACAAAGTTTAAAAGTGTCGTGTGAAACTAGCTATAAACCCAACCGATATACATTCGTGATACAAAAGTTCAGGTGAAGT
AATATTAAAATAAACCTGCACAAGCTACATGAAGAGTGAAAGTTCCTGCACATCGTGACATCTCTCTCGATTGACGCCGA
GGACCCGTAGTAGATCAATCATCCAAAAGGACCATCCGGAGCATCCCGCAAGCTTTCATTCCAATACCGGAACGTTACAT
CAACCTTCCAACTCGAGACACTACGTGGACATCGCTACGTGGACATCGCTACGTGAACAACGATGAGCTGCATTTGTTTC
AAAGTCTGCATATTGTTACTGTGAGTCATTACGAGTCAATTTAATTTACTTTAATATAATTTAAATTTTATAACTGTGAA
TACGTGGTGCGAAAACAGTGAGCAGTGAATGTTAGGTACAATAGAGAAAATTTTAGATTGAATGAACTTCTCTTAATTAA
AATTTGATTTGAAGGTGACAAGATTTCTCCATCATTTTTCGTAAAATTAGACGTTTTGAAATCCACTCAAAAAATAGAAT
AATGAATCCGCAGGAACAGTCTAGTTCTATACCAGTCGTACCATCCACCATGACTCATCATGAATACATTCAGTTAGGTA
AAGTGCCAGATTGTGTAAATAACCTTCCTGAATTCCATGGACACGGATCTAGCCTTTCAAGATGGATTTTAGAAGTGGAA
AATATTTTCAAAATTTATGAACGTCTTTCTCGTGATTCAATTGAATACCGCATTATCGTGGCAACAATCAGAAGGAAAAT
TAAAGGCGAAGCAGCTGATGTTTTGAATTCGAATTGTGCTTCATCGGGTTGGAACCACAATTTTAATCGTTTTTCTATGA
GAAGTGTAAATCCACAAGAAAAAATGTTCAGACATTATCATCCAGGTTACAATGTAATGCAACAAAATGCAAATAACAGG
CCAGTTCCTATGGAAGTTGACCCTTTGTTTCAAGCAAATAAAAAACCACATTTTAACGGTAAACGCCCCGAGCATCGTCT
TCAATTAATAGACAAGCTTATGGTGTTGATGAAGATTCAAGAAGTTTCAGCACCGCTGCTCCTCTTGAATATGTAGTGGA
TTCAAAACCGCTTGATGAGACATATTGCCGAACAGACAATCACGATTATTTGTCGTATAAAGCTTCGGAAAACAATCAAT
CTACAGAGCTTATTTTTTTAGAATGGAACGCAAATTGGTGAACCGATTCCTTCCATATATCAATTTGCCCACCGTAACGG
GAGATTACCCTTTTTTGATTCATAGTGGATCGAATATCAGTTTTATTTCAAATAAACTTGCCTCGAGTTATAAATTATCT
AAACCATACGAAGTGTCAAACTATAATATAAAATCTGTTAGTGGAAGTTTTAACACTAAGTATGCAATAGATATTGCATT
TTTTGCCCCAGAATGTGAGGAAACTTATCAGTTTTTAATTCATGATTTTGGTCCTTTCTTTGAAGGAATAATTGGCACAA
ACGTTCTAGAAAAAATAAAGGCTGATATTTCTTTTGAAAATTGTGCAATGAAAATAACTACAGATGATGGAGAAAGATTT
TCTATACCATATTTAAAATACCTTTTAAAGAGAACAATAGTATGGTTGATTTTCGTGTGAATGATCATAGGATTTCTTCC
ACTAAACAAAAAATTATGAAAATATTGCTCGATAATTCATCAGTCTTTTACGAACCTAATTTAAAATTATCATGTGCTAC
AAATGTTGAATGTACCATCAATACTACTGATGATATACCAGTACATCAACGCGTGTATCCTTATCCTGCCGCTTGCACAG
AAGAGGTGAATATACAAATAAAAAAGCTTTTAGAATATGGAATAATTAGACCGTAGAGATCCGGCTGGACATCCCCAGTT
ACAGGACATCCCAGGAAAAAAGAAATTCCGTAGGGTCGTAGATTACATGAAATTAAATGAAAAGACAATAAGCGAAAGGT
ATCCCATGCGTGAGATAGCGTATGTTCTGGAACAATTAAGAGGACAACAATATTTCTCTACTCTTGATTTAGCTTCTGGC
TTTCATCAAATCAAGATGAAACCATCCGACATAGAAAAAAACAGCATTTTCTATTAATAACGGAAAATATGAATTTACGC
GAATGCCTTTTTGATTAAAGAACGCCCCGGCGATCTTTCAAAGAGCCATTGATGACGTTTTAAGAAATTATATTGGCAAA
ATGTGCTACATTTACATGGATGATGTGATAGTATTTGGAAAATCCTTGGAAGAACATTTGGGAAATTTGGACACGATTCT
TAAAGCACTAAATGCAGCTAATTTAAAGGTTCAACTGGATGTGTCAGAATTCTTACACAAAGAAGTTGAATTTCTAGGAC
ACATTATAACGAGTAGTGGAATTAAACCCAACCCCCAGAAAGTTGGAGCGATAAAGAAGTTTGTTGCTCCAACAACAATG
AAAATGCTACGATAATTTTTAGGTCTAATGAATTATTATAGAAAGTTTGTGAAAGACTTTGCAAAAATAGCAAAGCCACT
TACTAGTATATTAAGAGGAGAAAAAAATCCTAAGTCTAACAAAAAAATCACATTGACGACCGAACAAGTTGAATGCTTTG
AAAAACTGAAATTTATCCTGATTATAGTAAACCCTTTGTGCTAACAACCGATGCTTTGAACTATGCTACAGGAGCAGTAT
TGTCATAGGGTGAAATTGGTACTGACAATCCCATACATTTCGCTTCTCGATCGTTAACAAAAACCGAAGAAGCATATTCC
GCTTTCGAAAAGGAAATGTTGGCTAAAATTTGGTCATTGAAAACCCTTAGGAACTATTTGTATGGAACTAAATTTAAGAT
AGTAACAGATCATCAGCCACTTACTTTTACACTTTCACAGAAAAATACTAATGCAAAATTAAAGAGATGGAAATCTTATC
TCGAAGAGCACGATTATGAAACAATCTACAAGCCAGGAAAAGCAAATGTCGTGGACGACGCCTTAAGTAGAATTTGCTGC
TCTATGACAGCAACCCAGCATTCGGCACCAGACTGTGGTTCGATATATATACCATCTACTGAAGGACCTCTAAATGCTTT
TCAGCATCAAGTCATAATAAAAGAAGGTAATCAAAACGTAGAAATTAAGAACCTCTTTTCGAATTTTAAGATAATAACAG
TACATACTAATGATATGACTGAAAGGAATTTATTAAATATTTTACAAACGCAAAGATACAAATAAGATTAATCAATTCTA
CTATTAATTAACTAATTCAGAATAATAACGCCCAAGTTATAATCAATAGGGATTTAACATCGCACTTGGAGGATAGCTTG
CAGAAGGTAAAAACAGCAGTAGATATTTTTGATAGTTTTTCAACGGAATTATATTCCATAAATATTCTAAATTAACTTAA
AATTCTTGTCTGAAAAGGCGAACATACTAATTGATATCATAACCCTAGCGAAATTAGGAATTACGAACCCAAGAGTACTT
AGTAAAAATGAAACAAACGCAATAATAGCAGACATACAGCATAATAACATTGAGGCGAATACTGCCATAGAGAGTCTATC
GTATACCATATCTATCTATCGTAATCCGACGGTTAGATACAATGATTACTATCGAGAAAATTAAACGCACGAAACGCCAA
CCGTTATCTAAATCATAAGATCGTGACTTTCATAACACCGATCTGGTGTGTCGGCAATCGCATAATACGTACTGACTCGT
ATAGGTGATATTAATTTACTGATGAATTTATACAAATCAGTAATCCACCAATGATCCTAATCGTGTGATTTTAAAGGCTA
TGTAATACTATGTATTGAATGTTTTGTTCTCTTTGGCAAAGCATGCCGTCGTCTTAAAATGATTACAGGAAATGTTCCGC
ATGTTCCGCAGAGCTGCTACCTGGCCGACAATCAAAATTTGATTGTCTTACAATTCATCGAACATTCTTTTTATCGTAAA
GAAAAGTCTCTTCCTTAATTTGTCTGTGTCTCCATGTCGACTTCCTTGCGTTGTTTCAGGTGGCATTGTCCCTAAACTTA
CCCTTAACACATAAGATCGCCGGGGCAACTAGTCGATATACTTTTCGATCGATATACTTTTCCTGGAAAACAAGTAGCAC
GAATTAATTCTAGAGCTACCGTAGATGTGTTTCCTGTACTTAAGGAATTCACTCTAAAATACAGGCCCCCAAAAATTATA
GTGATGGACGGAGAGAAGTCTTTCAATTCCGGTGAAGTCGTATAATTTTTAAACACCTTCAATATCAAACATTTTGTAAC
TGCCACTGCTAGAAGTGAAATGAATGGCACAGTCGAAAGATTTCACTCTACGCTATTGGAATTATATAGAATTTCTAAAA
CCGAGAATCCGCTTATGACTTCTATAGATTTGAGACAACTTTCCTTGTTCAAATATAACAATTCAGTACACTCTTCTACT
AAATTTACCCCTTTGCAAATAATTACTCCTTCAAGAAACAGTTCATCGATAATTGAAAAAGTAGCTGAAAATTTAAAACA
CAAGCAAGGAATTGATTTAAACCACTATAATAAAAATACAAAAAAATAGAAATTCAAGATTCAGCGCAGGCATTTATGAA
AACAAAACGTAGATTGAAACAAGTTAATCCCTGTAAAAAATTTAAAATAAAGAAAATAATAGAATAACGGTTACTACAGA
AAATGGAAAAAGAATCTATAAAAAGATGGATGGATCCCCATAGCGATCGGTCAGCACGTAAAGCTAACAAAAATGGACTA
CGTACCCATTGTAGCGTTCGACAGAGGTACAGCTAGAATAATTAAAGGAACTTATTAATTATTATGTACACCATTTTAAA
GTGTCAGAAATGCAAAACGAAATTAATTCACTGTTTACGGATTTTAAGAACGTTGAAGAGACTCAATTCCCTCCTATAAT
AACAGCACAATTTGAACACGTTACGGAAATGTTAAAATCCTTGATTCCAAGACGAAAGAAGTGCTGGGATACAGTTGGAA
CCGTCTGGAAATTTATAGCTGGTAGTCCAGACGCAAACGATTTAAGATTAATCAACTATTCAAATCTACTATTAATTAAC
TAATTCAGAATAATAACGCCCAAGTTATAATCAATAGGGATTTAACATCGCACTTGGAGGATACCCAAATAGCCAAATTA
TCTTAAGCAGCCAATTTCAGCACGCTAAAGATCGCTGATCTAGTACGTCTTTTGCAGTAGATAAGCAGCGTCATAGTTCG
ACGTACCTTTAACCGGGCCTTAAGCAGCTATCGTATTTCAAGCCGTTAAAGAAAGTTTTTATGCGCTTTTTATTTTCAAG
CAAATAGTCTGTTTCGAGATAACCGCAAAAAAATGGTAAAAATGTGAATTTCTGGGTAGTTAATGTCGCTTGTATGGTTG
TGTGTATTTGATTGATTTGTTATCAGATATTTTTATTTCGTATGTTAGGTAGTTCTGTTATTAGTGTGAGTGAAAGTATT
GTGGTATTGCATCTTTTATTAACATTAACGTCCCTATTATTATTGAGAGTTGAACATGGTATTTCCTGCGTGAAGAGTCC
TGCCTTTGTCGTTTGTACCAATAGTTCTGTCGTTGCTCATCATGCTCTACCTAGACAAAAAGAAGTTAGGCAGCAATCTT
CAAACATTCGAAGCGGTAAGGTTTTGTTCCATATGTTATTGTTGTACACTTCTGTTTTTTTCTAACTTTTCTTTTCTGAG
GGTTACTCATCGATGCTTTGTACATTTGTATCATGCGTACCGAAGCGACAGCGACAAATAAATCCAACAAACAGTATTGG
GCCTTTGGAACCAGTCTTAGCATGCACAAACATGGTATCGATCGCTGGATCAATAAGGGGAGAAGGGCAGCGAGCGGTGA
GAATATAAGAAGAACACAGAATGAAATGGCACAACAATAGAGAATTTTGGCAAGTGGAGAAAATCGTAAACAAAAATCCC
GGATAGGAAAGCCTTTACACCCAGCACTTAGTCCGAGTAGACGCAAAAAGTGTAAGGTAAGATAAATCGCAGATATATTT
AAAACCTTCGTTATTATTAATTTTTATAATTGATCTATATCTTACAGATATTGCATTACAAAACTTAAAAGATGCCGTTC
AATATCGAAGAAACAGTGGATAACAGAGAGCATAAGGAGCTGTTAGCGGTTCCTGAACCTTGGGTCCAGGGAACGAGCAA
AGGAACGACGAATTTGTTGTGGCCGAATATACGACAAAAGGATCGGTTGAATAAACTGATCATGTGTAGAGGAAAATCAT
GAAAACATTTACGACGTGTATAGAAGTGTCTTCAAAGAAAGGCCGGTAGAGTGTGTGGACAGTGAATGGATGGACGAACT
GATTTGCATCATCTGGCTGGTGAATCTGCTATTATTGCTCATTGTGATATCGCATTTCCCTTCCCATTAATTCACTATAC
ACGCCGTTTACCAGTTCACGCAACACAGCCTCCTTTATTCAGCATTCAACTAAGACTGGCGGCCTCTCATCCATTGCCGT
TCCGCACTCACACCACTACATTCATACTCAGGATCCCACACCCATCATCTTCTGAACTGGAACTGTCGGATATTTGTTCA
ACCGCATGATCAAAGTTTGTTGATTCTAAAAGAAGAAATAGAATATAAAAACATAGTCTCAAAAGTAAATTACTACACTG
ACGAACCTGTATTATCGATTATTTCGCAGTCGTCTCCGTTCTCAAATAGCTCACGCATAATTTTAGCACGCCTTCTCTAC
AAGTTTCCCGATTTTTTCACACGCTTGGAATACATCTTTCCACACAATGATCTTTTCTTCTAATGACGCTTAATGGCAGA
TAGCAATGTTCTATTGACATAATCCTGTAAACAAAACAACTTGAAGTGCCATCTGTCACTCTTAAATGGGCATAAAGTTC
CATGAAGTACCGTATGCTTCTTAACAAGCCGCATAGTTCGGGTGAAGACATTTCGTCGTTTGTTAATAAGCCTCATAGTT
CCGTCGAGTTCCAAGTGAAGGTAGAAAAGCTTCATAGTTCCATCAAGTTCCACGCTCTTTTTAACTAGCTTCAAAGTTCG
GCGCTGGTACGTTTTTTCCTTAACCAGCCCTCAAGCAGCACGATAGTTCGATTTCATTATTTTTGGCTATTTGGGTAGCT
TGCAGAAGGTAAAAACAGCAGTAGATATTTTTGACAGTTTTTCAACGGAATTATATTCCATAAACATTCTAATGAACTTA
AAATTCTTGTCTGAAAAGGCGAACATACTAATTGATAGCATAACCCTAGCGAAATTAGGAATTACGAACCCAAGAGTACT
TAGTAAAAATGAAACAAACGCAATAATAGCAGACATATAGCATAATAACATTGACGCGAATACTGCCATAGAGAGTCGAT
CTTATACCGTATCTATCGATCTATCGTAATCCGACGGTTAGATACAATGATTAGTATCGAGAAAATTAAACGCACGAAAC
GCCAACCGTTATCTAAATCATAAGATCGAGATTTTCTTAACACCGATCTGGTGTGTCGGCAATCGCATAATACGTACTGA
CTCGTATACGTGATATTAATTTACTGAAGAATTTATACAAATCAGTAATCCACCAATGATCCTAATAATGTGATTTTAAA
GGCTATGTAATACTATGTATTGAATGTTTTGTTCTCTTTGGCAAAGCATGCCGTCGTCTTAAAATGATTACAGGAAATGT
TCCGCATGTTCCGCAGAGCTGCTACCTGGCCGACAATCAAAATTTGATTGTCTTACAATTAATCGAACATTCTTTTTATC
GTAAAGTAAAGTCTCTTCCTTAATTTGTCTGTGTCTCCATGTCGACTTCCTTGCGTTGTTTCAGGTGGCATTGTCCCTAA
ACTTACCCATAACACATAAGATCGCCGGGGCAACTAGTGAAGACATTATGTTTCCCTGCAGGAAACCACGGCAGATGAGC
AAATCTGGCCAAAAACTCGTATCCCGTTGACTCCAGTGTGTTGTCCTAAGACGCCAAATTCTTAGCTTGACTGGAACGAA
CACCCTACTGAACAACAGCAGGGCTGTGCATTCCATCGCGTACAACTGCAGGTACAATAGAGAAATGGTACTTAATTAAA
AATTTTAGGATAACAGTTGTAATGATCAGAGCAAAGTTTTTTTTTTACAGGGAGGGGAAACCTTCAAAAGGCTAACACGT
GAAACACGTAAAGGGGGATTCACAACTTTAAGAGTTATGGGAAATGGTGCTCTGTCAAATCGAAAAAAGTTCACCTTCTA
AATACATACACCTTGGTTGTGCCTGGGCATTTATGTCACTGTAGAAGTGTCGAGCTGTCATTCTGTGCGCGTGGCACTCT
GTGCAAAGTGCGCTCCGTTTTTATTTGGTAAGAAAAAGGTCGTAAAATTGTGCTTGAACCACCGGATATTGTGCACAATG
AAGGTAAAATGTAAAAAAGTGAAAACGGCTCCGAAATCGGTGAAATAAAGTGTATAAAAGTGGCACATGGTTCCAGCACA
TAAGTGCGGTAAGCAGACTCAGATGGACACAGTTTCCCCGGTGATAGTGAAGCGATCGGAGCGCGGTTTGTGTTTCAATT
TAGTGATAAATGGCCAATAAAGTGGCTTCAGTGAAGAAACTGTGGATTTCCGCTGCTTTTAGGACGAAATGTAGCGTGTG
TAAGTTGTAGGCCACACCAACAACAACAACAACAACCGTGAAAGTGGGTTGGCACTCAATTTCTCGGGATTTCCGGTTTG
GAAGTGAGTGAAAACGGTCGATAAGGAGGCCAAAATGTTGCGCAAGCCGAAAACGGGGTAAAAATCGGCCAACTAGTGCG
AAAGCTACGCGGTCCAAAAAGTGCATCAGTAGTGCACTGTGCATCAGTGGTGGGGGGAAGCAGTGTCGGGTGTTTGTTTT
TGCGGCCAATTTCGCACGGATCGGTCCGGCGTGGTAGTGTGCAATCAATTCAACGAACCCAAAAAAACCGCAGTGAAATA
AGTCTTAAGTAGGCTAAATAAGTGAAAAAACGGAGAAGGCAGAAGTGTGACAGTAGTGTGACAGCACCACGTGGCGGATA
TACCGCGTTTAATGCAAAAGTGTAAATAACTTGCTCATTTATGGATCGAATTGATTGCGGTTTGAATTTTAGTGATGTGA
ACCGATTGTGAAATCCGTTTCCGTCGGAAAAACGGTGGAAATTCGAACATTTATGGAAATCGTTAATTTGGCGTTTTCGG
CTTCCGAATTTTGACACAAGCAAAAACGGATTCCTATCAGACAAAAATCGCCAGTACCCAAGCGACAAAAAATAAAGCTG
CTCGAATTGCAAGCAGCTTTTCTGGTAAAATCGGAAATGTGTCGGAATAGCTGTTGGTGGCTGGGAGGGTTTTGCTGGGA
CATGTTATAGGTGCTCAAAACTGCTCGAATTTGGTGATTTGAGCCAAAAGTGCCAGGTATACTTTGGTGTAAGATTATTC
GTCACAGCGTCTTAGTGAGTGGATTTGAGATCGCGAAAAGTGCTCGATTTTTTTCGAGCGTTTTTGAATTAATCAAAGCG
TTTGCGAGTGCTGCTTTGTTATTTGAATTATTCGGTAGCTTTAAAAAAACTGCTCTAAAAACTGCTCGAATATCCAGACA
GTGGCATATAGTGCATGATATATACGTTGGAGTGTGTGTTTACTGGTTCAGAGTGGCTCTAAGAGTAAAATGAAGTGTGC
GATAAGTGCTCGATTTTTAAGCACTGCTGGAGTGACACAAATCATCGGTAAGTTCGTGTATTGGTGTTTGTGATGCTAGG
TAGGGCTAGAATAACTGCTTGAAACTGCTCGAATTTGCTGAAGGTGTTTGGTAGTGACCGTGCAGGTGACAGTTGTGCTA
GGAAGGGGCTTTAACTAATCGTATTGCGGTCAGTGCTCGTCACTGACGTCATTGATTGCGTCATTTCAGGATTACGACGG
ATACCGGCATTTATACGCTAATTGGGTGGTCGGATGGGTCGCTGTATGTAAGTATTGTGGTAACCGTTTTATGTTTTCGC
CTTGCTGCTGTTCAAAGCAAAAGTTTTATTGTTCAAGCCGAACTCGCAATGTGAACCCCATTTTCCGTTTGGTAACTTTT
TTGGCTGGTTAAAGGTAATGATAATCAGTAAATTGCACATTTTTTCCAAATGCAATGTATCTATCCATGTATTTACTAAT
TTAAGATGGATGCGAAGAGCTGGACGGTAATAGTAACGAACAAATACAGTCAGCGATGGCAAAGGAGATGTTGCGGAAGC
GTATAACAGCCCTGGGGGTCCAGATGGATGTGATGAATGAGAGAATGGACAAACTCATCGCAATGTCGCAGCAAGGGGGA
GAAGAGCCAGGTCGTTTCTAATACTAGCCCACCTTAGCCACCTGTTACCACCTCTGAGACAACATCGCTGCTGTAAGTTA
TAAGCAACGTGCGGGCGACGCCCTCTAAGTAATGATATGGCTAAGCCTTTTTATTTGTATGCAGTGACGGATAATAGAAT
AAGACCACTTCTATACCCGATTTTCAAACAACTGCTTTCAATATTTTTACAAAGTATGATTATAATTGTTTGCATCATTA
TTATTAGTATTATTAAACAAAACTTTGGAAAAAGCATCCTCAACATATTTTTTTTTTTTTTTTTTGTCAAAAATTCACAA
AACATTGACATCTATCGCGAAGCCAGTCAATAAAAATAAACCACTGGTTTGGTTATATCGACCAATATATTTATCTACTC
GAATTGGCATCGCGAACGCCTACCGCTCACGAGTCGATAAAAAGATAACGATCGATATAAATACTGATCGAGTAGTTACG
CTATCTGTCAAATTGGCTGTCAAATCTCTGGTTTGTTTACAAATAGCAGTACAAGATTGTTATTGCTAGTGGGAAACGTT
TGGTTAAAAATGTTTATTGCATTATTTTTAACGGATGATGGTGATGATGATCATACAAATCTTGCAGCATACTGAAGGCA
TTTGTTACCAGGCATTTTGAATTACCAGATAAAACGTAAGTGAAAACATGTGTGGTGGAAGTGACCATCGATTGCATTGA
TACGTGGAAGGATGCTAGGAGGTGTACACCCTGAAGACGGCAGTGGTTTACAGTATGGCTAGTCAGGTGGTTACTGGCTC
TAGTTCCCGGAGAAGCGCACACTGAACTTTGATGAAGAGCCTTCCGAAGGGTGTCGCAGAGCGCGTGTCGTATGTCGGGT
GCGTGCGTGGCCCGGTATTAGGAGATTGAGTGTTCCGTTGGTCATTACGTTACTGGTAGCTTGCCAGCAACTTAAATTAT
GCGTGTTTTGTGTACTAATCCTTGTTGGATGAACAGCCGTTGCCTATTTTTATAAGTGTTCATGATTTTAAGTATAGAAT
ATTATTACATTACATGTTGATTGTTTAAATTTATTCAAAATTCGAAATTCATTGAAATTCTCGGCAAAATCATGAGAAAT
TTTTTGACGTAGCACATAAAGAGTACAATTTTTTTTTCCTAAATCTAACGTAAGCTCTCAAATCCGACTCCGTACCGTTT
ATCAACTGGTTCGTGGCAGTAGATAAATATATCGATCGGTAGTGCCAAACTGTGTCGTTCGCGATGCAAATTAACGACTT
TTTTAACCACTGCTCGACTTTTTCCTCACGATTTGTATGACGGGCATGACAGTTGTTACCATCGAGTTAACGCACGGTGT
CCGGGAGAAGTGTTTTTAAAAAAAACTTAACTTTATTTCCATCGACCGGCGGAGTTAATAACCGTTCGGATTAGCGTCTG
AGTATCAACTGAACTGTTTGGATGGATGCTGGTGCGCTGGTCCGTGTTGAATTATGCTGCGTGCTGAATAATGCTGCGTT
GCAAATTATGTTGTGCGCGCTGCTTTGTGGTTTGTTTGTTTATCGGTGGCGCGTTCTGCTGCGTGGCGTTTCTCGTGTTG
CGCTGTCGTCTTAACTCCTTACTGCGCTGTCGTCTTAACTATCGTTTTACGGGTTGACAAATTTGTTGCGTTGCGATACC
ATTCCGCCATAATAGTCGTTATATCGATCGATATATTTATCGACTGATGGTTAATTTGGTTGGCGATAGGTGTCATTGAG
TAAAAAAACTTCAATGGAGTTAACAAAAATTGAGACTCAAAACAATTCAACTTTTTTATAACAAAGCTAGACTATGTGAA
GGTTGATAATACAAAGAGAGCGGATGTCCAGGACTATAAAAAAATTTGGTCGATTTTTAAGTGTGATGAATAGGTTTACT
TTATTGTATAAAATGTTTTGGTCATAGTGTCATGAGAGTAACACAACGATGCTTAAAATCGATATATCGTTTGATTCAAT
GATTTTTTTTTTTTTTGCATTTTTGCTGACATCTGAAACTAAATTTTGCAGAAAAAAACTTAGTTGATCCTTTGAAATTT
GGCTCCATAGCCTCAGCTTTACGTTCGTTAAACATCAAGCCTGACAATGTATAATTTATCAAAAACTGATTTAAATTCCT
TTGAAATTCAGTATTTTGAATCACGTATCTAATAATTGTATCATTCACCGTTCTCACCGCTCTTTCAGCTGCGGATTTGT
GGTGGTAAGGTGGGTTTTGCTGACTTTAATACCTTATGAATGTTACGTTGATTTTTACTTCCCTGAGTTGAATAGAGGCC
CATTGTCTAACACTATTTTTCCTGGCATTCCTAAACATGTAAAAAATGTATCTTGCTCTTGGATGAAAAGCTCT
>lcl|ctg7180000000030 
AACGTTACATCAACCTTCCAACTCGAGACACTACGTGGACATCGCTACGTGGACATCGCTACGTGAACAACGATGAGCTG
CATTTGTTTCAAAGTCTGCATATTGTTACTGTGAGTCATTACGAGTCAATTTAATTTACTTTAATATAATTTAAATTTTA
TAACTGTGAATACGTGGTGCGAAAACAGTGAGCAGTGAATGTTAGGTACAATAGAGAAAATTTTAGATTGAATGAACTTC
TCTTAATTAAAATTTGATTTGAAGGTGACAAGATTTCTCCATCATTTTTCGTAAAATTTAGACGTTTTGAAATCCACTCA
AAAAATAGAATAATGAATCCGCAGGAACAGTCTAGTTCTATACCAGTCGTACCATCCACCATGACTCATCATGAATACAT
TCAGTTAGGTAAAGTGCCAGATTGTTGTAAATAACCTTCCTGAATTCCATGGGACACGGATCTAGCCTTTCAAGATGGAT
TTTAGAAGTGGAAAATATTTTCAAAATTTATGAACGTCTTTCTCGTGATTCAATTGAATACCGCATTATCGTGGCAACAA
TCAGAAGGAAAATTAAAGGCGAAGCAGCTGATGTTTTGAATTCGAATTGTGCTTCATCGGGTTGGAACCACAATTTTAAT
CGTTTTTCTATGAGAAGTGTAAATCCACAAGAAAAAAATGTTCAGACATTATCATCCAGGTTACAATGTAATGCAACAAA
ATGCAAATAACAGGCCAGTTCCTATGGAAGTTGACCCTTTGTTTCAAGCAAATAAAAAACCACATTTTAACGGTAACGCC
CCCCGAGCATCGTCTTCAATTAATAGACAAGCTTATGGTGTTGATGAAGATTCAAGAAGTTTCAGCACCGCTGCTCCTCT
TGAATATGTAGTGGATTCAAAACCGCTTGATGAGACATATTGCCGAACAGACAATCACGATTATTTGTCGTATAAAGCTT
CGGAAAACAATCAATCTACAGAGCTTATTTTTTTAGAATGGAACGCAAATTGGTGAACCGATTCCTTCCATATATCAATT
TGCCCACCGTAACGGGAGATTACCCTTTTTTGATTCATAGTGGATCGAATATCAGTTTTATTTCAAATAAACTTGCCTCG
AGTTATAAATTATCTAAACCATACGAAGTGTCAAACTATAATATAAAATCTGTTAGTGGAAGTTTTAACACTAAGTATGC
AATAGATATTGCATTTTTTGCCCCAGAATGTGAGGAAACTTATCAGTTTTTAATTCATGATTTTGGTCCTTTCTTTGAAG
GAATAATTGGCACAAACGTTCTAGAAAAAATAAAGGCTGATATTTCTTTTGAAAATTGTGCAATGAAAATAACTACAGAT
GATGGAGAAAGATTTTCTATACCATATTTAAAATACCTTTTAAAGAGAACAATAGTATGGTTGATTTTCGTGTGAATGAT
CATAGGATTTCTTCCACTAAACAAAAAATTATGAAAATATTGCTCGATAATTCATCAGTCTTTTACGAACCTAATTTAAA
ATTATCATGTGCTACAAATGTTGAATGTACCATCAATACTACTGATGATATACCAGTACATCAACGCGTGTATCCTTATC
CTGCCGCTTGCACAGAAGAGGTGAATATACAAATAAAAAAAGCTTTTAGAATATGGAATAATTAGACCGTAGAGATCCGG
CTGGACATCCCCAGTTACAGGACATCCCAGGAAAAAAGAAATTCCGTAGGGTCGTAGATTACATGAAATTAAATGAAAAG
ACAATAAGCGAAAGGTATCCCATGCGTGAGATAGCGTATGTTCTGGAACAATTAAGAGGACAACAATATTTCTCTACTCT
TGATTTAGCTTCTGGCTTTCATCAAATCAAGATGAAACCATCCGACATAGAAAAAAAACAGCATTTTCTATTAATAACGG
AAAATATGAATTTACGCGAATGCCTTTTTGATTAAAGAACGCCCCGGCGATCTTTCAAAGAGCCATTGATGACGTTTTAA
GAAATTATATTGGCAAAATGTGCTACATTTACATGGATGATGTGATAGTATTTGGAAAATCCTTGGAAGAACATTTGGGA
AATTTGGACACGATTCTTAAAGCACTAAATGCAGCTAATTTAAAGGTTCAACTGGATGTGTCAGAATTCTTACACAAAGA
AGTTGAATTTCTAGGACACATTATAACGAGTAGTGGAATTAAACCCAACCCCCAGAAAGTTGGAGCGATAAAGAAGTTTG
TTGCTCCAACAACAATGAAAATGCTACGATAATTTTTAGGTCTAATGAATTATTATAGAAAGTTTGTGAAAGACTTTGCA
AAAATAGCAAAGCCACTTACTAGTATATTAAGAGGAGAAAAAAATCCTAAGTCTAACAAAAAAATCACATTGACGACCGA
ACAAGTTGAATGCTTTGAAAAACTGAAATTTATCCTGATTATAGTAAACCCTTTGTGCTAACAACCGATGCTTTGAACTA
TGCTACAGGAGCAGTATTGTCATAGGGTGAAATTGGTACTGACAATCCCATACATTTCGCTTCTCGATCGTTAACAAAAA
CCGAAGAAGCATATTCCGCTTTCGAAAAGGAAATGTTGGCTAAAATTTGGTCATTGAAAACCCTTAGGAACTATTTGTAT
GGAACTAAATTTAAGATAGTAACAGATCATCAGCCACTTACTTTTACACTTTCACAGAAAAATACTAATGCAAAATTAAA
GAGATGGAAATCTTATCTCGAAGAGCACGATTATGAAACAATCTACAAGCCAGGAAAAGCAAATGTCGTGGACGACGCCT
TAAGTAGAATTTGCTGCTCTATGACAGCAACCCAGCATTCGGCACCAGACTGTGGTTCGATATATATACCATCTACTGAA
GGACCTCTAAATGCTTTTCAGCATCAAGTCATAATAAAAGAAGGTAATCAAAACGTAGAAATTAAGAACCTCTTTTCGAA
TTTTAAGATAATAACAGTACATACTAATGATATGACTGAAAGGAATTTATTAAATATTTTACAAACGCAAAGATACAAAT
AAGATTAATCAATTCTACTATTAATTAACTAATTCAGAATAATAACGCCCAAGTTATAATCAATAGGGATTTAACATCGC
ACTTGGAGGATAGCTTGCAGAAGGTAAAAACAGCAGTAGATATTTTTGATAGTTTTTCAACGGAATTATATTCCATAAAT
ATTCTAAATTAACTTAAAATTCTTGTCTGAAAAGGCGAACATACTAATTGATATCATAACCCTAGCGAAATTAGGAATTA
CGAACCCAAGAGTACTTAGTAAAAATGAAACAAACGCAATAATAGCAGACATACAGCATAATAACATTGAGGCGAATACT
GCCATAGAGAGTCTATCGTATACCATATCTATCTATCGTAATCCGACGGTTAGATACAATGATTACTATCGAGAAAATTA
AACGCACGAAACGCCAACCGTTATCTAAATCATAAGATCGTGACTTTCATAACACCGATCTGGTGTGTCGGCAATCGCAT
AATACGTACTGACTCGTATAGGTGATATTAATTTACTGATGAATTTATACAAATCAGTAATCCACCAATGATCCTAATCG
TGTGATTTTAAAGGCTATGTAATACTATGTATTGAATGTTTTGTTCTCTTTGGCAAAGCATGCCGTCGTCTTAAAATGAT
TACAGGAAATGTTCCGCATGTTCCGCAGAGCTGCTACCTGGCCGACAATCAAAATTTGATTGTCTTACAATTCATCGAAC
ATTCTTTTTATCGTAAAGAAAAGTCTCTTCCTTAATTTGTCTGTGTCTCCATGTCGACTTCCTTGCGTTGTTTCAGGTGG
CATTGTCCCTAAACTTACCCTTAACACATAAGATCGCCGGGGCAACTAGTCGATATACTTTTCGATCGATATACTTTTCC
TGGAAAACAAGTAGCACGAATTAATTCTAGAGCTACCGTAGATGTGTTTCCTGTACTTAAGGAATTCACTCTAAAATACA
GGCCCCAAAAATTATAGTGATGGACGGAGAGAAGTCTTTCAATTCCGGTGAAGTCGTATAATTTTTAAACACCTTCAATA
TCAAACATTTTGTAACTGCCACTGCTAGAAGTGAAATGAATGGCACAGTCGAAAGATTTCACTCTACGCTATTGGAATTA
TATAGAATTTCTAAAACCGAGAATCCGCTTATGACTTCTATAGATTTGAGACAACTTTCCTTGTTCAAATATAACAATTC
AGTACACTCTTCTACTAAATTTACCCCTTTGCAAATAATTACTCCTTCAAGAAACAGTTCATCGATAATTGAAAAAGTAG
CTGAAAATTTAAAACACAAGCAAGGAATTGATTTAAACCACTATAATAAAAATACAAAAAAATAGAAATTCAAGATTCAG
CGCAGGCATTTATGAAAACAAAACGTAGATTGAAACAAGTTAATCCCTGTAAAAAATTTAAAATAAAGAAAATAATAGAA
TAACGGTTACTACAGAAAATGGAAAAAGAATCTATAAAAAGATGGATGGATCCCCATAGCGATCGGTCAGCACGTAAAGC
TAACAAAAATGGACTACGTACCCATTGTAGCGTTCGACAGAGGTACAGCTAGAATAATTAAAGGAACTTATTAATTATTA
TGTACACCATTTTAAAGTGTCAGAAATGCAAAACGAAATTAATTCACTGTTTACGGATTTTAAGAACGTTGAAGAGACTC
AATTCCCTCCTATAATAACAGCACAATTTGAACACGTTACGGAAATGTTAAAATCCTTGATTCCAAGACGAAAGAAGTGC
TGGGATACAGTTGGAACCGTCTGGAAATTTATAGCTGGTAGTCCAGACGCAAACGATTTAAGATTAATCAACTATTCAAA
TCTACTATTAATTAACTAATTCAGAATAATAACGCCCAAGTTATAATCAATAGGGATTTAACATCGCACTTGGAGGATAC
CCAAATAGCCAAATTATCTTAAGCAGCCAATTTCAGCACGCTAAAGATCGCTGATCTAGTACGTCTTTTGCAGTAGATAA
GCAGCGTCATAGTTCGACGTACCTTTAACCGGGCCTTAAGCAGCTATCGTATTTCAAGCCGTTAAAGAAAGTTTTTATGC
GCTTTTTATTTTCAAGCAAATAGTCTGTTTCGAGATAACCGCAAAAAAATGGTAAAAATGTGAATTTCTGGGTAGTTAAT
GTCGCTTGTATGGTTGTGTGTATTTGATTGATTTGTTATCAGATATTTTTATTTCGTATGTTAGGTAGTTCTGTTATTAG
TGTGAGTGAAAGTATTGTGGTATTGCATCTTTTATTAACATTAACGTCCCTATTATTATTGAGAGTTGAACATGGTATTT
CCTGCGTGAAGAGTCCTGCCTTTGTCGTTTGTACCAATAGTTCTGTCGTTGCTCATCATGCTCTACCTAGACAAAAAGAA
GTTAGGCAGCAATCTTCAAACATTCGAAGCGGTAAGGTTTTGTTCCATATGTTATTGTTGTACACTTCTGTTTTTTTCTA
ACTTTTCTTTTCTGAGGGTTACTCATCGATGCTTTGTACATTTGTATCATGCGTACCGAAGCGACAGCGACAAATAAATC
CAACAAACAGTATTGGGCCTTTGGAACCAGTCTTAGCATGCACAAACATGGTATCGATCGCTGGATCAATAAGGGGAGAA
GGGCAGCGAGCGGTGAGAATATAAGAAGAACACAGAATGAAATGGCACAACAATAGAGAATTTTGGCAAGTGGAGAAAAT
CGTAAACAAAAATCCCGGATAGGAAAGCCTTTACACCCAGCACTTAGTCCGAGTAGACGCAAAAAGTGTAAGGTAAGATA
AATCGCAGATATATTTAAAACCTTCGTTATTATTAATTTTTATAATTGATCTATATCTTACAGATATTGCATTACAAAAC
TTAAAAGATGCCGTTCAATATCGAAGAAACAGTGGATAACAGAGAGCATAAGGAGCTGTTAGCGGTTCCTGAACCTTGGG
TCCAGGGAACGAGCAAAGGAACGACGAATTTGTTGTGGCCGAATATACGACAAAAGGATCGGTTGAATAAACTGATCATG
TGTAGAGGAAAATCATGAAAACATTTACGACGTGTATAGAAGTGTCTTCAAAGAAAGGCCGGTAGAGTGTGTGGACAGTG
AATGGATGGACGAACTGATTTGCATCATCTGGCTGGTGAATCTGCTATTATTGCTCATTGTGATATCGCATTTCCCTTCC
CATTAATTCACTATACACGCCGTTTACCAGTTCACGCAACACAGCCTCCTTTATTCAGCATTCAACTAAGACTGGCGGCC
TCTCATCCATTGCCGTTCCGCACTCACACCACTACATTCATACTCAGGATCCCACACCCATCATCTTCTGAACTGGAACT
GTCGGATATTTGTTCAACCGCATGATCAAAGTTTGTTGATTCTAAAAGAAGAAATAGAATATAAAAACATAGTCTCAAAA
GTAAATTACTACACTGACGAACCTGTATTATCGATTATTTCGCAGTCGTCTCCGTTCTCAAATAGCTCACGCATAATTTT
AGCACGCCTTCTCTACAAGTTTCCCGATTTTTTCACACGCTTGGAATACATCTTTCCACACAATGATCTTTTCTTCTAAT
GACGCTTAATGGCAGATAGCAATGTTCTATTGACATAATCCTGTAAACAAACAACTTGAAGTGCCATCTGTCACTCTTAA
ATGGGCATAAAGTTCCATGAAGTACCGTATGCTTCTTAACAAGCCGCATAGTTCGGGTGAAGACATTTCGTCGTTTGTTA
ATAAGCCTCATAGTTCCGTCGAGTTCCAAGTGAAGGTAGAAAAGCTTCATAGTTCCATCAAGTTCCACGCTCTTTTTAAC
TAGCTTCAAAGTTCGGCGCTGGTACGTTTTTTCCTTAACCAGCCCTCAAGCAGCACGATAGTTCGATTTCATTATTTTTG
GCTATTTGGGTAGCTTGCAGAAGGTAAAAACAGCAGTAGATATTTTTGACAGTTTTTCAACGGAATTATATTCCATAAAC
ATTCTAATGAACTTAAAATTCTTGTCTGAAAAGGCGAACATACTAATTGATAGCATAACCCTAGCGAAATTAGGAATTAC
GAACCCAAGAGTACTTAGTAAAAATGAAACAAACGCAATAATAGCAGACATATAGCATAATAACATTGACGCGAATACTG
CCATAGAGAGTCGATCTTATACCGTATCTATCGATCTATCGTAATCCGACGGTTAGATACAATGATTAGTATCGAGAAAA
TTAAACGCACGAAACGCCAACCGTTATCTAAATCATAAGATCGAGATTTTCTTAACACCGATCTGGTGTGTCGGCAATCG
CATAATACGTACTGACTCGTATACGTGATATTAATTTACTGAAGAATTTATACAAATCAGTAATCCACCAATGATCCTAA
TAATGTGATTTTAAAGGCTATGTAATACTATGTATTGAATGTTTTGTTCTCTTTGGCAAAGCATGCCGTCGTCTTAAAAT
GATTACAGGAAATGTTCCGCATGTTCCGCAGAGCTGCTACCTGGCCGACAATCAAAATTTGATTGTCTTACAATTAATCG
AACATTCTTTTTATCGTAAAGTAAAGTCTCTTCCTTAATTTGTCTGTGTCTCCATGTCGACTTCCTTGCGTTGTTTCAGG
TGGCATTGTCCCTAAACTTACCCATAACACATAAGATCGCCGGGGCAACTAGTGAAGACATTATGTTTCCCTGCAGGAAA
CCACGGCAGATGAGCAAATCTGGCCAAAAACTCGTATCCCGTTGACTCCAGTGTGTTGTCCTAAGACGCCAAATTCTTAG
CTTGACTGGAACGAACACCCTACTGAACAACAGCAGGGCTGTGCATTCCATCGCGTACAACTGCAGGTACAATAGAGAAA
TGGTACTTAATTAAAAATTTTAGGATAACAGTTGTAATGATCAGAGCAAAGTTTTTTTTTTACAGGGAGGGGAAACCTTC
AAAAGGCTAACACGTGAAACACGTAAAGGGGGATTCACAACTTTAAGAGTTATGGGAAATGGTGCTCTGTCAAATCGAAA
AAAGTTCACCTTCTAAATACATACACCTTGGTTGTGCCTGGGCATTTATGTCACTGTAGAAGTGTCGAGCTGTCATTCTG
TGCGCGTGGCACTCTGTGCAAAGTGCGCTCCGTTTTTATTTGGTAAGAAAAAGGTCGTAAAATTGTGCTTGAACCACCGG
ATATTGTGCACAATGAAGGTAAAATGTAAAAAAGTGAAAACGGCTCCGAAATCGGTGAAATAAAGTGTATAAAAGTGGCA
CATGGTTCCAGCACATAAGTGCGGTAAGCAGACTCAGATGGACACAGTTTCCCCGGTGATAGTGAAGCGATCGGAGCGCG
GTTTGTGTTTCAATTTAGTGATAAATGGCCAATAAAGTGGCTTCAGTGAAGAAACTGTGGATTTCCGCTGCTTTTAGGAC
GAAATGTAGCGTGTGTAAGTTGTAGGCCACACCAACAACAACAACAACAACCGTGAAAGTGGGTTGGCACTCAATTTCTC
GGGATTTCCGGTTTGGAAGTGAGTGAAAACGGTCGATAAGGAGGCCAAAATGTTGCGCAAGCCGAAAACGGGGTAAAAAT
CGGCCAACTAGTGCGAAAGCTACGCGGTCCAAAAAGTGCATCAGTAGTGCACTGTGCATCAGTGGTGGGGGGAAGCAGTG
TCGGGTGTTTGTTTTTGCGGCCAATTTCGCACGGATCGGTCCGGCGTGGTAGTGTGCAATCAATTCAACGAACCCAAAAA
AACCGCAGTGAAATAAGTCTTAAGTAGGCTAAATAAGTGAAAAAACGGAGAAGGCAGAAGTGTGACAGTAGTGTGACAGC
ACCACGTGGCGGATATACCGCGTTTAATGCAAAAGTGTAAATAACTTGCTCATTTATGGATCGAATTGATTGCGGTTTGA
ATTTTAGTGATGTGAACCGATTGTGAAATCCGTTTCCGTCGGAAAAACGGTGGAAATTCGAACATTTATGGAAATCGTTA
ATTTGGCGTTTTCGGCTTCCGAATTTTGACACAAGCAAAAACGGATTCCTATCAGACAAAAATCGCCAGTACCCAAGCGA
CAAAAAATAAAGCTGCTCGAATTGCAAGCAGCTTTTCTGGTAAAATCGGAAATGTGTCGGAATAGCTGTTGGTGGCTGGG
AGGGTTTGCTGGGACATGTTATAGGTGCTCAAAACTGCTCGAATTTGGTGATTTGAGCCAAAAGTGCCAGGTATACTTTG
GTGTAAGATTATTCGTCACAGCGTCTTAGTGAGTGGATTTGAGATCGCGAAAAGTGCTCGATTTTTTTCGAGCGTTTTTG
AATTAATCAAAGCGTTTGCGAGTGCTGCTTTGTTATTTGAATTATTCGGTAGCTTTAAAAAAACTGCTCTAAACTGCTCG
AATATCCAGACAGGTGCATATAGTGCATGATATATACGTTGGAGTGTGTGTTTACTGGTTCAGAGTGGCTCTAAGAGTAA
AATGAAGTGTGCGATAAGTGCTCGATTTTTAAGCACTGCTGGAGTGACACAAATCATCGGTAAGTTCGTGTATTGGTGTT
TGTGATGCTAGGTAGGGCTAGAATAACTGCTTGAAACTGCTCGAATTTGCTGAAGGTGTTTGGTAGTGACCGTGCAGGTG
ACAGTTGTGCTAGGAAGGGGCTTTAACTAATCGTATTGCGGTCAGTGCTCGTCACTGACGTCATTGATTGCGTCATTTCA
GGATTACGACGGATACCGGCATTTATACGCTAATTGGGTGGTCGGATGGGTCGCTGTATGTAAGTATTGTGGTAACCGTT
TTATGTTTTCGCCTTGCTGCTGTTCAAAGCAAAAGTTTTATTGTTCAAGCCGAACTCGCAATGTGAACCCCATTTTCCGT
TTGGTAACTTTTTTGGCTGGTTAAAGGTAATGATAATCAGTAAATTGCACATTTTTTCCAAATGCAATGTATCTATCCAT
GTATTTACTAATTTAAGATGGATGCGAAGAGCTGGACGGTAATAGTAACGAACAAATACAGTCAGCGATGGCAAAGGAGA
TGTTGCGGAAGCGTATAACAGCCCTGGGGGTCCAGATGGATGTGATGAATGAGAGAATGGACAAACTCATCGCAATGTCG
CAGCAAGGGGAGAAGAGCCAGGTCGTTTCTAATACTAGCCCACCTTAGCCACCTGTTACCACCTCTGAGACAACATCGCT
GCTGTAAGTTATAAGCAACGTGCGGGCGACGCCCTCTAAGTAATGATATGGCTAAGCCTTTTTTATTGTATGCAGTGACG
GATAATAGAATAAGACCACTTCTATACCCGATTTTCAAACAACTGCTTTCAATATTTTTACAAAGTATGATTATAATTGT
TTGCATCATTATTATTAGTATTATTAAACAAAACTTTGGAAAAAGCATCCTCAACATATTTTGTTTTTTTTTTTTTGTCA
AAAATTCACAAAACATTGACATCTATCGCGAAGCCAGTCAATAAAAATAAACCACTGGTTTGGTTATATCGACCAATATA
TTTATCTACTCGAATTGGCATCGCGAACGCCTACCGCTCACGAGTCGATAAAAAGATAACGATCGATATAAATACTGATC
GAGTAGTTACGCTATCTGTCAAATTGGCTGTCAAATCTCTGGTTTGTTTACAAATAGCAGTACAAGATTGTTATTGCTAG
TGGGAAACGTTTGGTTAAAAATGTTTATTGCATTATTTTTAACGGATGATGGTGATGATGATCATACAAATCTTGCAGCA
TACTGAAGGCATTTGTTACCAGGCATTTTGAATTACCAGATAAAACGTAAGTGAAAACATGTGTGGTGGAAGTGACCATC
GATTGCATTGATACGTGGAAGGATGCTAGGAGGTGTACACCCTGAAGACGGCAGTGGTTTACAGTATGGCTAGTCAGGTG
GTTACTGGCTCTAGTTCCCGGAGAAGCGCACACTGAACTTTGATGAAGAGCCTTCCGAAGGGTGTCGCAGAGCGCGTGTC
GTATGTCGGGTGCGTGCGTGGCCCGGTATTAGGAGATTGAGTGTTCCGTTGGTCATTACGTTACTGGTAGCTTGCCAGCA
ACTTAAATTATGCGTGTTGTGTACTAATCCTTGTTGGATGAACAGCCGTTGCCTATTTTTATAAGTGTTCATGATTTTAA
GTATAGAATATTATTACATTACATGTTGATTGTTTAAATTTATTCAAAATTCGAAATTCATTGAAATTCTCGGCAAAATC
ATGAGAAATTTTTTGACGTAGCACATAAAGAGTACAATTTTTTTTCCTAAATCTAACGTAAGCTCTCAAATCCGACTCCG
TACCGTTTATCAACTGGTTCGTGGCAGTAGATAAATATATCGATCGGTAGTGCCAAACTGTGTCGTTCGCGATGCAAATT
AACGACTTTTTTAACCACTGCTCGACTTTTTCCTCACGATTTGTATGACGGGCATGACAGTTGTTACCATCGAGTTAACG
CACGGTGTCCGGGAGAAGTGTTTTTAAAAAAAACTTAACTTTATTTCCATCGACCGGCGGAGTTAATAACCGTTCGGATT
AGCGTCTGAGTATCAACTGAACTGTTTGGATGGATGCTGGTGCGCTGGTCCGTGTTGAATTATGCTGCGTGCTGAATAAT
GCTGCGTTGCAAATTATGTTGTGCGCGCTGCTTTGTGGTTTGTTTGTTTATCGGTGGCGCGTTCTGCTGCGTGGCGTTTC
TCGTGTTGCGCTGTCGTCTTAACTCCTTACTGCGCTGTCGTCTTAACTATCGTTTTACGGGTTGACAAATTTGTTGCGTT
GCGATACCATTCCGCCATAATAGTCGTTATATCGATCGATATATTTATCGACTGATGGTTAATTTGGTTGGCGATAGGTG
TCATTGAGTAAAAAAACTTCAATGGAGTTAACAAAAATTGAGACTCAAAACAATTCAACTTTTTTATAACAAAGCTAGAC
TATGTGAAGGTTGATAATACAAAAGAGCGGATGTCCAGGACTATAAAAAAATTTGGTCGATTTTTAAGTGTGATGAATAG
GTTTACTTTATTGTATAAAATGTTTTGGTCATAGTGTCATGAGAGTAACACAACGATGCTTAAAATCGATATATCGTTTG
ATTCAATGATTTTTTTTTTTTTTGCATTTTTGCTGACATCTGAAACTAAATTTTGCAGAAAAAAACTTAGTTGATCCTTT
GAAATTTGGCTCCATAGCCTCAGCTTTACGTTCGTTAAACATCAAGCCTGACAATGTATAATTTATCAAAAACTGATTTA
AATTCCTTTGAAATTCAGTATTTTGAATCACGTATCTAATAATTGTATCATTCACCGTTCTCACCGCTCTTTCAGCTGCG
GATTTGTGGGTGGTAAGGTGGTGATTTGCTGACTTTAATACCTTATGAATGTTACGTTGATTTTTACTTCCCTGAGTTGA
ATAGAGGCCCATTGTCTAACACTATTTTTCCTGGCATTCCTAAACATGTAAAAAATGTATCTTGCTCTTGGATGAAAAGC
TCTGCTCTGATACTTGTCATGATTTTAGCTTCTGTAAACAACGTTAAATTTAACTTTACTTTGCTTTAAGGCAGAAGTCC
GACACAAACAACGATCTTGTCCGTTCGGCAGGCGGTTTCTGAATGCCCAGCCGCCGGGACGTTTTCTATGTATTTCCACT
TGACATTTCTACATCAAGATGTGTACAGATATATACAAACATAAGGTACTTATAAGAATGGGGGCCTACACTTGCATGAA
TTTCGTGAATCTATCTACAACTATCACTAGTGAGCTATTCTCGAAGAAACAAAAATCTACGAGTATTCGCTCAAGTGGAC
TTAAATTTTCTTGCCATTTTGTTGTGAATGCTTCTTTCAGTATTATTTGTCTGGAATGACAAATTAGAGAAAAATAATGA
CGTTGTTCGATAGCTCTACTGGTTTCTTTCGGATCGTTGCTGTGACTCGCTTGGGGTTTACCTTAAGACTAAAATTACAA
ATGTATTCTATCTTATTTTATTTACAATATTACACGAATACTAATGCCTATCCTGAACCTGAACTATACAAATATATTTA
CATTAAATTCATGTTAATCGGGTTGCCTACTCATATGCGCAACATTCCCGACCGCCCAAAATTCCCAATTTTAATCGTAA
CTATCAATATCCTCTCACTTTCATTTTCGAACTAACTAGCCTTAATTCTTAATTTCCTTCCTTTGAAATTGCAACTCTCA
TTTTAAACAATATTTCCTCCCAATCGTAGTTCCTCAAAATTTAAATTTCGCATTATTCTCACTTCATTTCTTATGTTGAT
TATTCATTCCTTTCAATTATTTGAAACATAAGTTCCCTCTCTCTATCTCTCTCTCTCTCTTGGTCAATGTTATTCAACCG
GCAAAATACATATTCTTACAACTGGTCTTTTCATATCAGTTGTATTAGCGGTTCTTAACGTTACCACACGTACTACTCCG
TCACTGCCTGGATGAACTGCTGTAATTCGAGCAAGCGGCCACTTTGTTGGCGGTACGTTGTCCTCACGCAACAAAACCAG
CATACCGGGCACTATTGTTGTTGCCGAGCCATTCCATTTCGTTCTCGCCTGGAGCTGTTGCAGATACTTTGTCTTCCATC
TAACCCAAAACTGCTGCACTCGTTTTTGAACCAAACGCCAATGATTCAGTCGGTTATCTGGAACGTTCTTCAAATCGATT
AAGATCATTCTGCCAAATCGTCTCGAGCAAGTCAGGTTTGGTATCGGCTCCACTAAAAACGTAAAAAATTGTGTGTAAAA
TTATTTGTCCGTTGTGCTTCCCTGCATCAATCGTTTGTTTGTGTATCATTCTATCCGTACTTACCATCTCCTTGCTTTAA
CGGTTGTTGTATGTGTCCTAATTTGGTCGATTTTGTTTAGCCTCGCTCAGCTGTTTGTTGTTGTTTATTCCGTGGGCTTG
TGTGTTGCGCTGTGTGTGTAAATGGCTCCTGTGTGTTCGGCCTGTGCAGCGGATGCCTCCGTGGCCAATGATGTGCTGTG
CTGCTGCTTTTGTGATGCGGTTTGTCATAGAAACTGCACCTCAGTTCCTGATGCCGTTCTTCAATGCATCAGCCCTTACC
AAAATGTCCACTGGAGCTGTTCCACTTGCACTGTAACCGTTGAAAACCGCCGCAGATTGCCCACGAAGGATGGTAGCTTC
CAAGCGGGCTTCCAGACGGCGCTAGATTCCATTGTCGCGTCGCTCAAAGACGCCATTCTGCAGCCTCTCACTAGGGAGAT
TCGCTCTCTGCTATCTCCTCGGAAGGCCGGCTTAACTCTTGTCTCTCACCAACCAGGTACTGATCATGGTGCGCCCACCT
CCTCTCCGATCAGGCTTCCTCCTATCCTTAGTACCGACCGTCCTTCTTCCTATGCCGCGATTGCAGGACAAACCCCCGCT
CCGAGCCTTGTCGGAATTTCGGGCACAAATGCGGTGACGTCACCTAATCTAGTAGCGACTCAAGCGCGTAATCCTCGCAG
ATTTTGGTTGCACCTCCTTGGAGTTGCACACCATATCACGACCGACCAAGTGAGAGCATCGGTGATACGCCGTCTCAACA
CCGAGGACGTGCTTGCTTTCTCTCTCTTGGCTAGAGGTGTTGATCCAGCTTCTCGACGCTCTCTTTCTTTTAAAGTGCGT
GTTCCAGATTCCTGTCGTGAGTTGGCTCTCTCCCCTGAAACGTGGCCTATTGGCATCCGTGTGAGAGAGTTTATCACCGC
TACTCATCACGATCCAGTTAGACGTCCACCGGCTCCATACAATACTCCTGTTTTAACAGCTAGTAACTCTCTCATCGCCG
CTCGACACCGTCATAGAGAGGCTCCCTACATCAACCGCACTCAGCCTCTCCACAGCACACCTTCCTCTCCTGGACACAGT
TCGGACTTGACTTTGATCCACGCTACACCACTCACTTCACTTCCTCATCCCGCTCCCCCTAGCAAGCGTAAGAGAGTTCT
AACTTGTAGTCCCCATCAGCAAACATTGGACCAATTCTTTCGTGCATAATTCGGCGCCCAGGAAAAAAATTTATGCATAC
TATCAGAACGTGCGGGGTCTCCGCACGAAACTCATTAACTTCCACCAGGCCTTTGCTGAATCTGACATATGTGTCCTGAC
CGAAACCTGGCTTGATGATTCGATCCCATCGTCGCTTCTTTTCGATGAAAACTTTATCATCTTTAGATGCGACCGCAACA
ATAGGAATAGCAACCTTTCGCGTGGTGGTGGTGTGCTTATTGCATGCTCATCACAACTTGCGGTCTCGTCGATCTCGTCA
CCATGCGCATCGTTGGAGGCGGTGTGGGTTCGCATCAACCTGGGGACCTCGCACCTGTACCTTGGAGCCATCTACATTCC
GCCATACAGCAGCTCATCCTCATCTGTAATTGATGATTTGATGGAGGGCATCGGTGTAGTCCTGGGGCGCATGCGCTCCG
AAGATAAAATTATGATTTTTGGCGACTTCAACATGCCGGGCATCTCGTGGACTGCTGATCCCCATAATAAACTGTGGCTT
TATCCTTCCGATTTTAGGCAGCGGGATACGACGTTCATTGACGGTCTGAACTTTAACCACTTGAAGCAACTCTCAGGGGT
AACTAACGGTAACGGACGTCAACTGGACCTGATATTTGGCAATTCCGCTGCAGCCGCGATCTGTGATTCAGTACACCGAG
TGTCTTTGACGATTATTCCCGAGGACGCTTATCATCCAGCATTGGAGACGTGCATCACCGTCATCGCGTCGCCCTCTGAT
CGTCCGTCTCGTTTAGTTTTGACGCGTGAGCTGAACTTCAGGAAGCTCGACAACAGAAAATTTATTCGTCTCATCTCGAC
ATACGACTGGAGCTCCCTGGACGCTGCTCCTAGTATTGACGAGGCTGTAGCCAAGTTTACGTCTGTGATTTTGTCTTTCC
TCTCCCAGTGTTGTCCCTTTCGGACCCCTCCTCCAAATCCCTTGTGGTCAGATAGACACCTTCGTTCACTTAAGGCGGAT
CTTAAGCGTGCGCTTCGTGCGTATTGAATGCACCGCTCCACTTTTCACCTGCGTGTCTTCAAATACGCAGCATCTGCTCA
TCGCAGTTATAACAGGATCCGCCTTCGTACCCATAACGCGCGCATTCAATCCCATCTTTATACAAATCCTAGGTCATTCT
GGAGATACGCCAATAGACAACGTGGATCCTCCGGTATTCCAACAAATATGTCTTTGGGCGATTGCTCTGCTTCCTCCCCG
TTGGAAATATCTAATTTGTTTGCGCATCACTTCGATGGTCTTTTTGTTGGTCCGACCCACTCTACTGCGTCTCTTGTGGC
TGGGCTCTCGAGTGTTCCTCGGGACTGTATTAACGCTCATTCGGTGCATATCGACGAGCAGATGGTGCTCACTGCACTTT
GTCAGCTTAAGCGCTCCTTCTCTCCTGGTCCTAACGGCATCCCTTCTTCTGCACTCATTGACGCTAGAGAGGCGATTGCT
CCTGTGTTGATTCGCCTATTCACTAGGTCGGTTGATACAGGAGTTTTTCCCTCTCTTTGGAGATCAGCTTGGCTGATCCC
AGTCTTTAAGAAAGGTTGCCGGACGTCCCCCTTAAATTATCGAGGCATCTCCATCCTCTGTGCAGCGTCCAAAGTCCTCG
AGTCTGTGATCTACTCTTCTATCCTTCCTATTGTTTCCCCGTTAATCCCATCCTCCCAGCACGGTTTCGTGCCGAGACGC
TCTACCCTGTCGAACCTTATGTCGTTGATGATCGATCTGTTTCTGCACACAGCCGCTGGTAGGCAGGTTGACGTCATCTA
CACAGATTTCAAAGCTGCGTTCGACTGTTTGTCGCATCAATTGCTTAATGCAAAGCTCGAGCGAATGGGTTTCGGTGGAG
CCCTTCTTCTCTGGCTCTGTTCCTTTTTGAAGGACCGGTCGTACAGGGTAAGGGTCGATGGGGCTCTGTCGGACCCGTTC
ATCAGCAAATCTGGGGTTCCTCAGGGTAGTGTCTTGAGTCCTTTATTGTTTTCACTCTTCATCGCCGATTGCATTCAATC
GCTTCCCCCTAACGGTTGTTTGTTGTATGCCGACGATGTCAAGTTTTATCTTCCTGTGTCTTCGTACCGCGACTCCCGCT
CCCTCCAATCCCACATAGATGCTTTCGCTGGCTAGTGCATATCAAACGGGTTCGTTCTTTGTGTCTCGAAGTGCTGTGTA
ATTTCGTTTGGTCGCTCTTCTTCCAAATATTTACACCAGTATCGGCTCTACGACTCAACACTTCCGCGAGTTTCCTTGGT
CAGGGACCTTGGGGTGTGGCTGGACGACAAATTGTCCTTCGAGCCGCATCTCAACTCGGTCCTTGAGCGGGCTAGCAAGG
TGTTGGGTCTAATCTCTCGTATGTCTACTGAGATTCGAGACCCGTTATGCCTGAGAGCGCTGTATTGTTGCTGGGTGCGT
CCCATCCTGGAGTACGCCAGTGTTGTATGGTCCACCGCTGGTGTCACCGCTATGAACAGGTTGGAGAGGGTGCAGAGGAA
ATATACGCGGATAGCCGCTAGACGTTTACTGAACGACCCCAGCACAACCTTACCTTCTTATTCGGAGCGGTGCCAGCTGC
TGGGTTTGGTTAAGCTGGAGGATCGTCATGGTCATGCTCGCAAGTTATTTATTGCCAACATCCTGCTTTCCAACATTGAC
TCCCCCGCCCTTGTGGCAACTATCCCTTTATATGTCCCCTCCCATCGCTTACGCGTACGTCCTCCCCTGCTTATCCCTTT
TTGTCGTACGTGGTTTTCCCAGAGCGATCCATGGATGCGCGCGTTATTAGCATTCAATTCGGTTGGTGATCTGTTTGACC
ACAATATCTCCATTAATTGTTTCCGCTCCCGTCTTTTGTCCTCTTTATCCTAAAATCTGTTTTTCTTTTCCTCACTAGCC
ATCTCTGTCTGCACCCTATATCCTCCTTACGTGTTATGTATGTTTAGTTATAAGATAAATTGACTTTGTAAAGCCCTTGA
GGCAAACAATTTGAAAAAAAAACAAAAATTAAGATTCAAATCGATATTAAGAAGATGAGATCCAGTTAAAAAATGTAATG
GCGTTAGTGCTTCATAATCTGAAGGGTCACTCGATAATGGTGTGATCGGCCTAGAGTTCAAACACGATTCTATTTCCGCA
GGAACTGTTGTCATGTCTTCGTATGATGCTGGATCATTCCCAAGAACTCTAACTTAGTAAAATTTCATAGACTTCACGGC
CGCTTCCCACAATCCTCCAAAATGAGGGGCCCCAGGTGGGATGAATTTCCACCTAATTCTGTTTTCTGCGCTCCAAGACT
GAATCTCCTCCTTCTGCTTCGGCGATTGAAAAAGCTCATACAGTTGACGTAGCTCGTTTGCAGCCCCCTTGAAGTTGGTG
CCGTTGTCCGACTGCAACTCCGTTACTAAACCTCGTCGCGCTACAAATCTTTGAAGAGCAGCCAAAAACGCAGCAGTACT
CAAATCAGACACTAATTCGAGATGGACGGCACGAGTCACAAAGCACACAAACACTGCCACAAATGCTTTGGTAGGAGCTC
CTCTTCGATGCTGGGCCTTGATCCAAACTGGACCGCAATAGTCCACTCCTGATATTGCGAATGCCCTTGTCACTCGATTC
CCTGGAAGGTCAGCCATTGGTTGGTTCACTTGCCTCGGCTTGCATTTGAAGCATCTCACACATTTATGACAAACTTGCTT
CACAATAGATTTTGCACCAAGTAACCAATACCGTTGTCTTATTGCTGTTAACGTTGCTTGTGTACCAGTATGTAGGAGCT
TAAGGTGATAATGTTTCGCCAACAGTTTTCCCAGCACATGATCCTTGGGAACAGCTACAGGATTGTTTGCGTCCATGCCT
AATAGCGAGTTTTGGAGCCTTCCCTTTAGCCTGATGATTCCTTCAGCGTCGATGAACGGATTATATCCTCTCAGTGGGGA
TGATCGCGGTATTTCTTTCCCATGCCCCAAACATTTGATCTCCTTCTCGAAACGCTGCAGTTGTGCTAATCGAAACAGTA
GTCGTTCTGATCACAGCCGTTCTTCAGTGGTGAGAAAGAGCGTATCGTGGTTAATAACTGAAGATTCAAGTTTCTGCTTC
CTTCTTTAAACGCGTTTGCACGCCTTGTAGGAATCTCTGGCAATACCCCACAACGAGCCGAAGCTTGGTAAAGGATGAAA
AGCGATCGAACAGCCAGTCAATGAAATTCTCTTTACTGCATGAAGAGACAATTAAATCCACCTTACGTTCTTCGCCTGTG
GTTATTGCTCTTACTTCGGGCAATTCTGGCCATTTATCTCCAGCTTCCGATAGCCACTTTGGCCCCGACCACCATAGCGC
AGAAGCGACTAATCGACTCGGCTCGCAACCTCTCGATATCAAATCGGCTGTATTCTCCACACCCGGAAAATGTCGCCAAA
TACAGGCAGTGGTCAATAGCTTGATCTTTGCCGTGCGGTTGCCGACAAACGTCTTCCAAAGATGATGAGGGGACTGAATC
CAATGCCACGTTGTCATAGAGTCAGTCCACAGGAAACAAGGGCCTTCACGTAATCGTCCCTTCCTCACGAAATCCCATAA
TCGGCTTCCCAACAACGCTGCACACAACTCCAGTCTGGCAATCGTCAACCGCTTTGCTAATGGTGCCACCTTGGATCGCG
AAATCAGCAGCTGTACTGTTACTTCTCCCGTTGTCGATTCGCTCCTCACGTAGATACAGGCTCTATATCGCTTTTCAGAA
GCATCACAGAATATGTGATACTGAATTGCCTCGCTCGCACACACCAACCTTGGAAGCTTAACGTCTTGCAGCACATGAAA
TTCATTCGCCAGATTCATCCATTCACGGCACAAACTCTCCGGTAGTTCCTTGTCCCAAGGCCAGGAATTTCCATTAACAT
ATTTCAGTCTCCAGAGTTGCTGCATGAAGATATTTGCCACCATCTAAACGGGGTCCACAAATCCCAAAGGGTCGTAAATC
CTTGCAATTGCTCCCATTACATTTCTCTTTGTCAATGAAGCGGAAACCATGATCTTAGGAGCACGTACTCTTACAACGTC
TGTATTGGCTTGGCACGATCTTCTTCCGGAATTCCATCCAACGCAGTCCTGCTATTTGATGCCCATTTCCGAAGTTTAAA
ACCCGCTCCAGCCAACAGTTCAACCACCTGCTCGCGAATGCTTTGAGCTCTTTCCGTTGACTCAGCTCCTGAGATGAGGT
CATCCACTTAGAATTCGTTAAACCATTTCATTGCATCTGGAAATTTGCCCATGCTGTTCTCAAATGCTCTCCGAGGAGTT
CGTATGGCCAAATACGGAGCACACGCTGTACCATACGTAACCGTGTTGAGTCGATACATGCTCACAGGATCTGCTTCGTT
AGACCGCCAAAAAATGCGCTGCAAGTCTCTATCCTTCTCCTCCACTAATACCTGACAGTAAATTTTCTCCACATCGGCTA
CCATGGCTACCTTATAAAAGAGAAAACGCATCAGGATAGATACAATGTCATCCTGCAGTTGTGGCCCGATCAATAGGATG
TCGTTCAACGATTTTCCACTGTCTGTTCTACATGAGCCATCAAACACGACTCTGCATTTTGTTGTACTGCTGTCAAGCTT
CAATACGGCATGATGAGGTAAATAGTATTTTATACCTTGGTTTCCATTCTTCTCATCTGCTATTCTCGTCATATGACCAA
GCTGAATGTACTCTTCCATGAACTTATGGTACTCTTCACGTAGACATTCATCTCTCTCCTTTCTTCTTTCAACTGCTCCA
AATCGTTTGAGAGATATTTCATATGACTCGCCTAATTCACGTTCGTAATCTGCCACCTTCGGTAATTGCACTATATATCT
TCCATCCTCGTTGCGACGCGTTGTTTCTGCATACCATCTCTCACAAAGTTGCTCTTCATCAGACATCAGCTTCTCTTCCG
GTATATCTTCTAGCTGAACCAATCTCTCCATTGCGGCATTGAAATTATCATCCATCGCACAACCCACGATGCTTTCGTTG
AAACCATCCTTAGTTGGCTTCGATAATCTTCCACTGACAATCCAACCCAATCTGGTTTCGAGCAATTGGGGAAGATACGA
AGCCAGTTTAATCCTTCCTTCTTGTAGCAAATCGGCAAACAATCTAGCTCCTATCAGCATGTCTATTCGTTCTGGTTTGT
TAAAGGCTGGGTCTGCAAGAGGTATGCCTAATGGTAGATTCCACCGCTTCACTTCTACCATACGACTTGGATAGTCGGAC
GTTACTCGCAGTAACACTAGAAACTGCAGTGATACTTGAAATTCGGACACACGCGATCTTATTCTGGTAACTACCATGCT
GGATGAAACAATAGGCACGGTGTCGTCTATTCCAGATAAAGGGCTCGATATTCGGACTCTCTTTAGTTTCAGTTGTTGGG
CCAGCCGTTCCGTTATAAAGTTGGATTGAGATCCTTGATCCAACAAAGCTCTCGCTGGCAACTCCTCTCCATCGCTTCCG
CGAATCAACACTACTGCCGTCGATAACCACACCATCCTTTGTGGTTCTCCGGATGCTCGGGTGGTATCATTAATCGTCGC
AGCTTCCTGCTCTGCTGCTGTTGACTGTGAAACCTTTTCTGCTGACTCCTGAGCTGCTCGTTTACACAATAGCGTATGAT
GTCTTCCATGGCAATGCTTACACGTCGTAACATTCCGACAAAACCTTATTTGGTGATTTGGTGATGCTTGAAGATCTAAA
ACATAAACGTTGATTCTTCGCCAAAGCTTCTCGTTGTAGAATCGACATGCCATCGAATTTAGTACAGTTGTCTAACGGAT
GATCTGCCTTGCTAGCTGGACACGCCTCTTTATCGTTGCGCGATGAGCTGCACACGTTACAGAATATATTTGCGGTATTC
TGTTCATTTTCTGGTCTGGACTGGTCACGACTTCGCTGGAAGAGCTTAGAAGCGGCTCTTTTGCCAATCACTCCGACGCT
GTGCAGTGCAGTGCTGTTCAACACACGAATCCGTTTTTCGCAGAACTCCAACAATGCTCGTAGCAGTCGGTCAGGTTTTC
CACTGCAAAATTTTCCCAGGACATTAATGTGGTCTTATCAAGCTTATGCGTTACCAGTATCGTGAGTGGCGTGTTCCAGT
GTTGTATGGGTTCGTCTAGCCGTTTCATTCCTTGAACTAGCCGTCTTGTCTCATTCACAACCCTGGTCAATTCAGCCGAT
TTTCCAGCATTCATTGGTTCCAGCTGAATCAGTGCCTTGAAGCATTCTCTCCGCAGTATCTTGTTGTCGTCGTATCTCTG
CAGCAGGGTCTCCCACGTTGGCATATAGCTTTTCTCCTCAAGTGGTACATGCTCGAACTGCAGTGCAGCTTCTCCCTTCA
GTGACGCTAACAGGTACTGAAGTTTTGCCACCTCAGGTAGCTCTGGTAAATCATGCACTAATGACACAAAACGGTCCTTG
CATGTCACCCACTTGGTAATATTTCCATCGAACGTTGGCAGTTATAGTTTCGGTAAATGCATTTTCACACTCGCGGACGT
TGTGTTTGCCATTGTACTATTCGCAATCGGATGCGCACTTTCATCGGTTCTTTGCAAATCCATAATGAATCCTCTCACTT
TATGATATTTTTTGTAGAACTCCTTTCTTTCATTCTGCATCAGTATCCCGTCAATTTCTTCATCTTCAAATAACAATTTT
TCTCTTGCATCCTCATACGATCGCTTTGTTTCCTCTAAAGCTTGTAATTGACTCTGCAATTCTCCAGGATGCACGGAATT
GTTGTAATTGTCTACGAATTCTACAAACGCTTCTATCCACGAAACTCGGTCTTTATACACCTTTAATATTTTTTTTATTT
TGCTTTCCGGTGGCATTTTCAAAATTTTCTTTATTTATCCGCGCGATACACTAATTTATCCAACTGTCCTCTAATCTGCT
AACTGACAACCGACGCCAACTTTACGCGCCCAAATTTTCTAACAGCGATGGTGTACTAAGGTCACTGACCGACACGACGC
TAACTTTCGCACACACGTTACCACTTGCGATGGCGTACCTCACCTTCAACGGAAGCCGACGCCAACCGTATGCACATTTC
AAGAAAATCGCACTTGCACGAGTTAACTTTTTCGAAAGATTTTCTTTCGTTCACGTTTCGTTTTTTCGATCACGTTCGGA
CGTGATTTTGCGGAGCAGAGAACTATGACCGTTTCAGTTTGCGGTTAGACGTAGAGTGGTTTATTTTCTAAGATTTTACA
AAATATTTTGGGTCGGGAAGGAAGGATGTGGAAGGAACGAAAAACAACAAGAACAGGTAAGCGAAGGATCGTTGATGGTC
CGAGGGTCGACGGCGATACCGGTTTTATCTCGGAATATGAATAATTATTTGTTTAGGACGGCGGAAGTGAAGGATCGCTT
GAACGTGATCGTACTTGTTTTGAACGTTTGTTAACTTGCCCCTCCTTAGATTTGAAGCTCCGTACGAAAAACTTCGATCA
TTGTGGGCGGTTGAAAGTTTGGACTTATCTGGGCGTTTGGCTCGTTCTCTTCGCAAGTGTTATCGTTGTCGTTGTTTGAG
TTCGGTGATATGGCCGGTTTCTGTCCGTTTATGTTGCTCACAACGCTTGTTATGGACCAATTGTTCCATGTGAAGCTTTT
GGCTTCTAGCCGTATTTGATGCATTTCGCTTCTTAACTCCATATGCATTGTGTGTAGATGTTCTAGAGTAAGGTTCAGCA
TGTGGTTCTTCGATGTGACGTTTATACCATAAAGCGGAAGATTCAACGGCGATCCGTGAAGCTCAGTTTGGCTGCTGGAA
ATCTCTTCGTCATTAACGAATATGTCACATGATTGGTAGGATAGGAGAAAAGATCCTGTCAAGTTTCTCTTCTTAATACC
ACATGTTGTTTTAATAGTAAATTCTGCCGCTTAGTTGATCAGAATGTGTGTCCTATCGAGTTGGAGAATTTCCATCGCTG
CTGGGTTTGTTATGAAGTCACATGTTGCTTGTTGTCCTCTGAGTATAGCTGGTACGCGAGTATAGCATTTTCCGTTATCT
TCTTGTAGTTGTTCTAAGCAGTAAATGTTCTTGTTAAAGTTCGGGACGATGAAAAGTTGTGATTTTAAGGATAGGTAAAA
TTGGTTGGGAACATGAACTTTCTTATCTTTATGCGTTATACCGTACAATTCAATTTTCTTATATATATATATATATATAT
ATATATATATATATATATATATATATATATATATATATATATATATCGTTCGTCAATTTCGGGCAGCTAAGTATAAATAA
CAGTTCATTGTTATTTGTTGCTATTTTCGTAGTCACATATGATAGTGCTTCTGAAACTGTTTGAAACGGAATATTCTGTT
TCTGTAAATCGTTCATTAACAAATCTATTTCACTTCGGTTTAATATACGAGGATTTACTATACCTAGTTTCCCTAGAGTA
ATACTATCTGCTACCAAACTCAATTTATCGAACAAGTATTTGAGATTAAGGAGAATGTTGAGGGAAAAGAATTCTATTGA
AGAATCTCGTGACAGTCTAAGCGCATCTTTGATTGTTTTCAAAGTTTCTGTTAGCTGAAGCGTTAAATCCTTATTTATTT
TCACTTGAACGTTATTATTCGTAATCAACCCGTTCAATGTAGTATTTATCAGGCGTAAATCATTTGCATCAGGACTTCCT
GCAATGAATTTTCAAACAGTTCCTATTGTGTCCCATCTTTTGGCTCTATGAATCGGTATCGTATTTTTTAACATTTCATA
TGCATTTGAAAACTCTTGCTCTATCATGCTTGAAAATTGGGTTTCTTCAAGGGATTTGAACTCAATAGATAATACCTTAA
TTTCGCGTTGAATGTCCGATTTATTAAAATGATGAATGTAATAAATATTACCTATCGCTAATCTAGCATCGCCTCTGTTA
AATGCTATTATCGGAATTTTTTCCATACTGGATATTGTGATGTTTTGGCCCTGACACTGCTGTACGCATTTGGAAAAGAA
CAGTTTTGTTTCATTTAATCTTTATATCTGTTTTATGTATTATTTTTCCTTTTTTAGTAGTTACAGTAGTTCGGTTGATT
TTATCTATTTCTATCTTTTTATATGGTTTCGCCTGTTTAAGTCTTCGTTTTGTTTTCATAAATGCATTCGATTGGTTGGA
TATCTTTCTGTCCTTTCGAGATTTGTTGTGAAAATTTAAATCTTTTTCCTGTTTTTTGTTAAGATTAATTTTTACTTTAT
TTATAATGGATGGTGTTTCGTTAGAAGGTGTAATAATTTCTATAGGAGTGAACGATGTACTAGAATGTATAGAATTATTA
TACTTGTGCACAGACATAACTATTAGATCTGAGAGTTGTACGTGAGGATGTTCTGATTTATGAATTCGATAAATTTCGAG
TAAAGTAGAATGGAATCTCTCTACAATACCATTCATTTCACTTCTTCCTGTAGCGGTCACATAGGGAGCGATATGAGAGA
AGTCAGTAACTTCCCTGGAGTTAAATGACTTCTCTCCATCTATTACTACTATGCCTGGTGGTTTATGTTTTAATACAATC
TCCTTTGATGCTGGGAAAACATCGCTGATGCCCCTGGACTCAATCCTTACCACTTGTGCATACTTGGAAAATTTATCAAC
ACATGTAAGAAAATAATTGTTCTCTAGGAACATTATATCAAAATGCATAATTTCGAAGGGTGCTTTTGGCCCAGGTGTTT
TTTGCATCGGTGGATTGGGTGGGTTTCTGTCGTATTTGCACTCGTTACAGACACAACAGTTCCGTATAAAATATTTTATT
TGTGCATTCATCTTAGGAAAATATTATTTTTTTAATATTTGTGCTTTATTTTCCTCTATTCCCCGATGTGCTCTGTTATG
TTCCTTTTGAATAACATCTATTTGATCGTTGGTGTTTGTTACGTCTTCCAATATCCTTTGAGTATATCGGATTTTAAACA
TATTTTGTCTTCCAAAGTTTTTATTGTATACCTCTTGTAGTTTCCCCATTATAGATTCGCTGGTTAATAAACCATTAAGT
TTCGAAGGATCGAAATTAGTTTTTAAGACATTGAGTAATGTTTGTTCGCTTGTATTTGAAATCATCATTTTGATTCGTTT
GAAGTTCGGGAATGGTTCAGTTGTCTGAATATCTCCAATTCCCTCTTCAAGGATAACTTGATGCCTGAATACATTCAAAG
GCGCTTCAGTTGATGGAATGAAGAAATCATCGCTGTCATTAGCTGAATGTTGCGTTGCTGTCATGGAGTATACCATTCGA
CTTAAGGCATCCGCGACTACATTAGTTTTCCCTGGCTTGTATAAAATCTCGTAATCGTGTTCTTCTAGACATGCTTTCCA
TCGTTTTAACTTGGCATTAGTATTTCTTTGAGAAAGTGTAAATGTGAGCGGTTGATGGTCTGTCAGTATCTTAAATTTAG
CTCCATACAGATAATTTCTAAATGTTTTCAGTGCCCATATAATGGCAAGCATTTCCTTTTCAGGAACAGAGTACGATTCT
TCGGCTCTGGTTAAAGATCGTGATCCAAAATGAATAGGTCTATCTTTTCCTAATTCTCCTTGCGATAAAACCGCTCCAAT
GGCGTAATCAGAAGCATCCGTTGTTAAAATGAATGGTTCACTGTAATCTGGATATATCAAAACATCAGAAGAGGATAAAA
TATTTTTTATTTTTTCAAAACATACGATCTGCGCTGGTACAAGTGATATTCTTTTACTGGATTGCATTTTCTCACCTCGT
AACATATTAGTAAGTGGTTTGGCAATTTTCGCAAAATCCTTAATAAATCTCCTATAGTAGCCCATTAATCCCAAAAAAGA
TCTTAGCTCTTTAACAGTTTTGGGAATTGGAAACAGTTTGATGGCTTCTATTTTCTTGGTATTAGGTCTTATTCCATCAC
ATGATATGATGTGGCCTAGAAATTCTATTTCTTTGTGGAGGAATTCTGATTTGTCCAACTGAACCTTAAGATTAGCAGAA
TCTAAAGTTTTCAAAAATTTTTCTAAATTCAGTAGATGTTCATCTACCGACTTACCAAATACGATTACATCATCCATGTA
TATATAACATATTTTTCCAATATGTTCTCTAAGAACATCGTCTATAGCACGCTGAAATATAGCTGGAGCGTTTTTCAAAC
CAAATGGAATTCTTAGGAACTCGTATTTACCATTATTTATAGAAAAAGCAGTTTTTTCAATGTCATCTTCATTCATTTTT
ATTTGATGGAATCCTGAGGCAAGATCCAGAGTTGAAAAATACTTTTGCCCTTTCATTTGTTCTAGGACATATGTTATTTC
GGGCATAGGGTAACGATCGCTAATAGTTTTTTCATTTATCTTTCTATAATCAATTACCATTCTAAATTTTTTCTGACCTG
ACGCATCCTCCTTTTTTGGTACTATCCAGACTGGGGATGTCCAAGCTGATCGGGATGGTCTAATTATACCCGTTTCTAAA
AGAGTTTTTATTTGTTTGTTTACCTCGCTTGTGTATGCCGCAGGATAAGGATACACTTTTTGATGGACGGGAATACTGTC
GGTGGTGTTTATTGTACATTCGACATTTGTAGTGCAGGTTAATGCTAAATCTGGTTCATGAAAAACGTGCTTATTCCTAC
ACAGCACATCTGTCAGCATTTTCCTGTTAGTTTCATTTAAATGATTGGTACGAAAATCAAGTAAATGACTTTCCTTTTTA
TTTTCATAGGTAAGCAAAGGTATTTTGAAAGGATAACCTTCATCCGTTATTATTGTAAGAACATCTGTTTTGAAATAAAG
GTTAGCATCGAGTGTTTTAAGCATACTGGTGCCTATGATGCCAAGAAAGAATGGATGAAAATCATACATAACAAATTGAA
ACTTCAGGCTTGATTTTGGTTCAAAAAATGCTATGTCAATTGCTGAGGTTACTTTAAAATTTCCATTAGCACTTTTAATG
GTACCACTAGAATAATCATACGGTTTAGATTTTTTGTAGGCTAAAGCTTATTTGGGTGAAATTAAATTGATATTTGATCC
ACAGTCTATTAAAAAGGGAAATTCTCCTTGTGTTGTCCGCAATGTGATGTAGGAGAGAAATGGTTTCACCACAGTACGGA
CCAATCTAAAAAATTAGTTTCTGGTTCGTTCCTGACAGCAGGGGTTACACTTGTTAGATTTGTTTCATTTAATGGTGGTG
CCGTTTGGACATATTCAAGCGGAGCATCCACTGAATAGGTTTGCTTTTGCTGCCAAGGAGAAGATTGAGCTCCTTTTTGG
TCATATACCGGTCGATTGGCATAATTAATAGCATTCGATCGTAGGGATGGATCGACTTCCATCGGTTGAGGATAGTTAAT
TTTCTGTTGCGGTTTAAGATTCTGTTCTGGAAGATTGTATCGAGGTTGACTTGGACCAGGTTGATTATAGGTAGTTGTAG
GAAAATGATTCCTCTGTTGATAATGGTTTCCTTGGAAGTTTCGATATCTTGGGGGTAGTGGTGGTGTTTGATGCACATTA
TTGTTATGGTAACTGTGCCGCTGGGGAGATGGTACGTGTAGATCTCTTGGTCTAGGTATTTGATTCGAACGAGTCTCACC
CTTAAATGGTGCCGATCTCATGTTCATATTGCAGTATTCTAGGCAATAATTGAAAGCAGCATTTAAGTTGGGTGGACTAT
TATTTTTTAATAAAAAGCAAAGAGGACTTTCTAGACCTCTAATGAAGCAATCTAACGCTTTCTCTCTAAAGTAAGAAGCG
TGTGCTTCAGCATTGATAGAGTACTTCGGGTCGGTGTATATTTGGGTTATAATTGCACTTTGCAAATCGTTAACACGACT
GAAGTAGCTGCTTAATGGATCTGTTGCTTTTTTACTGATCCCAGTAAGTTCGTGATCAAGTGTTTTCAGTTCTCTTTTGT
CTTTATAGTAGAGCAAAAGAGTGCTTTTAATGGATGACCAATCACCAGCTATTCCATTGGTATTAATAACTTCGGCTGCT
TCGCCTTTAATTTTTTTCCTTATTGTTCCTTCGATTATATGAAAAAAGGTGCAATCTCGTGGGACTCTAGCGTACATATG
TAGAACCTTTTCTACTTCCATGACCCACGCCATTAATTCATTCGCCTTCTCTTCAAAGGTTGGGAGATCTCGTACATAGT
CGAGAATTTTCCCAATGCTAACAAACTCGTCATAGCTCATAGTACTAGAAGGTGCAGAAGTAGTCATTCTATTTTTTTCG
AAACAATTAAACCTTCTATCTTTCCTATCGTCCACCATATGACAATAATATTAATTTTTGTTCCCTTTTCACTTTTTTCA
CTGATCTAAACACTGATTATAACTCTTAACTGATTTCTATCAAATTTAACTTTCATTTTAATTTCCTCACTTATGAATAA
TAATTTGTGACTCACGATACGATCAACAATGCTGCGCCAATGTTGAAACTCATGCTGCGTCCGATGACCGATGCTCGATG
TTCTGGGTTGATCCGGTTTGGCACTGCCTACTGAGGACCCTTCGGCGTCTGTTCGGGAGACTTGTCCACGAATTGCTGGT
CACGATGACGTCTTCCTCGTTGTCGTCGTGCAGGTTTCTTATAACTTAATATCACCTCACTTTTAGACTTGGAGGTCCCA
TTTCGGGCGCCAGTTAACTTTTTGGAAAGATTTTCTATCGGGTTACGACGTTCGGACGTGATCTTGCGGAGCAGAGAACT
ATGACCGTTTCAGTTTGCGGTTAGACGTAGAGTGGTTTATTTTCTAAGATTTTACAAAATATTTTGGGTCGGGAAGGAAG
GATGTGGAAGGAACGAAAAACAACAAGAACAGGTAAGCGAAGGATCGTTGATGGTCCGAGGGTCGACGGCGATAACGGTT
TTATCTCGGAATATGAATAATTATTTGTTTAGGACGGCGGAAGTGAAGGATCGCTTGAACGTGATCGTACTTGTTTTGGA
CGTTTGTTAACTCACGCTCTTTTGATTTGTTCGCTCAACGCACTGACTATTCCAATTGTCCACTAATCCGGTAATCAACA
AGAGACGCCAATCTTACGCGCCCAAATTATCTACGCGCGATGGTTCACTAAGGTTGCTGACCGACTCGACGCCATCTTTC
GCACACACATTACCACTTGGGTCGGCGTACTCTTTTTTACCCAACTCGAAACGACGCTAAGCGATCGCACACTCTAATTG
ATTTGCATATGCACACGACGCGCCTTATTTTGTTTACGCAGCACACTGTTGTTAATATTGTACTTTTGTGTTTTCTCCAA
CAGTCTAAAGTTCATGTCCCTTTTCACAATTTACAACACAAAATGTATTCCGTTTATCCGTTGGTCTCCTAATTGGTAAA
TCCTTGCCTCCTTACAAGAGTCACATACACACAAGCAGACGATAAATGTCCGTCATTGATTTAAGTACAACGATTTTCTA
CCGAAGGTTCGACCACACCACTCTTCTTATACACACACGGCTTCCTGACTACAATTTACTACTATCCGGTTCGAAGGACC
AAATGTTCGATAGCTTTACTGGTTCTTTCGGATCGTTGCTGTGACTCGCTTGGGGTTTACCTTCAGACTAAAATTACAAA
TGTATTCTCACCTATTTAGTTACAATATTCCACTAATACTAATGCCTATCCTAAACCTGAACTATACAAATATACTTACA
TTAAATTCATGTTAATCGGGTTGCCTACTCATAGGCGCAACACTACCCTTTGCTGAACAGCTAAAAATCAAACCAAGCAG
AAAGCGTCAGCTTGTAGTAATGTGCCCAAGAAGAACACGCAACAACGCGCAACAATGTTCATATGCTGCAGATCAACATC
TACAAACAATGATTGATGTATTTTTGTTAATTAACGAAATAAGAACTGATAGTTCGTTCGGAATCTTAGATTTAACTTCG
AGCCCCGTCATTACTCATCATCCTTGTTGGCATCCTTTGCGGGTGTTGGTGGGCGCCGTTTCTGCAGCCCCGATGGCCCC
GGCTCGGGAGATTTTGGCTACTTCTGTCTGCGACGGAAGCACGACCAGAAAGAACTATTGTCATCATCGGACGAATCCGA
CGATTGGCCCGGTGGGGGAGGATGTTTTACCGGTCCATCATCGAACGATACTTGACGCCTTTGCTTGGATGTATTTGGCG
GCCATTTGTCGGCCAGGGTGTCCTCATCACTAACGCTTATCATCAATTTCGAGATCATGCCCAGAGTGCTACCTGAAATA
GCAGGGCGTCTAGATTTCCATGATTGGTTGAGCATTCAAGACAGCTCATCATCAAGTGAATCGTTCACCAGCGTATCGTC
TGCCGGAGCGTCGTCCATTTCCATGCCGTCATCCACTAAAGCAGACACAGCACCTTTCAAGAAAAAGCCGAAGAAGACGA
GCGAGCTAGCATCTGTATTACCGGCACATTTCGCCATTCTAGCTACCAGCAGCCTGGTCCGGTTGAGCCGGTGCATTTCC
CTCAATCACGACGATTGCCTTCAGCGTGGAGTTGTCCTCTAGCGGGGCGCGCCGTGAACGAAAGGAACGAAAAAACCGAA
CGACATTATTGCATCCTTCATCACTTCACGTTCCACTTACCAGTAGCCTTCAGTTTTTCGTCCGTTTCCACGGGCACCAC
GGGCACCACGACCGTTGCCTGCAGCGGGGGTGTATCCTCCCCCGTTGAACTGTCCTACAGGACGGCCGTGCGTTCCATTT
GGGCCGGATTTTCTATGGATTTTATCGGCGTGGAGGTCCGTGCACCGGTTCCGTTACAATGTAACTGCGCGACCAGGCAA
AAAATATTCCGGCACAAACGGAGTACACCTTGCCGCCATGAGTTCTTCTTTTACGTCGCCATTTTGTTTTTTTTTTTCTT
CCAGGGATAAATCCTTTTCCTTTGCGAAACGTTTCAAACATTTCAACACGGACTCCACTGGTGGTGTTACATGCACATTG
TTGTCAAATGCTTGTGGGAAAACAATCCGTCCGGTGGGTGTTGATTCCAAGCTTTCACGGTGCTTACTAGTGAATTTTTC
GTAATTAGTGGAAGGAAATTAATATCCGGAAAAAAATGTTCCGGTAAATGTCAAACAGATAATTAGTTTCTTCTTCTTTT
TCTTCTTTTAGGCCCACATTTCTTCGCACGCAGCATCGCCGGTTGTAACGGTTCTCCGGTAGGCGATTCCTTCCCATGTT
CCACCACATCCTGCACGTAAACACGGGCTAGGGCAAGTCCTTGGCAGAACTCCGTGAGATTAACACTTTCTAACAGATAA
ACTGCTTCCAGAGAACGGTCTCTATTACTGGTCATTACAACGGCCCGGTATTCAACGCATTCAACCTCAATTTAAATCCT
AACAGCTGTGGGTCGTAGGTGTGAGACTCGCATACAATGTACGCAAACGATGACGAAGCTTTTGACTGTCGACAACACAC
AAGTAGCATGGCAATTTAACCGGACGCGATGTTGAATAGCTAGACAAGGGGGCAAGGGGGCAAGGGTCCGTGCTTACCAC
CAGTACTGCAGACGGTTAACAGTGGTTCCTCACAGTTGTACCAGCTAGATTCACATGGTATCTATGCTGCTGCATACAGG
CCGCCTTAAACACTGGGGCTAATAGTCGCCTGCATTTGTGAAGAATCGTTGGCGCTTAGCTAGCTGCCTGCGTTTTGTTG
AGCAGGATCCATCAATCTACGTCCGTAAAAAGTGGTTTGGTAGGCCTGTAAGATGGAGAAAATGCTTTAAATTTTCTGGA
CGCTTACCATCTCCAGGAGTCGAACCGTACCATCATACCCTACCACACACAAGATCCAATTGAGCAGGCTGATTCACAAG
AAAGATTTTAACCCAGTTTTGGGGGGAAATAGGGCACGTATACATATTTGTTGCATAGATTTGAAGCTATAGGGTTTAAT
ATTTTTCTTAAACCGTACGACAAGGTCCATTAATAGATGTATATATATATATATATGTATATATAGTATATATATATATA
TATATATATATATATATATATATATATATATATATATATATATATATTTAGAATTATTCGTCTACAGGGCCAGACCATTT
TGCACGTATATTATTTAAATTACACAAGAGTATTATGCGCTGGTAAAGCGAAGTAAGGTAACTTAGATATCTATACTGAT
GTTCATAATATCGGTTTTCTTAGTATTGTGCGGCTACGTTTGCTCCTTCTTCTGGTATGTGTAAATAAATTCTTACTGGT
TGCGTTGCGAGTACAAGCGAAAGCTCTCCACTAGACTATGGGGTCGCGTTTAACTAAAAGATTTAAAAAATGCATATTCG
TTCGTAAATTCGTACTATGCGAGCAAAAAAGGGGATGGAGGGGGGGGGGGCGGACTACAATATATCGCTATAAGTATGAT
TATTTTATAATTCATTTCTATCCCTAACTCTATCAAGGTTTTGCAGGTTTGTGTGTGTCTGCTTGTTTCGGGCTAGTTGG
TAATAGGTAACATGCGACGTAACAGAGACGAAAAGAAAGGAATCGAACACCCTACGGGGCCCCGACTAACCGGCCAATGG
ATAAATCATCTGACCGATCCCGACCAGCAGCAAACGGTATCGCCTTCTATTAAGCAAGCCGGGCACGTGTGTAAGATAGT
AAAGTATTTGTTTCAATTGCTACCATCCATGAGATAAGCTAGCTAAGATTACGCGAAAGAGAGCGACAGAGAAAAGGAAG
CTAGCTATGCGCCGTTACTTCTTAAGGGCACCATCAGGAGACGTTTTCAATGCACCGAGCTTGGATGACTGCTTTCCCGC
CTGGAGTGTGGTCCGCTTCGGCGGTGGAATACGACTCGGTGGTGTGTTAGTTTTCTCACCCTTCGGTAGTGGGATTTTCG
ACACCGGTTTACCATCCGGTTGGTGGTTTGAGCTTCTGCTTGCTGCCGGGTGGCGTCACGTTGAAGCTTTTTCGTCGCCG
AACGTTGAGCGTACGGTTTTGTGGCGAGTGGTTTCGCAACCGGACGATGGATGGGACTGCCGATGGAAGGTTTTGCCGGT
GTTCTGCTGGTAATAATGGAGCCACCCTTTGGCACTACTGGTTGCCGAACGCGGGAAACCTTCGTAACGGTTTCCACTAC
CGGTTTGGCGATTTTGGTCTGTTGCTCTTTCTTCACACTTTTCACATCTTGGCTTTTTATGGGTTTAACCTAAAAATAAA
AAAAAAATTAATGAATTCATAAATACAATCAGATAAATACTTTCGCGTGCGTGTGTGTGGGTGTAGTTTCTATAGAGTGA
GTCTTGATTTTTAGAAGATTTCCCTGGTCTTCAACAATCTTTTTTAGCCAAAAAAGCTGTGTCCTTACGATTCGAAAGAA
ATTATAGTATCGAAAAAAAGCTAAAAGTAAGTATTACAGTAACATTAAGGAAAATAGGTTTAAAACACATGTAAGTCAAA
GGTTTCTAAATTGAAAACAAACCAATTATAAGTGTGTAAAAATTACACAAATCCTGACTTTTAATCAGTTAGATAACCCT
TCTAATTTCGCATAAGTTCCTGAAATCTTTCCAACCTATCTTTCAACTATAGACGAGCAGAGACAGCCTCAATTTAGAAG
GATTTACGAAAGGAAAGCAAAACATTTCAATCTGCAACTAAAGGTGAGACTGTTCTGTTTCTACCGGATAGCTAAAAACT
AGATGGACACTACCAGAGAGGATTTCCAAACGGAAAATCAACCACTTACAGGGTAAACCTCTCGACGCAATAAGCACTTT
TGGAATGCCGGCCAAGCTTACCAGGCTTGTAAGTATGACAATGGCCAACATCACATGCCAGGTGAAGGTGGATGGAAAAC
TCTCAGGGCTCTTTGCTACCACCAGGAGAGATTTGCTTGCGCCAGGGAGATGGGCTTGCCTGCCTTCACTTCTATCTGGC
GCTAGAGAGAGCAATCGGAGGTGGAAGCTTCGGGAACCATCTTGTATAAGTCAGTCCAGATCCACCGACAACCACATTGA
TATTGAGTTACGCGCAAGGGTACTGGCTGCCAACCGGTCATACTACAGCCTGAAGAAACTTCTCCACTCTAAATACCTGT
TGCGACGGATGAAGCTGGGACTGTACCGAGCATTTATAGTCCCAGTACTCACATACGACTCTGAGATATGGACTCTGTCC
AAAACTGACGAAACCCTCTGAGCCGCGTTCGAGAGGAAGATGCTATACGAGCTGTACGATGATCTCACCATTGGGGAGCG
GATCAGACTCGCCAGGCTGCGGTGGGCTGGTCATGCCATGAGAATGACACTTGACGACCCAACCCGTAAAGTGCTTTTAG
GATTTTTGCCCCAAGCCGAGTAAGTAAGTAAGTAGTAAATAACAAGCTAAAACTAGCATTTATACAATCGAAATTGATGG
CAGAACCTGTGTAGGGATACTAGAACCTGGAAATTCTCCTTTTGCAGATATTCGAACAACATAATAAATCGAATCGTACT
AGTAAAGCTCCAGAGACTGATATACAGATATTACAGGGTGTTAGCGTTTATATAAAGTGTAACAATTCAGCCGGCGTTGG
TAGCACTAGCATGCCATTTACCTTGGACTCATCCGCCTCTTTGTTGATGGAAGATTCACGCTGTAACTTTCGCGTCCTCG
GTGAGCCGGGATTGGATACGACGCGCACAGGCTTGATTACCCGACTCGTCGCCACCGTCGTCGTCGTCGTTGCCGTCGCC
GTTGCCGTCACAACCGCGGTCATTGTCGTGGTTGTCGTTACCTTTTCGCCTATCTTGAACTGTACGCCGGTAACGATCGA
ACTGCATTCCTCCGGGTTAGTACGCACGTGCCGTTCTTCCAACTGGGACACCAGCTCCTGCGTAAGCCGTTCGACCGACT
GAAGCATTCGTTCGGGGTTTTTGTGTTTCGCGTACGTACCCCCATTGATAGTCTCGCTCACGGCCGGTTGCTCCATCATC
AGCTCGTCAGACCTGATTAGTATCAGCCTAACGTCGTCATCTGTTGCCATCCGGTGTTGCTGGTAAACGCTTCCACGAAG
TCTTCATCCGGTGTCGAGAGTCAACTTCCATTTCTGAAAATCAAACCCACGCACTATCGTCCGGTGCCGCCTATTCGTCG
CATTTGTCAGATTCCACAGGTGAAACATGACTGCCTTGTCTACGCCACTTCCGTGCGTGAACCATGAGTTGATGCCTACG
TGCGTCCAACGTCCGTTCAGTTTTCCATATATATTCGCACATGGCCGTAGTGTTCGCGTAATGTGATGCTACTCTTTGCT
GAACAGCTCCAAATCAAACCAAGCAGAAAGCGTCAGCTTGTAGTAATGTACCCAAGAAGAACACGTAACAACGCGCAACA
ATGTTCATATGCTGCAGATCAACATCTACAAACAATGATTGATGTATTTTTGTTAATTAACGAAACGCGAACAAATAAGA
ACTGATAGTTCGTTCGGAATCTTAGATTTAACTTCGAGCCCCGTTGGCATCCTTTGCGGGTGTTGGTGGGCGCCGTTTCT
GCAGCCCCGATGGCCACGGCTCGGGAGATTTCGGCGACTTCTGTCTGCGACGGAAGCACGACCAGAAAGAACTATTGTCA
TCATCGGACGAATCCGAAGATTGGCCCGGTGGGGGAGGATGTTTTACCGGTCCATCATCGAACGATACTTGACGCCTTTG
CTTGGATGTATTTGGCGGCCATTTGTCGGCCGGGGTGTCCTCATCACTAACGCGTATCATCGATTTCGAGATCATGCCCA
GAGTGCTACCTGAAATAGCAGGGCGTCTTGATTTCCATGATTGGTTGAGCATTCAAGACAGCTCATCATCAAGTGAATCG
TTCACCAGCGTATCGTCTGCCGGAGCGTCGTCCATTTCCATGCCGTCATCCACTAAAGCAGGCACAGCACCTTTCAAGAA
AAAGCAGAAGAAGACGAGCGAGCTAGCATCGGTATTACCGGACCGCGCACACATTTCGCCATTCTAGCTACCAGCAGCCT
GGTCCGGTTGAGCCGGTGCATTTCCCTCAGGCACGACGATTGCCTTCAGCGTGGAGTTGTCCTCTAGCGGGGCGCGCCGT
GAAATAAAGGAACGAAAAAACCGAACGACATTATTGCATCCTTCATCACTTCACGTTCCACTTACCAGCAACCTCCAGTT
TTTCGTCCGTTTCCACGGGCACCACGACCGTTGCCTGCAGCGGGGGTGTATCCTCCCCCGTTGAACTGTCCTACAGGACG
GCCGTGCGTTCCATTTGGGCCGGATTTTCTATGGATTTTATCGGCGTGGAGGTCCGTGCGTTCAGCTTCTCGAAAGGCTC
GATTACGTAATATAGTTTCAGTTCGGCGGGGCTCACCGTCTACGGCATACAATTTCCATGCCTACTAAGATTTTTCGAAA
TGTGACACTTCAAAAATCCGCACGGCAAACGGTTCCATTTGACAGCTCGCGTTGACATACCTTCAAACCGGTTCCGTTAC
AATGTAACTGCGCGACCAGGCAAAAAATATTCCGGCGCAAACGGAGTACACCTTGCCGCCATGAGTTCTTCTTTTACGTC
GCCATTTTGTTTTCTTTTTTCTTCCAGGGATAAATCCTTTTCCTTTGCAAAACGTTTCAAACATTTCAACACGGACTCCA
CTGGTTGTGTTACATGCACATTGTTGTCAAATGCTTGTGGGAAAACAATCCGTCCGGTGGGTGTTGATTCCAAGCTTTCA
CGGTGCTTACTAGTGAATTTTTCGTAATTAGTGGAAGGAAATTAATATCCGGAAAAAAATGTTCCGGTAAATGTCAAACA
GATAATTAGTTTCTTCTTCTTTTTCTTCTTTTAGGCCCAAAGATTTTAGCTGGAAAGAAAAATACAGCAGTCGAGTTGGA
TTACTCTACGGAAGAACATATCATTCTGTGTCCTTTATTTTGTTTTAGTAAATAAAAAAAGTGGTTTGAAAGAAAGCGGG
CTACCCCGGTCACTACAATGGCGCAGATGGACGAATCTACGTAAGTTGGGTATAAGGGTTTGGTTGATTACATTGGATTT
TTTCCGAAATAAGAACCGACGTGCGTGCTTTTGGCAGAACAGACTGTGAATGTGTTGGTGATCTATGTTACATTGACGAC
GGAGTTACGCACACCTTATAAGGTTTGATACAAAGGATAATTTTTCTGACGTTCCTTTAGGGGGCCGATGTAAAGAAGAC
TTTTCTTTAAGTACATTCTTTCAGAGGATCGATGCAAGAAAAAAAAAGAAACAAACGCACATTTCAGTTGGAATCGATGC
AAACAGATATAAAAAAAGGAAAAACAAGAAAGAGTCAACGCACGTGCCGTAGGGCGCCGATGCAAAGTCAAATTAAATTA
AAGCACATCCCTGCATGGGAGCGATGTGAAGTAGCAGTACGTAAAAGCACATTACGACAGGAATCGATGCAACAACAACA
ACAAAAAAACTATTAAAGCACATCCCACTAGCGGATCGATGCAAAACTTAAGATTAACGCATATTCCGACAGGAATCGAT
GTACGAAATGGAATTAAGGCACATCCTTTTAGAGGATCGATGCAAAGGTACTCATTTACGCACATTCCAGTAGGATTCGA
TGCATAAAAAAATTAATTAAAAAAAATTAAGTTAAAAAAAAATTAAAAGTTATAACACATAAATAAATAAGCACATCCTA
ACAGAGGATCGATGCAATATAAAATATTACAGCACATGTACTGGAGTATCTACGGAAGCAACGATAAAATTGTATAAATG
ACATTAGCGAACACGTTTGATCGTTTCTGAAGGAAGTTCACGGTTGACAATGTGAGTGATGTCTTACGACGCTGTGAGCT
AGTTTCACGCACACAATAATCTTCTGTATGACGTACGTGACATCGAGCAAACATGAATTAACGTGTTAACTGGCCAAACG
GCTTCGATACTGTGAAAAAGCTTAGGTAGTTTCTTCGCCGCGGTACCTAAATTTTCACCATTAGTCGCTAAACCAATTGA
TACTCCATAAAAAAGCAATAAGAGGCTGCAGAGATGCCAAAAAAACGGTTGCGTTCGGAGTGGACCGAGGAGGATAACAA
CGATCAACGTGCGCCCAAACCTTGCATTGAGGGAGCTTCAGCATTTGCTTCGCTTCCATTTTCGGCTTTACAAGTTGGTG
AATGCAAAGCCTTGCAAGGAGAGGAGGAAATCGATAAAAATTCCTTCAATAGATGGCGTGAAATACTAGAATCCTGTTTG
GCATTGGCAGGAATAAAGGAAGAGTCGACGAAGGCAAACATTTTTAAAATGAAGGCGGGTTCGAAATTGCTGGACGTTTT
GGACAACACATCCAAGAAAGGTGGCCCGGATGCGCTTTCCCAACCATATTCCAGTGCGATGCATCGCCTCGAGGAATATT
TTGGGTCGAGGGACTATCTTATGTTCCAACGGCAGAAGCTTCGATCGTTACCGCAAAATAAGGATGAATCAGACCTAAAA
TATGTGCGGCGTGTCTCAACAATTGTCAAGATGTGGTCGAGACTGTTGCAGACGTTTTACAAAACCATGCCAGGAATTAC
AAGACCCGCGAAATATGCAGAAAAGCTGCCCGTAAAGGTGACTCTTTACAAGAGCTAGTGGACAGTGTTCGTACAATCGA
AATCGAGCAACAAGCCGAGGAAATATACAACAAGAAGCACAACGTCGATGAAACTTCAATTGTATTGGCGGTGTTGCGAA
CGCGACAAAATAAAATTGAGCTAAAATGACTGGCATGCAAGAGTTAGAGGTACAATTTTAAATACCTAAATATCTTTCGT
TTAGGATAAATTCTCACCGGAAAATATTATCTTAGGAAAACAACCTTAAGTCACAGAGAGGCCTCATACCGTGAGAAAGA
CGAAATTATGGTAACATGTCAGGGTATGTCATAAAATATCTCGAAAAAGGGACAATATCCAGACATATGAAAACTATAAA
TAAACTCAAGCCATATAATAAAAACGAAAGTGAAGAACATGGGCCGAAAAGGGTTGCATGCACACAACGCATACATTGTC
ATTGCGCGATTAGTTTCACGAAAAAACGGCCAACGCGAAGATCAAGGCACGGTCGTAGGGCAGTGAAGGAAGGACCAACT
TGACGAATAGAGTAAACGACGCGCAGGCAATAGGCAATAGGAAAATAAACATACGCACTTGAACCACAGATGCGCGATGC
ATTACCCGCGGTCATAAAACGATAGGGTAACAATTGCCAGATATTGTAACATTACAGACCTCCTACACTAGCCGACGTCA
GGCAGGGATCAAACGCATCGGCATACCGAGTTAGGATAAAGGAGATCGATGTAATGCTGTTTCATGTTCTTTTTCCCACA
GAATTTTAGTATATAAGACAGGATTTTTGAGAATAAAAAGCGACTTGTAATCCAAACCTCAACGAAGAAGCTTGTGTTTC
ATTGTTTGGGTATCCATTCAGAATCGGGAAAGTTTCACCTTTGCCTTCCCTCCGGAAATTGGTTACGCACTTTGGTGTCT
CCCCACTCCGTCGGAAGAATTAGGCGAAATCAAGCCAAGCAAGAACCACGGTTAGATACTTCTCCTAGTTATCCAGGAAA
AAAGGCTAATCGTCTGATCGAGCTACGGCATTCCCGTTGTCCACGCCGAGTTAGTGTAGTGCGAGTCCGCCGCTAAAAAC
TTCTCCTGGTTTTCCAGGAAAAAAGGTTAGCCGCCTGATTCAAGCAACTCTGACAAGGCCAGGAATCTGCGCGGAGATCT
CCGAATCAATCACTCCTTCGCGTGGTCGGTTCAACAACGGTTCGTTATCGAACTAACAAATGGTGGCTCCAGAAAGAAGT
TGTTAATATCCGCGCGCGTTAACAACTCATTCGAGCGAACTTACGTTCGTGGTGTGCTGTCGCCAAAAGAACAGCCTCTA
ACTGAACCCGCACCAAGCAGTGCTTCAAAAAGGTTCAGATTCAAATTCTGCGCTCGTGAAAAATAAAGTGAATTGCAGCG
AGTGAAACGGTTTACAATTAATACACGTAAGAACTACAGTGCTATAAGTGAACCGATCGAGTGCCGTTGCGATCATATCA
ATGTGCACAAGTGCAGAACAAAATCGGAGAGCATCAGTGAGTGCCAGTGCGTGATATAAGCTATATATAAGCAATAAACA
CGGCTCCGAATTAAGCCAAACCAAAGGGTAATAAAGTTCTTCCAAAAAGGTAGAACTAAACGAAGTACGTTATTTTACTA
TCCGAGAACAATAGTGTTACAATACGGCTCCGGAGTGAACGAAAAAAGTTCACATCCGAAACAAACTCGAAAGTAACTTT
AAATGTTTAGCGAAGAAGTCTATGCTTACGAAAGAAATCGTGTTTAACAATCAGTACGTGGACAACCGCGGAAAAATAAG
TTAACCGAGTGAATGACGTTTCGATCGTTTTAAAGTGCTCGCGTTTAAATAATTGAGGACATAAACACCAGTGCATGAAA
GAAACTTAGCAGCCGTTACTTATATATATATATATATATATATATATACATATATATATATATATATATATATATATATA
TATAGGTTTGTGTGTTCGCATGTTTCGGGCTAGTTGGTAATAGGTAACATGCGACGTAACAGAGACGAAAAGAAAGGAAT
CGAACACCCTCCGGGGCCCCAACTAACCGGTCAATGGATAAATCATCTGACCGATCCCGACCAGCAGCAAACGGTATCGC
CTTCTATTAAGCAAGCCGGGCACGTGTGTAAGATAGTAAAGTATTTGTTTCAATTGCTACCATCCATGAGATAAGCTAGC
TAAGATTACGCGAAAAAGAGCGACAGAGAAAAGGAAGCTAGCTATGCGCCGTTACTTCTTAAGGGCACCATCTGGAGACG
TTTTCAATGCACCGAGCTTGGATGACTGCTTTCCCGCCTGGAGTGTGGTCCGCTTCGGCGGTGGAATACGACTCGGTGGT
GTGTTAGTTTTCTCACCCTTCGGTAGTGGGATTTTCGACACCGGTTTACCATCCGGTTGGTGGTTTGAGCTTCTGCTTGC
TGCCGGGTGGCGTCACGTTGAAGCTTTTTCGTCGCCGAACGTTGAGCGTACGGTTTTGTGGCGAGTGGTTTCGCAACCGG
ACGATGGATGGGACTGCCGATGGAAGGTTTTGCCGGTGTTCTGCTGGTAATAATGGAGCCACCCTTTGGCACTACTGGTT
GCCGAACGCGGGAAACCTTCGTAACGGTTTCCACTACCGGTTTGGCGATTTTGGTCTGTTGCTCTTTCTTCACACTTTTC
ACATCTTGGCTTTTTATGGGTTTAACCTAAAAATAAAAAAATTAATAAATTAATTAATAAATACAACCAGATAAATACTT
CCGCGTGCGTGTGTGTGGGTGTAGTTTCTATAGAGTGAGTCTTGATTTTTAGAAGATTTCCCTGGTCTTCAACAATCTTT
TTTAGCCAAAAAAGCTGTGTCCTTACGATTCGAAAGAAATTATAGTATCGAAAAAAAGCTAAAAGTAAGTATTACAGTAA
CATTAAGGAAAATAGGTTTAAAACACATGTAAGTCAAAGGTTTCTAAATTGAAAACAAACCAATTATAAGTGTGCAAAAA
TTACACAAAAGCCTGACTTTTAATGAGGTAGATAACCCTTCTAATTTCGCATAAGTTCCTGAAATCTTTCTAACCTATCT
TTCAACTATAGACGAGCAGAGACAGCCTCAATTTAGAAGGATTTACGAAAGGAAAGCAAAACATTTCAATCTGCAACTAA
AGGTGAGACTGTTCTGTTTCTACCGGATAGCTAAAAACTAGATGGAAACTACCAGAGAGGATTTCCAAACGGAAAATCAA
CCACTTACAGGGTAAACCTCTCGACGCAATGAGCACTTTTGGAATGCCGGCCAAGCTTACCAGGCTTGTAAGTATGACAA
TGGCCAACATCACATGCCAGGTGAAGGTGGATGGAAAACTCTCAGGGCTCTTTGCTACCATCAGGAGAGATTTGCTTGCG
CCAGGGAGATGGGCTTGCCTGCCTTCACTTCTATCTGGCGCTAGAGAGAGCAATCGGAGGTGGAAGCTTCGGGAACCATC
TTGTATAAGTCAGTCCAGATCCACCGACAACAACATCGAAATTGAGTTACGCGAGTTAACAACCTGCGTTGTCAACACAG
CATTTTCTAGTGTTGTCAACCGCCACCGGCCCGATTGCACACGATCAGCAAACAGCGTCGATCAGCAAACCGTGTTGATC
GTCTGACCCAGTTACCCAGTTAGTGATCGCCGAAACAGCAAAATAGTCATCAAGAATCGTCAATACCTTTCCCTTCCCCA
TCCAATTCCCAATAACCAAGTTATATGTAAATCAAACTTAATAAACTCACTCCGATTTTGACCGCAGAACAATCAAGTCT
CGAGTCTCGAACAAGCAAGTCTGTGTCCGAACCCTATAGATTTAACTGGCGCCCGCCCGAATAGGGACCTCTACGTCTAA
AGTAAGGTGATAAGTATTTTGAAAAGAAAACTGTACAACGACGAATAGAGGCACTAGCTAATTCGTTTCTACACCGACCG
AAACATAAGTGAGAAGCAGTACAAAAACTCTACACAAAGTTTAAAAGTGTCGTGTGAAACTAGCTATAAAACCAGCCGAT
ATACATTCGTGATACAAAAGTTCAGGTGAAGTAATATTAAAATAAACCTGCACAAGCTACATGAAGAGTGAAAGTTCCTG
CACATCGTGACATCTCTCTCGATTGACGCCGAGGACCCGTAGTAGATCAATCATCCAAAAGGACCATCCGGAGCATCCCG
CAAGCTTTCATTCCAATACCGGAACGTTACATCAACCTTCCAACTCGAGACACTACGTGGACATCGCTACGTGGACATCG
CTACGTGGACATCGCTACGTGAACAACGATGAGCTGCATTTGTTTCAAAGTCTGCATATTGTTACTGTGAGTCATTACGA
GTCAATTTAATTTACTATAATATAATTTAAATTTTATAACTGTGAATACGTGGTGCGAAAACAGTGAGCAGTGAATGTTA
GGTACAATAGAGAAAAGTTTAGATTGAATGAACTTCTCTTAATTAAAATTTGATTTGAAGGTGACAAGATTTCTCCATCA
TTTTTCGTAAAATTAGACGTTTTGAAATCCACTCAAAAAATAGAATAATGAATCCGCAGGAACAGTCTAGTTCTATACCA
GTCGTACCATCCACCATGACTCATCATGAATACATTCAGTTAGGTAAAGTGCCAGATTTTGTAAATAACCTTCCTGAATT
CCATGGACACGGATCTAGCCTTTCAAGATGGATTTTAGAAGTGGAAAATATTTTCAAAATTTATGAACGTCTTCCTCGTG
ATTCAATTGAATACCGCATTATCGTGGCAACAATCAGAATGAAAATTAAAGGCGAAGCAGCTGATGTTTTGGATTCGAAT
TGTGCTTCATCGGGTTGGAAACCACAATTTTAATCGTTTTTCTATGAGAAGTGTAAATCCACAAGAAAAAATGTTTAGGC
ATTATCATCCAGGTTACAATGTAATGCAACAAAATGCAAATAACAGGCCAGTTCCTATGGAAGTTGACCTTTCGTTTCAA
GCAAATAAAAAACCACATTTTAACGGTAAACGCCCCCGAGCATCGTCTTCAATTAATAGACAAGCTTATGGTGTTGATGG
AGATTCAAGAAGTTTCAGCACCGCTGCTCCTCTTGAATATGTAGTGGATTCAAAACCGCTTGATGAGACATATTGCCGAA
CAGACAATCACGATTATTTGTCGTATAAAGCTTCGGAAAACAATCAATCTACAGAGCTTATTTTTTTAGAATGGAACGCA
AATTGGTGAACCGATTCCTTCCATATATCAATTTACCCACCGTAACGGGAGATTACCCTTTTTTGATTCATAGTGGATCG
AATATCAGTTTTATTTCAAATAAACTTGCCTCGAGTTATAAATTATCTAAACCATACTAAGTGTCAAACTATAATATAAA
ATCTGTTAGTGGAAGTTTTAACACTATGTATGCAATAGATATTGCATTTTTGCCCCAAAATGTGAGGAAGCTTATCAGTT
TTTAATTCATGATTTTGGTCCTTTCTTTGAAGGAATAATTGGTACAGTCGTTCTAGAAAAAATAAAGGCTGATATTTCTT
TTGAAAATTGTGCAATGAAAATAACTACTGATGATGGAGAAAGATTTTCTATACCATATTTAAAATACCTTTTAAAGACA
ACAATAGTATGGTTGATTTTTGTGTGAATGATCATAGGATTTCTTCCACTAAACAAAAAATTATGAAAATATTGCACGAT
AATTCATCAGTCTTTTACGAACCTAATTTAAAATTATCATGTGCTACAAATGTTGAATGTACCGTCAATACTACTGATGA
TATACCAGTACATCAACGCGTGTATCCTTATCCTGCCGCTTGCACAGAAGAGGTGAATATACAAATAAAAAAGCTTTTAG
AAGATGGAATAATTAGACCGTAGAGATCCGGCTGGACATCCCCAGTTACAGGACATCCCAGGAAAAAAGAAATTCCGTAG
GGTCGTAGATTACATGAAATTAAATTAAAAGACAATAAGCGAAAGGTATCCCATGCGTGAGATAGCGTATGTTCTGGAAC
AATTAAGAGGACACCAATATTTCTCTACTCTTGATTTAGCTTCTGGCTTTCATCAAATCAAGATGAAACCGTCCGACATA
GAAAAAACAGCATTTTCTATTAATAACGGAAAATATGAATTTACGCGAATGCCTTTTGAGTTAAAGAACGCCCCGGCGAT
CTTTCAAAGAGCCATTAATGACGTTTTAAGAAATTATATTAGCAAAATGTGCTACATTTACATGGATGATGTGATAGTAT
TTGGAAAATCCTTGGAAGAACATTTGGGAAATTTGGACACGATTCTTAAAGCACTAAATGCAGCTAATTTAAAGGTTCAA
CTGGATGTGTCAGAATTCTTACACAAAGAAGTTGAATTTCTAGGACACATTATAACAAGTAGTGGAATTAAACCCAACCC
CAGAAAGTTGAAGCGATAAAGAAGTTTGTTGCTCCAACAACAATAAAAATGCTACGATAATTTTTAGGTCTAATGAATTA
TTATAGAAAGTTTGTGAAAGACTTTGCAAAAATAGCAAAGCCACTTACTAGTATATTAAGAGGAGAAAAAAATCCTAAGT
CTAACAAAAAATCACATTGACGACCGAACAAGTTGAATGCTTTGAAAAACTGAAATTTATCCTGATTATAGTAAACCCTT
TGTGCTAACAACCGATGCTTTGAACTATGCTATAGGAGCAGTATTGGCATAGGGTGAAATTGGTACTGACAATCCCATAC
ATTTCGCTTCTCGATCGTTAACAAAAACCGAAGAGGCATATTCCGCTTTCGAAAAGGAAATGTTGGCTTTAATTTGGTCA
TTGAAAACCTTTAGGAACTATTTGTATGGAACTAAATTTAAGTAGTAACGGATCATCAGCCACTTACTTTTACACTTTCA
CAGAAAAAAATACTAATGCAAAATTAAAAAGATGGAAATCTTATCTCGAAGAGCACGATTATGAAACAATCTACAAGCCA
GGAAAAGCAAATGTCGTGGCCGACGCCTTAAGTAGGATTTGCTGCTCTATGACAGCAACCCAGCATTCGGCACCCGACTG
TGGTTCGATATATATATCCCATCTACTGAAGGACCTCTGAATGCTTTTCGGCATCAAGTCATAATAAAAGAAGGCAATCA
AAACGTAGAAATTAAGAACCTCTTTTCGAATTTTAACAGAATAACAAAAAACATACAATGATATGAAAGGAATTTATTAA
ATATTTTACATAAGCATTTCGATGCCTCAAAACTGAACGGATTATACACATCACAAAATATAATGGGAAAAGTTCAAGAA
ACGCACAAAAATTATTATGGACGAAATATGTTAAAAATTCAATTCACTCAAAAAATGTTAGAGGATATTGAATCACCTTC
ACATCAAATGGATATAGTTAGTAAAGAACATAATAGAGCCCACAGAGGATTAGAGGAAAATAAACAACAGATTTGGCGGA
GGTATTATTTTCCCCAAAATGACTGGTTTGATAAAAGGATTCATAAAAAATTCTGTATCTGTAACGAATGAAAATTTGAC
AGGAAACCGAACATCCAACCGTTGCAAATCACACCTTTACCAGAAAGACCTTTTGAAATTTTACACATCGATATACTTTT
CCTGGAAAAGCATTACTTTCTTACGTGTGTCGATAAGTTTTCAAAATTTGTACAAGTAGCACGAATTAATTCTAGAGCTA
CCGTAGATGTGTTTCCTGTACTTAAGGAATTCACTCTAAAATACAGGCCCCCAGAAATTATAGTGATGGACGGAGAAAAA
GTCTGTGTACAATTTTTTAACACCTTCAATATCAAACATTTTGTAACTGCCACTGGCAGAAGTGAAATGAATGGCACAGT
CGAAAGATTTCACTCTACGCTATTGGAATTATTATATTATTTCTTAAACCGAGAATCCGCTTATGACTCCTATAGATTTG
ATACAACTTTCCTTGTTCAAGTATAACAATTCAGTACACTCTTGTACTAAATTTACCCCTCTGGAAATAATTACTCCTTC
AAGAAACAATTCATCGATAATTGAAAAAGGAGCTGAAAATTTGAAACAAAAGCAAGGAATTGATTTAAACCACTATAATA
GAAATAAAAAAGTAATAGAAATTTATGATTCAGCACAAGCATTTATGAAAACAAAACGTAGATTGAAACAAGTTAATCCC
TATAAAAAATTTAAAATAAAGAAAATTAATAGAAGTACGGTTACTACAGAAAATGGACAGAGAATCCATAAAAAGATGGA
TGGATCCCCATAGCGATCGGTCAGCACGTAAAGCTGACAAAAATGGACTACGTGCCCATTATAGCGTTCGACAGAGGTAC
AGCTAGAATAATTAAAGGAACTTATTAATTATTATATACACCATTTTTAAGTGTCAGAAATGCAAAACGAAATTAATTCA
CTGTTTTACGTATTTTAAGAACGTTGAAGAGACTCAATTCCCGCCAATAATTACAGCACAATTTGAACACGTTACGGAAA
TGTTAAAATCCTTGATTCCAAGACGAAAGAAGTGCTGGGATACAGTAGGAACCGTCTGGAAATTTATAGCTGGTAGTCCA
GACGCAAACGATTTAAGATTAATCAATTCTACTATTAATTAACTAATTCAGAATAATAACGCCCAAGTTGTAATCAATAG
GGATTGAACATCGCACTTGGAGGATAGCTTGCAGAAAGTAAAAACAGCAGTAGATATTTTTTATAGTTTTTCAACGGAAT
TATATTCCATTATCATTCTAATGAACTTAAAATTCTTATCTGAAAAGGCGGAACATGCTAATTGATAGCATAACCCTAGC
GAAATTAGGAATTACGAACTCAAGAGTACTTAGTAAAAATGAAACAAACGCAATAATAGCAGACATACAGCATAATAACA
TTGACGCGAATACTGCCATAGAGAGTCTTATCGTATACCACCACAAAAGTTGCTGTAAGTCATGACGAATTAGTACTTAT
TATTAGCGTCCCGCAACTTAAGCGTAGAGTATTCAACAAGATTACAAATTTATCGACAATTAACAATGGTAAAAGAATGT
ATATCCCTCATCCC
