# Supplementary material for: Genome analysis of a major urban malaria vector mosquito, Anopheles stephensi
Source: Genome Biol. 2014 Sep 23;15(9):459. doi: 10.1186/s13059-014-0459-2 (PMC4195908; doi:10.1186/s13059-014-0459-2)
Supplement: Additional file 2: — 1. Physical map data. 2. Lists of genes in clusters. 3. Cluster ontology. 4. Sex-biased genes list and GO terms. 5. Revised annotation for immunity-related genes. 6. Sequences of immunity-related genes. 7. RNA-seq expression profile of immunity-related genes. 8. Automatic annotated salivary genes. 9. Revised manual annotation for salivary genes. 10. Manual annotated salivary genes sequences. 11. Gene families counts table. 12. Repeat sequences. 13. Genome landscape. 14. Tandem repeat sequences. 15. Chromosome quotients of putative Y-linked scaffolds. 16. Sequences of putative Y-linked scaffolds. 17. Chromosome quotients of Y-linked BACs. 18. Sequences of Y-linked BACs. 19. Repeat masker output of Y-linked BACs and Y-linked scaffolds. 20. Repeat masker output of Y-linked BACs. 21. Synteny blocks. 22: SNP analysis raw data. 23. Summary of transcript consequences for An. stephensi Indian strain SNP calls. 24. BAC-ends dbGSS accession numbers. 25. Non-coding RNA annotation. [file 13059_2014_459_MOESM2_ESM.zip › Additional file 21: Repeat masker output of Y-linked BACs]

==================================================
file name: Y-linked_BACs            
sequences:            11
total length:     196489 bp  (196489 bp excl N/X-runs)
GC level:         38.42 %
bases masked:     138644 bp ( 70.56 %)
==================================================
               number of      length   percentage
               elements*    occupied  of sequence
--------------------------------------------------
SINEs:                0            0 bp    0.00 %
      ALUs            0            0 bp    0.00 %
      MIRs            0            0 bp    0.00 %

LINEs:               18         4344 bp    2.21 %
      LINE1           0            0 bp    0.00 %
      LINE2           0            0 bp    0.00 %
      L3/CR1          5         2673 bp    1.36 %

LTR elements:       171       105114 bp   53.50 %
      ERVL            0            0 bp    0.00 %
      ERVL-MaLRs      0            0 bp    0.00 %
      ERV_classI      0            0 bp    0.00 %
      ERV_classII     0            0 bp    0.00 %

DNA elements:         2          108 bp    0.05 %
     hAT-Charlie      0            0 bp    0.00 %
     TcMar-Tigger     0            0 bp    0.00 %

Unclassified:        83        27594 bp   14.04 %

Total interspersed repeats:   137160 bp   69.81 %


Small RNA:            0            0 bp    0.00 %

Satellites:           0            0 bp    0.00 %
Simple repeats:       7          458 bp    0.23 %
Low complexity:      34         1204 bp    0.61 %
==================================================

* most repeats fragmented by insertions or deletions
  have been counted as one element
                                                      

The query species was assumed to be homo          
RepeatMasker version open-3.2.9 , default mode
                                   
run with cross_match version 0.990329
The query was compared to classified sequences in "stephensi_indian-all-TE-March7-2014.txt"
RepBase Update 20100611-min, RM database version 20100611-min
