# Supplementary material for: Genome analysis of a major urban malaria vector mosquito, Anopheles stephensi
Source: Genome Biol. 2014 Sep 23;15(9):459. doi: 10.1186/s13059-014-0459-2 (PMC4195908; doi:10.1186/s13059-014-0459-2)
Supplement: Additional file 2: — 1. Physical map data. 2. Lists of genes in clusters. 3. Cluster ontology. 4. Sex-biased genes list and GO terms. 5. Revised annotation for immunity-related genes. 6. Sequences of immunity-related genes. 7. RNA-seq expression profile of immunity-related genes. 8. Automatic annotated salivary genes. 9. Revised manual annotation for salivary genes. 10. Manual annotated salivary genes sequences. 11. Gene families counts table. 12. Repeat sequences. 13. Genome landscape. 14. Tandem repeat sequences. 15. Chromosome quotients of putative Y-linked scaffolds. 16. Sequences of putative Y-linked scaffolds. 17. Chromosome quotients of Y-linked BACs. 18. Sequences of Y-linked BACs. 19. Repeat masker output of Y-linked BACs and Y-linked scaffolds. 20. Repeat masker output of Y-linked BACs. 21. Synteny blocks. 22: SNP analysis raw data. 23. Summary of transcript consequences for An. stephensi Indian strain SNP calls. 24. BAC-ends dbGSS accession numbers. 25. Non-coding RNA annotation. [file 13059_2014_459_MOESM2_ESM.zip › Additional file 22: Synteny Blocks.xlsx]

## Sheet: two gene as one block
Agam-3L:2L		Agam-2R:2R		Agam-2L:3L		Agam-3R:3R		Agam-X:X
1	4	1	1	1	-5	1	-6	1	-33
2	-3	2	2	2	4	2	-5	2	54
3	2	3	3	3	-3	3	-4	3	-28
4	-1	4	4	4	2	4	1	4	-64
5	12	5	5	5	-1	5	-3	5	32
6	13	6	6	6	9	6	-2	6	-5
7	14	7	7	7	18	7	7	7	4
8	-11	8	-12	8	41	8	84	8	-18
9	-10	9	42	9	32	9	85	9	-10
10	23	10	-11	10	15	10	8	10	50
11	24	11	-10	11	-28	11	86	11	48
12	25	12	-9	12	-27	12	87	12	-59
13	31	13	-22	13	21	13	9	13	-16
14	-42	14	-21	14	-10	14	88	14	-30
15	20	15	-20	15	-16	15	10	15	-29
16	22	16	-19	16	-47	16	89	16	-39
17	-9	17	-23	17	-46	17	90	17	60
18	28	18	-8	18	-39	18	11	18	58
19	-29	19	13	19	-49	19	12	19	-57
20	30	20	30	20	-45	20	13	20	-56
21	26	21	-62	21	44	21	14	21	-44
22	21	22	33	22	17	22	91	22	-43
23	19	23	34	23	-8	23	15	23	-7
24	18	24	-46	24	6	24	92	24	-25
25	-17	25	-45	25	7	25	16	25	27
26	-16	26	43	26	-11	26	93	26	65
27	-15	27	41	27	22	27	17	27	63
28	-5	28	-25	28	30	28	94	28	-66
29	6	29	-24	29	31	29	18	29	-62
30	7	30	58	30	-38	30	95	30	-20
31	8	31	59	31	40	31	19	31	34
32	-27	32	49	32	19	32	20	32	-19
33	-41	33	65	33	-20	33	83	33	22
34	-40	34	54	34	-26	34	21	34	23
35	-39	35	-47	35	-25	35	22	35	24
36	-38	36	35	36	-24	36	23	36	-26
37	-37	37	36	37	-23	37	24	37	-6
38	-36	38	37	38	36	38	-29	38	-53
39	-35	39	-77	39	37	39	-28	39	-45
40	-34	40	-76	40	-48	40	25	40	-55
41	-33	41	-75	41	29	41	-27	41	51
42	-32	42	-74	42	-35	42	26	42	-21
		43	18	43	-34	43	-31	43	-37
		44	16	44	-33	44	-30	44	-36
		45	17	45	-14	45	-33	45	-35
		46	-15	46	-13	46	46	46	40
		47	-14	47	-12	47	47	47	-41
		48	-29	48	-43	48	35	48	-42
		49	-28	49	-42	49	55	49	2
		50	-27	50	50	50	56	50	-49
		51	-56	51	51	51	57	51	-38
		52	48	52	52	52	97	52	-47
		53	60	53	53	53	-44	53	-46
		54	61	54	54	54	-43	54	-52
		55	-32	55	55	55	80	55	-14
		56	-31	56	56	56	81	56	13
		57	63	57	57	57	82	57	-12
		58	64	58	58	58	-42	58	61
		59	50	59	-63	59	48	59	-11
		60	51	60	-62	60	-50	60	17
		61	52	61	-61	61	-49	61	3
		62	-40	62	-60	62	-59	62	-31
		63	-39	63	-59	63	-58	63	-15
		64	-38	64	64	64	-65	64	-9
		65	73			65	-64	65	8
		66	-57			66	66	66	-1
		67	-26			67	-60
		68	72			68	-79
		69	-90			69	-78
		70	87			70	-98
		71	88			71	45
		72	82			72	-32
		73	-67			73	38
		74	-66			74	34
		75	-53			75	-41
		76	55			76	-40
		77	93			77	-39
		78	104			78	-37
		79	71			79	-36
		80	-86			80	-54
		81	-85			81	-53
		82	-84			82	52
		83	-83			83	-51
		84	68			84	-63
		85	79			85	-62
		86	-80			86	-61
		87	81			87	67
		88	89			88	68
		89	-92			89	69
		90	-91			90	70
		91	-44			91	71
		92	78			92	96
		93	69			93	-77
		94	70			94	-76
		95	-98			95	-75
		96	-97			96	-74
		97	-96			97	-73
		98	-95			98	-72
		99	-94			99	-101
		100	-103			100	-100
		101	102			101	-99
		102	-101			102	102
		103	100			103	103
		104	-99			104	104
