# Supplementary material for: Genome analysis of a major urban malaria vector mosquito, Anopheles stephensi
Source: Genome Biol. 2014 Sep 23;15(9):459. doi: 10.1186/s13059-014-0459-2 (PMC4195908; doi:10.1186/s13059-014-0459-2)
Supplement: Additional file 2: — 1. Physical map data. 2. Lists of genes in clusters. 3. Cluster ontology. 4. Sex-biased genes list and GO terms. 5. Revised annotation for immunity-related genes. 6. Sequences of immunity-related genes. 7. RNA-seq expression profile of immunity-related genes. 8. Automatic annotated salivary genes. 9. Revised manual annotation for salivary genes. 10. Manual annotated salivary genes sequences. 11. Gene families counts table. 12. Repeat sequences. 13. Genome landscape. 14. Tandem repeat sequences. 15. Chromosome quotients of putative Y-linked scaffolds. 16. Sequences of putative Y-linked scaffolds. 17. Chromosome quotients of Y-linked BACs. 18. Sequences of Y-linked BACs. 19. Repeat masker output of Y-linked BACs and Y-linked scaffolds. 20. Repeat masker output of Y-linked BACs. 21. Synteny blocks. 22: SNP analysis raw data. 23. Summary of transcript consequences for An. stephensi Indian strain SNP calls. 24. BAC-ends dbGSS accession numbers. 25. Non-coding RNA annotation. [file 13059_2014_459_MOESM2_ESM.zip › Additional file 24: Summary of transcript consequences for Anopheles stephensi Indian strain SNP calls.xlsx]

## Sheet: query_result.csv
Consequence_types	Sequence ontology term ids.	transcript_variants	total_transcripts
splice_acceptor_variant	SO:0001574	11	10
splice_donor_variant	SO:0001575	19	19
stop_lost	SO:0001578	7	7
coding_sequence_variant	SO:0001580	1	1
missense_variant	SO:0001583	5409	2309
stop_gained	SO:0001587	28	28
synonymous_variant	SO:0001819	17008	4281
nc_transcript_variant,non_coding_exon_variant	SO:0001619 SO:0001792	29	15
5_prime_UTR_variant	SO:0001623	94	59
3_prime_UTR_variant	SO:0001624	153	85
intron_variant	SO:0001627	53301	4246
missense_variant,splice_region_variant	SO:0001583 SO:0001630	64	63
stop_gained,splice_region_variant	SO:0001587 SO:0001630	3	3
synonymous_variant,splice_region_variant	SO:0001819 SO:0001630	166	161
5_prime_UTR_variant,splice_region_variant	SO:0001623 SO:0001630	1	1
3_prime_UTR_variant,splice_region_variant	SO:0001624 SO:0001630	2	2
intron_variant,splice_region_variant	SO:0001630 SO:0001630	1343	1008
downstream_gene_variant	SO:0001632	114899	7182
upstream_gene_variant	SO:0001631	116948	7175
initiator_codon_variant	SO:0001582	16	16
stop_retained_variant	SO:0001567	20	20
