# Supplementary material for: Genome analysis of a major urban malaria vector mosquito, Anopheles stephensi
Source: Genome Biol. 2014 Sep 23;15(9):459. doi: 10.1186/s13059-014-0459-2 (PMC4195908; doi:10.1186/s13059-014-0459-2)
Supplement: Additional file 2: — 1. Physical map data. 2. Lists of genes in clusters. 3. Cluster ontology. 4. Sex-biased genes list and GO terms. 5. Revised annotation for immunity-related genes. 6. Sequences of immunity-related genes. 7. RNA-seq expression profile of immunity-related genes. 8. Automatic annotated salivary genes. 9. Revised manual annotation for salivary genes. 10. Manual annotated salivary genes sequences. 11. Gene families counts table. 12. Repeat sequences. 13. Genome landscape. 14. Tandem repeat sequences. 15. Chromosome quotients of putative Y-linked scaffolds. 16. Sequences of putative Y-linked scaffolds. 17. Chromosome quotients of Y-linked BACs. 18. Sequences of Y-linked BACs. 19. Repeat masker output of Y-linked BACs and Y-linked scaffolds. 20. Repeat masker output of Y-linked BACs. 21. Synteny blocks. 22: SNP analysis raw data. 23. Summary of transcript consequences for An. stephensi Indian strain SNP calls. 24. BAC-ends dbGSS accession numbers. 25. Non-coding RNA annotation. [file 13059_2014_459_MOESM2_ESM.zip › Additional file 25: BAC-ends dbGSS accession numbers.txt]

dbGSS_Id        User_Id         GenBank_Accn
38160750        ASTIF.1         KG772729
38160751        ASTIF.2         KG772730
38160752        ASTIF.3         KG772731
38160753        ASTIF.4         KG772732
38160754        ASTIF.5         KG772733
38160755        ASTIF.6         KG772734
38160756        ASTIF.7         KG772735
38160757        ASTIF.8         KG772736
38160758        ASTIF.9         KG772737
38160759        ASTIF.10        KG772738
38160760        ASTIF.11        KG772739
38160761        ASTIF.12        KG772740
38160762        ASTIF.13        KG772741
38160763        ASTIF.14        KG772742
38160764        ASTIF.15        KG772743
38160765        ASTIF.16        KG772744
38160766        ASTIF.17        KG772745
38160767        ASTIF.18        KG772746
38160768        ASTIF.19        KG772747
38160769        ASTIF.20        KG772748
38160770        ASTIF.21        KG772749
38160771        ASTIF.22        KG772750
38160772        ASTIF.23        KG772751
38160773        ASTIF.24        KG772752
38160774        ASTIF.25        KG772753
38160775        ASTIF.26        KG772754
38160776        ASTIF.27        KG772755
38160777        ASTIF.28        KG772756
38160778        ASTIF.29        KG772757
38160779        ASTIF.30        KG772758
38160780        ASTIF.31        KG772759
38160781        ASTIF.32        KG772760
38160782        ASTIF.33        KG772761
38160783        ASTIF.34        KG772762
38160784        ASTIF.35        KG772763
38160785        ASTIF.36        KG772764
38160786        ASTIF.37        KG772765
38160787        ASTIF.38        KG772766
38160788        ASTIF.39        KG772767
38160789        ASTIF.40        KG772768
38160790        ASTIF.41        KG772769
38160791        ASTIF.42        KG772770
38160792        ASTIF.43        KG772771
38160793        ASTIF.44        KG772772
38160794        ASTIF.45        KG772773
38160795        ASTIF.46        KG772774
38160796        ASTIF.47        KG772775
38160797        ASTIF.48        KG772776
38160798        ASTIF.49        KG772777
38160799        ASTIF.50        KG772778
38160800        ASTIF.51        KG772779
38160801        ASTIF.52        KG772780
38160802        ASTIF.53        KG772781
38160803        ASTIF.54        KG772782
38160804        ASTIF.55        KG772783
38160805        ASTIF.56        KG772784
38160806        ASTIF.57        KG772785
38160807        ASTIF.58        KG772786
38160808        ASTIF.59        KG772787
38160809        ASTIF.60        KG772788
38160810        ASTIF.61        KG772789
38160811        ASTIF.62        KG772790
38160812        ASTIF.63        KG772791
38160813        ASTIF.64        KG772792
38160814        ASTIF.65        KG772793
38160815        ASTIF.66        KG772794
38160816        ASTIF.67        KG772795
38160817        ASTIF.68        KG772796
38160818        ASTIF.69        KG772797
38160819        ASTIF.70        KG772798
38160820        ASTIF.71        KG772799
38160821        ASTIF.72        KG772800
38160822        ASTIF.73        KG772801
38160823        ASTIF.74        KG772802
38160824        ASTIF.75        KG772803
38160825        ASTIF.76        KG772804
38160826        ASTIF.77        KG772805
38160827        ASTIF.78        KG772806
38160828        ASTIF.79        KG772807
38160829        ASTIF.80        KG772808
38160830        ASTIF.81        KG772809
38160831        ASTIF.82        KG772810
38160832        ASTIF.83        KG772811
38160833        ASTIF.84        KG772812
38160834        ASTIF.85        KG772813
38160835        ASTIF.86        KG772814
38160836        ASTIF.87        KG772815
38160837        ASTIF.88        KG772816
38160838        ASTIF.89        KG772817
38160839        ASTIF.90        KG772818
38160840        ASTIF.91        KG772819
38160841        ASTIF.92        KG772820
38160842        ASTIF.93        KG772821
38160843        ASTIF.94        KG772822
38160844        ASTIF.95        KG772823
38160845        ASTIF.96        KG772824
38160846        ASTIF.97        KG772825
38160847        ASTIF.98        KG772826
38160848        ASTIF.99        KG772827
38160849        ASTIF.100       KG772828
38160850        ASTIF.101       KG772829
38160851        ASTIF.102       KG772830
38160852        ASTIF.103       KG772831
38160853        ASTIF.104       KG772832
38160854        ASTIF.105       KG772833
38160855        ASTIF.106       KG772834
38160856        ASTIF.107       KG772835
38160857        ASTIF.108       KG772836
38160858        ASTIF.109       KG772837
38160859        ASTIF.110       KG772838
38160860        ASTIF.111       KG772839
38160861        ASTIF.112       KG772840
38160862        ASTIF.113       KG772841
38160863        ASTIF.114       KG772842
38160864        ASTIF.115       KG772843
38160865        ASTIF.116       KG772844
38160866        ASTIF.117       KG772845
38160867        ASTIF.118       KG772846
38160868        ASTIF.119       KG772847
38160869        ASTIF.120       KG772848
38160870        ASTIF.121       KG772849
38160871        ASTIF.122       KG772850
38160872        ASTIF.123       KG772851
38160873        ASTIF.124       KG772852
38160874        ASTIF.125       KG772853
38160875        ASTIF.126       KG772854
38160876        ASTIF.127       KG772855
38160877        ASTIF.128       KG772856
38160878        ASTIF.129       KG772857
38160879        ASTIF.130       KG772858
38160880        ASTIF.131       KG772859
38160881        ASTIF.132       KG772860
38160882        ASTIF.133       KG772861
38160883        ASTIF.134       KG772862
38160884        ASTIF.135       KG772863
38160885        ASTIF.136       KG772864
38160886        ASTIF.137       KG772865
38160887        ASTIF.138       KG772866
38160888        ASTIF.139       KG772867
38160889        ASTIF.140       KG772868
38160890        ASTIF.141       KG772869
38160891        ASTIF.142       KG772870
38160892        ASTIF.143       KG772871
38160893        ASTIF.144       KG772872
38160894        ASTIF.145       KG772873
38160895        ASTIF.146       KG772874
38160896        ASTIF.147       KG772875
38160897        ASTIF.148       KG772876
38160898        ASTIF.149       KG772877
38160899        ASTIF.150       KG772878
38160900        ASTIF.151       KG772879
38160901        ASTIF.152       KG772880
38160902        ASTIF.153       KG772881
38160903        ASTIF.154       KG772882
38160904        ASTIF.155       KG772883
38160905        ASTIF.156       KG772884
38160906        ASTIF.157       KG772885
38160907        ASTIF.158       KG772886
38160908        ASTIF.159       KG772887
38160909        ASTIF.160       KG772888
38160910        ASTIF.161       KG772889
38160911        ASTIF.162       KG772890
38160912        ASTIF.163       KG772891
38160913        ASTIF.164       KG772892
38160914        ASTIF.165       KG772893
38160915        ASTIF.166       KG772894
38160916        ASTIF.167       KG772895
38160917        ASTIF.168       KG772896
38160918        ASTIF.169       KG772897
38160919        ASTIF.170       KG772898
38160920        ASTIF.171       KG772899
38160921        ASTIF.172       KG772900
38160922        ASTIF.173       KG772901
38160923        ASTIF.174       KG772902
38160924        ASTIF.175       KG772903
38160925        ASTIF.176       KG772904
38160926        ASTIF.177       KG772905
38160927        ASTIF.178       KG772906
38160928        ASTIF.179       KG772907
38160929        ASTIF.180       KG772908
38160930        ASTIF.181       KG772909
38160931        ASTIF.182       KG772910
38160932        ASTIF.183       KG772911
38160933        ASTIF.184       KG772912
38160934        ASTIF.185       KG772913
38160935        ASTIF.186       KG772914
38160936        ASTIF.187       KG772915
38160937        ASTIF.188       KG772916
38160938        ASTIF.189       KG772917
38160939        ASTIF.190       KG772918
38160940        ASTIF.191       KG772919
38160941        ASTIF.192       KG772920
38160942        ASTIF.193       KG772921
38160943        ASTIF.194       KG772922
38160944        ASTIF.195       KG772923
38160945        ASTIF.196       KG772924
38160946        ASTIF.197       KG772925
38160947        ASTIF.198       KG772926
38160948        ASTIF.199       KG772927
38160949        ASTIF.200       KG772928
38160950        ASTIF.201       KG772929
38160951        ASTIF.202       KG772930
38160952        ASTIF.203       KG772931
38160953        ASTIF.204       KG772932
38160954        ASTIF.205       KG772933
38160955        ASTIF.206       KG772934
38160956        ASTIF.207       KG772935
38160957        ASTIF.208       KG772936
38160958        ASTIF.209       KG772937
38160959        ASTIF.210       KG772938
38160960        ASTIF.211       KG772939
38160961        ASTIF.212       KG772940
38160962        ASTIF.213       KG772941
38160963        ASTIF.214       KG772942
38160964        ASTIF.215       KG772943
38160965        ASTIF.216       KG772944
38160966        ASTIF.217       KG772945
38160967        ASTIF.218       KG772946
38160968        ASTIF.219       KG772947
38160969        ASTIF.220       KG772948
38160970        ASTIF.221       KG772949
38160971        ASTIF.222       KG772950
38160972        ASTIF.223       KG772951
38160973        ASTIF.224       KG772952
38160974        ASTIF.225       KG772953
38160975        ASTIF.226       KG772954
38160976        ASTIF.227       KG772955
38160977        ASTIF.228       KG772956
38160978        ASTIF.229       KG772957
38160979        ASTIF.230       KG772958
38160980        ASTIF.231       KG772959
38160981        ASTIF.232       KG772960
38160982        ASTIF.233       KG772961
38160983        ASTIF.234       KG772962
38160984        ASTIF.235       KG772963
38160985        ASTIF.236       KG772964
38160986        ASTIF.237       KG772965
38160987        ASTIF.238       KG772966
38160988        ASTIF.239       KG772967
38160989        ASTIF.240       KG772968
38160990        ASTIF.241       KG772969
38160991        ASTIF.242       KG772970
38160992        ASTIF.243       KG772971
38160993        ASTIF.244       KG772972
38160994        ASTIF.245       KG772973
38160995        ASTIF.246       KG772974
38160996        ASTIF.247       KG772975
38160997        ASTIF.248       KG772976
38160998        ASTIF.249       KG772977
38160999        ASTIF.250       KG772978
38161000        ASTIF.251       KG772979
38161001        ASTIF.252       KG772980
38161002        ASTIF.253       KG772981
38161003        ASTIF.254       KG772982
38161004        ASTIF.255       KG772983
38161005        ASTIF.256       KG772984
38161006        ASTIF.257       KG772985
38161007        ASTIF.258       KG772986
38161008        ASTIF.259       KG772987
38161009        ASTIF.260       KG772988
38161010        ASTIF.261       KG772989
38161011        ASTIF.262       KG772990
38161012        ASTIF.263       KG772991
38161013        ASTIF.264       KG772992
38161014        ASTIF.265       KG772993
38161015        ASTIF.266       KG772994
38161016        ASTIF.267       KG772995
38161017        ASTIF.268       KG772996
38161018        ASTIF.269       KG772997
38161019        ASTIF.270       KG772998
38161020        ASTIF.271       KG772999
38161021        ASTIF.272       KG773000
38161022        ASTIF.273       KG773001
38161023        ASTIF.274       KG773002
38161024        ASTIF.275       KG773003
38161025        ASTIF.276       KG773004
38161026        ASTIF.277       KG773005
38161027        ASTIF.278       KG773006
38161028        ASTIF.279       KG773007
38161029        ASTIF.280       KG773008
38161030        ASTIF.281       KG773009
38161031        ASTIF.282       KG773010
38161032        ASTIF.283       KG773011
38161033        ASTIF.284       KG773012
38161034        ASTIF.285       KG773013
38161035        ASTIF.286       KG773014
38161036        ASTIF.287       KG773015
38161037        ASTIF.288       KG773016
38161038        ASTIF.289       KG773017
38161039        ASTIF.290       KG773018
38161040        ASTIF.291       KG773019
38161041        ASTIF.292       KG773020
38161042        ASTIF.293       KG773021
38161043        ASTIF.294       KG773022
38161044        ASTIF.295       KG773023
38161045        ASTIF.296       KG773024
38161046        ASTIF.297       KG773025
38161047        ASTIF.298       KG773026
38161048        ASTIF.299       KG773027
38161049        ASTIF.300       KG773028
38161050        ASTIF.301       KG773029
38161051        ASTIF.302       KG773030
38161052        ASTIF.303       KG773031
38161053        ASTIF.304       KG773032
38161054        ASTIF.305       KG773033
38161055        ASTIF.306       KG773034
38161056        ASTIF.307       KG773035
38161057        ASTIF.308       KG773036
38161058        ASTIF.309       KG773037
38161059        ASTIF.310       KG773038
38161060        ASTIF.311       KG773039
38161061        ASTIF.312       KG773040
38161062        ASTIF.313       KG773041
38161063        ASTIF.314       KG773042
38161064        ASTIF.315       KG773043
38161065        ASTIF.316       KG773044
38161066        ASTIF.317       KG773045
38161067        ASTIF.318       KG773046
38161068        ASTIF.319       KG773047
38161069        ASTIF.320       KG773048
38161070        ASTIF.321       KG773049
38161071        ASTIF.322       KG773050
38161072        ASTIF.323       KG773051
38161073        ASTIF.324       KG773052
38161074        ASTIF.325       KG773053
38161075        ASTIF.326       KG773054
38161076        ASTIF.327       KG773055
38161077        ASTIF.328       KG773056
38161078        ASTIF.329       KG773057
38161079        ASTIF.330       KG773058
38161080        ASTIF.331       KG773059
38161081        ASTIF.332       KG773060
38161082        ASTIF.333       KG773061
38161083        ASTIF.334       KG773062
38161084        ASTIF.335       KG773063
38161085        ASTIF.336       KG773064
38161086        ASTIF.337       KG773065
38161087        ASTIF.338       KG773066
38161088        ASTIF.339       KG773067
38161089        ASTIF.340       KG773068
38161090        ASTIF.341       KG773069
38161091        ASTIF.342       KG773070
38161092        ASTIF.343       KG773071
38161093        ASTIF.344       KG773072
38161094        ASTIF.345       KG773073
38161095        ASTIF.346       KG773074
38161096        ASTIF.347       KG773075
38161097        ASTIF.348       KG773076
38161098        ASTIF.349       KG773077
38161099        ASTIF.350       KG773078
38161100        ASTIF.351       KG773079
38161101        ASTIF.352       KG773080
38161102        ASTIF.353       KG773081
38161103        ASTIF.354       KG773082
38161104        ASTIF.355       KG773083
38161105        ASTIF.356       KG773084
38161106        ASTIF.357       KG773085
38161107        ASTIF.358       KG773086
38161108        ASTIF.359       KG773087
38161109        ASTIF.360       KG773088
38161110        ASTIF.361       KG773089
38161111        ASTIF.362       KG773090
38161112        ASTIF.363       KG773091
38161113        ASTIF.364       KG773092
38161114        ASTIF.365       KG773093
38161115        ASTIF.366       KG773094
38161116        ASTIF.367       KG773095
38161117        ASTIF.368       KG773096
38161118        ASTIF.369       KG773097
38161119        ASTIF.370       KG773098
38161120        ASTIF.371       KG773099
38161121        ASTIF.372       KG773100
38161122        ASTIF.373       KG773101
38161123        ASTIF.374       KG773102
38161124        ASTIF.375       KG773103
38161125        ASTIF.376       KG773104
38161126        ASTIF.377       KG773105
38161127        ASTIF.378       KG773106
38161128        ASTIF.379       KG773107
38161129        ASTIF.380       KG773108
38161130        ASTIF.381       KG773109
38161131        ASTIF.382       KG773110
38161132        ASTIF.383       KG773111
38161133        ASTIF.384       KG773112
38161134        ASTIF.385       KG773113
38161135        ASTIF.386       KG773114
38161136        ASTIF.387       KG773115
38161137        ASTIF.388       KG773116
38161138        ASTIF.389       KG773117
38161139        ASTIF.390       KG773118
38161140        ASTIF.391       KG773119
38161141        ASTIF.392       KG773120
38161142        ASTIF.393       KG773121
38161143        ASTIF.394       KG773122
38161144        ASTIF.395       KG773123
38161145        ASTIF.396       KG773124
38161146        ASTIF.397       KG773125
38161147        ASTIF.398       KG773126
38161148        ASTIF.399       KG773127
38161149        ASTIF.400       KG773128
38161150        ASTIF.401       KG773129
38161151        ASTIF.402       KG773130
38161152        ASTIF.403       KG773131
38161153        ASTIF.404       KG773132
38161154        ASTIF.405       KG773133
38161155        ASTIF.406       KG773134
38161156        ASTIF.407       KG773135
38161157        ASTIF.408       KG773136
38161158        ASTIF.409       KG773137
38161159        ASTIF.410       KG773138
38161160        ASTIF.411       KG773139
38161161        ASTIF.412       KG773140
38161162        ASTIF.413       KG773141
38161163        ASTIF.414       KG773142
38161164        ASTIF.415       KG773143
38161165        ASTIF.416       KG773144
38161166        ASTIF.417       KG773145
38161167        ASTIF.418       KG773146
38161168        ASTIF.419       KG773147
38161169        ASTIF.420       KG773148
38161170        ASTIF.421       KG773149
38161171        ASTIF.422       KG773150
38161172        ASTIF.423       KG773151
38161173        ASTIF.424       KG773152
38161174        ASTIF.425       KG773153
38161175        ASTIF.426       KG773154
38161176        ASTIF.427       KG773155
38161177        ASTIF.428       KG773156
38161178        ASTIF.429       KG773157
38161179        ASTIF.430       KG773158
38161180        ASTIF.431       KG773159
38161181        ASTIF.432       KG773160
38161182        ASTIF.433       KG773161
38161183        ASTIF.434       KG773162
38161184        ASTIF.435       KG773163
38161185        ASTIF.436       KG773164
38161186        ASTIF.437       KG773165
38161187        ASTIF.438       KG773166
38161188        ASTIF.439       KG773167
38161189        ASTIF.440       KG773168
38161190        ASTIF.441       KG773169
38161191        ASTIF.442       KG773170
38161192        ASTIF.443       KG773171
38161193        ASTIF.444       KG773172
38161194        ASTIF.445       KG773173
38161195        ASTIF.446       KG773174
38161196        ASTIF.447       KG773175
38161197        ASTIF.448       KG773176
38161198        ASTIF.449       KG773177
38161199        ASTIF.450       KG773178
38161200        ASTIF.451       KG773179
38161201        ASTIF.452       KG773180
38161202        ASTIF.453       KG773181
38161203        ASTIF.454       KG773182
38161204        ASTIF.455       KG773183
38161205        ASTIF.456       KG773184
38161206        ASTIF.457       KG773185
38161207        ASTIF.458       KG773186
38161208        ASTIF.459       KG773187
38161209        ASTIF.460       KG773188
38161210        ASTIF.461       KG773189
38161211        ASTIF.462       KG773190
38161212        ASTIF.463       KG773191
38161213        ASTIF.464       KG773192
38161214        ASTIF.465       KG773193
38161215        ASTIF.466       KG773194
38161216        ASTIF.467       KG773195
38161217        ASTIF.468       KG773196
38161218        ASTIF.469       KG773197
38161219        ASTIF.470       KG773198
38161220        ASTIF.471       KG773199
38161221        ASTIF.472       KG773200
38161222        ASTIF.473       KG773201
38161223        ASTIF.474       KG773202
38161224        ASTIF.475       KG773203
38161225        ASTIF.476       KG773204
38161226        ASTIF.477       KG773205
38161227        ASTIF.478       KG773206
38161228        ASTIF.479       KG773207
38161229        ASTIF.480       KG773208
38161230        ASTIF.481       KG773209
38161231        ASTIF.482       KG773210
38161232        ASTIF.483       KG773211
38161233        ASTIF.484       KG773212
38161234        ASTIF.485       KG773213
38161235        ASTIF.486       KG773214
38161236        ASTIF.487       KG773215
38161237        ASTIF.488       KG773216
38161238        ASTIF.489       KG773217
38161239        ASTIF.490       KG773218
38161240        ASTIF.491       KG773219
38161241        ASTIF.492       KG773220
38161242        ASTIF.493       KG773221
38161243        ASTIF.494       KG773222
38161244        ASTIF.495       KG773223
38161245        ASTIF.496       KG773224
38161246        ASTIF.497       KG773225
38161247        ASTIF.498       KG773226
38161248        ASTIF.499       KG773227
38161249        ASTIF.500       KG773228
38161250        ASTIF.501       KG773229
38161251        ASTIF.502       KG773230
38161252        ASTIF.503       KG773231
38161253        ASTIF.504       KG773232
38161254        ASTIF.505       KG773233
38161255        ASTIF.506       KG773234
38161256        ASTIF.507       KG773235
38161257        ASTIF.508       KG773236
38161258        ASTIF.509       KG773237
38161259        ASTIF.510       KG773238
38161260        ASTIF.511       KG773239
38161261        ASTIF.512       KG773240
38161262        ASTIF.513       KG773241
38161263        ASTIF.514       KG773242
38161264        ASTIF.515       KG773243
38161265        ASTIF.516       KG773244
38161266        ASTIF.517       KG773245
38161267        ASTIF.518       KG773246
38161268        ASTIF.519       KG773247
38161269        ASTIF.520       KG773248
38161270        ASTIF.521       KG773249
38161271        ASTIF.522       KG773250
38161272        ASTIF.523       KG773251
38161273        ASTIF.524       KG773252
38161274        ASTIF.525       KG773253
38161275        ASTIF.526       KG773254
38161276        ASTIF.527       KG773255
38161277        ASTIF.528       KG773256
38161278        ASTIF.529       KG773257
38161279        ASTIF.530       KG773258
38161280        ASTIF.531       KG773259
38161281        ASTIF.532       KG773260
38161282        ASTIF.533       KG773261
38161283        ASTIF.534       KG773262
38161284        ASTIF.535       KG773263
38161285        ASTIF.536       KG773264
38161286        ASTIF.537       KG773265
38161287        ASTIF.538       KG773266
38161288        ASTIF.539       KG773267
38161289        ASTIF.540       KG773268
38161290        ASTIF.541       KG773269
38161291        ASTIF.542       KG773270
38161292        ASTIF.543       KG773271
38161293        ASTIF.544       KG773272
38161294        ASTIF.545       KG773273
38161295        ASTIF.546       KG773274
38161296        ASTIF.547       KG773275
38161297        ASTIF.548       KG773276
38161298        ASTIF.549       KG773277
38161299        ASTIF.550       KG773278
38161300        ASTIF.551       KG773279
38161301        ASTIF.552       KG773280
38161302        ASTIF.553       KG773281
38161303        ASTIF.554       KG773282
38161304        ASTIF.555       KG773283
38161305        ASTIF.556       KG773284
38161306        ASTIF.557       KG773285
38161307        ASTIF.558       KG773286
38161308        ASTIF.559       KG773287
38161309        ASTIF.560       KG773288
38161310        ASTIF.561       KG773289
38161311        ASTIF.562       KG773290
38161312        ASTIF.563       KG773291
38161313        ASTIF.564       KG773292
38161314        ASTIF.565       KG773293
38161315        ASTIF.566       KG773294
38161316        ASTIF.567       KG773295
38161317        ASTIF.568       KG773296
38161318        ASTIF.569       KG773297
38161319        ASTIF.570       KG773298
38161320        ASTIF.571       KG773299
38161321        ASTIF.572       KG773300
38161322        ASTIF.573       KG773301
38161323        ASTIF.574       KG773302
38161324        ASTIF.575       KG773303
38161325        ASTIF.576       KG773304
38161326        ASTIF.577       KG773305
38161327        ASTIF.578       KG773306
38161328        ASTIF.579       KG773307
38161329        ASTIF.580       KG773308
38161330        ASTIF.581       KG773309
38161331        ASTIF.582       KG773310
38161332        ASTIF.583       KG773311
38161333        ASTIF.584       KG773312
38161334        ASTIF.585       KG773313
38161335        ASTIF.586       KG773314
38161336        ASTIF.587       KG773315
38161337        ASTIF.588       KG773316
38161338        ASTIF.589       KG773317
38161339        ASTIF.590       KG773318
38161340        ASTIF.591       KG773319
38161341        ASTIF.592       KG773320
38161342        ASTIF.593       KG773321
38161343        ASTIF.594       KG773322
38161344        ASTIF.595       KG773323
38161345        ASTIF.596       KG773324
38161346        ASTIF.597       KG773325
38161347        ASTIF.598       KG773326
38161348        ASTIF.599       KG773327
38161349        ASTIF.600       KG773328
38161350        ASTIF.601       KG773329
38161351        ASTIF.602       KG773330
38161352        ASTIF.603       KG773331
38161353        ASTIF.604       KG773332
38161354        ASTIF.605       KG773333
38161355        ASTIF.606       KG773334
38161356        ASTIF.607       KG773335
38161357        ASTIF.608       KG773336
38161358        ASTIF.609       KG773337
38161359        ASTIF.610       KG773338
38161360        ASTIF.611       KG773339
38161361        ASTIF.612       KG773340
38161362        ASTIF.613       KG773341
38161363        ASTIF.614       KG773342
38161364        ASTIF.615       KG773343
38161365        ASTIF.616       KG773344
38161366        ASTIF.617       KG773345
38161367        ASTIF.618       KG773346
38161368        ASTIF.619       KG773347
38161369        ASTIF.620       KG773348
38161370        ASTIF.621       KG773349
38161371        ASTIF.622       KG773350
38161372        ASTIF.623       KG773351
38161373        ASTIF.624       KG773352
38161374        ASTIF.625       KG773353
38161375        ASTIF.626       KG773354
38161376        ASTIF.627       KG773355
38161377        ASTIF.628       KG773356
38161378        ASTIF.629       KG773357
38161379        ASTIF.630       KG773358
38161380        ASTIF.631       KG773359
38161381        ASTIF.632       KG773360
38161382        ASTIF.633       KG773361
38161383        ASTIF.634       KG773362
38161384        ASTIF.635       KG773363
38161385        ASTIF.636       KG773364
38161386        ASTIF.637       KG773365
38161387        ASTIF.638       KG773366
38161388        ASTIF.639       KG773367
38161389        ASTIF.640       KG773368
38161390        ASTIF.641       KG773369
38161391        ASTIF.642       KG773370
38161392        ASTIF.643       KG773371
38161393        ASTIF.644       KG773372
38161394        ASTIF.645       KG773373
38161395        ASTIF.646       KG773374
38161396        ASTIF.647       KG773375
38161397        ASTIF.648       KG773376
38161398        ASTIF.649       KG773377
38161399        ASTIF.650       KG773378
38161400        ASTIF.651       KG773379
38161401        ASTIF.652       KG773380
38161402        ASTIF.653       KG773381
38161403        ASTIF.654       KG773382
38161404        ASTIF.655       KG773383
38161405        ASTIF.656       KG773384
38161406        ASTIF.657       KG773385
38161407        ASTIF.658       KG773386
38161408        ASTIF.659       KG773387
38161409        ASTIF.660       KG773388
38161410        ASTIF.661       KG773389
38161411        ASTIF.662       KG773390
38161412        ASTIF.663       KG773391
38161413        ASTIF.664       KG773392
38161414        ASTIF.665       KG773393
38161415        ASTIF.666       KG773394
38161416        ASTIF.667       KG773395
38161417        ASTIF.668       KG773396
38161418        ASTIF.669       KG773397
38161419        ASTIF.670       KG773398
38161420        ASTIF.671       KG773399
38161421        ASTIF.672       KG773400
38161422        ASTIF.673       KG773401
38161423        ASTIF.674       KG773402
38161424        ASTIF.675       KG773403
38161425        ASTIF.676       KG773404
38161426        ASTIF.677       KG773405
38161427        ASTIF.678       KG773406
38161428        ASTIF.679       KG773407
38161429        ASTIF.680       KG773408
38161430        ASTIF.681       KG773409
38161431        ASTIF.682       KG773410
38161432        ASTIF.683       KG773411
38161433        ASTIF.684       KG773412
38161434        ASTIF.685       KG773413
38161435        ASTIF.686       KG773414
38161436        ASTIF.687       KG773415
38161437        ASTIF.688       KG773416
38161438        ASTIF.689       KG773417
38161439        ASTIF.690       KG773418
38161440        ASTIF.691       KG773419
38161441        ASTIF.692       KG773420
38161442        ASTIF.693       KG773421
38161443        ASTIF.694       KG773422
38161444        ASTIF.695       KG773423
38161445        ASTIF.696       KG773424
38161446        ASTIF.697       KG773425
38161447        ASTIF.698       KG773426
38161448        ASTIF.699       KG773427
38161449        ASTIF.700       KG773428
38161450        ASTIF.701       KG773429
38161451        ASTIF.702       KG773430
38161452        ASTIF.703       KG773431
38161453        ASTIF.704       KG773432
38161454        ASTIF.705       KG773433
38161455        ASTIF.706       KG773434
38161456        ASTIF.707       KG773435
38161457        ASTIF.708       KG773436
38161458        ASTIF.709       KG773437
38161459        ASTIF.710       KG773438
38161460        ASTIF.711       KG773439
38161461        ASTIF.712       KG773440
38161462        ASTIF.713       KG773441
38161463        ASTIF.714       KG773442
38161464        ASTIF.715       KG773443
38161465        ASTIF.716       KG773444
38161466        ASTIF.717       KG773445
38161467        ASTIF.718       KG773446
38161468        ASTIF.719       KG773447
38161469        ASTIF.720       KG773448
38161470        ASTIF.721       KG773449
38161471        ASTIF.722       KG773450
38161472        ASTIF.723       KG773451
38161473        ASTIF.724       KG773452
38161474        ASTIF.725       KG773453
38161475        ASTIF.726       KG773454
38161476        ASTIF.727       KG773455
38161477        ASTIF.728       KG773456
38161478        ASTIF.729       KG773457
38161479        ASTIF.730       KG773458
38161480        ASTIF.731       KG773459
38161481        ASTIF.732       KG773460
38161482        ASTIF.733       KG773461
38161483        ASTIF.734       KG773462
38161484        ASTIF.735       KG773463
38161485        ASTIF.736       KG773464
38161486        ASTIF.737       KG773465
38161487        ASTIF.738       KG773466
38161488        ASTIF.739       KG773467
38161489        ASTIF.740       KG773468
38161490        ASTIF.741       KG773469
38161491        ASTIF.742       KG773470
38161492        ASTIF.743       KG773471
38161493        ASTIF.744       KG773472
38161494        ASTIF.745       KG773473
38161495        ASTIF.746       KG773474
38161496        ASTIF.747       KG773475
38161497        ASTIF.748       KG773476
38161498        ASTIF.749       KG773477
38161499        ASTIF.750       KG773478
38161500        ASTIF.751       KG773479
38161501        ASTIF.752       KG773480
38161502        ASTIF.753       KG773481
38161503        ASTIF.754       KG773482
38161504        ASTIF.755       KG773483
38161505        ASTIF.756       KG773484
38161506        ASTIF.757       KG773485
38161507        ASTIF.758       KG773486
38161508        ASTIF.759       KG773487
38161509        ASTIF.760       KG773488
38161510        ASTIF.761       KG773489
38161511        ASTIF.762       KG773490
38161512        ASTIF.763       KG773491
38161513        ASTIF.764       KG773492
38161514        ASTIF.765       KG773493
38161515        ASTIF.766       KG773494
38161516        ASTIF.767       KG773495
38161517        ASTIF.768       KG773496
38161518        ASTIF.769       KG773497
38161519        ASTIF.770       KG773498
38161520        ASTIF.771       KG773499
38161521        ASTIF.772       KG773500
38161522        ASTIF.773       KG773501
38161523        ASTIF.774       KG773502
38161524        ASTIF.775       KG773503
38161525        ASTIF.776       KG773504
38161526        ASTIF.777       KG773505
38161527        ASTIF.778       KG773506
38161528        ASTIF.779       KG773507
38161529        ASTIF.780       KG773508
38161530        ASTIF.781       KG773509
38161531        ASTIF.782       KG773510
38161532        ASTIF.783       KG773511
38161533        ASTIF.784       KG773512
38161534        ASTIF.785       KG773513
38161535        ASTIF.786       KG773514
38161536        ASTIF.787       KG773515
38161537        ASTIF.788       KG773516
38161538        ASTIF.789       KG773517
38161539        ASTIF.790       KG773518
38161540        ASTIF.791       KG773519
38161541        ASTIF.792       KG773520
38161542        ASTIF.793       KG773521
38161543        ASTIF.794       KG773522
38161544        ASTIF.795       KG773523
38161545        ASTIF.796       KG773524
38161546        ASTIF.797       KG773525
38161547        ASTIF.798       KG773526
38161548        ASTIF.799       KG773527
38161549        ASTIF.800       KG773528
38161550        ASTIF.801       KG773529
38161551        ASTIF.802       KG773530
38161552        ASTIF.803       KG773531
38161553        ASTIF.804       KG773532
38161554        ASTIF.805       KG773533
38161555        ASTIF.806       KG773534
38161556        ASTIF.807       KG773535
38161557        ASTIF.808       KG773536
38161558        ASTIF.809       KG773537
38161559        ASTIF.810       KG773538
38161560        ASTIF.811       KG773539
38161561        ASTIF.812       KG773540
38161562        ASTIF.813       KG773541
38161563        ASTIF.814       KG773542
38161564        ASTIF.815       KG773543
38161565        ASTIF.816       KG773544
38161566        ASTIF.817       KG773545
38161567        ASTIF.818       KG773546
38161568        ASTIF.819       KG773547
38161569        ASTIF.820       KG773548
38161570        ASTIF.821       KG773549
38161571        ASTIF.822       KG773550
38161572        ASTIF.823       KG773551
38161573        ASTIF.824       KG773552
38161574        ASTIF.825       KG773553
38161575        ASTIF.826       KG773554
38161576        ASTIF.827       KG773555
38161577        ASTIF.828       KG773556
38161578        ASTIF.829       KG773557
38161579        ASTIF.830       KG773558
38161580        ASTIF.831       KG773559
38161581        ASTIF.832       KG773560
38161582        ASTIF.833       KG773561
38161583        ASTIF.834       KG773562
38161584        ASTIF.835       KG773563
38161585        ASTIF.836       KG773564
38161586        ASTIF.837       KG773565
38161587        ASTIF.838       KG773566
38161588        ASTIF.839       KG773567
38161589        ASTIF.840       KG773568
38161590        ASTIF.841       KG773569
38161591        ASTIF.842       KG773570
38161592        ASTIF.843       KG773571
38161593        ASTIF.844       KG773572
38161594        ASTIF.845       KG773573
38161595        ASTIF.846       KG773574
38161596        ASTIF.847       KG773575
38161597        ASTIF.848       KG773576
38161598        ASTIF.849       KG773577
38161599        ASTIF.850       KG773578
38161600        ASTIF.851       KG773579
38161601        ASTIF.852       KG773580
38161602        ASTIF.853       KG773581
38161603        ASTIF.854       KG773582
38161604        ASTIF.855       KG773583
38161605        ASTIF.856       KG773584
38161606        ASTIF.857       KG773585
38161607        ASTIF.858       KG773586
38161608        ASTIF.859       KG773587
38161609        ASTIF.860       KG773588
38161610        ASTIF.861       KG773589
38161611        ASTIF.862       KG773590
38161612        ASTIF.863       KG773591
38161613        ASTIF.864       KG773592
38161614        ASTIF.865       KG773593
38161615        ASTIF.866       KG773594
38161616        ASTIF.867       KG773595
38161617        ASTIF.868       KG773596
38161618        ASTIF.869       KG773597
38161619        ASTIF.870       KG773598
38161620        ASTIF.871       KG773599
38161621        ASTIF.872       KG773600
38161622        ASTIF.873       KG773601
38161623        ASTIF.874       KG773602
38161624        ASTIF.875       KG773603
38161625        ASTIF.876       KG773604
38161626        ASTIF.877       KG773605
38161627        ASTIF.878       KG773606
38161628        ASTIF.879       KG773607
38161629        ASTIF.880       KG773608
38161630        ASTIF.881       KG773609
38161631        ASTIF.882       KG773610
38161632        ASTIF.883       KG773611
38161633        ASTIF.884       KG773612
38161634        ASTIF.885       KG773613
38161635        ASTIF.886       KG773614
38161636        ASTIF.887       KG773615
38161637        ASTIF.888       KG773616
38161638        ASTIF.889       KG773617
38161639        ASTIF.890       KG773618
38161640        ASTIF.891       KG773619
38161641        ASTIF.892       KG773620
38161642        ASTIF.893       KG773621
38161643        ASTIF.894       KG773622
38161644        ASTIF.895       KG773623
38161645        ASTIF.896       KG773624
38161646        ASTIF.897       KG773625
38161647        ASTIF.898       KG773626
38161648        ASTIF.899       KG773627
38161649        ASTIF.900       KG773628
38161650        ASTIF.901       KG773629
38161651        ASTIF.902       KG773630
38161652        ASTIF.903       KG773631
38161653        ASTIF.904       KG773632
38161654        ASTIF.905       KG773633
38161655        ASTIF.906       KG773634
38161656        ASTIF.907       KG773635
38161657        ASTIF.908       KG773636
38161658        ASTIF.909       KG773637
38161659        ASTIF.910       KG773638
38161660        ASTIF.911       KG773639
38161661        ASTIF.912       KG773640
38161662        ASTIF.913       KG773641
38161663        ASTIF.914       KG773642
38161664        ASTIF.915       KG773643
38161665        ASTIF.916       KG773644
38161666        ASTIF.917       KG773645
38161667        ASTIF.918       KG773646
38161668        ASTIF.919       KG773647
38161669        ASTIF.920       KG773648
38161670        ASTIF.921       KG773649
38161671        ASTIF.922       KG773650
38161672        ASTIF.923       KG773651
38161673        ASTIF.924       KG773652
38161674        ASTIF.925       KG773653
38161675        ASTIF.926       KG773654
38161676        ASTIF.927       KG773655
38161677        ASTIF.928       KG773656
38161678        ASTIF.929       KG773657
38161679        ASTIF.930       KG773658
38161680        ASTIF.931       KG773659
38161681        ASTIF.932       KG773660
38161682        ASTIF.933       KG773661
38161683        ASTIF.934       KG773662
38161684        ASTIF.935       KG773663
38161685        ASTIF.936       KG773664
38161686        ASTIF.937       KG773665
38161687        ASTIF.938       KG773666
38161688        ASTIF.939       KG773667
38161689        ASTIF.940       KG773668
38161690        ASTIF.941       KG773669
38161691        ASTIF.942       KG773670
38161692        ASTIF.943       KG773671
38161693        ASTIF.944       KG773672
38161694        ASTIF.945       KG773673
38161695        ASTIF.946       KG773674
38161696        ASTIF.947       KG773675
38161697        ASTIF.948       KG773676
38161698        ASTIF.949       KG773677
38161699        ASTIF.950       KG773678
38161700        ASTIF.951       KG773679
38161701        ASTIF.952       KG773680
38161702        ASTIF.953       KG773681
38161703        ASTIF.954       KG773682
38161704        ASTIF.955       KG773683
38161705        ASTIF.956       KG773684
38161706        ASTIF.957       KG773685
38161707        ASTIF.958       KG773686
38161708        ASTIF.959       KG773687
38161709        ASTIF.960       KG773688
38161710        ASTIF.961       KG773689
38161711        ASTIF.962       KG773690
38161712        ASTIF.963       KG773691
38161713        ASTIF.964       KG773692
38161714        ASTIF.965       KG773693
38161715        ASTIF.966       KG773694
38161716        ASTIF.967       KG773695
38161717        ASTIF.968       KG773696
38161718        ASTIF.969       KG773697
38161719        ASTIF.970       KG773698
38161720        ASTIF.971       KG773699
38161721        ASTIF.972       KG773700
38161722        ASTIF.973       KG773701
38161723        ASTIF.974       KG773702
38161724        ASTIF.975       KG773703
38161725        ASTIF.976       KG773704
38161726        ASTIF.977       KG773705
38161727        ASTIF.978       KG773706
38161728        ASTIF.979       KG773707
38161729        ASTIF.980       KG773708
38161730        ASTIF.981       KG773709
38161731        ASTIF.982       KG773710
38161732        ASTIF.983       KG773711
38161733        ASTIF.984       KG773712
38161734        ASTIF.985       KG773713
38161735        ASTIF.986       KG773714
38161736        ASTIF.987       KG773715
38161737        ASTIF.988       KG773716
38161738        ASTIF.989       KG773717
38161739        ASTIF.990       KG773718
38161740        ASTIF.991       KG773719
38161741        ASTIF.992       KG773720
38161742        ASTIF.993       KG773721
38161743        ASTIF.994       KG773722
38161744        ASTIF.995       KG773723
38161745        ASTIF.996       KG773724
38161746        ASTIF.997       KG773725
38161747        ASTIF.998       KG773726
38161748        ASTIF.999       KG773727
38161749        ASTIF.1000      KG773728
38161750        ASTIF.1001      KG773729
38161751        ASTIF.1002      KG773730
38161752        ASTIF.1003      KG773731
38161753        ASTIF.1004      KG773732
38161754        ASTIF.1005      KG773733
38161755        ASTIF.1006      KG773734
38161756        ASTIF.1007      KG773735
38161757        ASTIF.1008      KG773736
38161758        ASTIF.1009      KG773737
38161759        ASTIF.1010      KG773738
38161760        ASTIF.1011      KG773739
38161761        ASTIF.1012      KG773740
38161762        ASTIF.1013      KG773741
38161763        ASTIF.1014      KG773742
38161764        ASTIF.1015      KG773743
38161765        ASTIF.1016      KG773744
38161766        ASTIF.1017      KG773745
38161767        ASTIF.1018      KG773746
38161768        ASTIF.1019      KG773747
38161769        ASTIF.1020      KG773748
38161770        ASTIF.1021      KG773749
38161771        ASTIF.1022      KG773750
38161772        ASTIF.1023      KG773751
38161773        ASTIF.1024      KG773752
38161774        ASTIF.1025      KG773753
38161775        ASTIF.1026      KG773754
38161776        ASTIF.1027      KG773755
38161777        ASTIF.1028      KG773756
38161778        ASTIF.1029      KG773757
38161779        ASTIF.1030      KG773758
38161780        ASTIF.1031      KG773759
38161781        ASTIF.1032      KG773760
38161782        ASTIF.1033      KG773761
38161783        ASTIF.1034      KG773762
38161784        ASTIF.1035      KG773763
38161785        ASTIF.1036      KG773764
38161786        ASTIF.1037      KG773765
38161787        ASTIF.1038      KG773766
38161788        ASTIF.1039      KG773767
38161789        ASTIF.1040      KG773768
38161790        ASTIF.1041      KG773769
38161791        ASTIF.1042      KG773770
38161792        ASTIF.1043      KG773771
38161793        ASTIF.1044      KG773772
38161794        ASTIF.1045      KG773773
38161795        ASTIF.1046      KG773774
38161796        ASTIF.1047      KG773775
38161797        ASTIF.1048      KG773776
38161798        ASTIF.1049      KG773777
38161799        ASTIF.1050      KG773778
38161800        ASTIF.1051      KG773779
38161801        ASTIF.1052      KG773780
38161802        ASTIF.1053      KG773781
38161803        ASTIF.1054      KG773782
38161804        ASTIF.1055      KG773783
38161805        ASTIF.1056      KG773784
38161806        ASTIF.1057      KG773785
38161807        ASTIF.1058      KG773786
38161808        ASTIF.1059      KG773787
38161809        ASTIF.1060      KG773788
38161810        ASTIF.1061      KG773789
38161811        ASTIF.1062      KG773790
38161812        ASTIF.1063      KG773791
38161813        ASTIF.1064      KG773792
38161814        ASTIF.1065      KG773793
38161815        ASTIF.1066      KG773794
38161816        ASTIF.1067      KG773795
38161817        ASTIF.1068      KG773796
38161818        ASTIF.1069      KG773797
38161819        ASTIF.1070      KG773798
38161820        ASTIF.1071      KG773799
38161821        ASTIF.1072      KG773800
38161822        ASTIF.1073      KG773801
38161823        ASTIF.1074      KG773802
38161824        ASTIF.1075      KG773803
38161825        ASTIF.1076      KG773804
38161826        ASTIF.1077      KG773805
38161827        ASTIF.1078      KG773806
38161828        ASTIF.1079      KG773807
38161829        ASTIF.1080      KG773808
38161830        ASTIF.1081      KG773809
38161831        ASTIF.1082      KG773810
38161832        ASTIF.1083      KG773811
38161833        ASTIF.1084      KG773812
38161834        ASTIF.1085      KG773813
38161835        ASTIF.1086      KG773814
38161836        ASTIF.1087      KG773815
38161837        ASTIF.1088      KG773816
38161838        ASTIF.1089      KG773817
38161839        ASTIF.1090      KG773818
38161840        ASTIF.1091      KG773819
38161841        ASTIF.1092      KG773820
38161842        ASTIF.1093      KG773821
38161843        ASTIF.1094      KG773822
38161844        ASTIF.1095      KG773823
38161845        ASTIF.1096      KG773824
38161846        ASTIF.1097      KG773825
38161847        ASTIF.1098      KG773826
38161848        ASTIF.1099      KG773827
38161849        ASTIF.1100      KG773828
38161850        ASTIF.1101      KG773829
38161851        ASTIF.1102      KG773830
38161852        ASTIF.1103      KG773831
38161853        ASTIF.1104      KG773832
38161854        ASTIF.1105      KG773833
38161855        ASTIF.1106      KG773834
38161856        ASTIF.1107      KG773835
38161857        ASTIF.1108      KG773836
38161858        ASTIF.1109      KG773837
38161859        ASTIF.1110      KG773838
38161860        ASTIF.1111      KG773839
38161861        ASTIF.1112      KG773840
38161862        ASTIF.1113      KG773841
38161863        ASTIF.1114      KG773842
38161864        ASTIF.1115      KG773843
38161865        ASTIF.1116      KG773844
38161866        ASTIF.1117      KG773845
38161867        ASTIF.1118      KG773846
38161868        ASTIF.1119      KG773847
38161869        ASTIF.1120      KG773848
38161870        ASTIF.1121      KG773849
38161871        ASTIF.1122      KG773850
38161872        ASTIF.1123      KG773851
38161873        ASTIF.1124      KG773852
38161874        ASTIF.1125      KG773853
38161875        ASTIF.1126      KG773854
38161876        ASTIF.1127      KG773855
38161877        ASTIF.1128      KG773856
38161878        ASTIF.1129      KG773857
38161879        ASTIF.1130      KG773858
38161880        ASTIF.1131      KG773859
38161881        ASTIF.1132      KG773860
38161882        ASTIF.1133      KG773861
38161883        ASTIF.1134      KG773862
38161884        ASTIF.1135      KG773863
38161885        ASTIF.1136      KG773864
38161886        ASTIF.1137      KG773865
38161887        ASTIF.1138      KG773866
38161888        ASTIF.1139      KG773867
38161889        ASTIF.1140      KG773868
38161890        ASTIF.1141      KG773869
38161891        ASTIF.1142      KG773870
38161892        ASTIF.1143      KG773871
38161893        ASTIF.1144      KG773872
38161894        ASTIF.1145      KG773873
38161895        ASTIF.1146      KG773874
38161896        ASTIF.1147      KG773875
38161897        ASTIF.1148      KG773876
38161898        ASTIF.1149      KG773877
38161899        ASTIF.1150      KG773878
38161900        ASTIF.1151      KG773879
38161901        ASTIF.1152      KG773880
38161902        ASTIF.1153      KG773881
38161903        ASTIF.1154      KG773882
38161904        ASTIF.1155      KG773883
38161905        ASTIF.1156      KG773884
38161906        ASTIF.1157      KG773885
38161907        ASTIF.1158      KG773886
38161908        ASTIF.1159      KG773887
38161909        ASTIF.1160      KG773888
38161910        ASTIF.1161      KG773889
38161911        ASTIF.1162      KG773890
38161912        ASTIF.1163      KG773891
38161913        ASTIF.1164      KG773892
38161914        ASTIF.1165      KG773893
38161915        ASTIF.1166      KG773894
38161916        ASTIF.1167      KG773895
38161917        ASTIF.1168      KG773896
38161918        ASTIF.1169      KG773897
38161919        ASTIF.1170      KG773898
38161920        ASTIF.1171      KG773899
38161921        ASTIF.1172      KG773900
38161922        ASTIF.1173      KG773901
38161923        ASTIF.1174      KG773902
38161924        ASTIF.1175      KG773903
38161925        ASTIF.1176      KG773904
38161926        ASTIF.1177      KG773905
38161927        ASTIF.1178      KG773906
38161928        ASTIF.1179      KG773907
38161929        ASTIF.1180      KG773908
38161930        ASTIF.1181      KG773909
38161931        ASTIF.1182      KG773910
38161932        ASTIF.1183      KG773911
38161933        ASTIF.1184      KG773912
38161934        ASTIF.1185      KG773913
38161935        ASTIF.1186      KG773914
38161936        ASTIF.1187      KG773915
38161937        ASTIF.1188      KG773916
38161938        ASTIF.1189      KG773917
38161939        ASTIF.1190      KG773918
38161940        ASTIF.1191      KG773919
38161941        ASTIF.1192      KG773920
38161942        ASTIF.1193      KG773921
38161943        ASTIF.1194      KG773922
38161944        ASTIF.1195      KG773923
38161945        ASTIF.1196      KG773924
38161946        ASTIF.1197      KG773925
38161947        ASTIF.1198      KG773926
38161948        ASTIF.1199      KG773927
38161949        ASTIF.1200      KG773928
38161950        ASTIF.1201      KG773929
38161951        ASTIF.1202      KG773930
38161952        ASTIF.1203      KG773931
38161953        ASTIF.1204      KG773932
38161954        ASTIF.1205      KG773933
38161955        ASTIF.1206      KG773934
38161956        ASTIF.1207      KG773935
38161957        ASTIF.1208      KG773936
38161958        ASTIF.1209      KG773937
38161959        ASTIF.1210      KG773938
38161960        ASTIF.1211      KG773939
38161961        ASTIF.1212      KG773940
38161962        ASTIF.1213      KG773941
38161963        ASTIF.1214      KG773942
38161964        ASTIF.1215      KG773943
38161965        ASTIF.1216      KG773944
38161966        ASTIF.1217      KG773945
38161967        ASTIF.1218      KG773946
38161968        ASTIF.1219      KG773947
38161969        ASTIF.1220      KG773948
38161970        ASTIF.1221      KG773949
38161971        ASTIF.1222      KG773950
38161972        ASTIF.1223      KG773951
38161973        ASTIF.1224      KG773952
38161974        ASTIF.1225      KG773953
38161975        ASTIF.1226      KG773954
38161976        ASTIF.1227      KG773955
38161977        ASTIF.1228      KG773956
38161978        ASTIF.1229      KG773957
38161979        ASTIF.1230      KG773958
38161980        ASTIF.1231      KG773959
38161981        ASTIF.1232      KG773960
38161982        ASTIF.1233      KG773961
38161983        ASTIF.1234      KG773962
38161984        ASTIF.1235      KG773963
38161985        ASTIF.1236      KG773964
38161986        ASTIF.1237      KG773965
38161987        ASTIF.1238      KG773966
38161988        ASTIF.1239      KG773967
38161989        ASTIF.1240      KG773968
38161990        ASTIF.1241      KG773969
38161991        ASTIF.1242      KG773970
38161992        ASTIF.1243      KG773971
38161993        ASTIF.1244      KG773972
38161994        ASTIF.1245      KG773973
38161995        ASTIF.1246      KG773974
38161996        ASTIF.1247      KG773975
38161997        ASTIF.1248      KG773976
38161998        ASTIF.1249      KG773977
38161999        ASTIF.1250      KG773978
38162000        ASTIF.1251      KG773979
38162001        ASTIF.1252      KG773980
38162002        ASTIF.1253      KG773981
38162003        ASTIF.1254      KG773982
38162004        ASTIF.1255      KG773983
38162005        ASTIF.1256      KG773984
38162006        ASTIF.1257      KG773985
38162007        ASTIF.1258      KG773986
38162008        ASTIF.1259      KG773987
38162009        ASTIF.1260      KG773988
38162010        ASTIF.1261      KG773989
38162011        ASTIF.1262      KG773990
38162012        ASTIF.1263      KG773991
38162013        ASTIF.1264      KG773992
38162014        ASTIF.1265      KG773993
38162015        ASTIF.1266      KG773994
38162016        ASTIF.1267      KG773995
38162017        ASTIF.1268      KG773996
38162018        ASTIF.1269      KG773997
38162019        ASTIF.1270      KG773998
38162020        ASTIF.1271      KG773999
38162021        ASTIF.1272      KG774000
38162022        ASTIF.1273      KG774001
38162023        ASTIF.1274      KG774002
38162024        ASTIF.1275      KG774003
38162025        ASTIF.1276      KG774004
38162026        ASTIF.1277      KG774005
38162027        ASTIF.1278      KG774006
38162028        ASTIF.1279      KG774007
38162029        ASTIF.1280      KG774008
38162030        ASTIF.1281      KG774009
38162031        ASTIF.1282      KG774010
38162032        ASTIF.1283      KG774011
38162033        ASTIF.1284      KG774012
38162034        ASTIF.1285      KG774013
38162035        ASTIF.1286      KG774014
38162036        ASTIF.1287      KG774015
38162037        ASTIF.1288      KG774016
38162038        ASTIF.1289      KG774017
38162039        ASTIF.1290      KG774018
38162040        ASTIF.1291      KG774019
38162041        ASTIF.1292      KG774020
38162042        ASTIF.1293      KG774021
38162043        ASTIF.1294      KG774022
38162044        ASTIF.1295      KG774023
38162045        ASTIF.1296      KG774024
38162046        ASTIF.1297      KG774025
38162047        ASTIF.1298      KG774026
38162048        ASTIF.1299      KG774027
38162049        ASTIF.1300      KG774028
38162050        ASTIF.1301      KG774029
38162051        ASTIF.1302      KG774030
38162052        ASTIF.1303      KG774031
38162053        ASTIF.1304      KG774032
38162054        ASTIF.1305      KG774033
38162055        ASTIF.1306      KG774034
38162056        ASTIF.1307      KG774035
38162057        ASTIF.1308      KG774036
38162058        ASTIF.1309      KG774037
38162059        ASTIF.1310      KG774038
38162060        ASTIF.1311      KG774039
38162061        ASTIF.1312      KG774040
38162062        ASTIF.1313      KG774041
38162063        ASTIF.1314      KG774042
38162064        ASTIF.1315      KG774043
38162065        ASTIF.1316      KG774044
38162066        ASTIF.1317      KG774045
38162067        ASTIF.1318      KG774046
38162068        ASTIF.1319      KG774047
38162069        ASTIF.1320      KG774048
38162070        ASTIF.1321      KG774049
38162071        ASTIF.1322      KG774050
38162072        ASTIF.1323      KG774051
38162073        ASTIF.1324      KG774052
38162074        ASTIF.1325      KG774053
38162075        ASTIF.1326      KG774054
38162076        ASTIF.1327      KG774055
38162077        ASTIF.1328      KG774056
38162078        ASTIF.1329      KG774057
38162079        ASTIF.1330      KG774058
38162080        ASTIF.1331      KG774059
38162081        ASTIF.1332      KG774060
38162082        ASTIF.1333      KG774061
38162083        ASTIF.1334      KG774062
38162084        ASTIF.1335      KG774063
38162085        ASTIF.1336      KG774064
38162086        ASTIF.1337      KG774065
38162087        ASTIF.1338      KG774066
38162088        ASTIF.1339      KG774067
38162089        ASTIF.1340      KG774068
38162090        ASTIF.1341      KG774069
38162091        ASTIF.1342      KG774070
38162092        ASTIF.1343      KG774071
38162093        ASTIF.1344      KG774072
38162094        ASTIF.1345      KG774073
38162095        ASTIF.1346      KG774074
38162096        ASTIF.1347      KG774075
38162097        ASTIF.1348      KG774076
38162098        ASTIF.1349      KG774077
38162099        ASTIF.1350      KG774078
38162100        ASTIF.1351      KG774079
38162101        ASTIF.1352      KG774080
38162102        ASTIF.1353      KG774081
38162103        ASTIF.1354      KG774082
38162104        ASTIF.1355      KG774083
38162105        ASTIF.1356      KG774084
38162106        ASTIF.1357      KG774085
38162107        ASTIF.1358      KG774086
38162108        ASTIF.1359      KG774087
38162109        ASTIF.1360      KG774088
38162110        ASTIF.1361      KG774089
38162111        ASTIF.1362      KG774090
38162112        ASTIF.1363      KG774091
38162113        ASTIF.1364      KG774092
38162114        ASTIF.1365      KG774093
38162115        ASTIF.1366      KG774094
38162116        ASTIF.1367      KG774095
38162117        ASTIF.1368      KG774096
38162118        ASTIF.1369      KG774097
38162119        ASTIF.1370      KG774098
38162120        ASTIF.1371      KG774099
38162121        ASTIF.1372      KG774100
38162122        ASTIF.1373      KG774101
38162123        ASTIF.1374      KG774102
38162124        ASTIF.1375      KG774103
38162125        ASTIF.1376      KG774104
38162126        ASTIF.1377      KG774105
38162127        ASTIF.1378      KG774106
38162128        ASTIF.1379      KG774107
38162129        ASTIF.1380      KG774108
38162130        ASTIF.1381      KG774109
38162131        ASTIF.1382      KG774110
38162132        ASTIF.1383      KG774111
38162133        ASTIF.1384      KG774112
38162134        ASTIF.1385      KG774113
38162135        ASTIF.1386      KG774114
38162136        ASTIF.1387      KG774115
38162137        ASTIF.1388      KG774116
38162138        ASTIF.1389      KG774117
38162139        ASTIF.1390      KG774118
38162140        ASTIF.1391      KG774119
38162141        ASTIF.1392      KG774120
38162142        ASTIF.1393      KG774121
38162143        ASTIF.1394      KG774122
38162144        ASTIF.1395      KG774123
38162145        ASTIF.1396      KG774124
38162146        ASTIF.1397      KG774125
38162147        ASTIF.1398      KG774126
38162148        ASTIF.1399      KG774127
38162149        ASTIF.1400      KG774128
38162150        ASTIF.1401      KG774129
38162151        ASTIF.1402      KG774130
38162152        ASTIF.1403      KG774131
38162153        ASTIF.1404      KG774132
38162154        ASTIF.1405      KG774133
38162155        ASTIF.1406      KG774134
38162156        ASTIF.1407      KG774135
38162157        ASTIF.1408      KG774136
38162158        ASTIF.1409      KG774137
38162159        ASTIF.1410      KG774138
38162160        ASTIF.1411      KG774139
38162161        ASTIF.1412      KG774140
38162162        ASTIF.1413      KG774141
38162163        ASTIF.1414      KG774142
38162164        ASTIF.1415      KG774143
38162165        ASTIF.1416      KG774144
38162166        ASTIF.1417      KG774145
38162167        ASTIF.1418      KG774146
38162168        ASTIF.1419      KG774147
38162169        ASTIF.1420      KG774148
38162170        ASTIF.1421      KG774149
38162171        ASTIF.1422      KG774150
38162172        ASTIF.1423      KG774151
38162173        ASTIF.1424      KG774152
38162174        ASTIF.1425      KG774153
38162175        ASTIF.1426      KG774154
38162176        ASTIF.1427      KG774155
38162177        ASTIF.1428      KG774156
38162178        ASTIF.1429      KG774157
38162179        ASTIF.1430      KG774158
38162180        ASTIF.1431      KG774159
38162181        ASTIF.1432      KG774160
38162182        ASTIF.1433      KG774161
38162183        ASTIF.1434      KG774162
38162184        ASTIF.1435      KG774163
38162185        ASTIF.1436      KG774164
38162186        ASTIF.1437      KG774165
38162187        ASTIF.1438      KG774166
38162188        ASTIF.1439      KG774167
38162189        ASTIF.1440      KG774168
38162190        ASTIF.1441      KG774169
38162191        ASTIF.1442      KG774170
38162192        ASTIF.1443      KG774171
38162193        ASTIF.1444      KG774172
38162194        ASTIF.1445      KG774173
38162195        ASTIF.1446      KG774174
38162196        ASTIF.1447      KG774175
38162197        ASTIF.1448      KG774176
38162198        ASTIF.1449      KG774177
38162199        ASTIF.1450      KG774178
38162200        ASTIF.1451      KG774179
38162201        ASTIF.1452      KG774180
38162202        ASTIF.1453      KG774181
38162203        ASTIF.1454      KG774182
38162204        ASTIF.1455      KG774183
38162205        ASTIF.1456      KG774184
38162206        ASTIF.1457      KG774185
38162207        ASTIF.1458      KG774186
38162208        ASTIF.1459      KG774187
38162209        ASTIF.1460      KG774188
38162210        ASTIF.1461      KG774189
38162211        ASTIF.1462      KG774190
38162212        ASTIF.1463      KG774191
38162213        ASTIF.1464      KG774192
38162214        ASTIF.1465      KG774193
38162215        ASTIF.1466      KG774194
38162216        ASTIF.1467      KG774195
38162217        ASTIF.1468      KG774196
38162218        ASTIF.1469      KG774197
38162219        ASTIF.1470      KG774198
38162220        ASTIF.1471      KG774199
38162221        ASTIF.1472      KG774200
38162222        ASTIF.1473      KG774201
38162223        ASTIF.1474      KG774202
38162224        ASTIF.1475      KG774203
38162225        ASTIF.1476      KG774204
38162226        ASTIF.1477      KG774205
38162227        ASTIF.1478      KG774206
38162228        ASTIF.1479      KG774207
38162229        ASTIF.1480      KG774208
38162230        ASTIF.1481      KG774209
38162231        ASTIF.1482      KG774210
38162232        ASTIF.1483      KG774211
38162233        ASTIF.1484      KG774212
38162234        ASTIF.1485      KG774213
38162235        ASTIF.1486      KG774214
38162236        ASTIF.1487      KG774215
38162237        ASTIF.1488      KG774216
38162238        ASTIF.1489      KG774217
38162239        ASTIF.1490      KG774218
38162240        ASTIF.1491      KG774219
38162241        ASTIF.1492      KG774220
38162242        ASTIF.1493      KG774221
38162243        ASTIF.1494      KG774222
38162244        ASTIF.1495      KG774223
38162245        ASTIF.1496      KG774224
38162246        ASTIF.1497      KG774225
38162247        ASTIF.1498      KG774226
38162248        ASTIF.1499      KG774227
38162249        ASTIF.1500      KG774228
38162250        ASTIF.1501      KG774229
38162251        ASTIF.1502      KG774230
38162252        ASTIF.1503      KG774231
38162253        ASTIF.1504      KG774232
38162254        ASTIF.1505      KG774233
38162255        ASTIF.1506      KG774234
38162256        ASTIF.1507      KG774235
38162257        ASTIF.1508      KG774236
38162258        ASTIF.1509      KG774237
38162259        ASTIF.1510      KG774238
38162260        ASTIF.1511      KG774239
38162261        ASTIF.1512      KG774240
38162262        ASTIF.1513      KG774241
38162263        ASTIF.1514      KG774242
38162264        ASTIF.1515      KG774243
38162265        ASTIF.1516      KG774244
38162266        ASTIF.1517      KG774245
38162267        ASTIF.1518      KG774246
38162268        ASTIF.1519      KG774247
38162269        ASTIF.1520      KG774248
38162270        ASTIF.1521      KG774249
38162271        ASTIF.1522      KG774250
38162272        ASTIF.1523      KG774251
38162273        ASTIF.1524      KG774252
38162274        ASTIF.1525      KG774253
38162275        ASTIF.1526      KG774254
38162276        ASTIF.1527      KG774255
38162277        ASTIF.1528      KG774256
38162278        ASTIF.1529      KG774257
38162279        ASTIF.1530      KG774258
38162280        ASTIF.1531      KG774259
38162281        ASTIF.1532      KG774260
38162282        ASTIF.1533      KG774261
38162283        ASTIF.1534      KG774262
38162284        ASTIF.1535      KG774263
38162285        ASTIF.1536      KG774264
38162286        ASTIF.1537      KG774265
38162287        ASTIF.1538      KG774266
38162288        ASTIF.1539      KG774267
38162289        ASTIF.1540      KG774268
38162290        ASTIF.1541      KG774269
38162291        ASTIF.1542      KG774270
38162292        ASTIF.1543      KG774271
38162293        ASTIF.1544      KG774272
38162294        ASTIF.1545      KG774273
38162295        ASTIF.1546      KG774274
38162296        ASTIF.1547      KG774275
38162297        ASTIF.1548      KG774276
38162298        ASTIF.1549      KG774277
38162299        ASTIF.1550      KG774278
38162300        ASTIF.1551      KG774279
38162301        ASTIF.1552      KG774280
38162302        ASTIF.1553      KG774281
38162303        ASTIF.1554      KG774282
38162304        ASTIF.1555      KG774283
38162305        ASTIF.1556      KG774284
38162306        ASTIF.1557      KG774285
38162307        ASTIF.1558      KG774286
38162308        ASTIF.1559      KG774287
38162309        ASTIF.1560      KG774288
38162310        ASTIF.1561      KG774289
38162311        ASTIF.1562      KG774290
38162312        ASTIF.1563      KG774291
38162313        ASTIF.1564      KG774292
38162314        ASTIF.1565      KG774293
38162315        ASTIF.1566      KG774294
38162316        ASTIF.1567      KG774295
38162317        ASTIF.1568      KG774296
38162318        ASTIF.1569      KG774297
38162319        ASTIF.1570      KG774298
38162320        ASTIF.1571      KG774299
38162321        ASTIF.1572      KG774300
38162322        ASTIF.1573      KG774301
38162323        ASTIF.1574      KG774302
38162324        ASTIF.1575      KG774303
38162325        ASTIF.1576      KG774304
38162326        ASTIF.1577      KG774305
38162327        ASTIF.1578      KG774306
38162328        ASTIF.1579      KG774307
38162329        ASTIF.1580      KG774308
38162330        ASTIF.1581      KG774309
38162331        ASTIF.1582      KG774310
38162332        ASTIF.1583      KG774311
38162333        ASTIF.1584      KG774312
38162334        ASTIF.1585      KG774313
38162335        ASTIF.1586      KG774314
38162336        ASTIF.1587      KG774315
38162337        ASTIF.1588      KG774316
38162338        ASTIF.1589      KG774317
38162339        ASTIF.1590      KG774318
38162340        ASTIF.1591      KG774319
38162341        ASTIF.1592      KG774320
38162342        ASTIF.1593      KG774321
38162343        ASTIF.1594      KG774322
38162344        ASTIF.1595      KG774323
38162345        ASTIF.1596      KG774324
38162346        ASTIF.1597      KG774325
38162347        ASTIF.1598      KG774326
38162348        ASTIF.1599      KG774327
38162349        ASTIF.1600      KG774328
38162350        ASTIF.1601      KG774329
38162351        ASTIF.1602      KG774330
38162352        ASTIF.1603      KG774331
38162353        ASTIF.1604      KG774332
38162354        ASTIF.1605      KG774333
38162355        ASTIF.1606      KG774334
38162356        ASTIF.1607      KG774335
38162357        ASTIF.1608      KG774336
38162358        ASTIF.1609      KG774337
38162359        ASTIF.1610      KG774338
38162360        ASTIF.1611      KG774339
38162361        ASTIF.1612      KG774340
38162362        ASTIF.1613      KG774341
38162363        ASTIF.1614      KG774342
38162364        ASTIF.1615      KG774343
38162365        ASTIF.1616      KG774344
38162366        ASTIF.1617      KG774345
38162367        ASTIF.1618      KG774346
38162368        ASTIF.1619      KG774347
38162369        ASTIF.1620      KG774348
38162370        ASTIF.1621      KG774349
38162371        ASTIF.1622      KG774350
38162372        ASTIF.1623      KG774351
38162373        ASTIF.1624      KG774352
38162374        ASTIF.1625      KG774353
38162375        ASTIF.1626      KG774354
38162376        ASTIF.1627      KG774355
38162377        ASTIF.1628      KG774356
38162378        ASTIF.1629      KG774357
38162379        ASTIF.1630      KG774358
38162380        ASTIF.1631      KG774359
38162381        ASTIF.1632      KG774360
38162382        ASTIF.1633      KG774361
38162383        ASTIF.1634      KG774362
38162384        ASTIF.1635      KG774363
38162385        ASTIF.1636      KG774364
38162386        ASTIF.1637      KG774365
38162387        ASTIF.1638      KG774366
38162388        ASTIF.1639      KG774367
38162389        ASTIF.1640      KG774368
38162390        ASTIF.1641      KG774369
38162391        ASTIF.1642      KG774370
38162392        ASTIF.1643      KG774371
38162393        ASTIF.1644      KG774372
38162394        ASTIF.1645      KG774373
38162395        ASTIF.1646      KG774374
38162396        ASTIF.1647      KG774375
38162397        ASTIF.1648      KG774376
38162398        ASTIF.1649      KG774377
38162399        ASTIF.1650      KG774378
38162400        ASTIF.1651      KG774379
38162401        ASTIF.1652      KG774380
38162402        ASTIF.1653      KG774381
38162403        ASTIF.1654      KG774382
38162404        ASTIF.1655      KG774383
38162405        ASTIF.1656      KG774384
38162406        ASTIF.1657      KG774385
38162407        ASTIF.1658      KG774386
38162408        ASTIF.1659      KG774387
38162409        ASTIF.1660      KG774388
38162410        ASTIF.1661      KG774389
38162411        ASTIF.1662      KG774390
38162412        ASTIF.1663      KG774391
38162413        ASTIF.1664      KG774392
38162414        ASTIF.1665      KG774393
38162415        ASTIF.1666      KG774394
38162416        ASTIF.1667      KG774395
38162417        ASTIF.1668      KG774396
38162418        ASTIF.1669      KG774397
38162419        ASTIF.1670      KG774398
38162420        ASTIF.1671      KG774399
38162421        ASTIF.1672      KG774400
38162422        ASTIF.1673      KG774401
38162423        ASTIF.1674      KG774402
38162424        ASTIF.1675      KG774403
38162425        ASTIF.1676      KG774404
38162426        ASTIF.1677      KG774405
38162427        ASTIF.1678      KG774406
38162428        ASTIF.1679      KG774407
38162429        ASTIF.1680      KG774408
38162430        ASTIF.1681      KG774409
38162431        ASTIF.1682      KG774410
38162432        ASTIF.1683      KG774411
38162433        ASTIF.1684      KG774412
38162434        ASTIF.1685      KG774413
38162435        ASTIF.1686      KG774414
38162436        ASTIF.1687      KG774415
38162437        ASTIF.1688      KG774416
38162438        ASTIF.1689      KG774417
38162439        ASTIF.1690      KG774418
38162440        ASTIF.1691      KG774419
38162441        ASTIF.1692      KG774420
38162442        ASTIF.1693      KG774421
38162443        ASTIF.1694      KG774422
38162444        ASTIF.1695      KG774423
38162445        ASTIF.1696      KG774424
38162446        ASTIF.1697      KG774425
38162447        ASTIF.1698      KG774426
38162448        ASTIF.1699      KG774427
38162449        ASTIF.1700      KG774428
38162450        ASTIF.1701      KG774429
38162451        ASTIF.1702      KG774430
38162452        ASTIF.1703      KG774431
38162453        ASTIF.1704      KG774432
38162454        ASTIF.1705      KG774433
38162455        ASTIF.1706      KG774434
38162456        ASTIF.1707      KG774435
38162457        ASTIF.1708      KG774436
38162458        ASTIF.1709      KG774437
38162459        ASTIF.1710      KG774438
38162460        ASTIF.1711      KG774439
38162461        ASTIF.1712      KG774440
38162462        ASTIF.1713      KG774441
38162463        ASTIF.1714      KG774442
38162464        ASTIF.1715      KG774443
38162465        ASTIF.1716      KG774444
38162466        ASTIF.1717      KG774445
38162467        ASTIF.1718      KG774446
38162468        ASTIF.1719      KG774447
38162469        ASTIF.1720      KG774448
38162470        ASTIF.1721      KG774449
38162471        ASTIF.1722      KG774450
38162472        ASTIF.1723      KG774451
38162473        ASTIF.1724      KG774452
38162474        ASTIF.1725      KG774453
38162475        ASTIF.1726      KG774454
38162476        ASTIF.1727      KG774455
38162477        ASTIF.1728      KG774456
38162478        ASTIF.1729      KG774457
38162479        ASTIF.1730      KG774458
38162480        ASTIF.1731      KG774459
38162481        ASTIF.1732      KG774460
38162482        ASTIF.1733      KG774461
38162483        ASTIF.1734      KG774462
38162484        ASTIF.1735      KG774463
38162485        ASTIF.1736      KG774464
38162486        ASTIF.1737      KG774465
38162487        ASTIF.1738      KG774466
38162488        ASTIF.1739      KG774467
38162489        ASTIF.1740      KG774468
38162490        ASTIF.1741      KG774469
38162491        ASTIF.1742      KG774470
38162492        ASTIF.1743      KG774471
38162493        ASTIF.1744      KG774472
38162494        ASTIF.1745      KG774473
38162495        ASTIF.1746      KG774474
38162496        ASTIF.1747      KG774475
38162497        ASTIF.1748      KG774476
38162498        ASTIF.1749      KG774477
38162499        ASTIF.1750      KG774478
38162500        ASTIF.1751      KG774479
38162501        ASTIF.1752      KG774480
38162502        ASTIF.1753      KG774481
38162503        ASTIF.1754      KG774482
38162504        ASTIF.1755      KG774483
38162505        ASTIF.1756      KG774484
38162506        ASTIF.1757      KG774485
38162507        ASTIF.1758      KG774486
38162508        ASTIF.1759      KG774487
38162509        ASTIF.1760      KG774488
38162510        ASTIF.1761      KG774489
38162511        ASTIF.1762      KG774490
38162512        ASTIF.1763      KG774491
38162513        ASTIF.1764      KG774492
38162514        ASTIF.1765      KG774493
38162515        ASTIF.1766      KG774494
38162516        ASTIF.1767      KG774495
38162517        ASTIF.1768      KG774496
38162518        ASTIF.1769      KG774497
38162519        ASTIF.1770      KG774498
38162520        ASTIF.1771      KG774499
38162521        ASTIF.1772      KG774500
38162522        ASTIF.1773      KG774501
38162523        ASTIF.1774      KG774502
38162524        ASTIF.1775      KG774503
38162525        ASTIF.1776      KG774504
38162526        ASTIF.1777      KG774505
38162527        ASTIF.1778      KG774506
38162528        ASTIF.1779      KG774507
38162529        ASTIF.1780      KG774508
38162530        ASTIF.1781      KG774509
38162531        ASTIF.1782      KG774510
38162532        ASTIF.1783      KG774511
38162533        ASTIF.1784      KG774512
38162534        ASTIF.1785      KG774513
38162535        ASTIF.1786      KG774514
38162536        ASTIF.1787      KG774515
38162537        ASTIF.1788      KG774516
38162538        ASTIF.1789      KG774517
38162539        ASTIF.1790      KG774518
38162540        ASTIF.1791      KG774519
38162541        ASTIF.1792      KG774520
38162542        ASTIF.1793      KG774521
38162543        ASTIF.1794      KG774522
38162544        ASTIF.1795      KG774523
38162545        ASTIF.1796      KG774524
38162546        ASTIF.1797      KG774525
38162547        ASTIF.1798      KG774526
38162548        ASTIF.1799      KG774527
38162549        ASTIF.1800      KG774528
38162550        ASTIF.1801      KG774529
38162551        ASTIF.1802      KG774530
38162552        ASTIF.1803      KG774531
38162553        ASTIF.1804      KG774532
38162554        ASTIF.1805      KG774533
38162555        ASTIF.1806      KG774534
38162556        ASTIF.1807      KG774535
38162557        ASTIF.1808      KG774536
38162558        ASTIF.1809      KG774537
38162559        ASTIF.1810      KG774538
38162560        ASTIF.1811      KG774539
38162561        ASTIF.1812      KG774540
38162562        ASTIF.1813      KG774541
38162563        ASTIF.1814      KG774542
38162564        ASTIF.1815      KG774543
38162565        ASTIF.1816      KG774544
38162566        ASTIF.1817      KG774545
38162567        ASTIF.1818      KG774546
38162568        ASTIF.1819      KG774547
38162569        ASTIF.1820      KG774548
38162570        ASTIF.1821      KG774549
38162571        ASTIF.1822      KG774550
38162572        ASTIF.1823      KG774551
38162573        ASTIF.1824      KG774552
38162574        ASTIF.1825      KG774553
38162575        ASTIF.1826      KG774554
38162576        ASTIF.1827      KG774555
38162577        ASTIF.1828      KG774556
38162578        ASTIF.1829      KG774557
38162579        ASTIF.1830      KG774558
38162580        ASTIF.1831      KG774559
38162581        ASTIF.1832      KG774560
38162582        ASTIF.1833      KG774561
38162583        ASTIF.1834      KG774562
38162584        ASTIF.1835      KG774563
38162585        ASTIF.1836      KG774564
38162586        ASTIF.1837      KG774565
38162587        ASTIF.1838      KG774566
38162588        ASTIF.1839      KG774567
38162589        ASTIF.1840      KG774568
38162590        ASTIF.1841      KG774569
38162591        ASTIF.1842      KG774570
38162592        ASTIF.1843      KG774571
38162593        ASTIF.1844      KG774572
38162594        ASTIF.1845      KG774573
38162595        ASTIF.1846      KG774574
38162596        ASTIF.1847      KG774575
38162597        ASTIF.1848      KG774576
38162598        ASTIF.1849      KG774577
38162599        ASTIF.1850      KG774578
38162600        ASTIF.1851      KG774579
38162601        ASTIF.1852      KG774580
38162602        ASTIF.1853      KG774581
38162603        ASTIF.1854      KG774582
38162604        ASTIF.1855      KG774583
38162605        ASTIF.1856      KG774584
38162606        ASTIF.1857      KG774585
38162607        ASTIF.1858      KG774586
38162608        ASTIF.1859      KG774587
38162609        ASTIF.1860      KG774588
38162610        ASTIF.1861      KG774589
38162611        ASTIF.1862      KG774590
38162612        ASTIF.1863      KG774591
38162613        ASTIF.1864      KG774592
38162614        ASTIF.1865      KG774593
38162615        ASTIF.1866      KG774594
38162616        ASTIF.1867      KG774595
38162617        ASTIF.1868      KG774596
38162618        ASTIF.1869      KG774597
38162619        ASTIF.1870      KG774598
38162620        ASTIF.1871      KG774599
38162621        ASTIF.1872      KG774600
38162622        ASTIF.1873      KG774601
38162623        ASTIF.1874      KG774602
38162624        ASTIF.1875      KG774603
38162625        ASTIF.1876      KG774604
38162626        ASTIF.1877      KG774605
38162627        ASTIF.1878      KG774606
38162628        ASTIF.1879      KG774607
38162629        ASTIF.1880      KG774608
38162630        ASTIF.1881      KG774609
38162631        ASTIF.1882      KG774610
38162632        ASTIF.1883      KG774611
38162633        ASTIF.1884      KG774612
38162634        ASTIF.1885      KG774613
38162635        ASTIF.1886      KG774614
38162636        ASTIF.1887      KG774615
38162637        ASTIF.1888      KG774616
38162638        ASTIF.1889      KG774617
38162639        ASTIF.1890      KG774618
38162640        ASTIF.1891      KG774619
38162641        ASTIF.1892      KG774620
38162642        ASTIF.1893      KG774621
38162643        ASTIF.1894      KG774622
38162644        ASTIF.1895      KG774623
38162645        ASTIF.1896      KG774624
38162646        ASTIF.1897      KG774625
38162647        ASTIF.1898      KG774626
38162648        ASTIF.1899      KG774627
38162649        ASTIF.1900      KG774628
38162650        ASTIF.1901      KG774629
38162651        ASTIF.1902      KG774630
38162652        ASTIF.1903      KG774631
38162653        ASTIF.1904      KG774632
38162654        ASTIF.1905      KG774633
38162655        ASTIF.1906      KG774634
38162656        ASTIF.1907      KG774635
38162657        ASTIF.1908      KG774636
38162658        ASTIF.1909      KG774637
38162659        ASTIF.1910      KG774638
38162660        ASTIF.1911      KG774639
38162661        ASTIF.1912      KG774640
38162662        ASTIF.1913      KG774641
38162663        ASTIF.1914      KG774642
38162664        ASTIF.1915      KG774643
38162665        ASTIF.1916      KG774644
38162666        ASTIF.1917      KG774645
38162667        ASTIF.1918      KG774646
38162668        ASTIF.1919      KG774647
38162669        ASTIF.1920      KG774648
38162670        ASTIF.1921      KG774649
38162671        ASTIF.1922      KG774650
38162672        ASTIF.1923      KG774651
38162673        ASTIF.1924      KG774652
38162674        ASTIF.1925      KG774653
38162675        ASTIF.1926      KG774654
38162676        ASTIF.1927      KG774655
38162677        ASTIF.1928      KG774656
38162678        ASTIF.1929      KG774657
38162679        ASTIF.1930      KG774658
38162680        ASTIF.1931      KG774659
38162681        ASTIF.1932      KG774660
38162682        ASTIF.1933      KG774661
38162683        ASTIF.1934      KG774662
38162684        ASTIF.1935      KG774663
38162685        ASTIF.1936      KG774664
38162686        ASTIF.1937      KG774665
38162687        ASTIF.1938      KG774666
38162688        ASTIF.1939      KG774667
38162689        ASTIF.1940      KG774668
38162690        ASTIF.1941      KG774669
38162691        ASTIF.1942      KG774670
38162692        ASTIF.1943      KG774671
38162693        ASTIF.1944      KG774672
38162694        ASTIF.1945      KG774673
38162695        ASTIF.1946      KG774674
38162696        ASTIF.1947      KG774675
38162697        ASTIF.1948      KG774676
38162698        ASTIF.1949      KG774677
38162699        ASTIF.1950      KG774678
38162700        ASTIF.1951      KG774679
38162701        ASTIF.1952      KG774680
38162702        ASTIF.1953      KG774681
38162703        ASTIF.1954      KG774682
38162704        ASTIF.1955      KG774683
38162705        ASTIF.1956      KG774684
38162706        ASTIF.1957      KG774685
38162707        ASTIF.1958      KG774686
38162708        ASTIF.1959      KG774687
38162709        ASTIF.1960      KG774688
38162710        ASTIF.1961      KG774689
38162711        ASTIF.1962      KG774690
38162712        ASTIF.1963      KG774691
38162713        ASTIF.1964      KG774692
38162714        ASTIF.1965      KG774693
38162715        ASTIF.1966      KG774694
38162716        ASTIF.1967      KG774695
38162717        ASTIF.1968      KG774696
38162718        ASTIF.1969      KG774697
38162719        ASTIF.1970      KG774698
38162720        ASTIF.1971      KG774699
38162721        ASTIF.1972      KG774700
38162722        ASTIF.1973      KG774701
38162723        ASTIF.1974      KG774702
38162724        ASTIF.1975      KG774703
38162725        ASTIF.1976      KG774704
38162726        ASTIF.1977      KG774705
38162727        ASTIF.1978      KG774706
38162728        ASTIF.1979      KG774707
38162729        ASTIF.1980      KG774708
38162730        ASTIF.1981      KG774709
38162731        ASTIF.1982      KG774710
38162732        ASTIF.1983      KG774711
38162733        ASTIF.1984      KG774712
38162734        ASTIF.1985      KG774713
38162735        ASTIF.1986      KG774714
38162736        ASTIF.1987      KG774715
38162737        ASTIF.1988      KG774716
38162738        ASTIF.1989      KG774717
38162739        ASTIF.1990      KG774718
38162740        ASTIF.1991      KG774719
38162741        ASTIF.1992      KG774720
38162742        ASTIF.1993      KG774721
38162743        ASTIF.1994      KG774722
38162744        ASTIF.1995      KG774723
38162745        ASTIF.1996      KG774724
38162746        ASTIF.1997      KG774725
38162747        ASTIF.1998      KG774726
38162748        ASTIF.1999      KG774727
38162749        ASTIF.2000      KG774728
38162750        ASTIF.2001      KG774729
38162751        ASTIF.2002      KG774730
38162752        ASTIF.2003      KG774731
38162753        ASTIF.2004      KG774732
38162754        ASTIF.2005      KG774733
38162755        ASTIF.2006      KG774734
38162756        ASTIF.2007      KG774735
38162757        ASTIF.2008      KG774736
38162758        ASTIF.2009      KG774737
38162759        ASTIF.2010      KG774738
38162760        ASTIF.2011      KG774739
38162761        ASTIF.2012      KG774740
38162762        ASTIF.2013      KG774741
38162763        ASTIF.2014      KG774742
38162764        ASTIF.2015      KG774743
38162765        ASTIF.2016      KG774744
38162766        ASTIF.2017      KG774745
38162767        ASTIF.2018      KG774746
38162768        ASTIF.2019      KG774747
38162769        ASTIF.2020      KG774748
38162770        ASTIF.2021      KG774749
38162771        ASTIF.2022      KG774750
38162772        ASTIF.2023      KG774751
38162773        ASTIF.2024      KG774752
38162774        ASTIF.2025      KG774753
38162775        ASTIF.2026      KG774754
38162776        ASTIF.2027      KG774755
38162777        ASTIF.2028      KG774756
38162778        ASTIF.2029      KG774757
38162779        ASTIF.2030      KG774758
38162780        ASTIF.2031      KG774759
38162781        ASTIF.2032      KG774760
38162782        ASTIF.2033      KG774761
38162783        ASTIF.2034      KG774762
38162784        ASTIF.2035      KG774763
38162785        ASTIF.2036      KG774764
38162786        ASTIF.2037      KG774765
38162787        ASTIF.2038      KG774766
38162788        ASTIF.2039      KG774767
38162789        ASTIF.2040      KG774768
38162790        ASTIF.2041      KG774769
38162791        ASTIF.2042      KG774770
38162792        ASTIF.2043      KG774771
38162793        ASTIF.2044      KG774772
38162794        ASTIF.2045      KG774773
38162795        ASTIF.2046      KG774774
38162796        ASTIF.2047      KG774775
38162797        ASTIF.2048      KG774776
38162798        ASTIF.2049      KG774777
38162799        ASTIF.2050      KG774778
38162800        ASTIF.2051      KG774779
38162801        ASTIF.2052      KG774780
38162802        ASTIF.2053      KG774781
38162803        ASTIF.2054      KG774782
38162804        ASTIF.2055      KG774783
38162805        ASTIF.2056      KG774784
38162806        ASTIF.2057      KG774785
38162807        ASTIF.2058      KG774786
38162808        ASTIF.2059      KG774787
38162809        ASTIF.2060      KG774788
38162810        ASTIF.2061      KG774789
38162811        ASTIF.2062      KG774790
38162812        ASTIF.2063      KG774791
38162813        ASTIF.2064      KG774792
38162814        ASTIF.2065      KG774793
38162815        ASTIF.2066      KG774794
38162816        ASTIF.2067      KG774795
38162817        ASTIF.2068      KG774796
38162818        ASTIF.2069      KG774797
38162819        ASTIF.2070      KG774798
38162820        ASTIF.2071      KG774799
38162821        ASTIF.2072      KG774800
38162822        ASTIF.2073      KG774801
38162823        ASTIF.2074      KG774802
38162824        ASTIF.2075      KG774803
38162825        ASTIF.2076      KG774804
38162826        ASTIF.2077      KG774805
38162827        ASTIF.2078      KG774806
38162828        ASTIF.2079      KG774807
38162829        ASTIF.2080      KG774808
38162830        ASTIF.2081      KG774809
38162831        ASTIF.2082      KG774810
38162832        ASTIF.2083      KG774811
38162833        ASTIF.2084      KG774812
38162834        ASTIF.2085      KG774813
38162835        ASTIF.2086      KG774814
38162836        ASTIF.2087      KG774815
38162837        ASTIF.2088      KG774816
38162838        ASTIF.2089      KG774817
38162839        ASTIF.2090      KG774818
38162840        ASTIF.2091      KG774819
38162841        ASTIF.2092      KG774820
38162842        ASTIF.2093      KG774821
38162843        ASTIF.2094      KG774822
38162844        ASTIF.2095      KG774823
38162845        ASTIF.2096      KG774824
38162846        ASTIF.2097      KG774825
38162847        ASTIF.2098      KG774826
38162848        ASTIF.2099      KG774827
38162849        ASTIF.2100      KG774828
38162850        ASTIF.2101      KG774829
38162851        ASTIF.2102      KG774830
38162852        ASTIF.2103      KG774831
38162853        ASTIF.2104      KG774832
38162854        ASTIF.2105      KG774833
38162855        ASTIF.2106      KG774834
38162856        ASTIF.2107      KG774835
38162857        ASTIF.2108      KG774836
38162858        ASTIF.2109      KG774837
38162859        ASTIF.2110      KG774838
38162860        ASTIF.2111      KG774839
38162861        ASTIF.2112      KG774840
38162862        ASTIF.2113      KG774841
38162863        ASTIF.2114      KG774842
38162864        ASTIF.2115      KG774843
38162865        ASTIF.2116      KG774844
38162866        ASTIF.2117      KG774845
38162867        ASTIF.2118      KG774846
38162868        ASTIF.2119      KG774847
38162869        ASTIF.2120      KG774848
38162870        ASTIF.2121      KG774849
38162871        ASTIF.2122      KG774850
38162872        ASTIF.2123      KG774851
38162873        ASTIF.2124      KG774852
38162874        ASTIF.2125      KG774853
38162875        ASTIF.2126      KG774854
38162876        ASTIF.2127      KG774855
38162877        ASTIF.2128      KG774856
38162878        ASTIF.2129      KG774857
38162879        ASTIF.2130      KG774858
38162880        ASTIF.2131      KG774859
38162881        ASTIF.2132      KG774860
38162882        ASTIF.2133      KG774861
38162883        ASTIF.2134      KG774862
38162884        ASTIF.2135      KG774863
38162885        ASTIF.2136      KG774864
38162886        ASTIF.2137      KG774865
38162887        ASTIF.2138      KG774866
38162888        ASTIF.2139      KG774867
38162889        ASTIF.2140      KG774868
38162890        ASTIF.2141      KG774869
38162891        ASTIF.2142      KG774870
38162892        ASTIF.2143      KG774871
38162893        ASTIF.2144      KG774872
38162894        ASTIF.2145      KG774873
38162895        ASTIF.2146      KG774874
38162896        ASTIF.2147      KG774875
38162897        ASTIF.2148      KG774876
38162898        ASTIF.2149      KG774877
38162899        ASTIF.2150      KG774878
38162900        ASTIF.2151      KG774879
38162901        ASTIF.2152      KG774880
38162902        ASTIF.2153      KG774881
38162903        ASTIF.2154      KG774882
38162904        ASTIF.2155      KG774883
38162905        ASTIF.2156      KG774884
38162906        ASTIF.2157      KG774885
38162907        ASTIF.2158      KG774886
38162908        ASTIF.2159      KG774887
38162909        ASTIF.2160      KG774888
38162910        ASTIF.2161      KG774889
38162911        ASTIF.2162      KG774890
38162912        ASTIF.2163      KG774891
38162913        ASTIF.2164      KG774892
38162914        ASTIF.2165      KG774893
38162915        ASTIF.2166      KG774894
38162916        ASTIF.2167      KG774895
38162917        ASTIF.2168      KG774896
38162918        ASTIF.2169      KG774897
38162919        ASTIF.2170      KG774898
38162920        ASTIF.2171      KG774899
38162921        ASTIF.2172      KG774900
38162922        ASTIF.2173      KG774901
38162923        ASTIF.2174      KG774902
38162924        ASTIF.2175      KG774903
38162925        ASTIF.2176      KG774904
38162926        ASTIF.2177      KG774905
38162927        ASTIF.2178      KG774906
38162928        ASTIF.2179      KG774907
38162929        ASTIF.2180      KG774908
38162930        ASTIF.2181      KG774909
38162931        ASTIF.2182      KG774910
38162932        ASTIF.2183      KG774911
38162933        ASTIF.2184      KG774912
38162934        ASTIF.2185      KG774913
38162935        ASTIF.2186      KG774914
38162936        ASTIF.2187      KG774915
38162937        ASTIF.2188      KG774916
38162938        ASTIF.2189      KG774917
38162939        ASTIF.2190      KG774918
38162940        ASTIF.2191      KG774919
38162941        ASTIF.2192      KG774920
38162942        ASTIF.2193      KG774921
38162943        ASTIF.2194      KG774922
38162944        ASTIF.2195      KG774923
38162945        ASTIF.2196      KG774924
38162946        ASTIF.2197      KG774925
38162947        ASTIF.2198      KG774926
38162948        ASTIF.2199      KG774927
38162949        ASTIF.2200      KG774928
38162950        ASTIF.2201      KG774929
38162951        ASTIF.2202      KG774930
38162952        ASTIF.2203      KG774931
38162953        ASTIF.2204      KG774932
38162954        ASTIF.2205      KG774933
38162955        ASTIF.2206      KG774934
38162956        ASTIF.2207      KG774935
38162957        ASTIF.2208      KG774936
38162958        ASTIF.2209      KG774937
38162959        ASTIF.2210      KG774938
38162960        ASTIF.2211      KG774939
38162961        ASTIF.2212      KG774940
38162962        ASTIF.2213      KG774941
38162963        ASTIF.2214      KG774942
38162964        ASTIF.2215      KG774943
38162965        ASTIF.2216      KG774944
38162966        ASTIF.2217      KG774945
38162967        ASTIF.2218      KG774946
38162968        ASTIF.2219      KG774947
38162969        ASTIF.2220      KG774948
38162970        ASTIF.2221      KG774949
38162971        ASTIF.2222      KG774950
38162972        ASTIF.2223      KG774951
38162973        ASTIF.2224      KG774952
38162974        ASTIF.2225      KG774953
38162975        ASTIF.2226      KG774954
38162976        ASTIF.2227      KG774955
38162977        ASTIF.2228      KG774956
38162978        ASTIF.2229      KG774957
38162979        ASTIF.2230      KG774958
38162980        ASTIF.2231      KG774959
38162981        ASTIF.2232      KG774960
38162982        ASTIF.2233      KG774961
38162983        ASTIF.2234      KG774962
38162984        ASTIF.2235      KG774963
38162985        ASTIF.2236      KG774964
38162986        ASTIF.2237      KG774965
38162987        ASTIF.2238      KG774966
38162988        ASTIF.2239      KG774967
38162989        ASTIF.2240      KG774968
38162990        ASTIF.2241      KG774969
38162991        ASTIF.2242      KG774970
38162992        ASTIF.2243      KG774971
38162993        ASTIF.2244      KG774972
38162994        ASTIF.2245      KG774973
38162995        ASTIF.2246      KG774974
38162996        ASTIF.2247      KG774975
38162997        ASTIF.2248      KG774976
38162998        ASTIF.2249      KG774977
38162999        ASTIF.2250      KG774978
38163000        ASTIF.2251      KG774979
38163001        ASTIF.2252      KG774980
38163002        ASTIF.2253      KG774981
38163003        ASTIF.2254      KG774982
38163004        ASTIF.2255      KG774983
38163005        ASTIF.2256      KG774984
38163006        ASTIF.2257      KG774985
38163007        ASTIF.2258      KG774986
38163008        ASTIF.2259      KG774987
38163009        ASTIF.2260      KG774988
38163010        ASTIF.2261      KG774989
38163011        ASTIF.2262      KG774990
38163012        ASTIF.2263      KG774991
38163013        ASTIF.2264      KG774992
38163014        ASTIF.2265      KG774993
38163015        ASTIF.2266      KG774994
38163016        ASTIF.2267      KG774995
38163017        ASTIF.2268      KG774996
38163018        ASTIF.2269      KG774997
38163019        ASTIF.2270      KG774998
38163020        ASTIF.2271      KG774999
38163021        ASTIF.2272      KG775000
38163022        ASTIF.2273      KG775001
38163023        ASTIF.2274      KG775002
38163024        ASTIF.2275      KG775003
38163025        ASTIF.2276      KG775004
38163026        ASTIF.2277      KG775005
38163027        ASTIF.2278      KG775006
38163028        ASTIF.2279      KG775007
38163029        ASTIF.2280      KG775008
38163030        ASTIF.2281      KG775009
38163031        ASTIF.2282      KG775010
38163032        ASTIF.2283      KG775011
38163033        ASTIF.2284      KG775012
38163034        ASTIF.2285      KG775013
38163035        ASTIF.2286      KG775014
38163036        ASTIF.2287      KG775015
38163037        ASTIF.2288      KG775016
38163038        ASTIF.2289      KG775017
38163039        ASTIF.2290      KG775018
38163040        ASTIF.2291      KG775019
38163041        ASTIF.2292      KG775020
38163042        ASTIF.2293      KG775021
38163043        ASTIF.2294      KG775022
38163044        ASTIF.2295      KG775023
38163045        ASTIF.2296      KG775024
38163046        ASTIF.2297      KG775025
38163047        ASTIF.2298      KG775026
38163048        ASTIF.2299      KG775027
38163049        ASTIF.2300      KG775028
38163050        ASTIF.2301      KG775029
38163051        ASTIF.2302      KG775030
38163052        ASTIF.2303      KG775031
38163053        ASTIF.2304      KG775032
38163054        ASTIF.2305      KG775033
38163055        ASTIF.2306      KG775034
38163056        ASTIF.2307      KG775035
38163057        ASTIF.2308      KG775036
38163058        ASTIF.2309      KG775037
38163059        ASTIF.2310      KG775038
38163060        ASTIF.2311      KG775039
38163061        ASTIF.2312      KG775040
38163062        ASTIF.2313      KG775041
38163063        ASTIF.2314      KG775042
38163064        ASTIF.2315      KG775043
38163065        ASTIF.2316      KG775044
38163066        ASTIF.2317      KG775045
38163067        ASTIF.2318      KG775046
38163068        ASTIF.2319      KG775047
38163069        ASTIF.2320      KG775048
38163070        ASTIF.2321      KG775049
38163071        ASTIF.2322      KG775050
38163072        ASTIF.2323      KG775051
38163073        ASTIF.2324      KG775052
38163074        ASTIF.2325      KG775053
38163075        ASTIF.2326      KG775054
38163076        ASTIF.2327      KG775055
38163077        ASTIF.2328      KG775056
38163078        ASTIF.2329      KG775057
38163079        ASTIF.2330      KG775058
38163080        ASTIF.2331      KG775059
38163081        ASTIF.2332      KG775060
38163082        ASTIF.2333      KG775061
38163083        ASTIF.2334      KG775062
38163084        ASTIF.2335      KG775063
38163085        ASTIF.2336      KG775064
38163086        ASTIF.2337      KG775065
38163087        ASTIF.2338      KG775066
38163088        ASTIF.2339      KG775067
38163089        ASTIF.2340      KG775068
38163090        ASTIF.2341      KG775069
38163091        ASTIF.2342      KG775070
38163092        ASTIF.2343      KG775071
38163093        ASTIF.2344      KG775072
38163094        ASTIF.2345      KG775073
38163095        ASTIF.2346      KG775074
38163096        ASTIF.2347      KG775075
38163097        ASTIF.2348      KG775076
38163098        ASTIF.2349      KG775077
38163099        ASTIF.2350      KG775078
38163100        ASTIF.2351      KG775079
38163101        ASTIF.2352      KG775080
38163102        ASTIF.2353      KG775081
38163103        ASTIF.2354      KG775082
38163104        ASTIF.2355      KG775083
38163105        ASTIF.2356      KG775084
38163106        ASTIF.2357      KG775085
38163107        ASTIF.2358      KG775086
38163108        ASTIF.2359      KG775087
38163109        ASTIF.2360      KG775088
38163110        ASTIF.2361      KG775089
38163111        ASTIF.2362      KG775090
38163112        ASTIF.2363      KG775091
38163113        ASTIF.2364      KG775092
38163114        ASTIF.2365      KG775093
38163115        ASTIF.2366      KG775094
38163116        ASTIF.2367      KG775095
38163117        ASTIF.2368      KG775096
38163118        ASTIF.2369      KG775097
38163119        ASTIF.2370      KG775098
38163120        ASTIF.2371      KG775099
38163121        ASTIF.2372      KG775100
38163122        ASTIF.2373      KG775101
38163123        ASTIF.2374      KG775102
38163124        ASTIF.2375      KG775103
38163125        ASTIF.2376      KG775104
38163126        ASTIF.2377      KG775105
38163127        ASTIF.2378      KG775106
38163128        ASTIF.2379      KG775107
38163129        ASTIF.2380      KG775108
38163130        ASTIF.2381      KG775109
38163131        ASTIF.2382      KG775110
38163132        ASTIF.2383      KG775111
38163133        ASTIF.2384      KG775112
38163134        ASTIF.2385      KG775113
38163135        ASTIF.2386      KG775114
38163136        ASTIF.2387      KG775115
38163137        ASTIF.2388      KG775116
38163138        ASTIF.2389      KG775117
38163139        ASTIF.2390      KG775118
38163140        ASTIF.2391      KG775119
38163141        ASTIF.2392      KG775120
38163142        ASTIF.2393      KG775121
38163143        ASTIF.2394      KG775122
38163144        ASTIF.2395      KG775123
38163145        ASTIF.2396      KG775124
38163146        ASTIF.2397      KG775125
38163147        ASTIF.2398      KG775126
38163148        ASTIF.2399      KG775127
38163149        ASTIF.2400      KG775128
38163150        ASTIF.2401      KG775129
38163151        ASTIF.2402      KG775130
38163152        ASTIF.2403      KG775131
38163153        ASTIF.2404      KG775132
38163154        ASTIF.2405      KG775133
38163155        ASTIF.2406      KG775134
38163156        ASTIF.2407      KG775135
38163157        ASTIF.2408      KG775136
38163158        ASTIF.2409      KG775137
38163159        ASTIF.2410      KG775138
38163160        ASTIF.2411      KG775139
38163161        ASTIF.2412      KG775140
38163162        ASTIF.2413      KG775141
38163163        ASTIF.2414      KG775142
38163164        ASTIF.2415      KG775143
38163165        ASTIF.2416      KG775144
38163166        ASTIF.2417      KG775145
38163167        ASTIF.2418      KG775146
38163168        ASTIF.2419      KG775147
38163169        ASTIF.2420      KG775148
38163170        ASTIF.2421      KG775149
38163171        ASTIF.2422      KG775150
38163172        ASTIF.2423      KG775151
38163173        ASTIF.2424      KG775152
38163174        ASTIF.2425      KG775153
38163175        ASTIF.2426      KG775154
38163176        ASTIF.2427      KG775155
38163177        ASTIF.2428      KG775156
38163178        ASTIF.2429      KG775157
38163179        ASTIF.2430      KG775158
38163180        ASTIF.2431      KG775159
38163181        ASTIF.2432      KG775160
38163182        ASTIF.2433      KG775161
38163183        ASTIF.2434      KG775162
38163184        ASTIF.2435      KG775163
38163185        ASTIF.2436      KG775164
38163186        ASTIF.2437      KG775165
38163187        ASTIF.2438      KG775166
38163188        ASTIF.2439      KG775167
38163189        ASTIF.2440      KG775168
38163190        ASTIF.2441      KG775169
38163191        ASTIF.2442      KG775170
38163192        ASTIF.2443      KG775171
38163193        ASTIF.2444      KG775172
38163194        ASTIF.2445      KG775173
38163195        ASTIF.2446      KG775174
38163196        ASTIF.2447      KG775175
38163197        ASTIF.2448      KG775176
38163198        ASTIF.2449      KG775177
38163199        ASTIF.2450      KG775178
38163200        ASTIF.2451      KG775179
38163201        ASTIF.2452      KG775180
38163202        ASTIF.2453      KG775181
38163203        ASTIF.2454      KG775182
38163204        ASTIF.2455      KG775183
38163205        ASTIF.2456      KG775184
38163206        ASTIF.2457      KG775185
38163207        ASTIF.2458      KG775186
38163208        ASTIF.2459      KG775187
38163209        ASTIF.2460      KG775188
38163210        ASTIF.2461      KG775189
38163211        ASTIF.2462      KG775190
38163212        ASTIF.2463      KG775191
38163213        ASTIF.2464      KG775192
38163214        ASTIF.2465      KG775193
38163215        ASTIF.2466      KG775194
38163216        ASTIF.2467      KG775195
38163217        ASTIF.2468      KG775196
38163218        ASTIF.2469      KG775197
38163219        ASTIF.2470      KG775198
38163220        ASTIF.2471      KG775199
38163221        ASTIF.2472      KG775200
38163222        ASTIF.2473      KG775201
38163223        ASTIF.2474      KG775202
38163224        ASTIF.2475      KG775203
38163225        ASTIF.2476      KG775204
38163226        ASTIF.2477      KG775205
38163227        ASTIF.2478      KG775206
38163228        ASTIF.2479      KG775207
38163229        ASTIF.2480      KG775208
38163230        ASTIF.2481      KG775209
38163231        ASTIF.2482      KG775210
38163232        ASTIF.2483      KG775211
38163233        ASTIF.2484      KG775212
38163234        ASTIF.2485      KG775213
38163235        ASTIF.2486      KG775214
38163236        ASTIF.2487      KG775215
38163237        ASTIF.2488      KG775216
38163238        ASTIF.2489      KG775217
38163239        ASTIF.2490      KG775218
38163240        ASTIF.2491      KG775219
38163241        ASTIF.2492      KG775220
38163242        ASTIF.2493      KG775221
38163243        ASTIF.2494      KG775222
38163244        ASTIF.2495      KG775223
38163245        ASTIF.2496      KG775224
38163246        ASTIF.2497      KG775225
38163247        ASTIF.2498      KG775226
38163248        ASTIF.2499      KG775227
38163249        ASTIF.2500      KG775228
38163250        ASTIF.2501      KG775229
38163251        ASTIF.2502      KG775230
38163252        ASTIF.2503      KG775231
38163253        ASTIF.2504      KG775232
38163254        ASTIF.2505      KG775233
38163255        ASTIF.2506      KG775234
38163256        ASTIF.2507      KG775235
38163257        ASTIF.2508      KG775236
38163258        ASTIF.2509      KG775237
38163259        ASTIF.2510      KG775238
38163260        ASTIF.2511      KG775239
38163261        ASTIF.2512      KG775240
38163262        ASTIF.2513      KG775241
38163263        ASTIF.2514      KG775242
38163264        ASTIF.2515      KG775243
38163265        ASTIF.2516      KG775244
38163266        ASTIF.2517      KG775245
38163267        ASTIF.2518      KG775246
38163268        ASTIF.2519      KG775247
38163269        ASTIF.2520      KG775248
38163270        ASTIF.2521      KG775249
38163271        ASTIF.2522      KG775250
38163272        ASTIF.2523      KG775251
38163273        ASTIF.2524      KG775252
38163274        ASTIF.2525      KG775253
38163275        ASTIF.2526      KG775254
38163276        ASTIF.2527      KG775255
38163277        ASTIF.2528      KG775256
38163278        ASTIF.2529      KG775257
38163279        ASTIF.2530      KG775258
38163280        ASTIF.2531      KG775259
38163281        ASTIF.2532      KG775260
38163282        ASTIF.2533      KG775261
38163283        ASTIF.2534      KG775262
38163284        ASTIF.2535      KG775263
38163285        ASTIF.2536      KG775264
38163286        ASTIF.2537      KG775265
38163287        ASTIF.2538      KG775266
38163288        ASTIF.2539      KG775267
38163289        ASTIF.2540      KG775268
38163290        ASTIF.2541      KG775269
38163291        ASTIF.2542      KG775270
38163292        ASTIF.2543      KG775271
38163293        ASTIF.2544      KG775272
38163294        ASTIF.2545      KG775273
38163295        ASTIF.2546      KG775274
38163296        ASTIF.2547      KG775275
38163297        ASTIF.2548      KG775276
38163298        ASTIF.2549      KG775277
38163299        ASTIF.2550      KG775278
38163300        ASTIF.2551      KG775279
38163301        ASTIF.2552      KG775280
38163302        ASTIF.2553      KG775281
38163303        ASTIF.2554      KG775282
38163304        ASTIF.2555      KG775283
38163305        ASTIF.2556      KG775284
38163306        ASTIF.2557      KG775285
38163307        ASTIF.2558      KG775286
38163308        ASTIF.2559      KG775287
38163309        ASTIF.2560      KG775288
38163310        ASTIF.2561      KG775289
38163311        ASTIF.2562      KG775290
38163312        ASTIF.2563      KG775291
38163313        ASTIF.2564      KG775292
38163314        ASTIF.2565      KG775293
38163315        ASTIF.2566      KG775294
38163316        ASTIF.2567      KG775295
38163317        ASTIF.2568      KG775296
38163318        ASTIF.2569      KG775297
38163319        ASTIF.2570      KG775298
38163320        ASTIF.2571      KG775299
38163321        ASTIF.2572      KG775300
38163322        ASTIF.2573      KG775301
38163323        ASTIF.2574      KG775302
38163324        ASTIF.2575      KG775303
38163325        ASTIF.2576      KG775304
38163326        ASTIF.2577      KG775305
38163327        ASTIF.2578      KG775306
38163328        ASTIF.2579      KG775307
38163329        ASTIF.2580      KG775308
38163330        ASTIF.2581      KG775309
38163331        ASTIF.2582      KG775310
38163332        ASTIF.2583      KG775311
38163333        ASTIF.2584      KG775312
38163334        ASTIF.2585      KG775313
38163335        ASTIF.2586      KG775314
38163336        ASTIF.2587      KG775315
38163337        ASTIF.2588      KG775316
38163338        ASTIF.2589      KG775317
38163339        ASTIF.2590      KG775318
38163340        ASTIF.2591      KG775319
38163341        ASTIF.2592      KG775320
38163342        ASTIF.2593      KG775321
38163343        ASTIF.2594      KG775322
38163344        ASTIF.2595      KG775323
38163345        ASTIF.2596      KG775324
38163346        ASTIF.2597      KG775325
38163347        ASTIF.2598      KG775326
38163348        ASTIF.2599      KG775327
38163349        ASTIF.2600      KG775328
38163350        ASTIF.2601      KG775329
38163351        ASTIF.2602      KG775330
38163352        ASTIF.2603      KG775331
38163353        ASTIF.2604      KG775332
38163354        ASTIF.2605      KG775333
38163355        ASTIF.2606      KG775334
38163356        ASTIF.2607      KG775335
38163357        ASTIF.2608      KG775336
38163358        ASTIF.2609      KG775337
38163359        ASTIF.2610      KG775338
38163360        ASTIF.2611      KG775339
38163361        ASTIF.2612      KG775340
38163362        ASTIF.2613      KG775341
38163363        ASTIF.2614      KG775342
38163364        ASTIF.2615      KG775343
38163365        ASTIF.2616      KG775344
38163366        ASTIF.2617      KG775345
38163367        ASTIF.2618      KG775346
38163368        ASTIF.2619      KG775347
38163369        ASTIF.2620      KG775348
38163370        ASTIF.2621      KG775349
38163371        ASTIF.2622      KG775350
38163372        ASTIF.2623      KG775351
38163373        ASTIF.2624      KG775352
38163374        ASTIF.2625      KG775353
38163375        ASTIF.2626      KG775354
38163376        ASTIF.2627      KG775355
38163377        ASTIF.2628      KG775356
38163378        ASTIF.2629      KG775357
38163379        ASTIF.2630      KG775358
38163380        ASTIF.2631      KG775359
38163381        ASTIF.2632      KG775360
38163382        ASTIF.2633      KG775361
38163383        ASTIF.2634      KG775362
38163384        ASTIF.2635      KG775363
38163385        ASTIF.2636      KG775364
38163386        ASTIF.2637      KG775365
38163387        ASTIF.2638      KG775366
38163388        ASTIF.2639      KG775367
38163389        ASTIF.2640      KG775368
38163390        ASTIF.2641      KG775369
38163391        ASTIF.2642      KG775370
38163392        ASTIF.2643      KG775371
38163393        ASTIF.2644      KG775372
38163394        ASTIF.2645      KG775373
38163395        ASTIF.2646      KG775374
38163396        ASTIF.2647      KG775375
38163397        ASTIF.2648      KG775376
38163398        ASTIF.2649      KG775377
38163399        ASTIF.2650      KG775378
38163400        ASTIF.2651      KG775379
38163401        ASTIF.2652      KG775380
38163402        ASTIF.2653      KG775381
38163403        ASTIF.2654      KG775382
38163404        ASTIF.2655      KG775383
38163405        ASTIF.2656      KG775384
38163406        ASTIF.2657      KG775385
38163407        ASTIF.2658      KG775386
38163408        ASTIF.2659      KG775387
38163409        ASTIF.2660      KG775388
38163410        ASTIF.2661      KG775389
38163411        ASTIF.2662      KG775390
38163412        ASTIF.2663      KG775391
38163413        ASTIF.2664      KG775392
38163414        ASTIF.2665      KG775393
38163415        ASTIF.2666      KG775394
38163416        ASTIF.2667      KG775395
38163417        ASTIF.2668      KG775396
38163418        ASTIF.2669      KG775397
38163419        ASTIF.2670      KG775398
38163420        ASTIF.2671      KG775399
38163421        ASTIF.2672      KG775400
38163422        ASTIF.2673      KG775401
38163423        ASTIF.2674      KG775402
38163424        ASTIF.2675      KG775403
38163425        ASTIF.2676      KG775404
38163426        ASTIF.2677      KG775405
38163427        ASTIF.2678      KG775406
38163428        ASTIF.2679      KG775407
38163429        ASTIF.2680      KG775408
38163430        ASTIF.2681      KG775409
38163431        ASTIF.2682      KG775410
38163432        ASTIF.2683      KG775411
38163433        ASTIF.2684      KG775412
38163434        ASTIF.2685      KG775413
38163435        ASTIF.2686      KG775414
38163436        ASTIF.2687      KG775415
38163437        ASTIF.2688      KG775416
38163438        ASTIF.2689      KG775417
38163439        ASTIF.2690      KG775418
38163440        ASTIF.2691      KG775419
38163441        ASTIF.2692      KG775420
38163442        ASTIF.2693      KG775421
38163443        ASTIF.2694      KG775422
38163444        ASTIF.2695      KG775423
38163445        ASTIF.2696      KG775424
38163446        ASTIF.2697      KG775425
38163447        ASTIF.2698      KG775426
38163448        ASTIF.2699      KG775427
38163449        ASTIF.2700      KG775428
38163450        ASTIF.2701      KG775429
38163451        ASTIF.2702      KG775430
38163452        ASTIF.2703      KG775431
38163453        ASTIF.2704      KG775432
38163454        ASTIF.2705      KG775433
38163455        ASTIF.2706      KG775434
38163456        ASTIF.2707      KG775435
38163457        ASTIF.2708      KG775436
38163458        ASTIF.2709      KG775437
38163459        ASTIF.2710      KG775438
38163460        ASTIF.2711      KG775439
38163461        ASTIF.2712      KG775440
38163462        ASTIF.2713      KG775441
38163463        ASTIF.2714      KG775442
38163464        ASTIF.2715      KG775443
38163465        ASTIF.2716      KG775444
38163466        ASTIF.2717      KG775445
38163467        ASTIF.2718      KG775446
38163468        ASTIF.2719      KG775447
38163469        ASTIF.2720      KG775448
38163470        ASTIF.2721      KG775449
38163471        ASTIF.2722      KG775450
38163472        ASTIF.2723      KG775451
38163473        ASTIF.2724      KG775452
38163474        ASTIF.2725      KG775453
38163475        ASTIF.2726      KG775454
38163476        ASTIF.2727      KG775455
38163477        ASTIF.2728      KG775456
38163478        ASTIF.2729      KG775457
38163479        ASTIF.2730      KG775458
38163480        ASTIF.2731      KG775459
38163481        ASTIF.2732      KG775460
38163482        ASTIF.2733      KG775461
38163483        ASTIF.2734      KG775462
38163484        ASTIF.2735      KG775463
38163485        ASTIF.2736      KG775464
38163486        ASTIF.2737      KG775465
38163487        ASTIF.2738      KG775466
38163488        ASTIF.2739      KG775467
38163489        ASTIF.2740      KG775468
38163490        ASTIF.2741      KG775469
38163491        ASTIF.2742      KG775470
38163492        ASTIF.2743      KG775471
38163493        ASTIF.2744      KG775472
38163494        ASTIF.2745      KG775473
38163495        ASTIF.2746      KG775474
38163496        ASTIF.2747      KG775475
38163497        ASTIF.2748      KG775476
38163498        ASTIF.2749      KG775477
38163499        ASTIF.2750      KG775478
38163500        ASTIF.2751      KG775479
38163501        ASTIF.2752      KG775480
38163502        ASTIF.2753      KG775481
38163503        ASTIF.2754      KG775482
38163504        ASTIF.2755      KG775483
38163505        ASTIF.2756      KG775484
38163506        ASTIF.2757      KG775485
38163507        ASTIF.2758      KG775486
38163508        ASTIF.2759      KG775487
38163509        ASTIF.2760      KG775488
38163510        ASTIF.2761      KG775489
38163511        ASTIF.2762      KG775490
38163512        ASTIF.2763      KG775491
38163513        ASTIF.2764      KG775492
38163514        ASTIF.2765      KG775493
38163515        ASTIF.2766      KG775494
38163516        ASTIF.2767      KG775495
38163517        ASTIF.2768      KG775496
38163518        ASTIF.2769      KG775497
38163519        ASTIF.2770      KG775498
38163520        ASTIF.2771      KG775499
38163521        ASTIF.2772      KG775500
38163522        ASTIF.2773      KG775501
38163523        ASTIF.2774      KG775502
38163524        ASTIF.2775      KG775503
38163525        ASTIF.2776      KG775504
38163526        ASTIF.2777      KG775505
38163527        ASTIF.2778      KG775506
38163528        ASTIF.2779      KG775507
38163529        ASTIF.2780      KG775508
38163530        ASTIF.2781      KG775509
38163531        ASTIR.1         KG775510
38163532        ASTIR.2         KG775511
38163533        ASTIR.3         KG775512
38163534        ASTIR.4         KG775513
38163535        ASTIR.5         KG775514
38163536        ASTIR.6         KG775515
38163537        ASTIR.7         KG775516
38163538        ASTIR.8         KG775517
38163539        ASTIR.9         KG775518
38163540        ASTIR.10        KG775519
38163541        ASTIR.11        KG775520
38163542        ASTIR.12        KG775521
38163543        ASTIR.13        KG775522
38163544        ASTIR.14        KG775523
38163545        ASTIR.15        KG775524
38163546        ASTIR.16        KG775525
38163547        ASTIR.17        KG775526
38163548        ASTIR.18        KG775527
38163549        ASTIR.19        KG775528
38163550        ASTIR.20        KG775529
38163551        ASTIR.21        KG775530
38163552        ASTIR.22        KG775531
38163553        ASTIR.23        KG775532
38163554        ASTIR.24        KG775533
38163555        ASTIR.25        KG775534
38163556        ASTIR.26        KG775535
38163557        ASTIR.27        KG775536
38163558        ASTIR.28        KG775537
38163559        ASTIR.29        KG775538
38163560        ASTIR.30        KG775539
38163561        ASTIR.31        KG775540
38163562        ASTIR.32        KG775541
38163563        ASTIR.33        KG775542
38163564        ASTIR.34        KG775543
38163565        ASTIR.35        KG775544
38163566        ASTIR.36        KG775545
38163567        ASTIR.37        KG775546
38163568        ASTIR.38        KG775547
38163569        ASTIR.39        KG775548
38163570        ASTIR.40        KG775549
38163571        ASTIR.41        KG775550
38163572        ASTIR.42        KG775551
38163573        ASTIR.43        KG775552
38163574        ASTIR.44        KG775553
38163575        ASTIR.45        KG775554
38163576        ASTIR.46        KG775555
38163577        ASTIR.47        KG775556
38163578        ASTIR.48        KG775557
38163579        ASTIR.49        KG775558
38163580        ASTIR.50        KG775559
38163581        ASTIR.51        KG775560
38163582        ASTIR.52        KG775561
38163583        ASTIR.53        KG775562
38163584        ASTIR.54        KG775563
38163585        ASTIR.55        KG775564
38163586        ASTIR.56        KG775565
38163587        ASTIR.57        KG775566
38163588        ASTIR.58        KG775567
38163589        ASTIR.59        KG775568
38163590        ASTIR.60        KG775569
38163591        ASTIR.61        KG775570
38163592        ASTIR.62        KG775571
38163593        ASTIR.63        KG775572
38163594        ASTIR.64        KG775573
38163595        ASTIR.65        KG775574
38163596        ASTIR.66        KG775575
38163597        ASTIR.67        KG775576
38163598        ASTIR.68        KG775577
38163599        ASTIR.69        KG775578
38163600        ASTIR.70        KG775579
38163601        ASTIR.71        KG775580
38163602        ASTIR.72        KG775581
38163603        ASTIR.73        KG775582
38163604        ASTIR.74        KG775583
38163605        ASTIR.75        KG775584
38163606        ASTIR.76        KG775585
38163607        ASTIR.77        KG775586
38163608        ASTIR.78        KG775587
38163609        ASTIR.79        KG775588
38163610        ASTIR.80        KG775589
38163611        ASTIR.81        KG775590
38163612        ASTIR.82        KG775591
38163613        ASTIR.83        KG775592
38163614        ASTIR.84        KG775593
38163615        ASTIR.85        KG775594
38163616        ASTIR.86        KG775595
38163617        ASTIR.87        KG775596
38163618        ASTIR.88        KG775597
38163619        ASTIR.89        KG775598
38163620        ASTIR.90        KG775599
38163621        ASTIR.91        KG775600
38163622        ASTIR.92        KG775601
38163623        ASTIR.93        KG775602
38163624        ASTIR.94        KG775603
38163625        ASTIR.95        KG775604
38163626        ASTIR.96        KG775605
38163627        ASTIR.97        KG775606
38163628        ASTIR.98        KG775607
38163629        ASTIR.99        KG775608
38163630        ASTIR.100       KG775609
38163631        ASTIR.101       KG775610
38163632        ASTIR.102       KG775611
38163633        ASTIR.103       KG775612
38163634        ASTIR.104       KG775613
38163635        ASTIR.105       KG775614
38163636        ASTIR.106       KG775615
38163637        ASTIR.107       KG775616
38163638        ASTIR.108       KG775617
38163639        ASTIR.109       KG775618
38163640        ASTIR.110       KG775619
38163641        ASTIR.111       KG775620
38163642        ASTIR.112       KG775621
38163643        ASTIR.113       KG775622
38163644        ASTIR.114       KG775623
38163645        ASTIR.115       KG775624
38163646        ASTIR.116       KG775625
38163647        ASTIR.117       KG775626
38163648        ASTIR.118       KG775627
38163649        ASTIR.119       KG775628
38163650        ASTIR.120       KG775629
38163651        ASTIR.121       KG775630
38163652        ASTIR.122       KG775631
38163653        ASTIR.123       KG775632
38163654        ASTIR.124       KG775633
38163655        ASTIR.125       KG775634
38163656        ASTIR.126       KG775635
38163657        ASTIR.127       KG775636
38163658        ASTIR.128       KG775637
38163659        ASTIR.129       KG775638
38163660        ASTIR.130       KG775639
38163661        ASTIR.131       KG775640
38163662        ASTIR.132       KG775641
38163663        ASTIR.133       KG775642
38163664        ASTIR.134       KG775643
38163665        ASTIR.135       KG775644
38163666        ASTIR.136       KG775645
38163667        ASTIR.137       KG775646
38163668        ASTIR.138       KG775647
38163669        ASTIR.139       KG775648
38163670        ASTIR.140       KG775649
38163671        ASTIR.141       KG775650
38163672        ASTIR.142       KG775651
38163673        ASTIR.143       KG775652
38163674        ASTIR.144       KG775653
38163675        ASTIR.145       KG775654
38163676        ASTIR.146       KG775655
38163677        ASTIR.147       KG775656
38163678        ASTIR.148       KG775657
38163679        ASTIR.149       KG775658
38163680        ASTIR.150       KG775659
38163681        ASTIR.151       KG775660
38163682        ASTIR.152       KG775661
38163683        ASTIR.153       KG775662
38163684        ASTIR.154       KG775663
38163685        ASTIR.155       KG775664
38163686        ASTIR.156       KG775665
38163687        ASTIR.157       KG775666
38163688        ASTIR.158       KG775667
38163689        ASTIR.159       KG775668
38163690        ASTIR.160       KG775669
38163691        ASTIR.161       KG775670
38163692        ASTIR.162       KG775671
38163693        ASTIR.163       KG775672
38163694        ASTIR.164       KG775673
38163695        ASTIR.165       KG775674
38163696        ASTIR.166       KG775675
38163697        ASTIR.167       KG775676
38163698        ASTIR.168       KG775677
38163699        ASTIR.169       KG775678
38163700        ASTIR.170       KG775679
38163701        ASTIR.171       KG775680
38163702        ASTIR.172       KG775681
38163703        ASTIR.173       KG775682
38163704        ASTIR.174       KG775683
38163705        ASTIR.175       KG775684
38163706        ASTIR.176       KG775685
38163707        ASTIR.177       KG775686
38163708        ASTIR.178       KG775687
38163709        ASTIR.179       KG775688
38163710        ASTIR.180       KG775689
38163711        ASTIR.181       KG775690
38163712        ASTIR.182       KG775691
38163713        ASTIR.183       KG775692
38163714        ASTIR.184       KG775693
38163715        ASTIR.185       KG775694
38163716        ASTIR.186       KG775695
38163717        ASTIR.187       KG775696
38163718        ASTIR.188       KG775697
38163719        ASTIR.189       KG775698
38163720        ASTIR.190       KG775699
38163721        ASTIR.191       KG775700
38163722        ASTIR.192       KG775701
38163723        ASTIR.193       KG775702
38163724        ASTIR.194       KG775703
38163725        ASTIR.195       KG775704
38163726        ASTIR.196       KG775705
38163727        ASTIR.197       KG775706
38163728        ASTIR.198       KG775707
38163729        ASTIR.199       KG775708
38163730        ASTIR.200       KG775709
38163731        ASTIR.201       KG775710
38163732        ASTIR.202       KG775711
38163733        ASTIR.203       KG775712
38163734        ASTIR.204       KG775713
38163735        ASTIR.205       KG775714
38163736        ASTIR.206       KG775715
38163737        ASTIR.207       KG775716
38163738        ASTIR.208       KG775717
38163739        ASTIR.209       KG775718
38163740        ASTIR.210       KG775719
38163741        ASTIR.211       KG775720
38163742        ASTIR.212       KG775721
38163743        ASTIR.213       KG775722
38163744        ASTIR.214       KG775723
38163745        ASTIR.215       KG775724
38163746        ASTIR.216       KG775725
38163747        ASTIR.217       KG775726
38163748        ASTIR.218       KG775727
38163749        ASTIR.219       KG775728
38163750        ASTIR.220       KG775729
38163751        ASTIR.221       KG775730
38163752        ASTIR.222       KG775731
38163753        ASTIR.223       KG775732
38163754        ASTIR.224       KG775733
38163755        ASTIR.225       KG775734
38163756        ASTIR.226       KG775735
38163757        ASTIR.227       KG775736
38163758        ASTIR.228       KG775737
38163759        ASTIR.229       KG775738
38163760        ASTIR.230       KG775739
38163761        ASTIR.231       KG775740
38163762        ASTIR.232       KG775741
38163763        ASTIR.233       KG775742
38163764        ASTIR.234       KG775743
38163765        ASTIR.235       KG775744
38163766        ASTIR.236       KG775745
38163767        ASTIR.237       KG775746
38163768        ASTIR.238       KG775747
38163769        ASTIR.239       KG775748
38163770        ASTIR.240       KG775749
38163771        ASTIR.241       KG775750
38163772        ASTIR.242       KG775751
38163773        ASTIR.243       KG775752
38163774        ASTIR.244       KG775753
38163775        ASTIR.245       KG775754
38163776        ASTIR.246       KG775755
38163777        ASTIR.247       KG775756
38163778        ASTIR.248       KG775757
38163779        ASTIR.249       KG775758
38163780        ASTIR.250       KG775759
38163781        ASTIR.251       KG775760
38163782        ASTIR.252       KG775761
38163783        ASTIR.253       KG775762
38163784        ASTIR.254       KG775763
38163785        ASTIR.255       KG775764
38163786        ASTIR.256       KG775765
38163787        ASTIR.257       KG775766
38163788        ASTIR.258       KG775767
38163789        ASTIR.259       KG775768
38163790        ASTIR.260       KG775769
38163791        ASTIR.261       KG775770
38163792        ASTIR.262       KG775771
38163793        ASTIR.263       KG775772
38163794        ASTIR.264       KG775773
38163795        ASTIR.265       KG775774
38163796        ASTIR.266       KG775775
38163797        ASTIR.267       KG775776
38163798        ASTIR.268       KG775777
38163799        ASTIR.269       KG775778
38163800        ASTIR.270       KG775779
38163801        ASTIR.271       KG775780
38163802        ASTIR.272       KG775781
38163803        ASTIR.273       KG775782
38163804        ASTIR.274       KG775783
38163805        ASTIR.275       KG775784
38163806        ASTIR.276       KG775785
38163807        ASTIR.277       KG775786
38163808        ASTIR.278       KG775787
38163809        ASTIR.279       KG775788
38163810        ASTIR.280       KG775789
38163811        ASTIR.281       KG775790
38163812        ASTIR.282       KG775791
38163813        ASTIR.283       KG775792
38163814        ASTIR.284       KG775793
38163815        ASTIR.285       KG775794
38163816        ASTIR.286       KG775795
38163817        ASTIR.287       KG775796
38163818        ASTIR.288       KG775797
38163819        ASTIR.289       KG775798
38163820        ASTIR.290       KG775799
38163821        ASTIR.291       KG775800
38163822        ASTIR.292       KG775801
38163823        ASTIR.293       KG775802
38163824        ASTIR.294       KG775803
38163825        ASTIR.295       KG775804
38163826        ASTIR.296       KG775805
38163827        ASTIR.297       KG775806
38163828        ASTIR.298       KG775807
38163829        ASTIR.299       KG775808
38163830        ASTIR.300       KG775809
38163831        ASTIR.301       KG775810
38163832        ASTIR.302       KG775811
38163833        ASTIR.303       KG775812
38163834        ASTIR.304       KG775813
38163835        ASTIR.305       KG775814
38163836        ASTIR.306       KG775815
38163837        ASTIR.307       KG775816
38163838        ASTIR.308       KG775817
38163839        ASTIR.309       KG775818
38163840        ASTIR.310       KG775819
38163841        ASTIR.311       KG775820
38163842        ASTIR.312       KG775821
38163843        ASTIR.313       KG775822
38163844        ASTIR.314       KG775823
38163845        ASTIR.315       KG775824
38163846        ASTIR.316       KG775825
38163847        ASTIR.317       KG775826
38163848        ASTIR.318       KG775827
38163849        ASTIR.319       KG775828
38163850        ASTIR.320       KG775829
38163851        ASTIR.321       KG775830
38163852        ASTIR.322       KG775831
38163853        ASTIR.323       KG775832
38163854        ASTIR.324       KG775833
38163855        ASTIR.325       KG775834
38163856        ASTIR.326       KG775835
38163857        ASTIR.327       KG775836
38163858        ASTIR.328       KG775837
38163859        ASTIR.329       KG775838
38163860        ASTIR.330       KG775839
38163861        ASTIR.331       KG775840
38163862        ASTIR.332       KG775841
38163863        ASTIR.333       KG775842
38163864        ASTIR.334       KG775843
38163865        ASTIR.335       KG775844
38163866        ASTIR.336       KG775845
38163867        ASTIR.337       KG775846
38163868        ASTIR.338       KG775847
38163869        ASTIR.339       KG775848
38163870        ASTIR.340       KG775849
38163871        ASTIR.341       KG775850
38163872        ASTIR.342       KG775851
38163873        ASTIR.343       KG775852
38163874        ASTIR.344       KG775853
38163875        ASTIR.345       KG775854
38163876        ASTIR.346       KG775855
38163877        ASTIR.347       KG775856
38163878        ASTIR.348       KG775857
38163879        ASTIR.349       KG775858
38163880        ASTIR.350       KG775859
38163881        ASTIR.351       KG775860
38163882        ASTIR.352       KG775861
38163883        ASTIR.353       KG775862
38163884        ASTIR.354       KG775863
38163885        ASTIR.355       KG775864
38163886        ASTIR.356       KG775865
38163887        ASTIR.357       KG775866
38163888        ASTIR.358       KG775867
38163889        ASTIR.359       KG775868
38163890        ASTIR.360       KG775869
38163891        ASTIR.361       KG775870
38163892        ASTIR.362       KG775871
38163893        ASTIR.363       KG775872
38163894        ASTIR.364       KG775873
38163895        ASTIR.365       KG775874
38163896        ASTIR.366       KG775875
38163897        ASTIR.367       KG775876
38163898        ASTIR.368       KG775877
38163899        ASTIR.369       KG775878
38163900        ASTIR.370       KG775879
38163901        ASTIR.371       KG775880
38163902        ASTIR.372       KG775881
38163903        ASTIR.373       KG775882
38163904        ASTIR.374       KG775883
38163905        ASTIR.375       KG775884
38163906        ASTIR.376       KG775885
38163907        ASTIR.377       KG775886
38163908        ASTIR.378       KG775887
38163909        ASTIR.379       KG775888
38163910        ASTIR.380       KG775889
38163911        ASTIR.381       KG775890
38163912        ASTIR.382       KG775891
38163913        ASTIR.383       KG775892
38163914        ASTIR.384       KG775893
38163915        ASTIR.385       KG775894
38163916        ASTIR.386       KG775895
38163917        ASTIR.387       KG775896
38163918        ASTIR.388       KG775897
38163919        ASTIR.389       KG775898
38163920        ASTIR.390       KG775899
38163921        ASTIR.391       KG775900
38163922        ASTIR.392       KG775901
38163923        ASTIR.393       KG775902
38163924        ASTIR.394       KG775903
38163925        ASTIR.395       KG775904
38163926        ASTIR.396       KG775905
38163927        ASTIR.397       KG775906
38163928        ASTIR.398       KG775907
38163929        ASTIR.399       KG775908
38163930        ASTIR.400       KG775909
38163931        ASTIR.401       KG775910
38163932        ASTIR.402       KG775911
38163933        ASTIR.403       KG775912
38163934        ASTIR.404       KG775913
38163935        ASTIR.405       KG775914
38163936        ASTIR.406       KG775915
38163937        ASTIR.407       KG775916
38163938        ASTIR.408       KG775917
38163939        ASTIR.409       KG775918
38163940        ASTIR.410       KG775919
38163941        ASTIR.411       KG775920
38163942        ASTIR.412       KG775921
38163943        ASTIR.413       KG775922
38163944        ASTIR.414       KG775923
38163945        ASTIR.415       KG775924
38163946        ASTIR.416       KG775925
38163947        ASTIR.417       KG775926
38163948        ASTIR.418       KG775927
38163949        ASTIR.419       KG775928
38163950        ASTIR.420       KG775929
38163951        ASTIR.421       KG775930
38163952        ASTIR.422       KG775931
38163953        ASTIR.423       KG775932
38163954        ASTIR.424       KG775933
38163955        ASTIR.425       KG775934
38163956        ASTIR.426       KG775935
38163957        ASTIR.427       KG775936
38163958        ASTIR.428       KG775937
38163959        ASTIR.429       KG775938
38163960        ASTIR.430       KG775939
38163961        ASTIR.431       KG775940
38163962        ASTIR.432       KG775941
38163963        ASTIR.433       KG775942
38163964        ASTIR.434       KG775943
38163965        ASTIR.435       KG775944
38163966        ASTIR.436       KG775945
38163967        ASTIR.437       KG775946
38163968        ASTIR.438       KG775947
38163969        ASTIR.439       KG775948
38163970        ASTIR.440       KG775949
38163971        ASTIR.441       KG775950
38163972        ASTIR.442       KG775951
38163973        ASTIR.443       KG775952
38163974        ASTIR.444       KG775953
38163975        ASTIR.445       KG775954
38163976        ASTIR.446       KG775955
38163977        ASTIR.447       KG775956
38163978        ASTIR.448       KG775957
38163979        ASTIR.449       KG775958
38163980        ASTIR.450       KG775959
38163981        ASTIR.451       KG775960
38163982        ASTIR.452       KG775961
38163983        ASTIR.453       KG775962
38163984        ASTIR.454       KG775963
38163985        ASTIR.455       KG775964
38163986        ASTIR.456       KG775965
38163987        ASTIR.457       KG775966
38163988        ASTIR.458       KG775967
38163989        ASTIR.459       KG775968
38163990        ASTIR.460       KG775969
38163991        ASTIR.461       KG775970
38163992        ASTIR.462       KG775971
38163993        ASTIR.463       KG775972
38163994        ASTIR.464       KG775973
38163995        ASTIR.465       KG775974
38163996        ASTIR.466       KG775975
38163997        ASTIR.467       KG775976
38163998        ASTIR.468       KG775977
38163999        ASTIR.469       KG775978
38164000        ASTIR.470       KG775979
38164001        ASTIR.471       KG775980
38164002        ASTIR.472       KG775981
38164003        ASTIR.473       KG775982
38164004        ASTIR.474       KG775983
38164005        ASTIR.475       KG775984
38164006        ASTIR.476       KG775985
38164007        ASTIR.477       KG775986
38164008        ASTIR.478       KG775987
38164009        ASTIR.479       KG775988
38164010        ASTIR.480       KG775989
38164011        ASTIR.481       KG775990
38164012        ASTIR.482       KG775991
38164013        ASTIR.483       KG775992
38164014        ASTIR.484       KG775993
38164015        ASTIR.485       KG775994
38164016        ASTIR.486       KG775995
38164017        ASTIR.487       KG775996
38164018        ASTIR.488       KG775997
38164019        ASTIR.489       KG775998
38164020        ASTIR.490       KG775999
38164021        ASTIR.491       KG776000
38164022        ASTIR.492       KG776001
38164023        ASTIR.493       KG776002
38164024        ASTIR.494       KG776003
38164025        ASTIR.495       KG776004
38164026        ASTIR.496       KG776005
38164027        ASTIR.497       KG776006
38164028        ASTIR.498       KG776007
38164029        ASTIR.499       KG776008
38164030        ASTIR.500       KG776009
38164031        ASTIR.501       KG776010
38164032        ASTIR.502       KG776011
38164033        ASTIR.503       KG776012
38164034        ASTIR.504       KG776013
38164035        ASTIR.505       KG776014
38164036        ASTIR.506       KG776015
38164037        ASTIR.507       KG776016
38164038        ASTIR.508       KG776017
38164039        ASTIR.509       KG776018
38164040        ASTIR.510       KG776019
38164041        ASTIR.511       KG776020
38164042        ASTIR.512       KG776021
38164043        ASTIR.513       KG776022
38164044        ASTIR.514       KG776023
38164045        ASTIR.515       KG776024
38164046        ASTIR.516       KG776025
38164047        ASTIR.517       KG776026
38164048        ASTIR.518       KG776027
38164049        ASTIR.519       KG776028
38164050        ASTIR.520       KG776029
38164051        ASTIR.521       KG776030
38164052        ASTIR.522       KG776031
38164053        ASTIR.523       KG776032
38164054        ASTIR.524       KG776033
38164055        ASTIR.525       KG776034
38164056        ASTIR.526       KG776035
38164057        ASTIR.527       KG776036
38164058        ASTIR.528       KG776037
38164059        ASTIR.529       KG776038
38164060        ASTIR.530       KG776039
38164061        ASTIR.531       KG776040
38164062        ASTIR.532       KG776041
38164063        ASTIR.533       KG776042
38164064        ASTIR.534       KG776043
38164065        ASTIR.535       KG776044
38164066        ASTIR.536       KG776045
38164067        ASTIR.537       KG776046
38164068        ASTIR.538       KG776047
38164069        ASTIR.539       KG776048
38164070        ASTIR.540       KG776049
38164071        ASTIR.541       KG776050
38164072        ASTIR.542       KG776051
38164073        ASTIR.543       KG776052
38164074        ASTIR.544       KG776053
38164075        ASTIR.545       KG776054
38164076        ASTIR.546       KG776055
38164077        ASTIR.547       KG776056
38164078        ASTIR.548       KG776057
38164079        ASTIR.549       KG776058
38164080        ASTIR.550       KG776059
38164081        ASTIR.551       KG776060
38164082        ASTIR.552       KG776061
38164083        ASTIR.553       KG776062
38164084        ASTIR.554       KG776063
38164085        ASTIR.555       KG776064
38164086        ASTIR.556       KG776065
38164087        ASTIR.557       KG776066
38164088        ASTIR.558       KG776067
38164089        ASTIR.559       KG776068
38164090        ASTIR.560       KG776069
38164091        ASTIR.561       KG776070
38164092        ASTIR.562       KG776071
38164093        ASTIR.563       KG776072
38164094        ASTIR.564       KG776073
38164095        ASTIR.565       KG776074
38164096        ASTIR.566       KG776075
38164097        ASTIR.567       KG776076
38164098        ASTIR.568       KG776077
38164099        ASTIR.569       KG776078
38164100        ASTIR.570       KG776079
38164101        ASTIR.571       KG776080
38164102        ASTIR.572       KG776081
38164103        ASTIR.573       KG776082
38164104        ASTIR.574       KG776083
38164105        ASTIR.575       KG776084
38164106        ASTIR.576       KG776085
38164107        ASTIR.577       KG776086
38164108        ASTIR.578       KG776087
38164109        ASTIR.579       KG776088
38164110        ASTIR.580       KG776089
38164111        ASTIR.581       KG776090
38164112        ASTIR.582       KG776091
38164113        ASTIR.583       KG776092
38164114        ASTIR.584       KG776093
38164115        ASTIR.585       KG776094
38164116        ASTIR.586       KG776095
38164117        ASTIR.587       KG776096
38164118        ASTIR.588       KG776097
38164119        ASTIR.589       KG776098
38164120        ASTIR.590       KG776099
38164121        ASTIR.591       KG776100
38164122        ASTIR.592       KG776101
38164123        ASTIR.593       KG776102
38164124        ASTIR.594       KG776103
38164125        ASTIR.595       KG776104
38164126        ASTIR.596       KG776105
38164127        ASTIR.597       KG776106
38164128        ASTIR.598       KG776107
38164129        ASTIR.599       KG776108
38164130        ASTIR.600       KG776109
38164131        ASTIR.601       KG776110
38164132        ASTIR.602       KG776111
38164133        ASTIR.603       KG776112
38164134        ASTIR.604       KG776113
38164135        ASTIR.605       KG776114
38164136        ASTIR.606       KG776115
38164137        ASTIR.607       KG776116
38164138        ASTIR.608       KG776117
38164139        ASTIR.609       KG776118
38164140        ASTIR.610       KG776119
38164141        ASTIR.611       KG776120
38164142        ASTIR.612       KG776121
38164143        ASTIR.613       KG776122
38164144        ASTIR.614       KG776123
38164145        ASTIR.615       KG776124
38164146        ASTIR.616       KG776125
38164147        ASTIR.617       KG776126
38164148        ASTIR.618       KG776127
38164149        ASTIR.619       KG776128
38164150        ASTIR.620       KG776129
38164151        ASTIR.621       KG776130
38164152        ASTIR.622       KG776131
38164153        ASTIR.623       KG776132
38164154        ASTIR.624       KG776133
38164155        ASTIR.625       KG776134
38164156        ASTIR.626       KG776135
38164157        ASTIR.627       KG776136
38164158        ASTIR.628       KG776137
38164159        ASTIR.629       KG776138
38164160        ASTIR.630       KG776139
38164161        ASTIR.631       KG776140
38164162        ASTIR.632       KG776141
38164163        ASTIR.633       KG776142
38164164        ASTIR.634       KG776143
38164165        ASTIR.635       KG776144
38164166        ASTIR.636       KG776145
38164167        ASTIR.637       KG776146
38164168        ASTIR.638       KG776147
38164169        ASTIR.639       KG776148
38164170        ASTIR.640       KG776149
38164171        ASTIR.641       KG776150
38164172        ASTIR.642       KG776151
38164173        ASTIR.643       KG776152
38164174        ASTIR.644       KG776153
38164175        ASTIR.645       KG776154
38164176        ASTIR.646       KG776155
38164177        ASTIR.647       KG776156
38164178        ASTIR.648       KG776157
38164179        ASTIR.649       KG776158
38164180        ASTIR.650       KG776159
38164181        ASTIR.651       KG776160
38164182        ASTIR.652       KG776161
38164183        ASTIR.653       KG776162
38164184        ASTIR.654       KG776163
38164185        ASTIR.655       KG776164
38164186        ASTIR.656       KG776165
38164187        ASTIR.657       KG776166
38164188        ASTIR.658       KG776167
38164189        ASTIR.659       KG776168
38164190        ASTIR.660       KG776169
38164191        ASTIR.661       KG776170
38164192        ASTIR.662       KG776171
38164193        ASTIR.663       KG776172
38164194        ASTIR.664       KG776173
38164195        ASTIR.665       KG776174
38164196        ASTIR.666       KG776175
38164197        ASTIR.667       KG776176
38164198        ASTIR.668       KG776177
38164199        ASTIR.669       KG776178
38164200        ASTIR.670       KG776179
38164201        ASTIR.671       KG776180
38164202        ASTIR.672       KG776181
38164203        ASTIR.673       KG776182
38164204        ASTIR.674       KG776183
38164205        ASTIR.675       KG776184
38164206        ASTIR.676       KG776185
38164207        ASTIR.677       KG776186
38164208        ASTIR.678       KG776187
38164209        ASTIR.679       KG776188
38164210        ASTIR.680       KG776189
38164211        ASTIR.681       KG776190
38164212        ASTIR.682       KG776191
38164213        ASTIR.683       KG776192
38164214        ASTIR.684       KG776193
38164215        ASTIR.685       KG776194
38164216        ASTIR.686       KG776195
38164217        ASTIR.687       KG776196
38164218        ASTIR.688       KG776197
38164219        ASTIR.689       KG776198
38164220        ASTIR.690       KG776199
38164221        ASTIR.691       KG776200
38164222        ASTIR.692       KG776201
38164223        ASTIR.693       KG776202
38164224        ASTIR.694       KG776203
38164225        ASTIR.695       KG776204
38164226        ASTIR.696       KG776205
38164227        ASTIR.697       KG776206
38164228        ASTIR.698       KG776207
38164229        ASTIR.699       KG776208
38164230        ASTIR.700       KG776209
38164231        ASTIR.701       KG776210
38164232        ASTIR.702       KG776211
38164233        ASTIR.703       KG776212
38164234        ASTIR.704       KG776213
38164235        ASTIR.705       KG776214
38164236        ASTIR.706       KG776215
38164237        ASTIR.707       KG776216
38164238        ASTIR.708       KG776217
38164239        ASTIR.709       KG776218
38164240        ASTIR.710       KG776219
38164241        ASTIR.711       KG776220
38164242        ASTIR.712       KG776221
38164243        ASTIR.713       KG776222
38164244        ASTIR.714       KG776223
38164245        ASTIR.715       KG776224
38164246        ASTIR.716       KG776225
38164247        ASTIR.717       KG776226
38164248        ASTIR.718       KG776227
38164249        ASTIR.719       KG776228
38164250        ASTIR.720       KG776229
38164251        ASTIR.721       KG776230
38164252        ASTIR.722       KG776231
38164253        ASTIR.723       KG776232
38164254        ASTIR.724       KG776233
38164255        ASTIR.725       KG776234
38164256        ASTIR.726       KG776235
38164257        ASTIR.727       KG776236
38164258        ASTIR.728       KG776237
38164259        ASTIR.729       KG776238
38164260        ASTIR.730       KG776239
38164261        ASTIR.731       KG776240
38164262        ASTIR.732       KG776241
38164263        ASTIR.733       KG776242
38164264        ASTIR.734       KG776243
38164265        ASTIR.735       KG776244
38164266        ASTIR.736       KG776245
38164267        ASTIR.737       KG776246
38164268        ASTIR.738       KG776247
38164269        ASTIR.739       KG776248
38164270        ASTIR.740       KG776249
38164271        ASTIR.741       KG776250
38164272        ASTIR.742       KG776251
38164273        ASTIR.743       KG776252
38164274        ASTIR.744       KG776253
38164275        ASTIR.745       KG776254
38164276        ASTIR.746       KG776255
38164277        ASTIR.747       KG776256
38164278        ASTIR.748       KG776257
38164279        ASTIR.749       KG776258
38164280        ASTIR.750       KG776259
38164281        ASTIR.751       KG776260
38164282        ASTIR.752       KG776261
38164283        ASTIR.753       KG776262
38164284        ASTIR.754       KG776263
38164285        ASTIR.755       KG776264
38164286        ASTIR.756       KG776265
38164287        ASTIR.757       KG776266
38164288        ASTIR.758       KG776267
38164289        ASTIR.759       KG776268
38164290        ASTIR.760       KG776269
38164291        ASTIR.761       KG776270
38164292        ASTIR.762       KG776271
38164293        ASTIR.763       KG776272
38164294        ASTIR.764       KG776273
38164295        ASTIR.765       KG776274
38164296        ASTIR.766       KG776275
38164297        ASTIR.767       KG776276
38164298        ASTIR.768       KG776277
38164299        ASTIR.769       KG776278
38164300        ASTIR.770       KG776279
38164301        ASTIR.771       KG776280
38164302        ASTIR.772       KG776281
38164303        ASTIR.773       KG776282
38164304        ASTIR.774       KG776283
38164305        ASTIR.775       KG776284
38164306        ASTIR.776       KG776285
38164307        ASTIR.777       KG776286
38164308        ASTIR.778       KG776287
38164309        ASTIR.779       KG776288
38164310        ASTIR.780       KG776289
38164311        ASTIR.781       KG776290
38164312        ASTIR.782       KG776291
38164313        ASTIR.783       KG776292
38164314        ASTIR.784       KG776293
38164315        ASTIR.785       KG776294
38164316        ASTIR.786       KG776295
38164317        ASTIR.787       KG776296
38164318        ASTIR.788       KG776297
38164319        ASTIR.789       KG776298
38164320        ASTIR.790       KG776299
38164321        ASTIR.791       KG776300
38164322        ASTIR.792       KG776301
38164323        ASTIR.793       KG776302
38164324        ASTIR.794       KG776303
38164325        ASTIR.795       KG776304
38164326        ASTIR.796       KG776305
38164327        ASTIR.797       KG776306
38164328        ASTIR.798       KG776307
38164329        ASTIR.799       KG776308
38164330        ASTIR.800       KG776309
38164331        ASTIR.801       KG776310
38164332        ASTIR.802       KG776311
38164333        ASTIR.803       KG776312
38164334        ASTIR.804       KG776313
38164335        ASTIR.805       KG776314
38164336        ASTIR.806       KG776315
38164337        ASTIR.807       KG776316
38164338        ASTIR.808       KG776317
38164339        ASTIR.809       KG776318
38164340        ASTIR.810       KG776319
38164341        ASTIR.811       KG776320
38164342        ASTIR.812       KG776321
38164343        ASTIR.813       KG776322
38164344        ASTIR.814       KG776323
38164345        ASTIR.815       KG776324
38164346        ASTIR.816       KG776325
38164347        ASTIR.817       KG776326
38164348        ASTIR.818       KG776327
38164349        ASTIR.819       KG776328
38164350        ASTIR.820       KG776329
38164351        ASTIR.821       KG776330
38164352        ASTIR.822       KG776331
38164353        ASTIR.823       KG776332
38164354        ASTIR.824       KG776333
38164355        ASTIR.825       KG776334
38164356        ASTIR.826       KG776335
38164357        ASTIR.827       KG776336
38164358        ASTIR.828       KG776337
38164359        ASTIR.829       KG776338
38164360        ASTIR.830       KG776339
38164361        ASTIR.831       KG776340
38164362        ASTIR.832       KG776341
38164363        ASTIR.833       KG776342
38164364        ASTIR.834       KG776343
38164365        ASTIR.835       KG776344
38164366        ASTIR.836       KG776345
38164367        ASTIR.837       KG776346
38164368        ASTIR.838       KG776347
38164369        ASTIR.839       KG776348
38164370        ASTIR.840       KG776349
38164371        ASTIR.841       KG776350
38164372        ASTIR.842       KG776351
38164373        ASTIR.843       KG776352
38164374        ASTIR.844       KG776353
38164375        ASTIR.845       KG776354
38164376        ASTIR.846       KG776355
38164377        ASTIR.847       KG776356
38164378        ASTIR.848       KG776357
38164379        ASTIR.849       KG776358
38164380        ASTIR.850       KG776359
38164381        ASTIR.851       KG776360
38164382        ASTIR.852       KG776361
38164383        ASTIR.853       KG776362
38164384        ASTIR.854       KG776363
38164385        ASTIR.855       KG776364
38164386        ASTIR.856       KG776365
38164387        ASTIR.857       KG776366
38164388        ASTIR.858       KG776367
38164389        ASTIR.859       KG776368
38164390        ASTIR.860       KG776369
38164391        ASTIR.861       KG776370
38164392        ASTIR.862       KG776371
38164393        ASTIR.863       KG776372
38164394        ASTIR.864       KG776373
38164395        ASTIR.865       KG776374
38164396        ASTIR.866       KG776375
38164397        ASTIR.867       KG776376
38164398        ASTIR.868       KG776377
38164399        ASTIR.869       KG776378
38164400        ASTIR.870       KG776379
38164401        ASTIR.871       KG776380
38164402        ASTIR.872       KG776381
38164403        ASTIR.873       KG776382
38164404        ASTIR.874       KG776383
38164405        ASTIR.875       KG776384
38164406        ASTIR.876       KG776385
38164407        ASTIR.877       KG776386
38164408        ASTIR.878       KG776387
38164409        ASTIR.879       KG776388
38164410        ASTIR.880       KG776389
38164411        ASTIR.881       KG776390
38164412        ASTIR.882       KG776391
38164413        ASTIR.883       KG776392
38164414        ASTIR.884       KG776393
38164415        ASTIR.885       KG776394
38164416        ASTIR.886       KG776395
38164417        ASTIR.887       KG776396
38164418        ASTIR.888       KG776397
38164419        ASTIR.889       KG776398
38164420        ASTIR.890       KG776399
38164421        ASTIR.891       KG776400
38164422        ASTIR.892       KG776401
38164423        ASTIR.893       KG776402
38164424        ASTIR.894       KG776403
38164425        ASTIR.895       KG776404
38164426        ASTIR.896       KG776405
38164427        ASTIR.897       KG776406
38164428        ASTIR.898       KG776407
38164429        ASTIR.899       KG776408
38164430        ASTIR.900       KG776409
38164431        ASTIR.901       KG776410
38164432        ASTIR.902       KG776411
38164433        ASTIR.903       KG776412
38164434        ASTIR.904       KG776413
38164435        ASTIR.905       KG776414
38164436        ASTIR.906       KG776415
38164437        ASTIR.907       KG776416
38164438        ASTIR.908       KG776417
38164439        ASTIR.909       KG776418
38164440        ASTIR.910       KG776419
38164441        ASTIR.911       KG776420
38164442        ASTIR.912       KG776421
38164443        ASTIR.913       KG776422
38164444        ASTIR.914       KG776423
38164445        ASTIR.915       KG776424
38164446        ASTIR.916       KG776425
38164447        ASTIR.917       KG776426
38164448        ASTIR.918       KG776427
38164449        ASTIR.919       KG776428
38164450        ASTIR.920       KG776429
38164451        ASTIR.921       KG776430
38164452        ASTIR.922       KG776431
38164453        ASTIR.923       KG776432
38164454        ASTIR.924       KG776433
38164455        ASTIR.925       KG776434
38164456        ASTIR.926       KG776435
38164457        ASTIR.927       KG776436
38164458        ASTIR.928       KG776437
38164459        ASTIR.929       KG776438
38164460        ASTIR.930       KG776439
38164461        ASTIR.931       KG776440
38164462        ASTIR.932       KG776441
38164463        ASTIR.933       KG776442
38164464        ASTIR.934       KG776443
38164465        ASTIR.935       KG776444
38164466        ASTIR.936       KG776445
38164467        ASTIR.937       KG776446
38164468        ASTIR.938       KG776447
38164469        ASTIR.939       KG776448
38164470        ASTIR.940       KG776449
38164471        ASTIR.941       KG776450
38164472        ASTIR.942       KG776451
38164473        ASTIR.943       KG776452
38164474        ASTIR.944       KG776453
38164475        ASTIR.945       KG776454
38164476        ASTIR.946       KG776455
38164477        ASTIR.947       KG776456
38164478        ASTIR.948       KG776457
38164479        ASTIR.949       KG776458
38164480        ASTIR.950       KG776459
38164481        ASTIR.951       KG776460
38164482        ASTIR.952       KG776461
38164483        ASTIR.953       KG776462
38164484        ASTIR.954       KG776463
38164485        ASTIR.955       KG776464
38164486        ASTIR.956       KG776465
38164487        ASTIR.957       KG776466
38164488        ASTIR.958       KG776467
38164489        ASTIR.959       KG776468
38164490        ASTIR.960       KG776469
38164491        ASTIR.961       KG776470
38164492        ASTIR.962       KG776471
38164493        ASTIR.963       KG776472
38164494        ASTIR.964       KG776473
38164495        ASTIR.965       KG776474
38164496        ASTIR.966       KG776475
38164497        ASTIR.967       KG776476
38164498        ASTIR.968       KG776477
38164499        ASTIR.969       KG776478
38164500        ASTIR.970       KG776479
38164501        ASTIR.971       KG776480
38164502        ASTIR.972       KG776481
38164503        ASTIR.973       KG776482
38164504        ASTIR.974       KG776483
38164505        ASTIR.975       KG776484
38164506        ASTIR.976       KG776485
38164507        ASTIR.977       KG776486
38164508        ASTIR.978       KG776487
38164509        ASTIR.979       KG776488
38164510        ASTIR.980       KG776489
38164511        ASTIR.981       KG776490
38164512        ASTIR.982       KG776491
38164513        ASTIR.983       KG776492
38164514        ASTIR.984       KG776493
38164515        ASTIR.985       KG776494
38164516        ASTIR.986       KG776495
38164517        ASTIR.987       KG776496
38164518        ASTIR.988       KG776497
38164519        ASTIR.989       KG776498
38164520        ASTIR.990       KG776499
38164521        ASTIR.991       KG776500
38164522        ASTIR.992       KG776501
38164523        ASTIR.993       KG776502
38164524        ASTIR.994       KG776503
38164525        ASTIR.995       KG776504
38164526        ASTIR.996       KG776505
38164527        ASTIR.997       KG776506
38164528        ASTIR.998       KG776507
38164529        ASTIR.999       KG776508
38164530        ASTIR.1000      KG776509
38164531        ASTIR.1001      KG776510
38164532        ASTIR.1002      KG776511
38164533        ASTIR.1003      KG776512
38164534        ASTIR.1004      KG776513
38164535        ASTIR.1005      KG776514
38164536        ASTIR.1006      KG776515
38164537        ASTIR.1007      KG776516
38164538        ASTIR.1008      KG776517
38164539        ASTIR.1009      KG776518
38164540        ASTIR.1010      KG776519
38164541        ASTIR.1011      KG776520
38164542        ASTIR.1012      KG776521
38164543        ASTIR.1013      KG776522
38164544        ASTIR.1014      KG776523
38164545        ASTIR.1015      KG776524
38164546        ASTIR.1016      KG776525
38164547        ASTIR.1017      KG776526
38164548        ASTIR.1018      KG776527
38164549        ASTIR.1019      KG776528
38164550        ASTIR.1020      KG776529
38164551        ASTIR.1021      KG776530
38164552        ASTIR.1022      KG776531
38164553        ASTIR.1023      KG776532
38164554        ASTIR.1024      KG776533
38164555        ASTIR.1025      KG776534
38164556        ASTIR.1026      KG776535
38164557        ASTIR.1027      KG776536
38164558        ASTIR.1028      KG776537
38164559        ASTIR.1029      KG776538
38164560        ASTIR.1030      KG776539
38164561        ASTIR.1031      KG776540
38164562        ASTIR.1032      KG776541
38164563        ASTIR.1033      KG776542
38164564        ASTIR.1034      KG776543
38164565        ASTIR.1035      KG776544
38164566        ASTIR.1036      KG776545
38164567        ASTIR.1037      KG776546
38164568        ASTIR.1038      KG776547
38164569        ASTIR.1039      KG776548
38164570        ASTIR.1040      KG776549
38164571        ASTIR.1041      KG776550
38164572        ASTIR.1042      KG776551
38164573        ASTIR.1043      KG776552
38164574        ASTIR.1044      KG776553
38164575        ASTIR.1045      KG776554
38164576        ASTIR.1046      KG776555
38164577        ASTIR.1047      KG776556
38164578        ASTIR.1048      KG776557
38164579        ASTIR.1049      KG776558
38164580        ASTIR.1050      KG776559
38164581        ASTIR.1051      KG776560
38164582        ASTIR.1052      KG776561
38164583        ASTIR.1053      KG776562
38164584        ASTIR.1054      KG776563
38164585        ASTIR.1055      KG776564
38164586        ASTIR.1056      KG776565
38164587        ASTIR.1057      KG776566
38164588        ASTIR.1058      KG776567
38164589        ASTIR.1059      KG776568
38164590        ASTIR.1060      KG776569
38164591        ASTIR.1061      KG776570
38164592        ASTIR.1062      KG776571
38164593        ASTIR.1063      KG776572
38164594        ASTIR.1064      KG776573
38164595        ASTIR.1065      KG776574
38164596        ASTIR.1066      KG776575
38164597        ASTIR.1067      KG776576
38164598        ASTIR.1068      KG776577
38164599        ASTIR.1069      KG776578
38164600        ASTIR.1070      KG776579
38164601        ASTIR.1071      KG776580
38164602        ASTIR.1072      KG776581
38164603        ASTIR.1073      KG776582
38164604        ASTIR.1074      KG776583
38164605        ASTIR.1075      KG776584
38164606        ASTIR.1076      KG776585
38164607        ASTIR.1077      KG776586
38164608        ASTIR.1078      KG776587
38164609        ASTIR.1079      KG776588
38164610        ASTIR.1080      KG776589
38164611        ASTIR.1081      KG776590
38164612        ASTIR.1082      KG776591
38164613        ASTIR.1083      KG776592
38164614        ASTIR.1084      KG776593
38164615        ASTIR.1085      KG776594
38164616        ASTIR.1086      KG776595
38164617        ASTIR.1087      KG776596
38164618        ASTIR.1088      KG776597
38164619        ASTIR.1089      KG776598
38164620        ASTIR.1090      KG776599
38164621        ASTIR.1091      KG776600
38164622        ASTIR.1092      KG776601
38164623        ASTIR.1093      KG776602
38164624        ASTIR.1094      KG776603
38164625        ASTIR.1095      KG776604
38164626        ASTIR.1096      KG776605
38164627        ASTIR.1097      KG776606
38164628        ASTIR.1098      KG776607
38164629        ASTIR.1099      KG776608
38164630        ASTIR.1100      KG776609
38164631        ASTIR.1101      KG776610
38164632        ASTIR.1102      KG776611
38164633        ASTIR.1103      KG776612
38164634        ASTIR.1104      KG776613
38164635        ASTIR.1105      KG776614
38164636        ASTIR.1106      KG776615
38164637        ASTIR.1107      KG776616
38164638        ASTIR.1108      KG776617
38164639        ASTIR.1109      KG776618
38164640        ASTIR.1110      KG776619
38164641        ASTIR.1111      KG776620
38164642        ASTIR.1112      KG776621
38164643        ASTIR.1113      KG776622
38164644        ASTIR.1114      KG776623
38164645        ASTIR.1115      KG776624
38164646        ASTIR.1116      KG776625
38164647        ASTIR.1117      KG776626
38164648        ASTIR.1118      KG776627
38164649        ASTIR.1119      KG776628
38164650        ASTIR.1120      KG776629
38164651        ASTIR.1121      KG776630
38164652        ASTIR.1122      KG776631
38164653        ASTIR.1123      KG776632
38164654        ASTIR.1124      KG776633
38164655        ASTIR.1125      KG776634
38164656        ASTIR.1126      KG776635
38164657        ASTIR.1127      KG776636
38164658        ASTIR.1128      KG776637
38164659        ASTIR.1129      KG776638
38164660        ASTIR.1130      KG776639
38164661        ASTIR.1131      KG776640
38164662        ASTIR.1132      KG776641
38164663        ASTIR.1133      KG776642
38164664        ASTIR.1134      KG776643
38164665        ASTIR.1135      KG776644
38164666        ASTIR.1136      KG776645
38164667        ASTIR.1137      KG776646
38164668        ASTIR.1138      KG776647
38164669        ASTIR.1139      KG776648
38164670        ASTIR.1140      KG776649
38164671        ASTIR.1141      KG776650
38164672        ASTIR.1142      KG776651
38164673        ASTIR.1143      KG776652
38164674        ASTIR.1144      KG776653
38164675        ASTIR.1145      KG776654
38164676        ASTIR.1146      KG776655
38164677        ASTIR.1147      KG776656
38164678        ASTIR.1148      KG776657
38164679        ASTIR.1149      KG776658
38164680        ASTIR.1150      KG776659
38164681        ASTIR.1151      KG776660
38164682        ASTIR.1152      KG776661
38164683        ASTIR.1153      KG776662
38164684        ASTIR.1154      KG776663
38164685        ASTIR.1155      KG776664
38164686        ASTIR.1156      KG776665
38164687        ASTIR.1157      KG776666
38164688        ASTIR.1158      KG776667
38164689        ASTIR.1159      KG776668
38164690        ASTIR.1160      KG776669
38164691        ASTIR.1161      KG776670
38164692        ASTIR.1162      KG776671
38164693        ASTIR.1163      KG776672
38164694        ASTIR.1164      KG776673
38164695        ASTIR.1165      KG776674
38164696        ASTIR.1166      KG776675
38164697        ASTIR.1167      KG776676
38164698        ASTIR.1168      KG776677
38164699        ASTIR.1169      KG776678
38164700        ASTIR.1170      KG776679
38164701        ASTIR.1171      KG776680
38164702        ASTIR.1172      KG776681
38164703        ASTIR.1173      KG776682
38164704        ASTIR.1174      KG776683
38164705        ASTIR.1175      KG776684
38164706        ASTIR.1176      KG776685
38164707        ASTIR.1177      KG776686
38164708        ASTIR.1178      KG776687
38164709        ASTIR.1179      KG776688
38164710        ASTIR.1180      KG776689
38164711        ASTIR.1181      KG776690
38164712        ASTIR.1182      KG776691
38164713        ASTIR.1183      KG776692
38164714        ASTIR.1184      KG776693
38164715        ASTIR.1185      KG776694
38164716        ASTIR.1186      KG776695
38164717        ASTIR.1187      KG776696
38164718        ASTIR.1188      KG776697
38164719        ASTIR.1189      KG776698
38164720        ASTIR.1190      KG776699
38164721        ASTIR.1191      KG776700
38164722        ASTIR.1192      KG776701
38164723        ASTIR.1193      KG776702
38164724        ASTIR.1194      KG776703
38164725        ASTIR.1195      KG776704
38164726        ASTIR.1196      KG776705
38164727        ASTIR.1197      KG776706
38164728        ASTIR.1198      KG776707
38164729        ASTIR.1199      KG776708
38164730        ASTIR.1200      KG776709
38164731        ASTIR.1201      KG776710
38164732        ASTIR.1202      KG776711
38164733        ASTIR.1203      KG776712
38164734        ASTIR.1204      KG776713
38164735        ASTIR.1205      KG776714
38164736        ASTIR.1206      KG776715
38164737        ASTIR.1207      KG776716
38164738        ASTIR.1208      KG776717
38164739        ASTIR.1209      KG776718
38164740        ASTIR.1210      KG776719
38164741        ASTIR.1211      KG776720
38164742        ASTIR.1212      KG776721
38164743        ASTIR.1213      KG776722
38164744        ASTIR.1214      KG776723
38164745        ASTIR.1215      KG776724
38164746        ASTIR.1216      KG776725
38164747        ASTIR.1217      KG776726
38164748        ASTIR.1218      KG776727
38164749        ASTIR.1219      KG776728
38164750        ASTIR.1220      KG776729
38164751        ASTIR.1221      KG776730
38164752        ASTIR.1222      KG776731
38164753        ASTIR.1223      KG776732
38164754        ASTIR.1224      KG776733
38164755        ASTIR.1225      KG776734
38164756        ASTIR.1226      KG776735
38164757        ASTIR.1227      KG776736
38164758        ASTIR.1228      KG776737
38164759        ASTIR.1229      KG776738
38164760        ASTIR.1230      KG776739
38164761        ASTIR.1231      KG776740
38164762        ASTIR.1232      KG776741
38164763        ASTIR.1233      KG776742
38164764        ASTIR.1234      KG776743
38164765        ASTIR.1235      KG776744
38164766        ASTIR.1236      KG776745
38164767        ASTIR.1237      KG776746
38164768        ASTIR.1238      KG776747
38164769        ASTIR.1239      KG776748
38164770        ASTIR.1240      KG776749
38164771        ASTIR.1241      KG776750
38164772        ASTIR.1242      KG776751
38164773        ASTIR.1243      KG776752
38164774        ASTIR.1244      KG776753
38164775        ASTIR.1245      KG776754
38164776        ASTIR.1246      KG776755
38164777        ASTIR.1247      KG776756
38164778        ASTIR.1248      KG776757
38164779        ASTIR.1249      KG776758
38164780        ASTIR.1250      KG776759
38164781        ASTIR.1251      KG776760
38164782        ASTIR.1252      KG776761
38164783        ASTIR.1253      KG776762
38164784        ASTIR.1254      KG776763
38164785        ASTIR.1255      KG776764
38164786        ASTIR.1256      KG776765
38164787        ASTIR.1257      KG776766
38164788        ASTIR.1258      KG776767
38164789        ASTIR.1259      KG776768
38164790        ASTIR.1260      KG776769
38164791        ASTIR.1261      KG776770
38164792        ASTIR.1262      KG776771
38164793        ASTIR.1263      KG776772
38164794        ASTIR.1264      KG776773
38164795        ASTIR.1265      KG776774
38164796        ASTIR.1266      KG776775
38164797        ASTIR.1267      KG776776
38164798        ASTIR.1268      KG776777
38164799        ASTIR.1269      KG776778
38164800        ASTIR.1270      KG776779
38164801        ASTIR.1271      KG776780
38164802        ASTIR.1272      KG776781
38164803        ASTIR.1273      KG776782
38164804        ASTIR.1274      KG776783
38164805        ASTIR.1275      KG776784
38164806        ASTIR.1276      KG776785
38164807        ASTIR.1277      KG776786
38164808        ASTIR.1278      KG776787
38164809        ASTIR.1279      KG776788
38164810        ASTIR.1280      KG776789
38164811        ASTIR.1281      KG776790
38164812        ASTIR.1282      KG776791
38164813        ASTIR.1283      KG776792
38164814        ASTIR.1284      KG776793
38164815        ASTIR.1285      KG776794
38164816        ASTIR.1286      KG776795
38164817        ASTIR.1287      KG776796
38164818        ASTIR.1288      KG776797
38164819        ASTIR.1289      KG776798
38164820        ASTIR.1290      KG776799
38164821        ASTIR.1291      KG776800
38164822        ASTIR.1292      KG776801
38164823        ASTIR.1293      KG776802
38164824        ASTIR.1294      KG776803
38164825        ASTIR.1295      KG776804
38164826        ASTIR.1296      KG776805
38164827        ASTIR.1297      KG776806
38164828        ASTIR.1298      KG776807
38164829        ASTIR.1299      KG776808
38164830        ASTIR.1300      KG776809
38164831        ASTIR.1301      KG776810
38164832        ASTIR.1302      KG776811
38164833        ASTIR.1303      KG776812
38164834        ASTIR.1304      KG776813
38164835        ASTIR.1305      KG776814
38164836        ASTIR.1306      KG776815
38164837        ASTIR.1307      KG776816
38164838        ASTIR.1308      KG776817
38164839        ASTIR.1309      KG776818
38164840        ASTIR.1310      KG776819
38164841        ASTIR.1311      KG776820
38164842        ASTIR.1312      KG776821
38164843        ASTIR.1313      KG776822
38164844        ASTIR.1314      KG776823
38164845        ASTIR.1315      KG776824
38164846        ASTIR.1316      KG776825
38164847        ASTIR.1317      KG776826
38164848        ASTIR.1318      KG776827
38164849        ASTIR.1319      KG776828
38164850        ASTIR.1320      KG776829
38164851        ASTIR.1321      KG776830
38164852        ASTIR.1322      KG776831
38164853        ASTIR.1323      KG776832
38164854        ASTIR.1324      KG776833
38164855        ASTIR.1325      KG776834
38164856        ASTIR.1326      KG776835
38164857        ASTIR.1327      KG776836
38164858        ASTIR.1328      KG776837
38164859        ASTIR.1329      KG776838
38164860        ASTIR.1330      KG776839
38164861        ASTIR.1331      KG776840
38164862        ASTIR.1332      KG776841
38164863        ASTIR.1333      KG776842
38164864        ASTIR.1334      KG776843
38164865        ASTIR.1335      KG776844
38164866        ASTIR.1336      KG776845
38164867        ASTIR.1337      KG776846
38164868        ASTIR.1338      KG776847
38164869        ASTIR.1339      KG776848
38164870        ASTIR.1340      KG776849
38164871        ASTIR.1341      KG776850
38164872        ASTIR.1342      KG776851
38164873        ASTIR.1343      KG776852
38164874        ASTIR.1344      KG776853
38164875        ASTIR.1345      KG776854
38164876        ASTIR.1346      KG776855
38164877        ASTIR.1347      KG776856
38164878        ASTIR.1348      KG776857
38164879        ASTIR.1349      KG776858
38164880        ASTIR.1350      KG776859
38164881        ASTIR.1351      KG776860
38164882        ASTIR.1352      KG776861
38164883        ASTIR.1353      KG776862
38164884        ASTIR.1354      KG776863
38164885        ASTIR.1355      KG776864
38164886        ASTIR.1356      KG776865
38164887        ASTIR.1357      KG776866
38164888        ASTIR.1358      KG776867
38164889        ASTIR.1359      KG776868
38164890        ASTIR.1360      KG776869
38164891        ASTIR.1361      KG776870
38164892        ASTIR.1362      KG776871
38164893        ASTIR.1363      KG776872
38164894        ASTIR.1364      KG776873
38164895        ASTIR.1365      KG776874
38164896        ASTIR.1366      KG776875
38164897        ASTIR.1367      KG776876
38164898        ASTIR.1368      KG776877
38164899        ASTIR.1369      KG776878
38164900        ASTIR.1370      KG776879
38164901        ASTIR.1371      KG776880
38164902        ASTIR.1372      KG776881
38164903        ASTIR.1373      KG776882
38164904        ASTIR.1374      KG776883
38164905        ASTIR.1375      KG776884
38164906        ASTIR.1376      KG776885
38164907        ASTIR.1377      KG776886
38164908        ASTIR.1378      KG776887
38164909        ASTIR.1379      KG776888
38164910        ASTIR.1380      KG776889
38164911        ASTIR.1381      KG776890
38164912        ASTIR.1382      KG776891
38164913        ASTIR.1383      KG776892
38164914        ASTIR.1384      KG776893
38164915        ASTIR.1385      KG776894
38164916        ASTIR.1386      KG776895
38164917        ASTIR.1387      KG776896
38164918        ASTIR.1388      KG776897
38164919        ASTIR.1389      KG776898
38164920        ASTIR.1390      KG776899
38164921        ASTIR.1391      KG776900
38164922        ASTIR.1392      KG776901
38164923        ASTIR.1393      KG776902
38164924        ASTIR.1394      KG776903
38164925        ASTIR.1395      KG776904
38164926        ASTIR.1396      KG776905
38164927        ASTIR.1397      KG776906
38164928        ASTIR.1398      KG776907
38164929        ASTIR.1399      KG776908
38164930        ASTIR.1400      KG776909
38164931        ASTIR.1401      KG776910
38164932        ASTIR.1402      KG776911
38164933        ASTIR.1403      KG776912
38164934        ASTIR.1404      KG776913
38164935        ASTIR.1405      KG776914
38164936        ASTIR.1406      KG776915
38164937        ASTIR.1407      KG776916
38164938        ASTIR.1408      KG776917
38164939        ASTIR.1409      KG776918
38164940        ASTIR.1410      KG776919
38164941        ASTIR.1411      KG776920
38164942        ASTIR.1412      KG776921
38164943        ASTIR.1413      KG776922
38164944        ASTIR.1414      KG776923
38164945        ASTIR.1415      KG776924
38164946        ASTIR.1416      KG776925
38164947        ASTIR.1417      KG776926
38164948        ASTIR.1418      KG776927
38164949        ASTIR.1419      KG776928
38164950        ASTIR.1420      KG776929
38164951        ASTIR.1421      KG776930
38164952        ASTIR.1422      KG776931
38164953        ASTIR.1423      KG776932
38164954        ASTIR.1424      KG776933
38164955        ASTIR.1425      KG776934
38164956        ASTIR.1426      KG776935
38164957        ASTIR.1427      KG776936
38164958        ASTIR.1428      KG776937
38164959        ASTIR.1429      KG776938
38164960        ASTIR.1430      KG776939
38164961        ASTIR.1431      KG776940
38164962        ASTIR.1432      KG776941
38164963        ASTIR.1433      KG776942
38164964        ASTIR.1434      KG776943
38164965        ASTIR.1435      KG776944
38164966        ASTIR.1436      KG776945
38164967        ASTIR.1437      KG776946
38164968        ASTIR.1438      KG776947
38164969        ASTIR.1439      KG776948
38164970        ASTIR.1440      KG776949
38164971        ASTIR.1441      KG776950
38164972        ASTIR.1442      KG776951
38164973        ASTIR.1443      KG776952
38164974        ASTIR.1444      KG776953
38164975        ASTIR.1445      KG776954
38164976        ASTIR.1446      KG776955
38164977        ASTIR.1447      KG776956
38164978        ASTIR.1448      KG776957
38164979        ASTIR.1449      KG776958
38164980        ASTIR.1450      KG776959
38164981        ASTIR.1451      KG776960
38164982        ASTIR.1452      KG776961
38164983        ASTIR.1453      KG776962
38164984        ASTIR.1454      KG776963
38164985        ASTIR.1455      KG776964
38164986        ASTIR.1456      KG776965
38164987        ASTIR.1457      KG776966
38164988        ASTIR.1458      KG776967
38164989        ASTIR.1459      KG776968
38164990        ASTIR.1460      KG776969
38164991        ASTIR.1461      KG776970
38164992        ASTIR.1462      KG776971
38164993        ASTIR.1463      KG776972
38164994        ASTIR.1464      KG776973
38164995        ASTIR.1465      KG776974
38164996        ASTIR.1466      KG776975
38164997        ASTIR.1467      KG776976
38164998        ASTIR.1468      KG776977
38164999        ASTIR.1469      KG776978
38165000        ASTIR.1470      KG776979
38165001        ASTIR.1471      KG776980
38165002        ASTIR.1472      KG776981
38165003        ASTIR.1473      KG776982
38165004        ASTIR.1474      KG776983
38165005        ASTIR.1475      KG776984
38165006        ASTIR.1476      KG776985
38165007        ASTIR.1477      KG776986
38165008        ASTIR.1478      KG776987
38165009        ASTIR.1479      KG776988
38165010        ASTIR.1480      KG776989
38165011        ASTIR.1481      KG776990
38165012        ASTIR.1482      KG776991
38165013        ASTIR.1483      KG776992
38165014        ASTIR.1484      KG776993
38165015        ASTIR.1485      KG776994
38165016        ASTIR.1486      KG776995
38165017        ASTIR.1487      KG776996
38165018        ASTIR.1488      KG776997
38165019        ASTIR.1489      KG776998
38165020        ASTIR.1490      KG776999
38165021        ASTIR.1491      KG777000
38165022        ASTIR.1492      KG777001
38165023        ASTIR.1493      KG777002
38165024        ASTIR.1494      KG777003
38165025        ASTIR.1495      KG777004
38165026        ASTIR.1496      KG777005
38165027        ASTIR.1497      KG777006
38165028        ASTIR.1498      KG777007
38165029        ASTIR.1499      KG777008
38165030        ASTIR.1500      KG777009
38165031        ASTIR.1501      KG777010
38165032        ASTIR.1502      KG777011
38165033        ASTIR.1503      KG777012
38165034        ASTIR.1504      KG777013
38165035        ASTIR.1505      KG777014
38165036        ASTIR.1506      KG777015
38165037        ASTIR.1507      KG777016
38165038        ASTIR.1508      KG777017
38165039        ASTIR.1509      KG777018
38165040        ASTIR.1510      KG777019
38165041        ASTIR.1511      KG777020
38165042        ASTIR.1512      KG777021
38165043        ASTIR.1513      KG777022
38165044        ASTIR.1514      KG777023
38165045        ASTIR.1515      KG777024
38165046        ASTIR.1516      KG777025
38165047        ASTIR.1517      KG777026
38165048        ASTIR.1518      KG777027
38165049        ASTIR.1519      KG777028
38165050        ASTIR.1520      KG777029
38165051        ASTIR.1521      KG777030
38165052        ASTIR.1522      KG777031
38165053        ASTIR.1523      KG777032
38165054        ASTIR.1524      KG777033
38165055        ASTIR.1525      KG777034
38165056        ASTIR.1526      KG777035
38165057        ASTIR.1527      KG777036
38165058        ASTIR.1528      KG777037
38165059        ASTIR.1529      KG777038
38165060        ASTIR.1530      KG777039
38165061        ASTIR.1531      KG777040
38165062        ASTIR.1532      KG777041
38165063        ASTIR.1533      KG777042
38165064        ASTIR.1534      KG777043
38165065        ASTIR.1535      KG777044
38165066        ASTIR.1536      KG777045
38165067        ASTIR.1537      KG777046
38165068        ASTIR.1538      KG777047
38165069        ASTIR.1539      KG777048
38165070        ASTIR.1540      KG777049
38165071        ASTIR.1541      KG777050
38165072        ASTIR.1542      KG777051
38165073        ASTIR.1543      KG777052
38165074        ASTIR.1544      KG777053
38165075        ASTIR.1545      KG777054
38165076        ASTIR.1546      KG777055
38165077        ASTIR.1547      KG777056
38165078        ASTIR.1548      KG777057
38165079        ASTIR.1549      KG777058
38165080        ASTIR.1550      KG777059
38165081        ASTIR.1551      KG777060
38165082        ASTIR.1552      KG777061
38165083        ASTIR.1553      KG777062
38165084        ASTIR.1554      KG777063
38165085        ASTIR.1555      KG777064
38165086        ASTIR.1556      KG777065
38165087        ASTIR.1557      KG777066
38165088        ASTIR.1558      KG777067
38165089        ASTIR.1559      KG777068
38165090        ASTIR.1560      KG777069
38165091        ASTIR.1561      KG777070
38165092        ASTIR.1562      KG777071
38165093        ASTIR.1563      KG777072
38165094        ASTIR.1564      KG777073
38165095        ASTIR.1565      KG777074
38165096        ASTIR.1566      KG777075
38165097        ASTIR.1567      KG777076
38165098        ASTIR.1568      KG777077
38165099        ASTIR.1569      KG777078
38165100        ASTIR.1570      KG777079
38165101        ASTIR.1571      KG777080
38165102        ASTIR.1572      KG777081
38165103        ASTIR.1573      KG777082
38165104        ASTIR.1574      KG777083
38165105        ASTIR.1575      KG777084
38165106        ASTIR.1576      KG777085
38165107        ASTIR.1577      KG777086
38165108        ASTIR.1578      KG777087
38165109        ASTIR.1579      KG777088
38165110        ASTIR.1580      KG777089
38165111        ASTIR.1581      KG777090
38165112        ASTIR.1582      KG777091
38165113        ASTIR.1583      KG777092
38165114        ASTIR.1584      KG777093
38165115        ASTIR.1585      KG777094
38165116        ASTIR.1586      KG777095
38165117        ASTIR.1587      KG777096
38165118        ASTIR.1588      KG777097
38165119        ASTIR.1589      KG777098
38165120        ASTIR.1590      KG777099
38165121        ASTIR.1591      KG777100
38165122        ASTIR.1592      KG777101
38165123        ASTIR.1593      KG777102
38165124        ASTIR.1594      KG777103
38165125        ASTIR.1595      KG777104
38165126        ASTIR.1596      KG777105
38165127        ASTIR.1597      KG777106
38165128        ASTIR.1598      KG777107
38165129        ASTIR.1599      KG777108
38165130        ASTIR.1600      KG777109
38165131        ASTIR.1601      KG777110
38165132        ASTIR.1602      KG777111
38165133        ASTIR.1603      KG777112
38165134        ASTIR.1604      KG777113
38165135        ASTIR.1605      KG777114
38165136        ASTIR.1606      KG777115
38165137        ASTIR.1607      KG777116
38165138        ASTIR.1608      KG777117
38165139        ASTIR.1609      KG777118
38165140        ASTIR.1610      KG777119
38165141        ASTIR.1611      KG777120
38165142        ASTIR.1612      KG777121
38165143        ASTIR.1613      KG777122
38165144        ASTIR.1614      KG777123
38165145        ASTIR.1615      KG777124
38165146        ASTIR.1616      KG777125
38165147        ASTIR.1617      KG777126
38165148        ASTIR.1618      KG777127
38165149        ASTIR.1619      KG777128
38165150        ASTIR.1620      KG777129
38165151        ASTIR.1621      KG777130
38165152        ASTIR.1622      KG777131
38165153        ASTIR.1623      KG777132
38165154        ASTIR.1624      KG777133
38165155        ASTIR.1625      KG777134
38165156        ASTIR.1626      KG777135
38165157        ASTIR.1627      KG777136
38165158        ASTIR.1628      KG777137
38165159        ASTIR.1629      KG777138
38165160        ASTIR.1630      KG777139
38165161        ASTIR.1631      KG777140
38165162        ASTIR.1632      KG777141
38165163        ASTIR.1633      KG777142
38165164        ASTIR.1634      KG777143
38165165        ASTIR.1635      KG777144
38165166        ASTIR.1636      KG777145
38165167        ASTIR.1637      KG777146
38165168        ASTIR.1638      KG777147
38165169        ASTIR.1639      KG777148
38165170        ASTIR.1640      KG777149
38165171        ASTIR.1641      KG777150
38165172        ASTIR.1642      KG777151
38165173        ASTIR.1643      KG777152
38165174        ASTIR.1644      KG777153
38165175        ASTIR.1645      KG777154
38165176        ASTIR.1646      KG777155
38165177        ASTIR.1647      KG777156
38165178        ASTIR.1648      KG777157
38165179        ASTIR.1649      KG777158
38165180        ASTIR.1650      KG777159
38165181        ASTIR.1651      KG777160
38165182        ASTIR.1652      KG777161
38165183        ASTIR.1653      KG777162
38165184        ASTIR.1654      KG777163
38165185        ASTIR.1655      KG777164
38165186        ASTIR.1656      KG777165
38165187        ASTIR.1657      KG777166
38165188        ASTIR.1658      KG777167
38165189        ASTIR.1659      KG777168
38165190        ASTIR.1660      KG777169
38165191        ASTIR.1661      KG777170
38165192        ASTIR.1662      KG777171
38165193        ASTIR.1663      KG777172
38165194        ASTIR.1664      KG777173
38165195        ASTIR.1665      KG777174
38165196        ASTIR.1666      KG777175
38165197        ASTIR.1667      KG777176
38165198        ASTIR.1668      KG777177
38165199        ASTIR.1669      KG777178
38165200        ASTIR.1670      KG777179
38165201        ASTIR.1671      KG777180
38165202        ASTIR.1672      KG777181
38165203        ASTIR.1673      KG777182
38165204        ASTIR.1674      KG777183
38165205        ASTIR.1675      KG777184
38165206        ASTIR.1676      KG777185
38165207        ASTIR.1677      KG777186
38165208        ASTIR.1678      KG777187
38165209        ASTIR.1679      KG777188
38165210        ASTIR.1680      KG777189
38165211        ASTIR.1681      KG777190
38165212        ASTIR.1682      KG777191
38165213        ASTIR.1683      KG777192
38165214        ASTIR.1684      KG777193
38165215        ASTIR.1685      KG777194
38165216        ASTIR.1686      KG777195
38165217        ASTIR.1687      KG777196
38165218        ASTIR.1688      KG777197
38165219        ASTIR.1689      KG777198
38165220        ASTIR.1690      KG777199
38165221        ASTIR.1691      KG777200
38165222        ASTIR.1692      KG777201
38165223        ASTIR.1693      KG777202
38165224        ASTIR.1694      KG777203
38165225        ASTIR.1695      KG777204
38165226        ASTIR.1696      KG777205
38165227        ASTIR.1697      KG777206
38165228        ASTIR.1698      KG777207
38165229        ASTIR.1699      KG777208
38165230        ASTIR.1700      KG777209
38165231        ASTIR.1701      KG777210
38165232        ASTIR.1702      KG777211
38165233        ASTIR.1703      KG777212
38165234        ASTIR.1704      KG777213
38165235        ASTIR.1705      KG777214
38165236        ASTIR.1706      KG777215
38165237        ASTIR.1707      KG777216
38165238        ASTIR.1708      KG777217
38165239        ASTIR.1709      KG777218
38165240        ASTIR.1710      KG777219
38165241        ASTIR.1711      KG777220
38165242        ASTIR.1712      KG777221
38165243        ASTIR.1713      KG777222
38165244        ASTIR.1714      KG777223
38165245        ASTIR.1715      KG777224
38165246        ASTIR.1716      KG777225
38165247        ASTIR.1717      KG777226
38165248        ASTIR.1718      KG777227
38165249        ASTIR.1719      KG777228
38165250        ASTIR.1720      KG777229
38165251        ASTIR.1721      KG777230
38165252        ASTIR.1722      KG777231
38165253        ASTIR.1723      KG777232
38165254        ASTIR.1724      KG777233
38165255        ASTIR.1725      KG777234
38165256        ASTIR.1726      KG777235
38165257        ASTIR.1727      KG777236
38165258        ASTIR.1728      KG777237
38165259        ASTIR.1729      KG777238
38165260        ASTIR.1730      KG777239
38165261        ASTIR.1731      KG777240
38165262        ASTIR.1732      KG777241
38165263        ASTIR.1733      KG777242
38165264        ASTIR.1734      KG777243
38165265        ASTIR.1735      KG777244
38165266        ASTIR.1736      KG777245
38165267        ASTIR.1737      KG777246
38165268        ASTIR.1738      KG777247
38165269        ASTIR.1739      KG777248
38165270        ASTIR.1740      KG777249
38165271        ASTIR.1741      KG777250
38165272        ASTIR.1742      KG777251
38165273        ASTIR.1743      KG777252
38165274        ASTIR.1744      KG777253
38165275        ASTIR.1745      KG777254
38165276        ASTIR.1746      KG777255
38165277        ASTIR.1747      KG777256
38165278        ASTIR.1748      KG777257
38165279        ASTIR.1749      KG777258
38165280        ASTIR.1750      KG777259
38165281        ASTIR.1751      KG777260
38165282        ASTIR.1752      KG777261
38165283        ASTIR.1753      KG777262
38165284        ASTIR.1754      KG777263
38165285        ASTIR.1755      KG777264
38165286        ASTIR.1756      KG777265
38165287        ASTIR.1757      KG777266
38165288        ASTIR.1758      KG777267
38165289        ASTIR.1759      KG777268
38165290        ASTIR.1760      KG777269
38165291        ASTIR.1761      KG777270
38165292        ASTIR.1762      KG777271
38165293        ASTIR.1763      KG777272
38165294        ASTIR.1764      KG777273
38165295        ASTIR.1765      KG777274
38165296        ASTIR.1766      KG777275
38165297        ASTIR.1767      KG777276
38165298        ASTIR.1768      KG777277
38165299        ASTIR.1769      KG777278
38165300        ASTIR.1770      KG777279
38165301        ASTIR.1771      KG777280
38165302        ASTIR.1772      KG777281
38165303        ASTIR.1773      KG777282
38165304        ASTIR.1774      KG777283
38165305        ASTIR.1775      KG777284
38165306        ASTIR.1776      KG777285
38165307        ASTIR.1777      KG777286
38165308        ASTIR.1778      KG777287
38165309        ASTIR.1779      KG777288
38165310        ASTIR.1780      KG777289
38165311        ASTIR.1781      KG777290
38165312        ASTIR.1782      KG777291
38165313        ASTIR.1783      KG777292
38165314        ASTIR.1784      KG777293
38165315        ASTIR.1785      KG777294
38165316        ASTIR.1786      KG777295
38165317        ASTIR.1787      KG777296
38165318        ASTIR.1788      KG777297
38165319        ASTIR.1789      KG777298
38165320        ASTIR.1790      KG777299
38165321        ASTIR.1791      KG777300
38165322        ASTIR.1792      KG777301
38165323        ASTIR.1793      KG777302
38165324        ASTIR.1794      KG777303
38165325        ASTIR.1795      KG777304
38165326        ASTIR.1796      KG777305
38165327        ASTIR.1797      KG777306
38165328        ASTIR.1798      KG777307
38165329        ASTIR.1799      KG777308
38165330        ASTIR.1800      KG777309
38165331        ASTIR.1801      KG777310
38165332        ASTIR.1802      KG777311
38165333        ASTIR.1803      KG777312
38165334        ASTIR.1804      KG777313
38165335        ASTIR.1805      KG777314
38165336        ASTIR.1806      KG777315
38165337        ASTIR.1807      KG777316
38165338        ASTIR.1808      KG777317
38165339        ASTIR.1809      KG777318
38165340        ASTIR.1810      KG777319
38165341        ASTIR.1811      KG777320
38165342        ASTIR.1812      KG777321
38165343        ASTIR.1813      KG777322
38165344        ASTIR.1814      KG777323
38165345        ASTIR.1815      KG777324
38165346        ASTIR.1816      KG777325
38165347        ASTIR.1817      KG777326
38165348        ASTIR.1818      KG777327
38165349        ASTIR.1819      KG777328
38165350        ASTIR.1820      KG777329
38165351        ASTIR.1821      KG777330
38165352        ASTIR.1822      KG777331
38165353        ASTIR.1823      KG777332
38165354        ASTIR.1824      KG777333
38165355        ASTIR.1825      KG777334
38165356        ASTIR.1826      KG777335
38165357        ASTIR.1827      KG777336
38165358        ASTIR.1828      KG777337
38165359        ASTIR.1829      KG777338
38165360        ASTIR.1830      KG777339
38165361        ASTIR.1831      KG777340
38165362        ASTIR.1832      KG777341
38165363        ASTIR.1833      KG777342
38165364        ASTIR.1834      KG777343
38165365        ASTIR.1835      KG777344
38165366        ASTIR.1836      KG777345
38165367        ASTIR.1837      KG777346
38165368        ASTIR.1838      KG777347
38165369        ASTIR.1839      KG777348
38165370        ASTIR.1840      KG777349
38165371        ASTIR.1841      KG777350
38165372        ASTIR.1842      KG777351
38165373        ASTIR.1843      KG777352
38165374        ASTIR.1844      KG777353
38165375        ASTIR.1845      KG777354
38165376        ASTIR.1846      KG777355
38165377        ASTIR.1847      KG777356
38165378        ASTIR.1848      KG777357
38165379        ASTIR.1849      KG777358
38165380        ASTIR.1850      KG777359
38165381        ASTIR.1851      KG777360
38165382        ASTIR.1852      KG777361
38165383        ASTIR.1853      KG777362
38165384        ASTIR.1854      KG777363
38165385        ASTIR.1855      KG777364
38165386        ASTIR.1856      KG777365
38165387        ASTIR.1857      KG777366
38165388        ASTIR.1858      KG777367
38165389        ASTIR.1859      KG777368
38165390        ASTIR.1860      KG777369
38165391        ASTIR.1861      KG777370
38165392        ASTIR.1862      KG777371
38165393        ASTIR.1863      KG777372
38165394        ASTIR.1864      KG777373
38165395        ASTIR.1865      KG777374
38165396        ASTIR.1866      KG777375
38165397        ASTIR.1867      KG777376
38165398        ASTIR.1868      KG777377
38165399        ASTIR.1869      KG777378
38165400        ASTIR.1870      KG777379
38165401        ASTIR.1871      KG777380
38165402        ASTIR.1872      KG777381
38165403        ASTIR.1873      KG777382
38165404        ASTIR.1874      KG777383
38165405        ASTIR.1875      KG777384
38165406        ASTIR.1876      KG777385
38165407        ASTIR.1877      KG777386
38165408        ASTIR.1878      KG777387
38165409        ASTIR.1879      KG777388
38165410        ASTIR.1880      KG777389
38165411        ASTIR.1881      KG777390
38165412        ASTIR.1882      KG777391
38165413        ASTIR.1883      KG777392
38165414        ASTIR.1884      KG777393
38165415        ASTIR.1885      KG777394
38165416        ASTIR.1886      KG777395
38165417        ASTIR.1887      KG777396
38165418        ASTIR.1888      KG777397
38165419        ASTIR.1889      KG777398
38165420        ASTIR.1890      KG777399
38165421        ASTIR.1891      KG777400
38165422        ASTIR.1892      KG777401
38165423        ASTIR.1893      KG777402
38165424        ASTIR.1894      KG777403
38165425        ASTIR.1895      KG777404
38165426        ASTIR.1896      KG777405
38165427        ASTIR.1897      KG777406
38165428        ASTIR.1898      KG777407
38165429        ASTIR.1899      KG777408
38165430        ASTIR.1900      KG777409
38165431        ASTIR.1901      KG777410
38165432        ASTIR.1902      KG777411
38165433        ASTIR.1903      KG777412
38165434        ASTIR.1904      KG777413
38165435        ASTIR.1905      KG777414
38165436        ASTIR.1906      KG777415
38165437        ASTIR.1907      KG777416
38165438        ASTIR.1908      KG777417
38165439        ASTIR.1909      KG777418
38165440        ASTIR.1910      KG777419
38165441        ASTIR.1911      KG777420
38165442        ASTIR.1912      KG777421
38165443        ASTIR.1913      KG777422
38165444        ASTIR.1914      KG777423
38165445        ASTIR.1915      KG777424
38165446        ASTIR.1916      KG777425
38165447        ASTIR.1917      KG777426
38165448        ASTIR.1918      KG777427
38165449        ASTIR.1919      KG777428
38165450        ASTIR.1920      KG777429
38165451        ASTIR.1921      KG777430
38165452        ASTIR.1922      KG777431
38165453        ASTIR.1923      KG777432
38165454        ASTIR.1924      KG777433
38165455        ASTIR.1925      KG777434
38165456        ASTIR.1926      KG777435
38165457        ASTIR.1927      KG777436
38165458        ASTIR.1928      KG777437
38165459        ASTIR.1929      KG777438
38165460        ASTIR.1930      KG777439
38165461        ASTIR.1931      KG777440
38165462        ASTIR.1932      KG777441
38165463        ASTIR.1933      KG777442
38165464        ASTIR.1934      KG777443
38165465        ASTIR.1935      KG777444
38165466        ASTIR.1936      KG777445
38165467        ASTIR.1937      KG777446
38165468        ASTIR.1938      KG777447
38165469        ASTIR.1939      KG777448
38165470        ASTIR.1940      KG777449
38165471        ASTIR.1941      KG777450
38165472        ASTIR.1942      KG777451
38165473        ASTIR.1943      KG777452
38165474        ASTIR.1944      KG777453
38165475        ASTIR.1945      KG777454
38165476        ASTIR.1946      KG777455
38165477        ASTIR.1947      KG777456
38165478        ASTIR.1948      KG777457
38165479        ASTIR.1949      KG777458
38165480        ASTIR.1950      KG777459
38165481        ASTIR.1951      KG777460
38165482        ASTIR.1952      KG777461
38165483        ASTIR.1953      KG777462
38165484        ASTIR.1954      KG777463
38165485        ASTIR.1955      KG777464
38165486        ASTIR.1956      KG777465
38165487        ASTIR.1957      KG777466
38165488        ASTIR.1958      KG777467
38165489        ASTIR.1959      KG777468
38165490        ASTIR.1960      KG777469
