# Supplementary material for: Genome analysis of a major urban malaria vector mosquito, Anopheles stephensi
Source: Genome Biol. 2014 Sep 23;15(9):459. doi: 10.1186/s13059-014-0459-2 (PMC4195908; doi:10.1186/s13059-014-0459-2)
Supplement: Additional file 2: — 1. Physical map data. 2. Lists of genes in clusters. 3. Cluster ontology. 4. Sex-biased genes list and GO terms. 5. Revised annotation for immunity-related genes. 6. Sequences of immunity-related genes. 7. RNA-seq expression profile of immunity-related genes. 8. Automatic annotated salivary genes. 9. Revised manual annotation for salivary genes. 10. Manual annotated salivary genes sequences. 11. Gene families counts table. 12. Repeat sequences. 13. Genome landscape. 14. Tandem repeat sequences. 15. Chromosome quotients of putative Y-linked scaffolds. 16. Sequences of putative Y-linked scaffolds. 17. Chromosome quotients of Y-linked BACs. 18. Sequences of Y-linked BACs. 19. Repeat masker output of Y-linked BACs and Y-linked scaffolds. 20. Repeat masker output of Y-linked BACs. 21. Synteny blocks. 22: SNP analysis raw data. 23. Summary of transcript consequences for An. stephensi Indian strain SNP calls. 24. BAC-ends dbGSS accession numbers. 25. Non-coding RNA annotation. [file 13059_2014_459_MOESM2_ESM.zip › Additional file 26: Non-coding RNA annotation.txt]

scaffold_00033	159271	159422	+	U1
scaffold_00035	598382	598546	-	U1
scaffold_00035	602532	602696	+	U1
scaffold_00035	603403	603567	+	U1
scaffold_00079	518551	518690	+	U1
scaffold_05253	781	939	+	U1
scaffold_22493	12	177	+	U1
scaffold_23330	337	502	-	U1
scaffold_00322	9643	9815	+	U11
scaffold_00039	1559272	1559452	-	U12
scaffold_00006	3167535	3167729	-	U2
scaffold_00017	191545	191738	+	U2
scaffold_00017	194422	194615	-	U2
scaffold_00049	571842	572035	-	U2
scaffold_00054	819608	819687	-	U2
scaffold_15989	336	530	-	U2
scaffold_00009	29924	30067	+	U4
scaffold_00030	317992	318132	-	U4
scaffold_00071	53081	53209	-	U4
scaffold_00009	3116738	3116896	+	U4atac
scaffold_00090	346958	347080	-	U5
scaffold_00090	347938	348060	+	U5
scaffold_00106	181241	181332	+	U5
scaffold_00915	1936	2057	+	U5
scaffold_08576	841	951	+	U5
scaffold_10859	720	826	-	U5
scaffold_11365	569	689	+	U5
scaffold_00050	808966	809075	+	U6
scaffold_00096	96633	96739	-	U6
scaffold_00101	60014	60120	+	U6
scaffold_00101	60589	60695	+	U6
scaffold_03657	229	325	+	U6
scaffold_03686	1219	1307	-	U6
scaffold_00018	534229	534332	-	U6atac
