# Supplementary material for: Genome analysis of a major urban malaria vector mosquito, Anopheles stephensi
Source: Genome Biol. 2014 Sep 23;15(9):459. doi: 10.1186/s13059-014-0459-2 (PMC4195908; doi:10.1186/s13059-014-0459-2)
Supplement: Additional file 2: — 1. Physical map data. 2. Lists of genes in clusters. 3. Cluster ontology. 4. Sex-biased genes list and GO terms. 5. Revised annotation for immunity-related genes. 6. Sequences of immunity-related genes. 7. RNA-seq expression profile of immunity-related genes. 8. Automatic annotated salivary genes. 9. Revised manual annotation for salivary genes. 10. Manual annotated salivary genes sequences. 11. Gene families counts table. 12. Repeat sequences. 13. Genome landscape. 14. Tandem repeat sequences. 15. Chromosome quotients of putative Y-linked scaffolds. 16. Sequences of putative Y-linked scaffolds. 17. Chromosome quotients of Y-linked BACs. 18. Sequences of Y-linked BACs. 19. Repeat masker output of Y-linked BACs and Y-linked scaffolds. 20. Repeat masker output of Y-linked BACs. 21. Synteny blocks. 22: SNP analysis raw data. 23. Summary of transcript consequences for An. stephensi Indian strain SNP calls. 24. BAC-ends dbGSS accession numbers. 25. Non-coding RNA annotation. [file 13059_2014_459_MOESM2_ESM.zip › Additional file 2: Physical Map Data.xlsx]

## Sheet: Map-V5
Name	Accession	Chromosome Position			Old Scaffold	Final Scaffold	Aligns to how many scaffolds	Probe Source	Oriented	Comments	Sequence
As_gsG6	AY226456	X	1	A(2)	scaff_4227	scaffold00015	single	stephensi cDNA	Oriented		ATTTGCTCTACTTCTTCCTGCCCTTTGCCAATCAACCGACAACGCTTGAAAACACGATGGCAACGTTTGT AGCGCTACTGCTGACGATGGTCCTGTTGCCGGTACTGCTCCAAACAAGCGGTCCATACGCCGCGGCCGAA AAGGTTTGGGTTGATCGGGACAAAGTGTACTGCGAACATATCGACTGTACCAGGGTCGCCACGTACAAGG GGGAACGGTTCTGTAGCCCGTGCGATACGCGACACTTTTGCGAGTGTAAGGAAACGAAGGAATCTCTGCC GTACATGTACGCCTGCCCAGGGACGGAGCAATGCCAAACGAGCGATAGGCGAGGATCGTGCCAACAAACG ATGTCCGATGAACTGTGCAGTCGAATCGATCAAGCTTTCCTGGA…
AST_003_B2_B11_M13FWD		X	1	B		scaffold00015		stephensi BAC			TCATTGGCCCCTGGCAGGTCCGACTCTAGAGGATCACTTTTCACGATAGATATGCCCATTTTAGACGGTGAAGTGGGCAGTGGGAGTGGGGTGAGAGTGGAGAAGGGGG
AST_003_B2_B11_M13FWD		X	1	B		scaffold00015		stephensi BAC			ATGTACCTTTAGGGGCGATTCGAGCTCGGTACCCGGGGATCTCCATCTCCTTCTCTTTTCTTCGGAATCGATGGAGTTCTGCTGCATGTCCCAAATTCCTATCACTGTGAGTGAATGTAGCTCAGCATCAGCGATACGGCTCAGCATCAGCGTGCTGTGCATCCGGAAAATGTGGACTCTTGGTTTTGTTGCCGGTTGTTTCTAGAATATTCCGTTCTTAAACTATAAAAATAATAGGGCTCTTGGTAGTGTGTAGAGTGAAATACGTGAAACAATTCGTAGAATAAAACTACTGACATACCGATAGCTGGCCCAAACAACGCATGTACGTAAATACTGTAACGCATCGAAGTGCACCAAAGCGTACAACAGTATGTGCATCATGTGTTCATGTAGGAT…
212C07'	EX227603	X	1	C(1)	scaff_2891	scaffold00015	single	stephensi cDNA			CTTGCAAAATTGCACAAATTATATATTTAAGCTTATATCGTAACTCTATCGTTCGTCTATGTTAATGTTT CCAAATTTCCTTCCTCCACGACTTTTGCACGACGAATCGTTAAACCGTCGAAACTATTCACAGCACCCAA CGGCGGGGTCGGGATTGATTCGTTCGTCATTCTGTCATTAACACACACAACACTGTACTCTACTTTTGAG AAGCATTTTCATCGTAAAAACTATACTTAAATACGTTTGCCGAAACTGCTTGAGTGTGAGTGAGATGGCG AGCAGTATAGGTGTATACAGCAATGGGCAATGGCAAATTGAACTATAAAATATTGCAATT
211D03'	EX227541	X	1	C(2)	scaff_2891	scaffold00015	single	stephensi cDNA			AACAAAAAAAAGAAAAACTAGCTGTTAATGTAGGAGGAAGCACAAAATGATGGATGAAACGATGGGCGTA CGTAAAGAAAAGGAAATTGATATTGCATTCTGGTCATTCCGCACCTAAACAATTAGCAATGCGATTCGCG CTGTGGTACGGATACATCAAGAACACAATCTTTTTGGCACTGAGATAGAAACAAAAGTAACGATGATGTG ATTTGATTTTTTTTTCTTGCAAAATTGCACAAATTATATATTTAAGCTTATATCGTAACTCTATCGTTCG TCTATGTTAATGTTTCCAAATTTCCTTCCTCCACGACTTTTGCACGACGAATCGTTAAACCGTCGAAACT ATTCACAGCACCCAACGGCGGGGTCGGGATTGATTCGTTCGTCA…
AG-ND-150E4	BH388828	X	1	C(7)	scaff_4493	scaffold00142	single	gambiae BAC			AGCTTAAAAAAATGTGAAAGTCCTATGCATATATGAAGAGAAAAAGGGCTGCCATTAAAGGCTAGAGCAG CAAAGAGCCGCATGTGGTTTGCCTGGAGCGTTTGGGAATCATGCTTTTCTTTCTTCTCATCATAATATTA GGAAAGCGCGCGGCCAGCTCCGTACGAAGGTCGAGTCGGGCGAGGGCACGATACCGGTCAAGAGCAGCGA TGGCATCCAGACCTGGGACGGTGTGCTGCAGGGTCAGCGACTGCTGACCATGTCCTGCTCGGACAAAATT TCCCGCTGGAACGTGCTGGGTCTGCAGGGTTCGCTGCTCGCGTCCATCATCGAGCCGATCTATCTGCATT CGATCGTGCTGGGCAGCCTGCTGCATCCGGCGCACATGTATCGG…
211F07	Shouche lab	X	2	A	scaff_4336	scaffold00023	single	stephensi cDNA			GACCCTCTCGAACATGGCTCACGGTGGTGGCACATGTCGGCAAACCCTCACTGG TGGTGCCCACTGGTGAGCCGTGTCCTGAGAACGCCGATGTTGCTAGGGAA GCTGCACGCACACCAGTGTGCCGAAGTGCAATACGGTGACACATTTGCTG TACGCATGCCAGACTAAGGCAGGAGGGAGAAGTCAAGACATGTCCTTATG ATTTTCTGCCGGATTTCCACTGGCAACGCTCGGGACCGTTGACCTGGCCG AGGTGTGGAAGGAGGTGAGCTGAATTGTGCTCTACCGCCGATTCCGTCAC CCTTGGCATTACGTACTTAAGGTCCGCTAGGTGTACTGCGATATCTCAGA ACTCAAAAAATGCGATCACCAGTTCACATCAAATCAAA…
AST_003_B1_A03_M13FWD		X	3	A		scaffold00076					TGTCCCAATAGGGGCGAATTCCTAGCTCGGAACCGTGGGAACAACAGGATCGGGTATTATATCCCACCCAAGTATGTAAATAGAAATCCGCTACGAGCCTGATCAAGTTAAGACTCGCCTTAGAAGTGAAGAGCCTATTCTCGGTTCCCC
AST_003_B1_A03_M13FWD		x	3	A		scaffold00076					GATTTTGGGGAACCTATTAGAATATCAAGCTTGCATGCCTGCAGGTCGACTCTAGAGGATCTACTGCCCGGTGCTGTGAGAGGGTGTGCGTTATTAGATTGCTCTTTAAAAGGTCGTACCCGAAGTCGTCCAAGTCTTTACAATGTGAAGCGTTTCCTGGAGCCTGGAGCTGGACGAGCTTGTGAGATGATGCACCATCTCCTCACGCAACGCATCTTCGTCCAGGTTGTTGTGGTTCGGGCGGGAGGATTAAAGAAATAGTTCATCCTAACGCTCGTGCATTCAGCAGCCTGAATATTTCAAGCGTAATTAATTCCTTCTCCGGAACGCTTCCCCGGGAGCTTCCGGAAGCTTATAGGAAACCACGAGCTGCAACTGCAGTCCGACTGACTGGGTTGG…
AST_003_D07		X	3	A		scaffold00047					TCTCACATAGGGGCGAATTCGAGCTCGGGAACCCGGGGATCGATTTGGGGTCATTGCGAAACAGAAGGAGAGGGGAGGCGAAAGGAAGGAGGGGGGGGGGGGGGGAGGTGGCACTTTCCAAAACAT
AGAP000803	XM_311343	X	3	B(2)	scaff_4169	scaffold00047	single	gambiae cDNA	Oriented		CGCGCCAACTGTCATCGAACCTTCGTGCAGGCAATTTCCGTTTGAAGCGCCGAGCGAAAACGAGAAAAGG TCTTGAAGCAGAACCAGTGAGTGCAGAAAAGGATTCATCCGTTTTCCTTTTGTGTGTAGTTTGTGGCCAG AGTGTGGTGTGTGGGTGGGAGGACTATCGCTGCATGATGCAGGGCACGCGTCGTGGAGTGAGCGTCCACT ATCTACCCGCGATACTGCTGCTAGTGCACGCCCTATGCGGATCTGTCGACGGCAAGCGTGAAATTCCCAT CGGTGCCATCTTTCATCAGGTCCCGGATCACAGCTACGAGTCGGAGATCGCGTTCCGGTACGCAGTCGAG CGCGTCAACATGCACGAAAAGCACTTCGAGCTGGTGCCGATCGT…
211B07	EX227526	X	4	B(1)	scaff_2813	scaffold00004	single	stephensi cDNA			GCAGCGAAAGCGCAAAGGCGCAAAGTATAAGCGAACGATATAGAAAAAAAAATAATAAAAAAAACGAGAA GTTCTTAAAAGCGAAAACTGTTGATAGAATGAAAAGCGAAAAATTATTTGGAAAAAAAACATCAAAACAC AATAAGAACAACTAAAAGAAAAAGACGAATGTGTGAAATGCGTTAAACTGATGATGGGGGAAAAAAGAGA GAGGGAGAGAGATGGAAAGAGAAAGTGGATGCAAAAAACAACACACGTATAGAACAAAATAATAAAAATA AAAAAAGCATACAGCCACACACACACACACATGCACGCATGCAAAGAGAAAAATCCGGTTGAGAGGACG
26_G11	BU038979	X	4	B(2)	scaff_2813	scaffold00004	single	funestus cDNA			TCGGCCCTTACGGCTCTAGATTTTCGTCCGTTATGAGTGCGGCCACGATATCACGCTCTCTGTGGCCATT AGCTCTAGATNAGAGCGACATACAGCGAGATGCTACCGTTACTGTAAGAACAAACCTTACCCGAAGTCGC GCTTCTGTCGCGGTGTGCCAGACCCGAAGATCCGTATCTTTGATCTCGGTCGTAAGAAGGCTTCGGTGGA AGATTTTCCGCTCTGCGTCCATCTCGTATCGGACGAGTATGAACAGCTGAGCTCGGAAGCGCTCGAGGCA GGTCGTATCTGTTGCAATAAGTACCTGGTTAAGTTCTGTGGCAAGGACCAGTTCCACATTCGCATGCGTC TCCATCCGTTCCACGTGATTCGCATCAACAAAATGTTGTCCTGT…
18_G03	BU038942	X	4	B(3)	scaff_2813	scaffold00004	single	funestus cDNA			TTNNNGCACCGGAGAACTCGGTTATTACGGCCGGGGGGTACGCGAACCCAGAAAAACCTCATCTCTGAAC TCGCAATGGATGTGGGGCCGGTGTATGAGGAGCGCTGGACCCATCCACCGTTCGCGGCGGAAATGGACCA TCAGGGACGGATCTATGCCCGGGGCGCCCAGGACATGAAGTGTGTGGGCATGCAGTTTCTCGGTGCAATT CGTGCGTTGCGTCGTGACGGCGTACGGTTGAAGCGTACTATCCATGCGACGTTCGTGCCGGATGAGGAGA TCGGTGGTAAGCTCGGTATGATGGAGTGGGTGCACAAGGAATCGTTCCGGGAGCTGAATGCGGGTTTTTC CATCGATGAGGGTATTGCGGGTGAAGGGGAGATCTATCCATTGT…
AST_005_A1_B12_M13FWD		X	5	C		scaffold00038			heterochromatin		CTAACCTTTTGAGTGTAATCTAGCTCGGTTACCCGGGGATCCTACTATATCTGATTATGCTGATATATAGTAACTCCCCTGATCAGGACTTGTCCAGTACAACACTCATTTGTTTTATGGGAATATCTACATGTGTCGAGATATAGAAAAATTCAATTTCAGCTTTGGACATATCTGTTAGAGTACTCACCCGATTGATAATAACATAACAATTTTGATGCTGAATAAACTTCAACTTACTCATTGGACATATCCAATAGGGCACTCATATGAATCCAGTATAGCTATTTGTATCTAGATATAGTGCACTTCAACTTTACCGGACCTGTGGGCAAAATTTCCATTCCACCTAACATAGACGACATCAAAATTCTCGAACTCCAACACAGCGCGAGTTAG…
AST_005_A1_B12_M13FWD									heterochromatin		CGTAAGGCAGTAGAATATGCTAAGGTTTGTGCTTTTTGTTCCAGTTGGTAGCGTTGACGGCTTTCCATCAAAATCAAACAGCGAATATTCTAAGAATGGGGTTGGTTGTGGTGGCAGTCTTTACACGAAAGGAACGAATACCGAATCCCGTCAGGACCGTCACTGAAAAAAAAACTAATCAAAGGAAGCCATTAATGGCAGGCCAAAAGTTGTAGAGAAGCATAAGAATTTATACTTCTCAATATCAGCTACACCGCTACTACCGTAGCTCAGCTACGGGTAAAATCAAGTCATGGAAGCTAGAAATGGCCACTCACTACGCGAGATTGTGGAGTTCAAACAATTCTTTTGATTGACTTGCAGTGACTTCTGTATCATATGAGCTGAGGATTTGATGGA…
211A12	EX227520	X	6	A(1)	scaff_3892	scaffold00141	single	stephensi cDNA		heterochromatin	CAACAAAAATGCGTTACGTCAGCAGCATTCGAGTGCCGGCACCAGTAGCAGCCAGGGACGCTTTACGACG TCGCTGGTGCAGGAATCGGAACACGGCGGTGGTAATGAGGGTTCATCACTGGCAAAGTAAACACACGCAC CCCCTGCGATAGAAAATATATGGTACGGGGGGAGGCGTGGGGGCGAGGCTGTGCTTTTTAGAGGGTGCTC TAGGAATAAGGCTGCGGGAGACTATAATGGGCTAGAATATAACAAGCACACGCTTTTGTTTTGGTTGAAG CAATAGAAATAGATTCGTTCGAACCTATCGTTTCCTATACG
211E05	EX227551	X	6	A(2)	scaff_4477	scaffold00104	single	stephensi cDNA	Oriented	heterochromatin	TACAGAGTCTAAACAAAAGGAGTGTTCAAACCAGGAGATTCTCTTCCTGGGGCGAGAGAGAATCCAGAAT GTGGGTGCCATCGGGGAATGTGCATGAGAGGGCGGGCCCGGACATGGGGTGATGCATCCTTTCCCTGTGT TTTTTTAAAGAACATCCAACAATATCGGACATTTTCTGTGTTGTGTGGCACAAGAAAATGAAAGTAAGAA ACGCGCACGTTAGAAAAACATAAGAAGGCAGCGAGTGGTGATCCAG
211H11	EX227583	2R	7	A(4)	scaff_3804	scaffold00061	single	stephensi cDNA			CTGCACCGCACAGTATGAGGCGATTACTTTTTATTATCATCCCGGCCATCGTCACAATCGGACACTCGAT CCGACCGCCCATTATCGATGGGAGGGAAGCGGATCTACACGAGTTCCCGTACCAGGTGTCGTTACAGTGG AACTTTAACAATGGTTCACGCCCAACGCATTTCTGTTCCGGATCGATCCTCAACCGGGACTGGATTCTAA CGGCAGCGCACTGCATGGAAAATCTCTCGGGCAACGGTTGGTACGAGATCGTCGCAGGTGTGAACAACAT TGCCCACGAAGAACCCGGAGCACAGCGACGAAATGTGTCGCGGTTCGTCAAGCATCCGTTGTTCAATGAA CTCACCATCAAGCATGATATCGCTGTGATTCTGCTCTCGGAACC…
E12	contig32059	2R	7	B(1)	scaff_3276	scaffold00033	single	stephensi microsatellite in contig			AGGAAAACTTCcAAATgAatgAACTtCTTCAAcACGGTTAAGAGAGGTgCTggAGggggTGGtGTTGGGGATGTGCCTAGAGAGCGGGAAATGAGAacAaGAAAaTCAtGAtCCGGTTTcTCGGGgACACAaCAATTTCATCCAAATTTTtGTCACATCTCACATTGAATTATTATTATTATGCTTGTCGCTGTCGCCGTGGACTGCTCCCcATGCCCGCGACCATTTCCCGTGAGCTGGGACCAACGAGCGATTTCTTACGATTTtCATTTtCCCAACGGTTGGCCACAATtcGTGGTCcACGATCAAGGTAGCcTCAGgACGGGTtGGTTGgAaTCGTCGTTCGTTGATTTATGTATCGGATGCATTtGACAtCTCCCGGACGTGACACGAAGAaGC…
627837*	BM647307	2R	7	B(2)	scaff_3276	scaffold00033	single	gambiae cDNA			CCCACGCGTCCGCGGACGCGTGGGTAAAACGCGACTTTGCACCTTACGGCCTCGGATTCTACCTAAATTC CGCATTTTCTGCTTCCAACGATGGCTGCCGCAAGTGCAAGGCTTTTCTCCCGGGTTAAAGATGGTTTCTC GACCAGCGTTCGGTTCGCGAGCTACGAAGCCACGCGCAAGAACCTGAAGCTGAACTCGAACTCGAAAGTT ATCTGCCAGGGATTCACCGGCAAGCAGGGAACCTTCCACTCGCAGCAAGCCATCGAGTATGGCACCAAGC TGGTCGGTGGAGTGTCCCCCGGCAAGGGTGGCCGCACGCACCTGGACCGACCAGTGTTCAACACGGTGGC CGAAGCGAAGAAGGCTACTGGCGCGGAAGCGTCCGTCATTTACG…
01_H04	BU038873	2R	7	B(2)	scaff_3276	scaffold00033	single	funestus cDNA	Oriented		CCAACGGCAAGTAAGAAACGAACGCAAAGCCATGGCCGCAACTCTAAAGCCTTACCTGACCGCGGTTCGT CACACCCTCACGGCCGCAATGTGCTTGAGCAATTTCTCGTCCCAGGTCGTCGAACGGCACAACAAACCTG AAGTAGAGGTCCGCAGCAGCAAGGAACTCTTGCTAACCCCGGTTGTGATATCGCGTAATGAAAAGGAACG GGTACTGATAGAAACGAGCGTCAATTCGGTGCGTATCAGTATTGCCGTCAAGCAGGCGGACGAAATTGAA AAGATCCTTTGCCACAAGTTCACCCGGTTCATGATGATGCGGGCAGAAAACTTCATCATACTGCGACGAA AACCAATCGACGGCTACGATATCAGCTTCCTCATCACTAACTTT…
12_G10	BU038913	2R	8	A(2)	scaff_4197	scaffold00013	single	funestus cDNA			TAAATACTGTTACCGAGTGTAGGAGCTACCGGAAGGAATCGACGGCACCCTGAGAAATCGTAACAATGCA AAAGTTTTTCGTACTGCTGCTGCTGGCATTGCCAGCCGTCCTGCTGACGGTGAATACCGGATCGAGTCCG TTCGCCTTTGCCGCGGAAGATGAGCTGGACGAAGAGCTGGTCGATGTGGAAACGGAGGATGCCGCTGTCG TGGCAGATGAAACGGAACCAGAGGACGAACCTGAAACGACGAAAGTCACCGGATGCGGACACGTACTTGC TCTTCACACGACCCCTACATGCAACCGGTTCGCAGCTTGAACTGCCCGCTGNCTGCCCAGTGGAGTTCTT GGTTGGTTTCACGAACAAGGNCGAGTTTGAGGATTTCGTCGTCG…
B1	contig44561	2R	8	C(2)	scaff_4197	scaffold00020	single	stephensi microsatellite in contig			TGtATgATTTCAATGGTCtGTGtgCATaGatTaAAcagGaAGTAGtTTTCGTGtTTGTTC TCGTGCGCtTTGTAATAtCTaAATTTCCGTGtaAGCTGTGTTGCACTTAGTCAAtTTAtT TTGCaaAAAAtTTGAATCAAAATaTGCTTACCTAAGCCAGAACGTCCTATCATAATTCAA ACaTTCAtTaAtTTTGGTAcCCAAtTTTCAACCAACTGCACGCACCGTTTAGTGACGTTC CCGCTTTTCCAACCAGTGTGCAACGGGAAGATaAAATTCATCCAATTATCTTTcTCCCCT TGCCgTgGGGTGTATATAGcCCCCCTTcTCCCCTTCAcTcCCCCCCTcCCTCGCTTTCTC CTCCATGGtTATGAATGACTaAACGATCTACCA…
AST-010-B2_B12_M13REV_27DEC12JS_TN		2R	9	A		scaffold00020			Oriented		TCATTTGGCCCTAGCAAGGTTCGACTCCTAGAGGATCGCACGGCCGCGCACTTTCAATAAAAAGCACGCACATCGCTCATCTTGAGCAGCTCCTCCCCTTAACTTTCGCCGCTCGGTAGGAAGTGGTTCAGGATCGAGGGCGGCTTTTCGCCGGCCCGATCGTTCGCTTCCTCTTCGGGCGATTTGACGTGCAGAATAACCGGTTTCGCGGTGGTGACGGTGGTCGGCGATACATCTGACACGTTCACTGGGACGGTAGTGGTTGGGGTTGGGTCGGACGCCATGGCGAGACTCTCCTCGGCACTACTCTTGACCTCGGACGATGCGGAGGTGCTGGATTCCGGCTTCGGGTGGATGGTGGTGCCCTCGGTCGACAGTGAGTTGACAGGCTGTGGTGTT…
AsGPROR7	Tu lab	2R	9	A(3)	scaff_4208	scaffold00156	single	stephensi cDNA			GCTATTTAACTGTGGCATCGGCTTTAAAACATACAACAAAAAAAGATATTAAAATATGCAGAAAATTATCTGCTGTATCATCTTCTAGCCGACCTTCTCCCGAGGACCTTCTCCAATGTCAGCTACCGCTCCAGCACGGACAAGGTGAACACTAATAGCCTTCCTTTTTTTTAAATGCATCATTACTCCCTCACTATCTCTTTAAGACACTCTTTATGTACTTCTGCCTTATCGATCTCGGGCTTCGATGGGAAAGAAAAGTGTGGCAGCAGCGAGTTGCCGGGATGGGGGGGCCAGGTTGTTAGCATAAAAGATTAACGCACTTAAAACTCCCCACACGGGGGAAACTCCTACTCGGGCTAGCGTGTGGCGCACGAAACCACATGGGATGATGATGGG…
212H03	EX227647	2R	9	C(2)	scaff_4674	scaffold00031	single	stephensi cDNA			GTAACTAAACAACGCAACAAGCCTTGCCACATCACATAAGAGCGCTCGCGCGCGTTCGGCTCGTGTAAAT CTACCAGCCTAACGAGGAACGAGGAAGATTGGATACGATAGAATACAGACAGCAGGATCATTCCCGAACC TTACCATAAAAAGAAAGACCAACATGATGCTGCTGCTATTGCTTCAAAATCAGACCAAGCAATGCAACAA TGTGTGGGGCACGATAGGGCAGACAAAACAGTACGAAACGGACGTCAAATCAAATACCCTCACCCAACCA CTTAACAATACACTCAGAGAGAGAGAGACCCCTCAGACAACTCCCGGTTTTTCGTCGCATAATTTCGATG CGAGGAAAAAAAGCACGTCGCAAC
153L12	BH380684	2R	9	C(3)	scaff_2760	scaffold00031	single	gambiae BAC			AACAAGGCGAAGGTGTGCGAACCGTTGATCATCTGTCTGGAGAACTTCGAAGTGTTCGGTGTGGACAACG AAGGCCACGAGGATCAGCGCATTACGGGTTCGTTCCAGGCGGAACTGATGACGCTCTTCGGGCGCCAGTA CTCCCACCCGGTCGTGGTGGTGGCAGTGGCAAACCAGAAGGAATCCAACACACCCAAACTGACCTCCCTC TTTCTCGAGGTGATACAGCTGCATGCACCTACCACGGCCGAACGGTTGGAGCTGCTGCGCTGGATCTCCC TTGGCCATCGGTATCGGCTTCCGGTCGGCCAGCTGCAGAAGATTGCCGAGCAAAGCCAAGGCTTCACGCT GGCCGACCTGGAGCTGCTGTACGGCAATGCGCTGGAAGCGTGGC…
Ag2067	XM_320980	2R	9	D(2)	scaff_2760	scaffold00031	single	gambiae cDNA			GTGCAACATTAGAATAAGCAATATGATTAACTTACGATGTATCGGTCGCAGCTTCAGGTACTGTTTAAAT GCTCGCACCTACAGCATATCGACGAGTGCCGCCACGGCCAAGGCGATTGCCGCGGATGGCAACGGGGACC GCATCAAAGTGCAACCAAAACTTTCCCGCAACACACCCGGCAGCACCGGCAGTGCAGTAGTGGCAGGAGG TTCCAAAAATCCTATCGTGGCAGCCGCTTTTGCTTCCCTGCGCAGTGACGAGAATGGAAGGGAGGATAGT GTCGCCAGCGGTTCCGACGCGAAGCAGGACGTTCAGATCGATGAGATGATTATGAAGGCAAACACGGTCG CAGAGCTGTTGGCCGTGTCGGACGTGACAAAAGTGAATCGAAAA…
Ag2050	XM_320998	2R	9	D(3)	scaff_2760	scaffold00031	single	gambiae cDNA	Oriented		CGATACTCGATGCCGCACGGTATGCACGGCACGCTACCACCCGGAGCAACGGATGATCTGCACGCGTGGT CCATCTATCGCCAGAACCTCAACTCAGACTTTGCCGACTCGGCGCTCGGCTCGTCGGACAAATCGCCCAA ACCGTACGCCTCCCAGTACCATCAGCGAGACACAGCCATCCTCAACCATCCGCGCTATGGCCCGAAACAG AACCCGATCAACAGCAACATGTACACCTACCTCAAGTTCGGGCTGCCGCGCGTCTTCCCCCCGAACGGTG GCCAACCGATGGCAAACGGACGGCCGGGCCGGGCCTCCTCCAAAGCGAACGGGCGGGGCCGGGTGAATCG CGGATATCGGGACAGTACCGGGCCCGGGCCCGGCTCGTCCGGCT…
Ag2030	XM_321024	2R	10	A(1)	scaff_4192	scaffold00179	single	gambiae cDNA			GAACTTTATTTTCTGATATCCAAATTCCTGGCCAATGGACCACTGCGCGAGACGGCAAAGGTAAGTGCGG GGACGCTCGGAACGCAGATCCTACCCCGGCGCCTAGACTGGACCGGACAGGAGCATCGACAGTCGCTGGA TGAACTTGAAAGGAAATATCCACACGTTGGACCAGAGCATTTGCTCGAAATATGCAGCCGTATCGGACCG CTGTTGGACAAAGTGCTGCCCCCGGCCGTGTCCGGCGTTTCGTCCGTGCTCGGCGCCGGGCGGCAGAGCC TGCTGCGCACGAAGGAAAGCGTAACCAGGCCGCGCCAGCTGCTCGACTACTACACGCGCCGGCACGACCG ACCGCTGAGCGATGTGGTGAATCGCAACAACACGCACAACTTCG…
Ag1978	XM_001238427	2R	10	A(10)	scaff_3596	scaffold00001	single	gambiae cDNA			GATCCACCGATCACCAACTTTTTCAGGGCCATCAAACGATCGTCACAATCGTCGAGCATATCTCCCACAC CGGCCAAAATAGCGAAGAGCAGCAATGGCAGCAGCATGAAGACGCCCAACTCCACCTGCTCCACGCCCAC ATCGTCAATATCGTCCTCTTCGTCCAAGAAGCGCTACTCGGAACGAACTAGGTACGACACGTCGCTGGGG CTGCTGACGAAAAAGTTCATCGATCTGCTGAACGAGTCGCCGGACGGGGTGGTCGATCTGAACATCGCGT CGACGAAGCTGAAGGTGCAGAAGCGGCGCATCTACGACATCACCAACGTGCTCGAGGGCATCGGCATGCT GGAGAAGAAGTCGAAGAACAACATACAGTGGAAGTGCGGCAACA…
Ag1979	XM_321085	2R	10	A(10)	scaff_3596	scaffold00001	single	gambiae cDNA			AGCTCGTGCATACAGAAGGCGGAACGGTGCGACTCCGTGTCGCACTGTTCGGACAACTCGGACGAGCAGG ACTGCGAGCGGCTCGGCTGCCCGGGCCACTTCCAGTGCCAGGATGGTGTGTGCCTTGCCCGGCAGCACGT GTGCGACGGCATTGCCCACTGTCATGACGGGTCGGACGAGCAGGGCTGCAGCGAGTGGCGCTGCAACTTC GACGAGCTGTCGTGCAATCCGGCCACCGGCAATGGGCCGTGCCTGCCGGCGCTGTGGAAATGTGACGGGC TGGAGCAGTGTGCGAACGGGTTCGACGAGAGCAACTGCCCGGACACGTGCACCAACGATGAGTACTTCTG TGCCGGGCAGCGCAAATGCATACCGGAGGCGTGGCGCTGCGACG…
11_D03	BU038903	2R	10	A(2)	scaff_3596	scaffold00001	single	funestus cDNA			ACACTAAAGACCCGGGAGCATCGCTCCGTAGGCCGGGAGAACCCGCAACTTAGCTAAGCCACTTTTGAAC TGCCGGCTAGATAGCGGTAATCAATTTGGCTCCCATGTCCCGAACCGAATCCCAGCAGTACTGTACACGA GCGTAAGAAACCATGGCTGGAACAAAGACTATAAGCCCAGCAAATTCCCTGAAACGGAAAAGGATCGTGA ATTGGCGGCCAAAAAATATGGATTAACAACGGCGGAGTATCAGCCCTACGCAGATGACGGTCTTGGTTAC GGAGACTATCCGAAACTGCCGGACGTACCGGTGGAAGCGCGCGATCCCTACTATCCATATGATTTTCCGG AATTGAAGAGAAATCTTCATGATACACTCCATGCAGAGACCGAC…
Ag2009	XM_550805	2R	10	A(4)	scaff_3596	scaffold00001	resolved	gambiae cDNA			TATCTGCAAGCACTGCTACCTGTCCATCCCGACGATCAAAAGCATAAAATATTGCAACGGTACGAGCATA ACTTCCGGCACGCGATGTGCTTCTTTGACGATGCGATGAAGCAGCGTACACTGAACGTGCTCGATCAGCT GGACGTACGCAAAATAGAGCACTTCCCGTCGCATCTTATCAAAAAAATTCTGCCCCGCATAGATCAGCGT CTAAACCATCTCAAACAAGCACACAAATTTATTTCCGAAGAAGAGCAGCTGTGGCCCAACATATATCCAG AGGTGATACTGATGGATTACCTCTTCGATGCCGATCATGGTGTGTCACGCGATCAGGCTGTATTTTTCAT CATCCTGCTGATGGACCTGCAGGAAGACTATCGATACTACGTGA…
Ag1999	XM_321060	2R	10	A(6)	scaff_3596	scaffold00001	single	gambiae cDNA			AAGAACAAGATGAAGGTGCTGAAGAAGATCAAGAAACGCATGGGACTAGCAACGAGAAGCGCATCATCCT GCCCGGGCCCGAACAATCTGCCCCCGCTACAGTTTCACACCGTGCACGGCGACAACATACGCATCTCGCG CGAGGGCACCGTCGCCAAGCGGTACGAGTCGTTCTGCAAGGGCATCACGTTCAGCGCCCGGCCGGTGCGC GTGAACGAGCGCGTGTGCGTCAAGTTCCTGGACATCTCGAACAACTGGAGCGGCGTGATCCGGTTCGGCT TCACCTGCAACGATCCGGCGTCGCTGCGCGGCAACCTGCCCAAGTACGCCTGCCCGGACCTGACGAACAA GCCCGGCTTCTGGGCGAAGGCGCTGAACGAGCGCTACTGCTACC…
Ag1986	XM_550827	2R	10	A(7)	scaff_3596	scaffold00001	single	gambiae cDNA			CCATCGATGCATTTCTTGCAGGTGCTGCGAATCCAATCAGCTGACGGTACAAAGCGCATCGAAACAGAGC CCTCGAGCACGACGAAAACGCTGTACGAGCTCGTGCGGGAAGTCTGTGGGTTCAATCACTACGAATTTGC GCTTTTCCGCGAGAGAAACTTCACAAAGGAGGTTGTTTCCAGCGGCTCGCAAGAAGTGAAAGATGTTGGT CTAAAACATGGTGATATTTTATATTTACGTCTAGTAGAGGGCCCGTCTACATCGAAGGCCGCGGTAAGTG CGTCCTCGAAACCATCCACATCGGCAGCGGCGGCAGCAGCAGCAGCAGCAGCCACAGAGTCGTCTACCAT CCCGCAGGAGGATGCAGTCGACCTGGAGCTGTACAAGCAGGACG…
Ag1985*	XM_321074	2R	10	A(7)	scaff_3596	scaffold00001	single	gambiae cDNA			AAGCGATCCCGTCGCACAAGTGAGATTGATAACGGCATCATTCATTCCGGAGGGCAGTCCGGAGGGCGAA GACGTACCTAGCCTGCAGCGTCACCACTGACGTAAAGCAAGTGGGTAGGAGCAACCCGTGCGCAGAGGGC AAACGCACCACCGGCGAGGCGAGGGAGTGCCCACGTAGTACGTGACGACCGTCGGCGGTCGCGTCGGATG CGTCCGGACGCTACCGGTGCCACGGTGCGACTATGTACGGGCTGCTGCTGGAGAACCTGTCCGAATACGT GAAGGCCGTCTACGGGGAGGACAAGTGGGATGACATCCGCCGGCAGACGGGCATCTCGTCGCCCTCGTTC AGCGTCCACGATGACTACGACGAGAATCTGCTCAACGTGCTGGC…
Ag1984	XM_321075	2R	10	A(8)	scaff_3596	scaffold00001	single	gambiae cDNA			CCAAGAGCTAGCTAGACATCGTCTCGAACCTCCGCGAAGTGCATTGGTCGGCAAGACGGTAAACAAACAA AGCGTGACACTTATCCGGTCACTCGGGGGTGAAAATACCGACAGTGTGGTGTAACGTGCAGCTTCGCTTC AGAACCGGCACCAAACATGAGATGCTCTAGGTGGCCCCTGTTACCCCTGCTGCTGGTGCTGACCGTTCAG CAGTGTGCCGGCCAGCGGGAAGTGTTTCGGCTGTTCGCGAACTGTCGCTACGGCAAGCCCAACTTTGATC CGTGCATCAAGAAAGCGTTCAACGCGCTGCGACCATGGTTTAAGACAGGTTTGCCCGAGTTTAACGTGGC CCCGTTCGATCCGCACCGGGCCGAATTCATCGAGCAGCGGCGGG…
Ag1983	XM_321077	2R	10	A(8)	scaff_3596	scaffold00001	single	gambiae cDNA			TACTATATGCACCGCTGTGAACGGGATGCGGCCGACGTGAACGACTGTCTGCGGTACGCCGCGAACAAGC TGGCCAGCTTCATACGGCGAGGAATTCCGGAGATCGGTATTGTTGATGTGGAACCGGTCGTGGTGGATGA GATCAGCATTGCGCTCGGCAGCGGTCCCGATGGGTATCGGGCCAGCTTCCGCAACATCGAGGCGTACGGC GTAAGCAACCTGTCGATCGTGAACGTGCGCTCCGACATCGACTCGATGCAGTTCCAGATGACGATCGAGA TCCCGAAAATCAAAGCCACGGCCCAGTACCAATCGTCCGGTGTGCTGCTGCTGCTGCAGGCGTCTGGCGC CGGCGAGTACTGGGGAGAGTATGAGGGCGTTAAGGCAAAAACTT…
Ag1981	XM_321081	2R	10	A(9)	scaff_3596	scaffold00001	single	gambiae cDNA			ATTCTGCCCTGCCGACGAGCTGATCCTGAGATTAACAAATGTATCCGGAATTCGCTCAACTTCGTCAAAC CGTACGTTGCCCGCGGGCTGCCCGAGCTGAAGACGCCGCCACTGGAGCCGCTGCGCATTGAGGAGCTGGC GATGGAAAACAATGCCGGCGCGGTGCGGATAAAGGCCCTCTTCACGGACATCGTTGCGCAGGGCGCTGGC AACTACACCATCAAGGAGGTGCGCAGCGATCTCAAGAAGCTGCGCATTGACATGAGCATCGCGATCCCGC GGGTGGAGACGCGCGGCAAGTACGAGGTGATCGGTAACGTGCTGCTGCTACCGGTGCGATCGAACGGCGA GTTCTGGACGGAGTTTTCGGACATCACCGCCATCGCCAAGATCT…
Ag1980	XM_321082	2R	10	A(9)	scaff_3596	scaffold00001	single	gambiae cDNA			GCGGAATCGAAAGGGGCGACCGCGACCGAGTACGGGCTCGTGTTCGGCATCTTCGAGCTGGTGGTGTTCA TCATCTCGCCCCTCTACGGCCAGTACATCAACCGGATCGGGCCGAAAGTATTATTCAACAGCGGCATCTT TACCACCGGCACCTCGGCCATCCTGTTCGGGCTGCTGGATCGCGTGCCCGGCCACGTGCCCTTCATCACG CTCGCGTTCGTGATACGCATCGTGGAGGCGCTCGGCAATGCCGCCTTCCTGACCGCTTCCTTCGCGATCA TTGCGAAAGAGTTCCCGAACAATGTGGCCACCACGTTCGCGTCGCTCGAGACGTGCTTTGGGCTGGGGCT GATCGTGGGCCCGATGGTGGGCGGCGCGCTGTACACGGTCGGCG…
AF13C05	Collins lab	2R	10	C	scaff_3596	scaffold00001	single	funestus BAC			TTAACAACTTGAAGGAAGATGGTCTTGAGAAACACAGCAGCACTGATTATCATAGAAACTCCGCAAAGCGCACGTCGCATTTGTTCACAAAATATGTTTCCCTTTGACGTTTTGCTGTGTTTCACCAAAAATTGCAGTGTGAAGCTGTACTAAACCAGCCGAGCCCGCTAACCACCACATCTATGCTACGTTCGCTTCCGTTCTCCACCGCATCGAGGCAAAATGGCGCGTATGACCGCATGGAGCCAACCGCCGGGATTGGTTTGCCTTAATTTGTTCCTTCCACCGGTTGCGGTCCACCGTGGATGGATGGGTGGCTTGCTAACCGACGATAAGAAGCTGTATCGTGCATACCAGGGCACACAGACACATGTTTATAAGCGGGGCTTACTCAAAATC…
08_E06	BU038895	2R	10	D(1)	scaff_3596	scaffold00001	single	funestus cDNA			NTTGCCGTACCGGAAACCCCCTTTATACGGTCGGGGGGGCCCGGNANACTTCAGGCAATTTATGGATGCA TGAATAACTTGCCGACCGATCAAGGATTCCCATCGAACGCTCGTCCCTTCATCACTCAGGAGGTTATCGA TCTGGGTGGTGAGGCAATCAGCAAGAACGAATATACCCACCTGGGCACGGTGACTGAGTTCCGGTTCTCG GCTGAAATTGGACGTTCCTTCCGAGGAAACAACCAGCTCCGTTGGCTATCTAACTGGGGTCCCGAATGGG GTTTCTTGCCCTCTAATCTTGCTCTCGTTTTCGTCGACAATCACGATAACCAGCGCGGTCATGGAGCGGG TGGCGCGGAAGTACTCACGCACAAAGTGCCCAAGAACTATAAGA…
212F09	EX227632	2R	10	D(3)	scaff_3596	scaffold00001	single	stephensi cDNA			GACGGAGGTGCACAAAAAACCAACGCGACTAGAGAGCAACCCCACACGCATCCTCCCCACACGCTGTCCA CACCATCCATGGGTCGAGTTGATTTTCACACAGACGAACATTCCGACGAACAAAACGATTCTTCATGGCC GTTCCTTGTTACCGAGCCTTACCGCAACTCTGCCAGTTCCCGGTTTGGTTCGCTAATTAGGAACATTCGT TGATTTTATCACCTTTGGATTATTTGCTTTCACTGCACCCGACCACCAGCCAGACGTTTCTGAACGCCAC CAAGATAAGCCCGTTTGCCTGGTGCGTATGGGCGCCAGTGGAAAGCGTGCTCCAATCGGTGTCTTTTTGT ATGTCCTCCATCACGGACGTGCTATACAGATTTTGTTTCGTTTA…
AL153305	25P09	2R	10	D(4)	scaff_3596	scaffold00001	single	gambiae BAC
Ag1780	XM_321295	2R	10	D(5)	scaff_4919	scaffold00001	single	gambiae cDNA			AGAATACGAGACGTGGCCGATAAAATCAACAAATATGGCGTACAGACGCTACCCGGGCTGCAGTCGCTGA AGGTCCCAGTGAAGCAGATCGTCATCGGGCCGGCACACCTCGGCATCCTGCTCGAGGATGGGCGCGCCTT CCGAGTGGCCTTTTCCATCATACCCGAGCGGTTGGATCTCAGCAAGCAGGATGCCTCGAAGGCCGGCGGA ACCGGCGGCGCGGCGTCAAACAACAACTCCAAAAGCACGCCTACCTCGCGGCAGTGCCGGTCGCGCGCGC GCATCATGCGCACGAGCAGCTCGGTGCGGGCCGGCAGTGGCTCGCAAGCGTCCGGCTCGCGCAGCACCGG CGTCATCATGGGTGGCGGATCGTCCGGCAGCCGGTCGATCGTGT…
Ag1783	XM_321284	2R	10	D(5)	scaff_4919	scaffold00001	resolved	gambiae cDNA			CTACCGACGCGCCGTCACGCCACCCCCCAAACGGCAGGAGGAATGACCATCGTTATGGCCGGTCTATCGA CAGCGGAAATATGCGAAAACACGAAGCTGGCCCGCGAGATGGCCGTGATGGGGAACTACGATTCGGCCGG CATCTACTACGAGGGTGTGCTGCAGATGCTCCGCAAGCTGCTGGTCGGTCTCAGCGAGCCACTGCAGAAG GGCAAATGGTTGATGATACAGCAAGAAATTAACAAAGAGTACAATCAAATGAAGCTGATCCAGAAGACGC TTACCGAGATTACGATGGATCTGCAGAACGCACCGCTGCAGGCCCGCATCCGCACGCCCCTGCACGAAAC GGCCAGCAAAGATCCGGCCGCCTGGTTCCGGGCCGATCCGGACA…
AsRPS6	AY237124	2R	11	A(1)	scaff_4919	scaffold00001	single	stephensi cDNA			CTTTTTACTCTCCTGGAGTGTATGGGAATAGACGTGTAAAATGAAGTTGAACGTATCGTTTCCCGCTACG GGGGCTCAGAAGACCTTCGAGATCCCCTCGGACGACCACAAGCTGCGTCACTTCTATGACAAGCGTATGG GCACGGAGCTGACCGCCGACCATCTTGGCGAGGAATGGAAGGGATACGTCCTGAAGATTGCCGGTGGCAA CGACAAGCAGGGTTTCCCCATGAAGCAGGGTGTGCTGACCAACACTCGTGTTCGTCTGCTCCTGAAGAAG GGACACTCGTGCTACCGTCCGCGTCGTACCGGAGAGCGCAAGCGTAAGTCGGTGCGTGGCTGCATTGTCG ACCAAAACCTGTCCGCCCTGGCGCTGATCATCGTGCGCAAGGGT…
141A14'	BH367876	2R	11	A(3)	scaff_4919	scaffold00001	resolved	gambiae BAC			GAATCCTGGGGACCTTACGTCAAGTGACGAATTGTCAAAATGCTTTAGATTTCACCACCTGATTTTAATG TACCTTGGGTGCGCTGGTGTCAGAATTTATTAAAATCCCAATTGTAATTTGTATTCCAGCAAAACAGGCT CCCTTTGGCGACACTGACGTGGCATATTGTTGTGTTTTGATTCGTGTAACAATAGAAATTACAGAAATTA CGCCTGCCTTCGCCAGCAGGGTAAGTTCAGGTGGTGCGCAAAACTCCGCTGAATAAAAACCGACGGCTAC CCAAGCGCAAGCCGCACGGCGTAACCCAGGGCCAAGGTGAGAGGACAGGTTTCGTCGCGAGCAGTCATTC CCCTTCTTCGTGACGCATTTCTCTACCGCTGACCCAGTACGGTA…
Ag2931	XM_311973	2R	11	A(3)	scaff_4919	scaffold00001	single	gambiae cDNA			AAAACAGGCTCCCTTTGGCGACACTGACGTGGCATATTGTTGTGTTTTGATTCGTGTAACAATAGAAATT ACAGAAATTACGCCTGCCTTCGCCAGCAGGGTAAGTTCAGGTGGTGCGCAAAACTCCGCTGAATAAAAAC CGACGGCTACCCAAGCGCAAGCCGCACGGCGTAACCCAGGGCCAAGAACGGAGTTGAAATCGTGGCAGTA CTGCGTTGAAAGGAAGTACCCTTCATCGAAAGGAATCGGAGCGCAACACAAACACAGCTGAACTCAGCAC CATGGGCCTGACAATTTCCAGCGTGCTAACCCGATTATTCGGCAAAAAGCAGATGCGCATTCTCATGGTT GGACTCGATGCTGCCGGTAAGACGACGATTCTGTACAAGCTGAA…
Ag2933	XM_311969	2R	11	A(3)	scaff_4919	scaffold00001	single	gambiae cDNA			GCTGGTCTACCGATAACTCTGCGGTGCAGTTCTAGTCCCGTTTGGAAAGTGTAGCTGCATGTGCAAGTTG CAGCACGATTGCAAGTAAACTGTAAGCATGAGTGCGAAGACGCCGAGTGAAGAAACAAAAGCACAAACCA AAGCGAGCAGCGGCGATATGGCCACAGACAAGCGGCGGGTGCAGCAGGACGACGATGCCTCCGGAGAACA ATGCGAAGCCGGTTCTTCTTCAGCAGCGCGCGAGGATGCTGCCATCCACATCTACGCCACGATTGCTTTC ATAGTCATAATCATCGTGATTGGTGTGCCAATGTGGTGGAAAACGACCGAAGTCTACCGCGTTTCCCTAC CCTACTCTGAAATTCGTGCCCTGAATGAGGATCCAATAAAGGCG…
Ag2934	XM_001237408	2R	11	A(3)	scaff_4919	scaffold00001	single	gambiae cDNA			CCGTTTCAGCTGGCCGTGTTGCAAAACTTCCTCCAGGAGGATGCGAAGCGGGCGGACGCCACGAAGCGGC TCGAGGCGGAGTTCAGCACCGTCGACTGGAAGCGAAAGCAGATGGATCTGTACGAGTTCTACCAGACGGA CGATCTGTGCAGCCTCGAGCGGGACTACCTGCAAGCGTTCTACACGGTGCTGAAGGAGCAGATGATGCCG CTGGTGGAGGAGCTGACCGGTATTAAGCTGACGCATGTGTCCGCCTCCTGCTCGATGTACAACGCGGGCG ACTATCTGCTCGTGCACGACGACCTGCTGTCCGATCGGCGGATAGCGTACGTGTTCTATCTTAGCCCCTG GGACTGCCACAGACGGTGGCAGGCGAAGGATGGCGGCGCACTGG…
Ag1757	XM_001689272	2R	11	A(3)	scaff_4919	scaffold00001	single	gambiae cDNA	Oriented		GGCACGATGTGGACGCCGTCGTACGATATCATAGTGGAAACGTTGACCGGCTCCGAGTTCGAGGTGACGG TCAACGATCGCGATACGGTTGGGTATCTCAAGTCAGAAATACAAAAATATGAAGGAATACCCATCAGCCA GCAGCATTTGCTGTACAACCACAAGGAGCTAAGTGACGCGATGGAGATGAAGGACATCCCGCTGGTGAAA GGGTCGCGCGTCAAGCTCGTCCTCGGCATGAAGGGAGGACCGATCTCCTCCAAGCGGCTGTTCACCATCT CCTCCGACTACGACAACTGGCTGGACATGAGCGATGTACTGTCTGGGGAAGATCTGATGAATCTACAGAG TCCAGGCTTAAAGCTGCTGCTGTACAAGGACAACAAGAAGAACG…
Ag1759	XM_321324	2R	11	A(3)	scaff_4919	scaffold00001	single	gambiae cDNA			ATGACGACGTACGAGGAATTCATTCAGCAAAACGAAGACCGGGACGGTATCCGGTTCACGTGGAACGTGT GGCCTTCGAGCCGGATCGATTCTACGCGCCTGGTCGTACCGCTCGGATGTCTCTACCAGCCGCTGAAGGA GCGCCCGGATCTACCCCCGATCCTGTACGATCCGGTCGTGTGCACGCGCCAGACGTGTCGGGCGATACTG AACCCGCTCTGCCAGGTGGACTACCGGGCGAAGCTGTGGGTGTGCAACTTTTGCTTCCAGCGCAATCCGT TCCCGCCGCAGTATGCCGCCATCTCGGAGCAGCACCAGCCGGCCGAGCTGATCGCCGGGTTCAGCACGAT CGAGTACACGATCACGCGCGCGCCCTGCATGCCGCCGGTGTTTC…
211B09'	Shouche lab	2R	12	B(3)	scaff_3456	scaffold00016	single	stephensi cDNA			GGAGGAGAACAGCGCCACCTAGTGTACGGTAGCGAAACTGTGTTCGTATTGATT TTAAACCGTAGCGCCCTCTGTCGGTGTATAGATAGTTTTATTTGTGAAAC CATTTGCTTTTTTTACGTAGACCTGCATCGAAATTCATACTAGCGGCATT TATACTCTATTTAGTTTCGTTTATTTTCCACCCCTTTTCTATGCCCAGCA CAGCACATTCAAAGCATCTGTTTCTTTTTTTGTAATCTAGTTTATTGACG TGTGTTCATGTATTGTATCGTTTTTTTTTTTAACTGATGGATGAATGAAA TACAAATAGAGTGGCGCGGCGCAGTAGGACGAATTGCGGTTTTAAGGCTA TGACCCGGTCCCGTCGGCCAATGAACAATCAAAAAAAA…
18_D12	BU038940	2R	12	C(1)	scaff_3456	scaffold00016	single	funestus cDNA			AACAGACTCTGCCATGCAATCGGCACCGGGAAAGGCAAAATCAATTTTTGAATTTACCGTCACCGATCTG AACGGTAACGAGGTTTCGCTCGATCGCTACCAGGGATCAGTCTGCCTGATCGTGAACTTCTCCACCAAGG ATGCTGCCTTTGAGAAGGTGTTGGGGCTTCTCACGCCGCTTGTCCGAAAGTATCACACCGAAACCCGAAA AGATATGAACGTCCTCTTCTTCCCATGCTTCCAATTCGGTGCCAAAGAAACACCGGACGAAATCGTGAAG CGCTTCGAGTGCAGCACCAGCGGAATGATTGGTGAGATTTTCACCGAGATTGAGGTGAATGGCTCAAAAG CACCCGGACTGTACAAGTATCTGAAGGCGAAAAAGCCAGGCAAC…
Ag1929	XM_321134	2R	13	B(3)	scaff_4963	scaffold00117	single	gambiae cDNA	Oriented		CACAGCCGTCACGAACCACGACCCAAAACAGCGAGCCGATTTTATCAACATTTGTCGTGGCGTAGGCTAA TTCCCGGCTGTAATTCGTTGTAAATAATAATTTAACCCATAAACAAAAAGTGTAACTATAAGCTTTAACA CCAAGTGAAAGGATTCATCTCGATCGGTGGCATTGCATTCGGCCCGTAATGTGTGATTCTCCTGGATCGG AGCAGCGTTCGAAGCGCAGGCGAATCGACAAGCATGGCCGGTTTGCGGCACTGGAACGGCTGAAGAAGGT GAAGGAGGTCGGCACCAAGAACAAGTACGAGGTGGACGAGATCGAGAACGTGTACGATGAGGTGGACGAG AAGGAGTACGCCAAAATCGTCAACGAGCGCATGCACGACGACTG…
11_C03'	BU038902	2R	13	B(4)	scaff_2555	scaffold00074	resolved	funestus cDNA			GCAAAAAGGCGCAGAAGGTCAACAAGTACCCGCAAAGCCTGCTGACCAGTGGAATTTACCGTATTACGCG CAAGAAGTTGGTCAAGTTGCGCCCCTTGCCTTCGGCGGATGCTAAGAAGAAGCCCAAGAAGCCCGTCACT GTTGTGAAGAAGATTGGTGGTGCGAAGAACGGCGGCGAGCGCACCGTGCTGCTGCGTAAGAACAAGTCCG ACCGGCCGACCAGACGTTTCGCCCGCAAGCGCCCGGCCAAATCGTGCTTCCGCAACCACAAGCGTAACAT CCGCAAGACGCTGCAACCGGGCAAGATTTTGATCCTGCTTGCTGGCCGTCACAAGGGCAAGCGAGTGGTG CTGCTTAAGGTGCTGCAGACCGGGCTGCTTCTCGTGACCGGTCC…
Ag1916	XM_321148	2R	13	B(5)	scaff_4416	scaffold00074	single	gambiae cDNA			ATGGATGCCCGCATCGGACTGGAGTACATCATCGAGAATAACGACTACGTGAACAAGCTGGGCCTGGCGC TGGACACCAACAATGTCACGGTTAAGAAGCAAATCTTCGAGCTGCTGTCCACGCTGTGTGCGTTCAGCGC GAACGGGTACAAGCGTGCGATCGAAACGCTGGAACACTACAAAAGCATTAAGGGTGAGCGGTATCGGCTG CATCTGGTCGTGTCCGAGCTGGACAAGGCGACGGCGATCGAGTACCAGATCGCGCTGCTGGCGTTCGTCA ACTGCGTGATCATTTCGGCCGGTTCGCTCAAGGATCGGATACGCATGCGCAACGAGTTTATCGGATTAAA CCTAATACCAGTATTAAATAATTTAAGGCGCACGGCCAGCAGCG…
Ag1899	XM_321166	2R	13	C(1)	scaff_2555	scaffold00074	single	gambiae cDNA			ATGGAATCGAAGGATACGGATGTGTTGGCGTTCCGCGCGAAACCACCCTGCCCGGGGGATGAGATTGTGA TTTCCGGCATTGCCGGCCGCTTTCCCAACTCGGACAATGTGAAGGAGTACGGGTACAATCTGTTCAACAA GATCGACATGGTGGACGATCTGGAGACGCGCTGGCGGCACAGCAACGTGGAGATTCCGCGCCGCATGGGC AAGGTGAACAATCTCGAGAAGTTTGACGCCACGTTCTTCGGTGTGCACTTCAAGCAGGCACACACGATGG ATCCGCAGTGTCGTATTCTGGTCGAGCACGCGTACGAAGCGGCCATCGATGCGGGCGTCAATCCGAAATC GCTGCGAGGTTCGCGCACGGGCGTGTTCGTCGGCGCGTGCTTCG…
C1-D11	contig30891	2R	13	C(2)	scaff_2555	scaffold00074	single	stephensi microsatellite in contig			CATGCATCTATAGGTTTTTGTGtTTTTTTGCCTATATTTTATAAACGCTAGGtTTTTTTATTATATATAATATATAAAATTATGATTAGTCTACAACTACTGTACACAGGAGATAACGTGCAtTTTTTCTAAACGTTTGCTACCaAAAAAACACACACACACGAAAGAGAAAATGATGTAGGGTTTATCGATAAGAGGGCAGGGACAAGTAAAAGGACATCACAAGGAGTGTGTAGGTGGGCAATCtTTTTAAGGCGTTGCCAAGCGTTCTCTGaATCAAATCCCtTACTGTTCACAGCAtACCTTTTCCGGTcACTTAGGTAAATGCTTTTGGAGGGTAAGGCACGATCACAGTAGTCGAAGTAAGAATATAATTATATTGCTATATATATACACACA…
11A13	AL145719	2R	13	C(3)	scaff_2555	scaffold00074	single	gambiae BAC	Oriented		GGCGTCACGCAGGAGGYAACCTGATTCGGAGATTAAAAAGTGCTACAAAAAGCACGCGCTGCWKCTGCAC CCGGWCAAGAACAAGGCGCCCGGTGCGATGGAAGCATTTAAATCGCTCGGCAACGCGGTAGAGACGCTKA CCGATCCGCAAAAGCGAAAAGCGTACGATCTGTACCGTACCACGGGCGGGGGGCCAGCCGGTACGCGGGC GCKCGCATCGAACGGTGGCTACAYKTACGGCCAGAATGGGTTCAACTTCCAGTCGGACTTCGATACGGGC ATCAATCCGAACGATCTKTTCAACATKTTCTTCGGCGGCGGTTTTCCGCAGCAGCAGCAGCAGCACACGC AGCACCATTACTATCGGGCGCGGGCCGGCCGCGGCTCACAGTAC…
Ag1866	XM_001689267	2R	13	C(3)	scaff_2555	scaffold00074	single	gambiae cDNA			TTTCTGCGCGGCGTGCAAAACAGTTATACGCGAGCGAGCCGCCAGGTGGAGAAGAAGAACGAGTACAATC GCTACACCAAGCATCATCGCGGTGCTGGCGGTGCCGACGCGGTCCTGCTCAAGCGTGCTCGCTCAGTCGA GGCTCTGGCGACAGTACTGCCAGCTGGCGGTGGCAGCGAGGGGCACGCTACGACCAACGGTATTTCCAGT TCGGTCTCACCGACCGCCACGATGCTGATGAACGGTGGCAAGGGTGGTGGCGCCGCTGGTGGCGGCGCTG CTGCCACACCGACCGAGCTGCCGCTGCTGGTCAGCGATTGCGTGACGATCGAGGAGAAGATCATCAACGG GCGCGAGAAGGGCGACCCGAAACCGAAGCGGCTGACCTCGATCA…
Ag3363	XM_314265	2R	14	A(2)	scaff_3750	scaffold00014	single	gambiae cDNA			GCGCTGCTCGTTGCCGCATCGCTCCTAGCCTACGGTGGCTCACTGTACGGAACGTTCGTGTTCGACGATT CGGCCGCGATCGTCAAAAACATGGACGTGCGCAATGTGGCCACCCCGTTTCGCGACCTGCTGCGGCACGA CTTTTGGGGCAACAACCTAACCGACCCGACCAGCCATAAATCCTTCCGGCCGCTGACCGTGCTGAGCTTC CAGCTGGAGAACCGGCTGCTACGACTGAACGCCGGCCACATGAAAAAGGTCAACCTGGCACTGCACACGC TCATCTGCCTGTTGGTGTTTAAGCTGTATCAGGTTCTGTGGCGTGATTCGGGCCAATTCCGTACCCCGTT TTGGGCCGCCTTCATCTTCACCGTGCATCCGATACACACGGAAG…
Ag3365	XM_314266	2R	14	A(2)	scaff_3750	scaffold00014	single	gambiae cDNA			CTCCTTTACCTTCCACATCCAGCAACCACACCATCCTCAGCACGTCCCTTCATGCCACTGCCGCTGGAAC TGAACGGCGAGCGAAGGAAACCGTCCAAAAAGCTCAGCTTCCAAGGATGCCAGGGCGGGCAGGCGCCGGT CATACCGGATCCGACGCGCGAACGCATACGAATGCAGGCGACGGCGGGCAAACTACAGATCGCGCCGAAC CAAACGTACGACTTCACCTCGGAAGACATGATCGACGAGGGTGAAATAGGGCGCGGTGCGTTCGGTGCCG TCAACCGGATGAAGTTCACGCACACGGGCACGGTGATGGCGGTGAAGCGGATCCGCTCGACCGTGGACGA GAAGGAGCAGAAGCAGCTGCTGATGGATCTGGAGGTGGTGATGA…
Ag3366	XM_314268	2R	14	A(3)	scaff_3750	scaffold00014	single	gambiae cDNA			ATGTCGCGACTGGCCGACTATTTCGTCATCGTTGGATACGATCACGAGAAAGAGCGAACCGGTTCGAGGA GTGGAAAAATTATTCAAAGATTTCCCGAGAAAGATTGGCCCGACACACCGTTCATAGAAGGAATAGAATT GTTCTGTCAGCCACAAGGATGGGCCCTCTCCACGATCCGCCAGGAGCCCCAGTTCTTTGTGTCGGTGCTC ACCGACATGGATGGCAACCGGCATTACTGCGCGTGCCTGAGCTTCAACGAAACGATCGCTATCACGCCGA GCAAACCGATCGACGAGGAGGAGGAGGACGACAATCTGTCCCCGTCGGGCGGCGGACCAGCAGGCGGCGG CGTGCTGGCCAACAGTGGGCCACCCTCCATCACGCACCATAGCA…
Ag3369	XM_314272	2R	14	A(3)	scaff_3750	scaffold00014	single	gambiae cDNA			GCCCCGAGCAGAACGAATCCCTTTTCGCTGCTTGGAATCCGTTTTCACGCGACCAACACTAACGGCTAGT GATTTGTTGTGCCAAGTGAAAACCTTCCACCGGATAGCACCGCTTTCGTGCGCCCGAGTGTACCGTGCTG TTAAATAATCTGCCCGAAAAGACGGCCATTGATGCCGTGAGGGTGATTCGACGACAAGTGTTCATGGCAG CTGCTGCTACGTCGTGGTAGAATCCGTGCGGTGGTTCCCTTTGGGTTACGTTTTGGTTTGTTGTGCGAAG TGTTGAAGAAAATCCATCACCGTGGCGTCGTCAATAGAAGCAACCAGCATGGAGACGGTCCGGGTCTTCA ACCAGGAGCTGTCCGGGCTCTATGAGTCGAAGCCGCCCATTTCG…
Ag3374	XM_314283	2R	14	B(2)	scaff_3576	scaffold00014	single	gambiae cDNA	Oriented		TACGTGCACAATCACATGGTGTTCACGAACAACGACAACTGCTCGAGCACCACCTGGCAGACGACGCACG AGACGCGCTCGTTTGCCACCTACCTGTCGAACGCGGGCTACCGGACCGGGTACTTCGGGAAGTATCTGAA CAAGTACAACGGGTCGTACATACCGCCCGGATGGCGAGAGTGGGGCGGGCTGATCATGAACTCGAAGTAC TACAACTACAGCATCAACATGAATGGGCAGAAGATTAAGCACGGGTTCGACTACGCGAAAGATTACTATC CGGATTTGATCGCGAACGATTCGATCGCGTTTCTGCGCCAATCGAAGCATCAGAACCACCGGAAGCCGGT CCTGCTGGCGATGAGCTTCCCGGCACCGCACGGCCCGGAAGATT…
Ag3434	XM_311720	2R	14	B(5)	scaff_3576	scaffold00286	single	gambiae cDNA			AAACAAGTGAAATAGAGTGCGGAATTGCAGCGTCGTGCCTGGACTGTAAAGCAAAGTTGTTGGTTTGGTC GGTGTACTGTGCAATGCAATGGAGTGGCAATTTATAATACCTCAAGCAAGAGCGGAGCTTTTGCGATCGG ATAAAAACCATTACTGCGTCGGTCGAGTACTTGACGCCGCCGAAGTCCCGGATGCGCTGAAGGCTTCGCG AGTGATTTCGAGCGACCCGTTCGCTATATTCGACCATTTCGATACGTTCTACTCGGTCATCGACAATGAG AAGGCTTTGGCAGGGACGCATCTGCTGCGTGCCTACGATCAGCTCTATGGTGCTATCGACAAGCTCGGCA GTACGATGGCGGACCTGCTGTCCCGGAAGGAGATAGACACCACC…
11_D07	BU038904	2R	15	A(3)	scaff_2883	scaffold00002	single	funestus cDNA			GCAGCGATGGGACGCATTTTTGGACGTAGTTGGCGATGAACCGGAACGGTTGTACGTATGGGGGCTCTCC CTTTACATTCACACCCTTTACTGGGTGCTCGGATCATTCTTCGTCTTTATGGACGTTTTCCAGTGGCCAT CAGTGTTCAGAAAATTTAAAAATCAACCAGGCCTTAATGAACCTCTCAAGTGGACCGATCTGAAGAAGAT CATTCGCACCGTACTGATCAATCAGCTGCTGCTCAGCGTACCGATAACGCTGTTCGGGTTCCGTGCTCTG CTGGCCAGCGGTGCAGTAGTAAACGTGCGCGTCCTACCGTCCCTGTTCGAGGTGGTGCGTGATCTGCTGA TCAGTGCCGTCGGTTGGGAGCTCGGGTTTTACTACAGCCACCGT…
AST-011-A2_H01_M13REV_27DEC12JS_TN		2R	15	AB		scaffold00002					ATTTAGGGTGTTAGTTTTTATTTGGTAGCAGATGTGTCTTTAAAGGAGTTGATTTTTTTAGGGAGGGAGGATAGATCGAATAGTTTTAAAAAGTTGTGGTATCGAATTTTAATTTAATGTAAATATTTGATTATAATAAAGAATTATTTGATGATATGGAAGATGATTGGATGATGATTGTGTATTA
Ag2940	XM_311964	2R	15	B(2)	scaff_2883	scaffold00002	single	gambiae cDNA			ATCATGTCGCTGTGTAAAAGCTACGGCAAGGATAAGGTGATTTTTGCTACCGCCGAGGATCATGCCACGC CGAGCAAGGTGGAGCTACCGGAATCGGAACCGCGACCGGGACTGATACTGGAAAATGGAGACATCAACTG GAACTGTCCATGCCTCGGTGGCATGGCGATCGGTCCGTGCGGTAACGAGTTCCGGGAAGCATTCTCTTGC TTCCACTACAGCCAAGCACAACCGAAGGGTTCGGATTGCTACGAAGCGTTCAGCACAATGAACGAATGCA TGCGGAACTATCCTGGCGTGTACAAACAAAACCTCAACGAGGACGAGGATGAGGAGAGTGGTGCCGGTGT GGCGAGCATGATAGCCGACGAAGGCGAGGAAGAGGATGATGTCG…
Ag1763	XM_321320	2R	16	A(1)	scaff_2883	scaffold00002	single	gambiae cDNA			CACAACCCCGTCGTAACACCACCGAAGCAGCCCTCGATAGTGGACGTGGAGAAGGGGCAGCCGGAGCATG AGCACGCAAGACAGCAACAGCAGCAGCAACAGCAGCAGGTCGCGGGCTCGCGGTTACGGCCACCGTCGGC ACTCGAGCCGTTCGCGTCGGAACCGAGCGGCGACGACCAGCCCGGCAGTAGGAGCGCAACCGGCGACCGG TTCAGACTAGTGCTACTGTACGTGCTTCAGTTTACCAGCGTCGGTGCCTCGATCGCGGCCGTTGTACTCA TCTGGGTCTACATGGGTTGGGAGTTTGGATTGCCGGCGCTGCTGATCACCTTGGCCGCGGTGTTCATCGC CAGCGGCTGGTGGCGATGGTGGTACATCGCGTTCGTGACGGCGC…
Ag1765	XM_321318	2R	16	A(1)	scaff_2883	scaffold00002	single	gambiae cDNA			ATGTTTGCCTCGCTCAAGAACAAAATCCGCGAAGAAACTGGCAACGATGTGGCGCCGCTGTCCGTGTCGC GCACGAGACGCAGCCGGCCCGAATCGCTCACCAGCGCCAGCTCGATCGACGAGCTGAGCGTGCTCGAGCA GAAGGAGGCCGAGCTGAACGCAACCCGGCTGGAGTTGCAGGAGCTTACCGGCCACCTGAGCAGCTTCCGG GAGCAGGCCCGCCTGCTCGAGGAGGAAGCTGGCCGCCTGAAGCAGTCCAACAGCGCGCTGGAGGAGAAGC TGCAGGCGACCCAGCTGCAGCGGGAGCTGCAGCGCGAGGAGCAGGACAAGATACAGAACTGCCAGCAGCA GGAAATATCGAAGCTCAAGAGCATGCTGCTGTTCCGCGAGCAGG…
AST-008-A2_E01_M13REV_27DEC12JS_TN		2R	16	C		scaffold00002					CCCAACTTTTGTGGCGAATATCAGCTCGGTAACCCGGGATCCTTCGCGATTGACGAACGTATAAAATGGCTGGTAAGGGCGACTTCGACCGAAAACATCCCTCGCGTCGTTCCCTGAATTCCGGTGTGTATGTTCCATCTCGGGATCTTCCTGCTGCTCTTCCACTTCTTATGAATCGGGTGAATAAAACCCTGTACCGTACTCTCAAGTCGGTAGCGATGTTAGTCTCAATTATGGCCTATGTTCACACCACGAATTTCTAATTTTGTCTGAAATTGGTGAATCTCTTTTGCAAATCTCTTGCAGTCTGCTTTTCATCTATGTTTTTGTGCCTTCTGATTGCAGACAAGATGCCTTGAACCTCGCTAAATCAGACACATATATATTGCTGTTGAAATG…
AST_006_A2_C04_M13FWD		2R	16	C		scaffold00002					CCGTATCAAAATGGGGCGATTTCCGAGCTCGGTACCCGGGGATCAATTTCGAGCAACAGGGCGGTTTAGTTTTTTTTCAATTCTCTTGCTTAGTTTGGTTTGTTGGAGCATTGGTGGGTGTGTGTGCGTGTTTTAAGTTACAGTACGTAGATTCAATAACAAAATACACACACTCATGGGAACATGGAAATTACGCTAAAAGGAAACGTACCAATGCAAAAAGGGGTTAAGAACGAACGAACATCGAAGGTTTCTTGCTGGTAGTACTGTTGGAATAAGTCAAAACACTAATGATTGATAACACTGAGAGAAAAGAGAGAGAGAGAGAGATTGACACACAACGTCGCAAAAGATAGAGAGAGAGAGAAAGTAATCAGAGGAGACTAGCTCTATGCATCT…
AST_006_A2_C04_M13FWD		2R	16	C		scaffold00002					TCTTATGAGGACTAATAAGATACTCAAGCTTGCATGCCTGCAGGTCGACTCTAGAGGATCAGGATGGTTTAATAAGGTTTACAGTTCTGTAAAACAATAAATTGAAATTCAAAAAAACAATATCAATCGATCGATTTGTCTTCTGAAGTATTGAAATGTTTGCCAGTAGGTTTTAGATTGGATGGTGTAGCTAATTCAAATAAGATCAAATTTCAAATTAAACTCAAAATATAGATATGGTTCAATTGCCCACATCATCAGACATTGACTGGTGTCCCCGTGGCATTTCGCCAAACTTTGTATTTCTTTCCTTTCATTACACATTCATAGAAAAAAAAACCCGTGCGTTTTGTGAATTCTTTTGCCAAAAATCTTCGTTCGCTTCTCAGAACCATCTTC…
Ag3360	XM_314262	2R	16	C(2)	scaff_2883	scaffold00002	single	gambiae cDNA			ACGAATCGCAGTCCGCCGCGACGGGGAAAATTGCTAGTTTTCTACAAAAGAAAAGTTTTTCCAGCTGTTT GTACCGATTGTTTCCATAAAAAGCTGTTATCCGTGATAATCAAGCAAAACGGGTTGCAGGACTTGAAGCG CATACGTTGTATTTTCGTTGAATAAAAGAAGAAAATGTCGCAAGAAGTGGAGGAAACCCTAAAGCGCATC CAATCGCACAAAGGCGTCGTAGGAACGATTGTGGTCAATAATGAAGGAATTCCAGTGAAAAGTACCCTCG ACAACACGTCCACCGTGCAGTACGCTGGGTTGATGAGCCAGCTGTCCGACAAGGCCCGGTCGGTGGTCCG TGATCTGGATCCATCGAACGATCTCTCCTTTCTACGGGTGCGGT…
Ag3350	XM_314250	2R	16	C(2)	scaff_2883	scaffold00002	single	gambiae cDNA			ATGGTTAAACTATTCGCCCTGCTCAGGCTCCCGACCACCCTGGGATGCAGCCCGAAGCTGAAGACGCTGC CCAAGAACCTGTACAACCATCTGCGCGGCTTCCCGGTCGTCAATGGGGAGGTGTCGCTGCTGTCGGACAA GGTGCGCCGCTTCGTGGAGGAATCGGCCGCCATGTGCCAGCCGGACCGTATCCACATCGTGGACGGCAGT GAGAGCGAAAGCAGCACGCTGCTGAAGACGCTGCACAGCCAGGGCACGATCAAGCCGCTGCCCAAGTACG ACAACTGCTGGCTGGCTCGCACCAACCCGGCCGACGTGGCGCGCGTCGAATCGAAGACGTTCATCTGCAC CGAGCGGCCGGAGCAGGCCATCCCGACGCCGAAGCCGGGCGTGA…
B2	contig104289	2R	16	C(2)	scaff_2883	scaffold00002	single	stephensi microsatellite in contig	Oriented		TCAAATCCCCTACATTTAaTAAAAAAatATAATCCTTTCTCCAAGTTTGATTACACAACACGATTtAAAACTATTGGTCAAAATGCAAATTTAATCACACCTAAGCATGTCGTGCAGCcAAACAAATCACCGAcTGCACAACCTGCCCGTTCAGCtCATAAATCATGCTAACAATCTGCAAGAACAAAAAaCGATCATCAAAAAaTAATCCACAGCCTGCGACTGACCGGTATGTGTCGGGATGCCTGATCGTGATAACACGAACCGGCCGGGTCGAAAGCGGTTAGATAAACAAAaTCCAATCCGTTtGGTTtAGCAAAGGaCTCCGGcATAATGAAGGGTCACAAAAaGTCAAAACGAAGAGATGAGTCCGTACGACACCGGACAAacATACATACG…
AsSP11.9	AY162245	2R	17	A(3)	scaff_2883	scaffold00002	single	stephensi cDNA			TCCGTTAAAACAACTGCGTTTGTCAACATGTACGCTCAACTTTTGCCGGTGCTGCTGGTCGCTTGTGTGC TGCTCGGAAGCGTGGCTTCCGCACCCCCGTCCACGGCAGACATCATATTTCCGGTGGTGGACGATCTAGC CATTGGCGATCCGTGTACGATCGAACCATCGCCCGATCCGACCGGCATTCAGTTCGCCAGGGAAGGAATC TGTCAGCGGGTGCGTGACTGCCCAACGTTTATTCCACGCATCATACGGGAACCGTTCGACATTCGGCGCG ATGTTTGCTACTTTGAGGTGCACGATCCGGTGGTTTGTTGTGTGGAATTACCCGTGTCCGCCGAACTGGT GCCGCTGAACAGCAACAAACGCCTGTCCTTGGATGATCTAGACG…
AST044C24	Tu lab	2R	17	A(6)	scaff_5009	scaffold00149	multiple	stephensi BAC			CATAAGAAATAGAAGTCAAATAAGAAATTGTATTTTCTTTTAAATACAATGAATTCATCCAGCAATTCTCTAAGAATCTCATTATAAGTTTGGTATTTTACAGATGTTTTGATGAGTTTAACAAAGATTTAATCAAAGTCGATATTTCGACTACTCTCATGGATCTATTTCAAATTCACATTCACATTCTATTCATTTTCTACCACACAAAACAAGCTACTATTACAATTTTAGAACCTTTTGAGCCTATCGAAGGCCGCAACCTGTCAACCCCCGTTGCGCGCTCGGAATGACAAACTGTTAATCGAATCGTACGCTAACGCCACGGCCATCCGAGGCGTGCAGGCCACGAGACCATTGGCTGGCCGGCCGTTCTGCATAAATTAAAGATCATTTGCG…
AST044C24	AST044C24	2R	17	A(6)	scaff_5009	scaffold00149	resolved	stephensi BAC
Ag3327'	XM_319561	2R	17	B(1)	scaff_2853	scaffold00003	resolved	gambiae cDNA			CAACCTGCGCCACTGGGCGCTGCTCTCCCTTGCCTGTAGCGTCATACTGCCACCGCAGAAGGTGGTGCGC AAGTATCTGCTAGGCCATCTGAAACGTTGCGCTAGCGATTTCATCACCGAGGAGGGCAAGTATGCACGCT TTGCCGAGAAATGTTTCTTCAAAACGCAGGGCACCCGGCGTCGGCAGTGGCCACCGTCGCGCGAGGAAAT CATCTGCACGATCAACCGGCGGCCGATCTACGCGCGGTTCCACTTCATGGACGGGCAGTACCATTCGGTC GAGTTCCACCCAAGCTCGACCTCTCGAGAGGTGATGGAAATCGTGAAGAAGAAGATCGGACTGCAGGAAA ATGCACTCGGTTACGCTATCTACGAAGTGCTGGGCGCATCGGAA…
Ag3326	XM_319560	2R	17	B(1)	scaff_2853	scaffold00003	single	gambiae cDNA			ATGCCACGGTACGGTTCGGTCCAGTGCATCGAAGGGGTAGTGAAACGGTGCCGCATCGGTTCCACACCGG ACAAGGGCGTCCCCGATATGACCTGCATATCGGACATTGACGAGAATGGCATCAACCGCAACCTGAAAGT GCGCTACGAGCGAGACCAAATTTACGTATCCTTTTACAAAACTGAAACTATCAATCACACGACCTAA
Ag3323	XM_319556	2R	17	B(2)	scaff_2853	scaffold00003	single	gambiae cDNA			ATGGGCGAAAACGTGAAGGTGGTAGTGCGGTGCCGGCCGATGAACAAGCGGGAACAGCAATCAAACTGCA AGAGCGTTATACAAATCGACAACTCATTGGTAAATCTAGACAATCCGAACGATCCGAACGCGTCGCAGAA ATCGTTCCAGTTCGACAATGCGTACGGTTATGCGGCAACGACGGAGAACATTTACAGCGACATTTGCTAC TCGCTGGTGGAGAGCGTCCTGGAAGGATACAATGCCACGATATTTGCCTACGGTCAGACGGGTTGCGGCA AATCGCACACGATGCAAGGGACGACCTACAACCTGTCCGCGGCCGATCCGAACAATGCGAACAACATCGG CATCATACCGCGCTCGTTCGAGCACATCTTCGAAGCGATCTCGC…
Ag3325*	XM_319559	2R	17	B(2)	scaff_2853	scaffold00003	single	gambiae cDNA			TGACGTACGGAATCTTTCTGCTCGCAATCGCAATTGTCCATTTTTGCTCCGCCAGTGAAGTGTCGGACTA TTTTTCACTCCTAAAGTTGTACTTTTCTGCAAGCGCAAGAAAACCCATATCCTCGGCAAGATGCAGGGAC TAACGATGGCTAGTTTGAAGAAAAACCCAGCGCTGATCCCGCTGTACGTGTGTATCGCGATGGGTTCGGC TGGAGCCGTCTTCTACACCCTTCGTCTGGCGCTGAAGAGCCCCGAAGTTACCTGGAGCCGCAAGAACAAC CCCGAGCCATGGGAGGAATACCGGACCAAGCAGCATAAGTTCTACTCTCCGGTCAGGGATTACTCCAACA TTAGCAGCCCGGCCCCGAAGTACACCGACTAAAGTGTCAGCATA…
Ag3322	XM_319555	2R	17	B(3)	scaff_2853	scaffold00003	single	gambiae cDNA			ATGAACATGGCACGTCGGCTCGATGTAATAATTTTCGGAGCAAGTGGATTTACTGGCAAGTATGCCGTGC TCGAAAGCGTTAAGCTGTTGGCCAACATGAAGTGGGGCATTGCTGGCCGTAGCCAGAACAAGCTGCAAGA CACGCTGAAAGAGATTGGCGAAAAGGCCAAGACCGACCTGTCGCACGTACCGATCGTGCTGGCGGACGTT AACAATCAGGACTCGCTGATCAACATGGCACGGGACTGTCGGGTGATCGTGAACTGCTGCGGTCCGTATC GATTGTACGGTGAGCCGGTGCTAAAGGCGTGTCTAGCCGAACGGACGCACCACGTGGACGTGAGCGGGGA GCCACAGTTCCTCGAAGGCATGCAGCTAAAGTACCACGAGGCAG…
Ag3320	XM_319552	2R	17	B(3)	scaff_2853	scaffold00003	single	gambiae cDNA			ATGCGATTCAATGCTTTATCACCACCACCACCTCCCCCGCCGCCCCCACCGTCGGCCTCGAGCTCCGACT ATAACATCAGCAAGAAGATGGGCGTCCCGGACACGCAGTCCGACTTTAACCAATGGCTGCACGCGATGAA GATGGTGGCCCGGCTGCCAGGCGGCATGCCCTCGGAATTTCGGCGAAAGCTCTGGATGGCGCTAGCCGAC CGGTACCTAAAGACGCGCTCGCTCAACTGGGAGGAAGAGTCGGCCAGGTGTCTCAGCGAGCAGTCGGACG AGGACGACGAGGAGCTGGGCATACAGATCGTGAAGGATCTGCACCGGACCGGGTCGAGCCTTTGCTCCGG CCCGTCCGGCACGATCAACCAGGGCAAGCTGAAGCGCGTCCTGC…
Ag3315	XM_319546	2R	17	B(3)	scaff_2853	scaffold00003	single	gambiae cDNA			CGCGGTGTGTTGGCAGAGAAAATCACACTTTCGCACAGCACGGAAATTCTGCCAGTGACCATCAAAGTTT GAATGAAAGTGCGGCAATATTAGGACGGGAAATCATGAGCAATCTTCCGGACGTAGAGCAGTTGAAGCTG GAGGAAAATCACACCAGCGCTGAAGGTGCCGCCGCCGCCCCGGTCGCGGAAGACGTGGTTGATCCATGGA CTGTTACCAGCTCATCCGATGCGGGAATTGATTACGATAAGTTGATAAAGCGGTTCGGATGTTCACATAT CGATGCGGCACTGATCGAGCGGCTCGAAAAGGTCGCGGGAAAACCGGTTCACCATCTGATCCGTCGTGGT ATATTCTTTTCGCACCGTGACCTACACACACTGCTGAATGCGGT…
Ag3336	XM_314232	2R	17	C(2)	scaff_2853	scaffold00003	single	gambiae cDNA			TTGGCTGGAATGGGCGACAAAGTGCTTCCAGAGGTTTCCAAAAGCGACGACGAACAGTTCGAGGATGCAC AGAGCAAGGAAGATTTTAACGAGCGAACCGTCGACGAAGTTATCGAAAAGGTGATGGGACTGTCCGTCCG GAGGCCACCCGACTCGGACGCGGAAGAGTTTGTCGACTGTGTGAATGGACCGGAGGTGCCGCAATCCCAA AACAAACCGACGACAGCAGAGCAAGAGAATGAGTCATGTCGACAGGTAGCGGGAACGTCGGAAGAGGATT CACCACCCGAGGACGATTTAATAGACGAAGACTCCCAGCGGGACTACGAGTGTGGCCTGTCGGAGGAGGA ACTGGAGGCGAACAAAACCAAAGCGGACGAGCTGAAGCAGCAGG…
Ag3339	XM_558349	2R	17	C(2)	scaff_2853	scaffold00003	single	gambiae cDNA			TATTTTGGTCCTTTTCCCCCTATTTCTGTTGGTCGCTCCCAGATTGGTCGTTCGAAGTTTCACAAGTCGC ACCACTTCGATCAACGCAACCAGGTGTGCATTCTGGTCGACGCAAAGCGTCCCGGCATCGGCGGCAAACC GTTGCTAGCGACGGACAGTCCCGAGTACACGCTGCCCTCGCTGTACCCGCCCAGCTATGGCCCTTCCCGG CCGGGCTGGCTCGAGTACGACCGGCAGGTGCTGTGCTTTTACGGCTACTTCCAGGAATCGCTCGGCAACG TGGACCGCATACCGTACCAGATACGGAACGTGCGCATTCTGTACTACCTCGAGGATGACACGATGCAGGT AAGCGAACCGCGTACGCTCAACTCCGGCATCCCGCAGGGTTGCC…
Ag3342	XM_314239	2R	17	C(2)	scaff_2853	scaffold00003	single	gambiae cDNA			ATGAGTGATGAAGAAGATATTCTATCCGGTAGTGAGGAAGGCGACGATTTTTCTGCCAGCGAAGACGAAT GGCTGCCCACGAAGGATAGCAAGAAAAAGGCCGGCAAAGGCAAGTCCAAGGACGAAAGCAGTTCCGCCGA AGATGAGGACGAGGATGAGGACGATGGTTCCAGCTCGGCAGACGAAAGCGACCTGGATGATTTTGCTACC ACGGCCGGCAAGTCGCCTTCCGGCAAACAGCCACCGGGTGGAAACAAGAGAAAACGTTTGTCACCCGGCC TGCGGGATCGGCTCTATCAACAGTACAAGAAAGATTTGCTCAAAGAAATTGCCCCATCGAAGGCTCCCCT AAACAGCAGCGTTACAGACATCTTGCAAAAATGCCAATACCAGC…
Ag3328	XM_314225	2R	18	A(2)	scaff_2853	scaffold00003	single	gambiae cDNA			CACCCGAGCATGGCTAGCCGCGAAGCCGTACGCCGGACGGTACAGTCCGTGCGGCCGATCCTGTCCGTCG ACCGTGAGGAGGCCCGCAAGCGCGTCCTCAACCTCTACAAGGCCTGGTATCGCCAGATTCCGTACATCGT GATGGACTATGACATCCCGAAGTCGGTGGAGCAGTGCCGGGAGAAGCTGCGCGAAGAGTTCCTGAAGCAC AAGAACGTCAGCGACATTCGCGTGATCGATATGCTCGTCATCAAGGGCCAGATGGAGCTGAAGGAATCGG TCGAGATCTGGAAGCAGAAGGCACACATCATGCGCTACTGGAAGGAGAGCCAGGAACCGAAACCAACGGA CTTCCTGTCGAAATTCTTGTCCGGCCAGAACTGAACCAGTCCTC…
25_E09	BU038972	2R	18	B(1)	scaff_3184	scaffold00003	single	funestus cDNA			TCGGCCATTACGGCCTGGAGTTTTCCTAAAGTTAGCTAGAAGGGTGGTGGGTCTCAAAGCAGTAGCTGCA GGCAAGAACAAGCGTTCGTGGACAACGTCGATGAAGCTGCCAAAGATCCAAAGCACGTCGCTTTTAACAA AGGCTAAAAGGCAAAAAAAGGAAGGCACAAGTGGAACCGAGGCGGGGTAGATTGAGACAGCAGCAAAATG CAAACAATAAAGTGCGTGGTCGTTGGAGACGGTGCGGTCGGTAAGACTTGCCTGCTCATTTCCTACACGA CCAACAAATTTCCATCCGAGTACGTACCGACCGTGTTTGACAATTACGCCGTGACGGTCATGATCGGTGG TGAACCCTACACGCTCGGTTTGTTTGATACAGCTGGCCAGGAAG…
626240	BM655548	2R	18	B(2)	scaff_3184	scaffold00003	single	gambiae cDNA			CCCACGCGTCCGAAGCCGTGAACGAGTCAAGTGCACGTCTGTGTCATTGGAAAAGGCAAGAAAACAAATC GTACGCGGTGTGTCTGATCGCGTTTCCGCCACGGGAAGTTATTCCAGCAACCAGCAAACTGTCGGTGAAG CTGTCGACCTTCTGTGCCAGTGCGTATAAAGGCCGGACAACTTACGTCTCTCGTTAGCTAAGGCTCTATT CCCCTTCTGTTTCGTGTCATCGCGCTCAAACGTAACTAGGAAATGATGAAATCGATCTTCTTCGGAATCG TTGCCCTGATGTTCGCGGCTGTTGTGATGCAGCAGGACCAGGCATCGGCACAGGTTACCGATACGGATGC CCCCTCAAGCACCGACGAATGGAACTACATGAACCGTAGCTGCT…
643142	BM624660	2R	18	B(2)	scaff_3184	scaffold00003	single	gambiae cDNA	Oriented		CCGGAAAAAAGAAGAAAAAAATGATGGCAAAGATGAATGTTGTGTTTGTGTTGGGCTTTGTGCTGGTGGC TTCCGCCTTTGCGACGGACCTTAGTGCAAATGACTGCGAAATCAACGTGGAGGAGTGTTCGCCGACCTAC TCCAGCTTTCTGTCGCGTTCCGGCAAGACGGTGGAGAACGATCTGAAGCAGTACACTAGCCAGCTGGTGG ACAAATCGTTCCACTTCCTGATGATGTCGTCCGCGTTCAACAAGCACAGCCTGGACCGCCCCGGGTTCGA GAAGCTGTACCGCAAGATCAGCGACAAGGCCTGGGCGGATGCGATCGAGCTGATCAAGTACCAGAGCCGC CGCGGCTCGTTCGGCCATCTGGTGCAGCCGAGCAAGGGCGAAAA…
17_G08	BU038935	2R	18	B(3)	scaff_3184	scaffold00003	single	gambiae BAC			TTNNTNACCGGGAACTCGGCTTTACGGCCGGGGAAGTGCAACACGCGTTTTTCGGGTGTACGAGTATTTT GTTCCTCGGNNAAAGATGAAATTCAGCAAACACGTTTCGTCGTCGCGGCGCAAGAGCCGCAAGCGCCACT TCCAGGCCCCGTCGCACATCCGCAGGAAGATTATGTCGGCGCCGTTGTCAAGGCTGAACAANNGAAGTAC AACGTCCGTTCCATGCCAATTCGCAAGGATGACGAGGTGCAGGTAGTGCGCGGTCACTACAAGGGCAATC AGGTGGGCAAGGTGGTTCAGGTGTATCGTAAGAAGTACGTCGTGTACATTGAGCGCATCCAGCGCGAGAA GGCGAACGGCACGAACGTGTACGTCGGTGTGCACCCGTCCAAGT…
AST_007_A1_E08_M13REV		2R	18	C		scaffold00261					GATTCCCTTGGGGGCTATTCCAGCTCGGACCCCGGGGATCATACAGGCGCGCATCCGTGGCAATCAGGCGGGTAAATTGGAGGGAGCTGGTGAGCAAAAAGCTTCAGCGCGACCGGCTCAAGCTGCGGTCCACGCATAGCTTGCCGGTCGAACAGCCGATGACCGCGGGTGGTGGTGGTGGTGGTGGTGGCTCAACGTATCCGGAGGTGGTGCATGCGATCCAACATCGGAAGAAGCCCATACCGGCGGTGGGACGCTGCTTCCAGACGGCCATCGACATTGTGAACAAAAACCGGGCACTCTTCGCCGACCACAGCCTGTCCGCCGACTTTATCGATGACCATGAGGACGAGGAGGAGGAAGAGGAGGAGGAGGAGTACGACGACCTGATCACGGGCA…
11_E07	BU038905	2R	19	A(2)	scaff_3285	scaffold00054	single	funestus cDNA	heterochromatin		AGACTCGCAGCACGCCGAACACAGTAGAATCAGTTACCGATGAGGTTAAGCATTAATTTGACGCTTAAAA TGGTCACGCTCCGGTACGCCTTCACCTTCGTCTGTGTGGTTTGTGTTGGTTGGGTCAGTGTGCAGAGTGC AATCATTTTGCCGAAAATTCCGGATGTCCTCAACCCACCCGTACCAGATGGTATTGATCTTGTGCAGCAG TCTGCCTTTCTCGAGAGCACGGACCAGGACCCGGAAGTAACGCCGGGATTGTTCCAGGGTGACATGGCAA TGGACAACCGTATGTATCGCTACTGGCGCGTAGGACTAAGTTGGGATGTGTTTCCGGAGCGAGTCTGGCC AAACGGTACGGTACCGTACGCGATCAGCCCACTGTACGATGTGG…
211F02	EX227558	2R	19	B	scaff_4655	scaffold00026	single	stephensi cDNA			GATCATCAAGAAGCCGGTGGTGGTGCACTCGCGTTACCGTGTGCGCAAAAACACGATCGCTCGTCGTAAG GGCCGTCACTGCGGTTATGGTAAGCGAAAGGGTACGGCCAACGCTCGTATGCCGCAGAAGCTGCTCTGGA TGAACCGTATGCGTGTGCTGCGTCGCCTGCTGAAGAAGTACCGCGAGGCGAAGAAGATCGACCGTCACCT GTACCACGATCTGTACATGCGTGCAAAGGGTAACGT
11_B04	BU038900	2R	19	BC	scaff_4655	scaffold00026	single	funestus cDNA			ACCAGCGAAAAGAGGTTCCTCATCACGCAGCCCCCAGATACGCGATCTCCGCGAGCTTCTTCTTCAAACG ATGCTGTTCAAAAGCTTTCTTCTGCTGAGCGTCTTTGCTGTCGCCTGCTATGGACAATCGAAAGTGCCCG TATACGTGTACTATGAATCGCTCTGCCCGGATAGTGCCCGGTTCGTAAACGAGCAGCTGTACCCGGTAGC CAAGACGTTCAAGAAGAATCTAGAGCTACATCTGGTACCGTTCGGCAAGTCCACCTACACGACGCAAGGT TCGGAGGTGATGTTCACGTGTCATCATGGTGAAAACGAGTGTTACGGCAACAAGGTGCACGCCTGTGCTA TCCAGCATATTCAGGGTAACTCGTATCAGCCGAACATTTCGAAG…
AST_004_B1_D08_M13FWD		2R	19	C		scaffold00026					AATAAATGAAACCTATAAAAATACTCAAGCTTGCATGCCTGCAGGTCGACTCTAGAGGATCAATTTATTTATTCAAATTGGATGTGAAGAATTATGATCACATAATAAGACTCCGAGTTTACGCTTTGAAAGTTAACAACAAATAGAATGCATTCCTTTCATGTTAAGCCGGTATGGGACAGGCTACCGAAGTGCGCTAGCGGACAAATTCTTCCGATCTGCAGTGACGTCGGTGCATCGAAGCGAATGATTTATGCCTTCATCTTTTCACTAAAAGTCCCATTTCTGACCGGAAATTGTTCATCATTGCAGCTGGCGAGATACGGCCAAGCCGAAGGAGCCGGCCAAGGGGTTTTGTGTGCACATATTGTTAGGTTGCATCTTTTGCGATGAATGGAA…
stBAC62	Shouche lab	2R	19	E(4)	scaff_3593	scaffold00046	single	stephensi BAC		heterochromatin	TAGACGACATAGAGGTATACGTCTGTTCTGGACACATCTTAAACAGGTACGACTCATTCACGAGTATTGATTGTACAGAAGTAATTGCATTCCATATCAACGATTGATTTTTTATCATAATTACACAAAAAAAAAACAGTCCGACAACGTCCTGTCATTTAAATCCTCTCTCTTTAATAGGCCCGACGCGAGCGCGAGGAACAAGACAAAATGAAAAACGAATCGCTTAAATCCGCCCAACAGCATCACAGCCAAAAACAAGGCCAGCAAGAGCACACGATTGTTGGCTCGCAGCAAAGCAGTAACGGTGCTGGTGCTGGTGGTGGAGCTGGCAGTGGCGGTGGCGCTGGAAGCGGTGGCAGCACTGGAAACCTCGGGAGTCACCTGCACCATCCGTCA…
AST-008-B2_A01_M13REV_27DEC12JS_TN		2R	19	E(4)		scaffold10315			Oriented		CCCCTAACTTTAGGGGCCGAATTCGTGCTCGGTCCCGCGGAATCATGGCGATGCGTGATAGGACCTTTCGGCTTCGGAAAAGGGCTAAAGCGTAGGGTCGTTGATTTTGACCTCTTGGTGTCTAAAGGATGAGTCCCAAACTAAACCAAGAGTTGCCAGAACTCCTTCCCCTCCCGTTTCATCAGATGGAGTGGCTCCCCAAAGTTGTTGGTTCCTGCTTTACTTTATGGTTTGTTGC
AST012A11	Tu lab	2L	28	C(1)	scaff_3898	scaffold00067	multiple	stephensi BAC			TCTTCGTTGTCAGCCGAGTTCTTGTTTAATTTTGCGAAGAAGTGTCAGTTTTTATTGAAACGTCCAGTTACAAAGAGTAGATAGATGTGGTGAATATTTTCATCTGTAGTGAAAAGATCTGAAAAGATATTTTCTGGGAGGACATTGCTTTCCGCAGAATTGTTGGTTTGGAGTTACTCCTGGAGAAATTATGGAACAAAGCTTCAACTGTTCAGAGTTTCCCGACTGAGCAAATAACTCTCGAATCGAACTTGCCCTTCTTCGTCGTCGACGTTTTTTTTGCCTCCCGGTCCAAAGTAACCTCAATCTCAACACGATTTCCGTGCTCCATTGCGTTCGACTTCCTTTGCTGGCGCTGTGTGGTGCTATCAACTTGACTTCATCGGTTGGCCGTCCCCT…
AST012A11	Tu lab	2L	28	C(1)	scaff_3898	scaffold00067	multiple	stephensi BAC	Oriented		TCTTCGTTGTCAGCCGAGTTCTTGTTTAATTTTGCGAAGAAGTGTCAGTTTTTATTGAAACGTCCAGTTACAAAGAGTAGATAGATGTGGTGAATATTTTCATCTGTAGTGAAAAGATCTGAAAAGATATTTTCTGGGAGGACATTGCTTTCCGCAGAATTGTTGGTTTGGAGTTACTCCTGGAGAAATTATGGAACAAAGCTTCAACTGTTCAGAGTTTCCCGACTGAGCAAATAACTCTCGAATCGAACTTGCCCTTCTTCGTCGTCGACGTTTTTTTTGCCTCCCGGTCCAAAGTAACCTCAATCTCAACACGATTTCCGTGCTCCATTGCGTTCGACTTCCTTTGCTGGCGCTGTGTGGTGCTATCAACTTGACTTCATCGGTTGGCCGTCCCCT…
12_F01	BU038911	2L	28	C(2)	scaff_2538	scaffold00009	single	funestus cDNA			GCGTCTTTGAAATCTGCTTGCGCTAGATCGTGTATTATTGAAAACATTTCCCGTTAAAGTAACGAAATGG ATCAATTGACGAAATTCTACGAACCCGGCCGCTCGTTCGCCAAGGACTCGATCCGGCTGATCAAGCGCTG CACCAAGCCCGACCGCCGGGAGTTTCAGAAGATCGCCATTGCCACTGCCATCGGATTCTGCATCATGGGA TTCATTGGTTTCTTCGTGAAACTGATACATATCCCGATCAACAACATCATCGTCGGATCATAAGCTGGGN GTGTTATCTGTGTGTGTTTGCGTTCCCTTTTTTCCTGTTCACGCGTCATTTATCCTGCGAGTAGAAGAGA TGATCATCCTCCTAAACATTCATGGACTGAAAACCAACGTTTCC…
12_F01	BU038911	2L	28	C(2)	scaff_2538	scaffold00009	single	funestus cDNA	Oriented		GCGTCTTTGAAATCTGCTTGCGCTAGATCGTGTATTATTGAAAACATTTCCCGTTAAAGTAACGAAATGG ATCAATTGACGAAATTCTACGAACCCGGCCGCTCGTTCGCCAAGGACTCGATCCGGCTGATCAAGCGCTG CACCAAGCCCGACCGCCGGGAGTTTCAGAAGATCGCCATTGCCACTGCCATCGGATTCTGCATCATGGGA TTCATTGGTTTCTTCGTGAAACTGATACATATCCCGATCAACAACATCATCGTCGGATCATAAGCTGGGN GTGTTATCTGTGTGTGTTTGCGTTCCCTTTTTTCCTGTTCACGCGTCATTTATCCTGCGAGTAGAAGAGA TGATCATCCTCCTAAACATTCATGGACTGAAAACCAACGTTTCC…
AST041D2	Tu lab	2L	27	A	scaff_3087	scaffold00135	single	stephensi BAC			TGTGAGCGGATACATTTCACACAGGAAACAGCTATGACCATGAtTACGcCAAGCTATTTAGGTGACACTATAGAATACTCAAGCTTGCATGcCTGCAGGTCGACTCTAGAGGATCGAATGGAAATTTAAACACAAACTTTGTTAATCTTCTTACGGGCAACAATAGGTACGGCCGTCCGATTGAAAAGTTGCCCCGCGGGGCCAACTGCAACTTCCCCGATGTCGAGCGTGTAACGTGTATTGGATTGCGTACCGGAGGTGGTTTTTTTTTCTTCTTTCGGATGGCGATGAAATTTAAATAATCAAAACATTAGCTCCCCGAGAGGCGAGAGTGTGTCCGGGAATGTGGGACTGGGTGAAAAAATCGAACGGTTGGACCTCCGCATTTGTGATGTCGTT…
AST041D2	Tu lab	2L	27	A	scaff_3087	scaffold00135	single	stephensi BAC			TGTGAGCGGATACATTTCACACAGGAAACAGCTATGACCATGAtTACGcCAAGCTATTTAGGTGACACTATAGAATACTCAAGCTTGCATGcCTGCAGGTCGACTCTAGAGGATCGAATGGAAATTTAAACACAAACTTTGTTAATCTTCTTACGGGCAACAATAGGTACGGCCGTCCGATTGAAAAGTTGCCCCGCGGGGCCAACTGCAACTTCCCCGATGTCGAGCGTGTAACGTGTATTGGATTGCGTACCGGAGGTGGTTTTTTTTTCTTCTTTCGGATGGCGATGAAATTTAAATAATCAAAACATTAGCTCCCCGAGAGGCGAGAGTGTGTCCGGGAATGTGGGACTGGGTGAAAAAATCGAACGGTTGGACCTCCGCATTTGTGATGTCGTT…
AST-010-A2_A03_M13REV_27DEC12JS_TN		2L	27	A		scaffold00032					CAGCCTCTAGAGGGGCCGAATTCGAGCTCGGTACCGGGGATCCACTTTCACCCGATATCACGATCGCCTGGTTTTGATGCTGGGGGACAAGCGCCTGGTGGGCAGCATCTGCTATCGCAAAGATGTGTGGTGGGTTGTCCGATCGCGCCTGACCGGTGTACTTACGTTGATGCTGTGTCGTATACAATCCCACCTGACTGAACGGATTCACCGCGATCAGTATGTCCCCTATGTAGGTATAGATCTGATTCGTTTCATAGCGCTTCTGCAACTGCTCCACAATTGCATCCTCAGTCAGAACGTCCAACGCAGCCAAATCGTCCATATACATCTTCTGTGGCTTTGATTTACGGTCCGACTTTAGCTTACCGTACTTCGTCGTAGCGATGGCTTGGCTCG…
AST-010-A2_A03_M13REV_27DEC12JS_TN											GATAAAGTGGGAATATTAGAATACTCAAGCTTGCATGCCTGCAGGTCGACTCTAGAGGATCGTGTCGTGATGGGATAAATCCAATTATTTTACAGTAGTTTCTGTTCTCCCGTTTGCTTTCGGGGTCTCTCCTCACTCCTTTTTAAAAGCGAACCAAGATTGGGCCATTAATTGTAAAGTTTGTGTTGTACTGTTGTGTAGCGCTTGTTAATAGCGGCGTCATTTCATCTATCAGGATGTAGTTTTGCTCGCCTGCTGGAACAAAAAGGACTGCTTTATGTTCTTCCTCATGGTGGACAATCATACCCGACATCAGGCGGAACATAAACATGCGTACATAATTGTAAACGGTTCGGTACAATCTTTGCGGGTCCTTAAGCTAATTGAGCTCGCGGGAGA…
650820	BM650357	2L	27	B(2)	scaff_3733	scaffold00032	single	gambiae cDNA			CCCACGCGTCCGCTTAACACTCACACTATCGGGTGCAAGTTTTTCCTCCGTCGTTCCGGTGATTAAATAT CGAAGATGCTCCGTTTTGCGGCTGGCCGTGTGCTGGGCGGACTTCGCAGCGCCGCTGGGCTGAAGAGCAG CCAACCGATGGTGGGTGCGATGGTGGTGCGCCACTCGCACAGCAACGAGACGGACGAGGAGTTCGACAAA CGCTACGAGGCGTACTTCAACCGGCCGGAGATCGATGGCTGGGAAGCCCGCAAGGCGATGAACGATCTGC TCGGCATGGATCTGGTGCCGGAGCCGAAAATCATCGTGTCCGCGCTGAAGGCTTGCCGCCGCCTGAACGA CTACGCGCTGGCCGTCCGCTTCCTGGAGGGCGTGAAGGACAAGT…
650820	BM650357	2L	27	B(2)	scaff_3733	scaffold00032	single	gambiae cDNA			CCCACGCGTCCGCTTAACACTCACACTATCGGGTGCAAGTTTTTCCTCCGTCGTTCCGGTGATTAAATAT CGAAGATGCTCCGTTTTGCGGCTGGCCGTGTGCTGGGCGGACTTCGCAGCGCCGCTGGGCTGAAGAGCAG CCAACCGATGGTGGGTGCGATGGTGGTGCGCCACTCGCACAGCAACGAGACGGACGAGGAGTTCGACAAA CGCTACGAGGCGTACTTCAACCGGCCGGAGATCGATGGCTGGGAAGCCCGCAAGGCGATGAACGATCTGC TCGGCATGGATCTGGTGCCGGAGCCGAAAATCATCGTGTCCGCGCTGAAGGCTTGCCGCCGCCTGAACGA CTACGCGCTGGCCGTCCGCTTCCTGGAGGGCGTGAAGGACAAGT…
05_D12'	BU038881	2L	26	B(2)	scaff_4612	scaffold00036	weird	funestus cDNA			NTTCNCGACTGGAAACTCGGTTTTTACGGCCGGGGCAGGGAGGTAAGATCGGTCTGTTCGGTGGTGCCGG TGTCGGCAAGACCGTACTGATCATGGAGCTGTATCAACAACGTCGCTAAGGCCCATGGTGGTTACTCCGT GTTCGCCGGTGTCGGTGAACGTACCCGCGAGGGTAACGATCTGTACAACGAGATGATTGAGGGTGGTGTC ATCTCGCTGAAGGACAAGTCCTCCAAGGTAGCGCTGGTGTACGGTCAGATGAACGAGCCGCCCGGTGCCC GTGCTCGTGTCGCGCTGACTGGACTGACCGTGGCCGAGTACTTCCGTGACCAGTAGGGTCAGGATGTGCT GCTGTTCATTGACAACATTTTCCGCTTCACCCAGGCCGATTCGG…
05_D12'	BU038881	2L	26	B(2)	scaff_4612	scaffold00036	weird	funestus cDNA			NTTCNCGACTGGAAACTCGGTTTTTACGGCCGGGGCAGGGAGGTAAGATCGGTCTGTTCGGTGGTGCCGG TGTCGGCAAGACCGTACTGATCATGGAGCTGTATCAACAACGTCGCTAAGGCCCATGGTGGTTACTCCGT GTTCGCCGGTGTCGGTGAACGTACCCGCGAGGGTAACGATCTGTACAACGAGATGATTGAGGGTGGTGTC ATCTCGCTGAAGGACAAGTCCTCCAAGGTAGCGCTGGTGTACGGTCAGATGAACGAGCCGCCCGGTGCCC GTGCTCGTGTCGCGCTGACTGGACTGACCGTGGCCGAGTACTTCCGTGACCAGTAGGGTCAGGATGTGCT GCTGTTCATTGACAACATTTTCCGCTTCACCCAGGCCGATTCGG…
05_D12*	BU038881	2L	26	C(2)	scaff_4612	scaffold00036	weird	funestus cDNA			NTTCNCGACTGGAAACTCGGTTTTTACGGCCGGGGCAGGGAGGTAAGATCGGTCTGTTCGGTGGTGCCGG TGTCGGCAAGACCGTACTGATCATGGAGCTGTATCAACAACGTCGCTAAGGCCCATGGTGGTTACTCCGT GTTCGCCGGTGTCGGTGAACGTACCCGCGAGGGTAACGATCTGTACAACGAGATGATTGAGGGTGGTGTC ATCTCGCTGAAGGACAAGTCCTCCAAGGTAGCGCTGGTGTACGGTCAGATGAACGAGCCGCCCGGTGCCC GTGCTCGTGTCGCGCTGACTGGACTGACCGTGGCCGAGTACTTCCGTGACCAGTAGGGTCAGGATGTGCT GCTGTTCATTGACAACATTTTCCGCTTCACCCAGGCCGATTCGG…
05_D12*	BU038881	2L	26	C(2)	scaff_4612	scaffold00036	weird	funestus cDNA			NTTCNCGACTGGAAACTCGGTTTTTACGGCCGGGGCAGGGAGGTAAGATCGGTCTGTTCGGTGGTGCCGG TGTCGGCAAGACCGTACTGATCATGGAGCTGTATCAACAACGTCGCTAAGGCCCATGGTGGTTACTCCGT GTTCGCCGGTGTCGGTGAACGTACCCGCGAGGGTAACGATCTGTACAACGAGATGATTGAGGGTGGTGTC ATCTCGCTGAAGGACAAGTCCTCCAAGGTAGCGCTGGTGTACGGTCAGATGAACGAGCCGCCCGGTGCCC GTGCTCGTGTCGCGCTGACTGGACTGACCGTGGCCGAGTACTTCCGTGACCAGTAGGGTCAGGATGTGCT GCTGTTCATTGACAACATTTTCCGCTTCACCCAGGCCGATTCGG…
212E10	EX227621	2L	25	A(1)	scaff_2655	scaffold00021	single (99.31%)	stephensi cDNA	Oriented		GTCCACCGATGAGCTGGCCCAGAACATCCCTCTGTCCATCAACTTCCTCGTGTCGCTGCTGAAGAAGCAC TGGCAGAACGTGCGCTCGCTGCACATCAAGTCGTCCATGGGTCAGGCTCAGCGACTGTACTAAGTGGGAG AAAAGGGGGAGTGTGTCGTGTTGTGGCGTATTTTTCACCGCAGAAACGATCATCTGCTACTGAAGTAATG CTTTTTGTCGCATTATTGAGGTAAACAAAAAAACGGTATCAAAATAAAGGGTTGTTCTGCCAAGGACAAT AACAAACCTG
212E10	EX227621	2L	25	A(1)	scaff_2655	scaffold00021	single (99.31%)	stephensi cDNA			GTCCACCGATGAGCTGGCCCAGAACATCCCTCTGTCCATCAACTTCCTCGTGTCGCTGCTGAAGAAGCAC TGGCAGAACGTGCGCTCGCTGCACATCAAGTCGTCCATGGGTCAGGCTCAGCGACTGTACTAAGTGGGAG AAAAGGGGGAGTGTGTCGTGTTGTGGCGTATTTTTCACCGCAGAAACGATCATCTGCTACTGAAGTAATG CTTTTTGTCGCATTATTGAGGTAAACAAAAAAACGGTATCAAAATAAAGGGTTGTTCTGCCAAGGACAAT AACAAACCTG
AST-008-A1_E05_M13REV_27DEC12JS_TN		2L	25	A		scaffold00021					GGATTAATTTAGGGCGATTCGAGCTCGGTACCCGGGGATCATAATGTGTAATTTAAACGATTCCGAAGTTTAATTATTTGCTTTAGCGCTAGCCTGTCGCACTGGCATGTTTCGATGCTCCTGCTACGCAACCGAAAAAAAACCGTGCTAAACACTTACGTAACCATGTTCCATTGCGCCCACAGCCCGGTAGCAGCCCGTTCAAACAAATATCCCCCTTGGTGCGTTTGCTCGCCACAAGGGATGCGCCACGCAACCGAATGCACCTGCACCAAACACTCATCATCAAACGATTATAAACCGCGTAATCCTGTCGGCTCACTCTCCCATTTCTCTCTATCTGCTGAACAGCAAATCCACACTTATAACCGTGATTTATGCACGAGCTGGCGCGTCCCA…
211A03	EX227514	2L	25	B(7)	scaff_2655	scaffold00021	single	stephensi cDNA	Oriented		GTCCACCGATGAGCTGGCCCAGAACATCCCTCTGTCCATCAACTTCCTCGTGTCGCTGCTGAAGAAGCAC TGGCAGAACGTGCGCTCGCTGCACATCAAGTCGTCCATGGGTCAGGCTCAGCGACTGTACTAAGTGGGAG AAAAGGGGGAGTGTGTCGTGTTGTGGCGTATTTTTCACCGCAGAAACGATCATCTGCTACTGAAGTAATG CTTTTTGTCGCATTATTGAGGTAAACAAAAAAACGGTATCAAAATAAAGGGTTGTTCTGCCAAGGACAAT AACAAACCTG
211A03	EX227514	2L	25	B(7)	scaff_2655	scaffold00021	single	stephensi cDNA			GTCCACCGATGAGCTGGCCCAGAACATCCCTCTGTCCATCAACTTCCTCGTGTCGCTGCTGAAGAAGCAC TGGCAGAACGTGCGCTCGCTGCACATCAAGTCGTCCATGGGTCAGGCTCAGCGACTGTACTAAGTGGGAG AAAAGGGGGAGTGTGTCGTGTTGTGGCGTATTTTTCACCGCAGAAACGATCATCTGCTACTGAAGTAATG CTTTTTGTCGCATTATTGAGGTAAACAAAAAAACGGTATCAAAATAAAGGGTTGTTCTGCCAAGGACAAT AACAAACCTG
AST_007_A2_E03_M13FWD		2L	24	A		scaffold00040					TCCCCCTTTTGGGGGCGAATTCGAGCTCGGTACCCGGGGATCGATATAGCTCCACTACTATCAGGATACGTACGCAGGCATAAACCCTTATACACACGCACCGGCGACCATTTACGCCCTCTAAAATAATACGTCACACACTGGTGGTAGAGAGCAAAACATCATCACAAACACTCGCGAACATGGGGGACACATTCAAGTCGTCTTATCGTTCCAATTTTCCTTTTGAGACTATTTTTCGCACAGGACGACGACTACGGCACAAAATCATACAAACTTATAGCAAAAAATTACTGTTTTGCCTTCTGGAAACAAACACACTAA
F10	contig69673	2L	24	BC	scaff_3362	scaffold00018	single	stephensi microsatellite in contig	Oriented		CCGTTGtCGTGGCACAGAACAAaCCcAAATCCCACTACTGCACCcACTGCGgCAAGGGATTCGCGGCCAAGCACGGGCTAATGTTGCACAACCGTCGTCACCCGAACGGGGgCTGTACCGTACGGACGCACGTGTGCGAGTGCGGTAAGGCCTTCTTCCAGAAGAACCACCTGATGCTGCACCAGCGTCAGCATCTGGAgCAGAATCAACGCActGGCGGTGGGGTCgCGGGTGGTGCGGGTGCCGCcGGTCAGgCtAGCCAGCAGCAGCAACaGCAGCAAGCGTCCGCCGGTCAACAGCAGCTGGTTGTGGTAAAaGCTTTGGTCCTTTCTTTTtCAAACAATCTGTATTTTAAAATATTGTTACCGCcTTTCCTCTGGCAGATTCAAGCCACCAACC…
F10	contig69673	2L	24	BC	scaff_3362	scaffold00018	single	stephensi microsatellite in contig			CCGTTGtCGTGGCACAGAACAAaCCcAAATCCCACTACTGCACCcACTGCGgCAAGGGATTCGCGGCCAAGCACGGGCTAATGTTGCACAACCGTCGTCACCCGAACGGGGgCTGTACCGTACGGACGCACGTGTGCGAGTGCGGTAAGGCCTTCTTCCAGAAGAACCACCTGATGCTGCACCAGCGTCAGCATCTGGAgCAGAATCAACGCActGGCGGTGGGGTCgCGGGTGGTGCGGGTGCCGCcGGTCAGgCtAGCCAGCAGCAGCAACaGCAGCAAGCGTCCGCCGGTCAACAGCAGCTGGTTGTGGTAAAaGCTTTGGTCCTTTCTTTTtCAAACAATCTGTATTTTAAAATATTGTTACCGCcTTTCCTCTGGCAGATTCAAGCCACCAACC…
211D02	EX227540	2L	23	B(2)	scaff_2974	scaffold00113	single	stephensi cDNA			GGTACTCGATCGTGTTCGGTTCGCCGACCAGCCACAGCTCGATCGGCTTGAACGAAATCGTCCGCTCGGT CGTATCCTCGTACACCTGCCCGTAATCGATCAGATCCGTGACGAGATCGTCGAAAGAATGCACATCGGTA TTATTACGCATGGCGAGCTTGTAGCTAAGCCGATTGTTATGCTGATTCCGGAAGTGTTCCACATTGTACT GAGATTTTCGATTCACCTGCGACCGGTGGTGTGTGTGTGTGAGCGTGTGTGTGTGTGTATGAAGTTTGGT TTTTTGGCAGGCAGGCAGGCAGGCAGGCAGGATCAACGACAGCAACAAATTTCCCCCCGCAATATCCCAA GCCAAGTGATGGGCGAACGCAGGCAGACGACCACAGCCACAGTT…
211D02	EX227540	2L	23	B(2)	scaff_2974	scaffold00113	single	stephensi cDNA			GGTACTCGATCGTGTTCGGTTCGCCGACCAGCCACAGCTCGATCGGCTTGAACGAAATCGTCCGCTCGGT CGTATCCTCGTACACCTGCCCGTAATCGATCAGATCCGTGACGAGATCGTCGAAAGAATGCACATCGGTA TTATTACGCATGGCGAGCTTGTAGCTAAGCCGATTGTTATGCTGATTCCGGAAGTGTTCCACATTGTACT GAGATTTTCGATTCACCTGCGACCGGTGGTGTGTGTGTGTGAGCGTGTGTGTGTGTGTATGAAGTTTGGT TTTTTGGCAGGCAGGCAGGCAGGCAGGCAGGATCAACGACAGCAACAAATTTCCCCCCGCAATATCCCAA GCCAAGTGATGGGCGAACGCAGGCAGACGACCACAGCCACAGTT…
212E01	EX227614	2L	22	A(2)	scaff_2792	scaffold00084	single	stephensi cDNA			GATTTTCTTCTGCCGATCGTCGTTCAGTTACGCCCAATCCGAGGAAAAGAGAGAAGAGCAACAGTAGCAG CACCAGCAGCGTCAGCAGTGCAAAAAATCTAAAATCGTCTGAGTCGCAATCGCAGCCGAAAACTACGCTT CCCACTACCCTTGACACCATGTCCCGGTCGTCTTCTGAATCGGAAGCACTGGTAACACTATCGCACCGTA AATCTGCTGCCGATAAAAGTGCAGTTAGTTCTAGAAAGCGGAAAAGATAATAATCATAAGCTGCAGTTTT ATGCAACAGAGCAAACACACGTGTATGGACCCGTTTCGAGTAGCGTAATTACGTTTACATGTATTCACCG TTTTTAGTTTCACAAAAGTCTAATAGAATGAAGCACCCCTTACA…
212E01	EX227614	2L	22	A(2)	scaff_2792	scaffold00084	single	stephensi cDNA			GATTTTCTTCTGCCGATCGTCGTTCAGTTACGCCCAATCCGAGGAAAAGAGAGAAGAGCAACAGTAGCAG CACCAGCAGCGTCAGCAGTGCAAAAAATCTAAAATCGTCTGAGTCGCAATCGCAGCCGAAAACTACGCTT CCCACTACCCTTGACACCATGTCCCGGTCGTCTTCTGAATCGGAAGCACTGGTAACACTATCGCACCGTA AATCTGCTGCCGATAAAAGTGCAGTTAGTTCTAGAAAGCGGAAAAGATAATAATCATAAGCTGCAGTTTT ATGCAACAGAGCAAACACACGTGTATGGACCCGTTTCGAGTAGCGTAATTACGTTTACATGTATTCACCG TTTTTAGTTTCACAAAAGTCTAATAGAATGAAGCACCCCTTACA…
AST_003_A1_A06_M13REV		2L	22	B		scaffold00030					CCCTCCCTTAGGGCCGAATTCGAGCTCCGGCCCCGGGGTTCATCTTAGCTACGATTCGGTGCGCGACCGATAACTGGGCTCTGGCCTCGCTGAGTGAGATGACGGAGGCGGCGATTATAGTAATGCAGCGGCTGATTCGCCCGGCTTTGCGCTGATGGTAGAAGGAGGTCGCATCGATCACGCGCATCATCCCCACCATGCACACCTAGTGTTGGCTGAGGTCTTGGATTTGGATATAGCGGTCTAAACAGCACTCATATTTTTTTATCTCTACCTAACTCTCATTATTGTTTCTGCCGACTATTCGCACGCTATGACCTTCACGGCTATCCAGACCGAGGGAACGATTTCCTGGGTAAGCAACTTAGGACTTTTTTTCTTGTTTCACTACTCACTTTT…
AST_003_A1_A06_M13REV		2L	22	B		scaffold00030					CGATTTGAACGCGAGACATGAATATGGCAGAGATTGATGCGCGCGATGGGACTCAAGTCGGGCTCCTTAAAAACGTGTCCTGGATCATTGCCACATTCATCAAAATCGGTATCGTGTTCCTGATTGGGCTGATCATCCTGTACACCGGTGGTATTCTGGTGCACTCCAGCCATATCTTCCTGTTCTGCTACCTGGTATGTTTGGCATTTGCTTGATCGCATTCTGGTGAGTCAACCCGCT
A7	contig86406	2L	22	B(1)	scaff_4234	scaffold00030	single	stephensi microsatellite in contig			GAGATAATTAGACATTCTTCTTCTTGTTTCTTtgCCTAACGACCTCTAAGGTCATGCCTGCCATTTCTGGCTTATtAGACTGATTGATACTATATAGTTGCATAGTCAGACTTCaCTAAGGGTGAACagTTCGGATGAGATTTAAaGCCCGGTCCcACcGGCgCCGCTGTCGCCTCGACCAATAACCGCCCcAATTTAAaGaTATTTAcTtGTTGAAATATATACATCGGACGATCagATGCCaCTTAATGtAAACGGTTgTCAAAACTTTCTGAGTCATGATTGAAAAAagTTTAAaCAAGTTGTTTTAATATCTGATAATAAAAAaTTAAAGCAAAAATTTGAAAATATTGCCAAAAaCCATGGTGGCACTACTCTCATTTCGTTCATTGTATGACA…
A7	contig86406	2L	22	B(1)	scaff_4234	scaffold00030	single	stephensi microsatellite in contig			GAGATAATTAGACATTCTTCTTCTTGTTTCTTtgCCTAACGACCTCTAAGGTCATGCCTGCCATTTCTGGCTTATtAGACTGATTGATACTATATAGTTGCATAGTCAGACTTCaCTAAGGGTGAACagTTCGGATGAGATTTAAaGCCCGGTCCcACcGGCgCCGCTGTCGCCTCGACCAATAACCGCCCcAATTTAAaGaTATTTAcTtGTTGAAATATATACATCGGACGATCagATGCCaCTTAATGtAAACGGTTgTCAAAACTTTCTGAGTCATGATTGAAAAAagTTTAAaCAAGTTGTTTTAATATCTGATAATAAAAAaTTAAAGCAAAAATTTGAAAATATTGCCAAAAaCCATGGTGGCACTACTCTCATTTCGTTCATTGTATGACA…
AsGbb	AY578815	2L	21	B(4)	scaff_3890	scaffold00028	single	stephensi cDNA			GAGCGGGACAATAACCAGCTGCTGTACGCAAGTTTGCGCATGTACAAAAACCGTACCACCGAGCGGCCCT GGGACGCGATCGTGCGCGGTCGGCAGATAGTGGTGCGAGCCTCGCTGATCGGTGGATACGACGCGGTTAA AGATGGACACCGGTTGGAGTACATTGGGGAACAGTCCGTCCCCTACAACTACGAGGGATGGGTTGAGCTT AACGCCACGCAGGCCATGCAAAGGTGGATCGTAGATGGAGTGGCAAACAAGGGCATCTTTGTGGAGGTAT ACTACGCGGAGAGTCCTCGCAAGGACATTCTACCGCACGAGGTAGGTTTGATCCTGTCGAACCGTTTCGG ACGCTATCAACCGTTTCTGGTGGGTTACTGCAAGGGACCGGAGC…
AsGbb	AY578815	2L	21	B(4)	scaff_3890	scaffold00028	single	stephensi cDNA			GAGCGGGACAATAACCAGCTGCTGTACGCAAGTTTGCGCATGTACAAAAACCGTACCACCGAGCGGCCCT GGGACGCGATCGTGCGCGGTCGGCAGATAGTGGTGCGAGCCTCGCTGATCGGTGGATACGACGCGGTTAA AGATGGACACCGGTTGGAGTACATTGGGGAACAGTCCGTCCCCTACAACTACGAGGGATGGGTTGAGCTT AACGCCACGCAGGCCATGCAAAGGTGGATCGTAGATGGAGTGGCAAACAAGGGCATCTTTGTGGAGGTAT ACTACGCGGAGAGTCCTCGCAAGGACATTCTACCGCACGAGGTAGGTTTGATCCTGTCGAACCGTTTCGG ACGCTATCAACCGTTTCTGGTGGGTTACTGCAAGGGACCGGAGC…
04_E02	BU038879	2L	21	B(1)	scaff_4241	scaffold00085	single	funestus cDNA	Oriented		AAAGGATCAAGGACACTGTGGCTCGTGCTGGTCTTTCTCCGCGACCGGTGCACTTGAGGGACAACATTTC CGTAAGACTGGCAAGCTGGTGTCGCTTTCCGAGCAAAATCTAGTCGACTGTTCGCAGAAGTACGGTAACA ATGGATGTAACGGTGGCATGATGGACTTTGCCTTCCAGTACGTCAAGGACAACAAGGGTATCGATACGGA GAAGTCGTACCCGTACGAGGCGATTGACGACGAGTACCATTACAACCCGAAAGCTGTCGGTGCCACCGAC AAGGGCTTCGTAGACATTCCGCAGGGCGATGAGAAGGCACTGATGAAGGCGATTGCTACCGTGGGACCAG TATCGGTTGCCATCGATGCATCGCACGAATCGTTCCAGTTCTAC…
04_E02	BU038879	2L	21	B(1)	scaff_4241	scaffold00085	single	funestus cDNA			AAAGGATCAAGGACACTGTGGCTCGTGCTGGTCTTTCTCCGCGACCGGTGCACTTGAGGGACAACATTTC CGTAAGACTGGCAAGCTGGTGTCGCTTTCCGAGCAAAATCTAGTCGACTGTTCGCAGAAGTACGGTAACA ATGGATGTAACGGTGGCATGATGGACTTTGCCTTCCAGTACGTCAAGGACAACAAGGGTATCGATACGGA GAAGTCGTACCCGTACGAGGCGATTGACGACGAGTACCATTACAACCCGAAAGCTGTCGGTGCCACCGAC AAGGGCTTCGTAGACATTCCGCAGGGCGATGAGAAGGCACTGATGAAGGCGATTGCTACCGTGGGACCAG TATCGGTTGCCATCGATGCATCGCACGAATCGTTCCAGTTCTAC…
211G01	EX227568	2L	21	B(2)	scaff_4241	scaffold00085	single	stephensi cDNA	Oriented		GCTTGCGAGGCGTTCCCTGGCTTTGCTTAAAAATTTTATATGCCAGATAGAAAAAGATGATGGCCTTATC GATAATCAATGTCAGGGCAGATGGTTTTTTGAATAATTTCCTCTCACTAGTGTATAACTTTGTTCCTTTT TCTAGCAGCGTGGCTTAGCGCGCAACATTAAATTTTCACTGTTCTTTTCTTTTTTCGGGGCAAAGGTTTT TGTTTTGCAATGTACGAAGGTGCATCCTTGCCCTTCCTGTTTTCCTATGGGTTTGGTAATTAAGAAATAC AATCGTGTAATAATGTACTAAAGAAAACTGAACTAAAAC
211G01	EX227568	2L	21	B(2)	scaff_4241	scaffold00085	single	stephensi cDNA			GCTTGCGAGGCGTTCCCTGGCTTTGCTTAAAAATTTTATATGCCAGATAGAAAAAGATGATGGCCTTATC GATAATCAATGTCAGGGCAGATGGTTTTTTGAATAATTTCCTCTCACTAGTGTATAACTTTGTTCCTTTT TCTAGCAGCGTGGCTTAGCGCGCAACATTAAATTTTCACTGTTCTTTTCTTTTTTCGGGGCAAAGGTTTT TGTTTTGCAATGTACGAAGGTGCATCCTTGCCCTTCCTGTTTTCCTATGGGTTTGGTAATTAAGAAATAC AATCGTGTAATAATGTACTAAAGAAAACTGAACTAAAAC
AST041P6	AST041P6	2L	20	AB	scaff_2794	scaffold00235	single	stephensi BAC	Oriented
AST041P6	AST041P6	2L	20	AB	scaff_2794	scaffold00235	single	stephensi BAC
211H02	EX227577	2L	20	B(1)	scaff_2836	scaffold00043	single	stephensi cDNA			GTATGAATTGTGATCGAAAATGTGCAAGGAATTTATGAAACTGGGTGAAAAAGGATAGGGTATTTTAGAG GAGTTCCATCGATAGCTCGTAGTGTTCGAATATGAATCATATGCACTATACTCGTCCTTAAATGGAGCGC AATTTTTGAAATCTTACAATTTGAATATTTAATCAGCCATCATGTGGAATCTGGATCAAAATAAGCAATA GGGAACGGAAAAGTCTGTAATACGTGTTCTGCGTGGAGGTTTTGAACAACAGTGCAGGGAATATTGTGCG CATGAATGCTAATACACTGTGAATTATATTACCATGAGCCACGATCATGAGTTTAAATAAAGTGAATTTC TTATAAATG
211H02	EX227577	2L	20	B(1)	scaff_2836	scaffold00043	single	stephensi cDNA			GTATGAATTGTGATCGAAAATGTGCAAGGAATTTATGAAACTGGGTGAAAAAGGATAGGGTATTTTAGAG GAGTTCCATCGATAGCTCGTAGTGTTCGAATATGAATCATATGCACTATACTCGTCCTTAAATGGAGCGC AATTTTTGAAATCTTACAATTTGAATATTTAATCAGCCATCATGTGGAATCTGGATCAAAATAAGCAATA GGGAACGGAAAAGTCTGTAATACGTGTTCTGCGTGGAGGTTTTGAACAACAGTGCAGGGAATATTGTGCG CATGAATGCTAATACACTGTGAATTATATTACCATGAGCCACGATCATGAGTTTAAATAAAGTGAATTTC TTATAAATG
212D01	EX227606	2L	20	B(2)	scaff_2836	scaffold00043	single	stephensi cDNA			GGAGCTTGGCGCAACAGTCGCATGCCCCACTGACCAGCCGTACTGTAACTACGGGACCACCTCAGACTAT TGTTCCAGTGTTCCTATACCAAATGTATGCACTGACAGTACTGAAAACGCTCCAGTTACATGCTCAGCTG TCGGAATCTTGCCAGATGCTAGCAACTGTCGTATCTACCATGGATGCACCACCATTGGGCAGAGCTCGTC AATTTACAGATGCCCTGCTGGATACGCGTTTAATCCTGCCCTGGAGCTGTGCGGTTTGGAGAATGTGTTT TCACGCTGCGTCAAGATGCAATGTACTGCTAGCTTCGTTGGCCATGTACGATACGGGTTATCACAGCGGT TCTACGGCTTGTGTGATGGTACAGGACAAGCTCCCCTTGTTTAT…
212D01	EX227606	2L	20	B(2)	scaff_2836	scaffold00043	single	stephensi cDNA	Oriented		GGAGCTTGGCGCAACAGTCGCATGCCCCACTGACCAGCCGTACTGTAACTACGGGACCACCTCAGACTAT TGTTCCAGTGTTCCTATACCAAATGTATGCACTGACAGTACTGAAAACGCTCCAGTTACATGCTCAGCTG TCGGAATCTTGCCAGATGCTAGCAACTGTCGTATCTACCATGGATGCACCACCATTGGGCAGAGCTCGTC AATTTACAGATGCCCTGCTGGATACGCGTTTAATCCTGCCCTGGAGCTGTGCGGTTTGGAGAATGTGTTT TCACGCTGCGTCAAGATGCAATGTACTGCTAGCTTCGTTGGCCATGTACGATACGGGTTATCACAGCGGT TCTACGGCTTGTGTGATGGTACAGGACAAGCTCCCCTTGTTTAT…
AsUbi	AJ415521	3R	29	AB	scaff_3591	scaffold00057	single	stephensi cDNA			GGACACGTTGGAATCATGCAGATTTTCGTGAAAACACTCACCGGCAAGACCATCACACTCGAGGTCGAGC CTTCGGACACGATCGAGAATGTGAAGGCCAAGATCCAGGATAAGGAAGGAATTCCTCCAGATCAGCAGCG TCTCATCTTCGCCGGCAAGCAGCTGGAGGATGGTCGCACCCTGTCGGACTACAACATTCAGAAGGAATCT ACCCTTCATCTGGTGCTGCGACTCCGCGGTGGTATCATCGAGCCTTCGCTGCGTATTCTGGCCCAGAAAT ATAACTGTGACAAAATGATTTGCCGCAAGTGCTACGCTCGTCTGCACCCGAGAGCAACCAACTGCCGCAA GAAGAAGTGCGGTCACACCAACAATCTGCGCCCGAAGAAGAAGC…
19_F10	BU038947	3R	29	B(2)	scaff_3591	scaffold00006	single	funestus cDNA			CTTGGCCACATGTGGCNNTATAATGAGGCNCATNGCTCGAAATGTGGCCAGAACGTTGGTGCAGGCATCC TGCCGTGGCATCCATTCGACGACCGTAGCCCAAAACCCCCGTCAGGGAAAAAATGAAGGACGTATTACTT GCACTCTGATTCCCGGCGATGGCGTTGGCCCGGAGCTGGTGTACTCGGTGCAGGAAGTGTTCAAGGCAGC CGACGTACCGGTTGACTTCGAGGCGTTCTTCCTGTCGGAGGTGAACCCGACCTTGAGTGCACCGCTAGAG GATGTCGTGCGGTCGATTAACAAGAACAAGGTATGTCTGAAGGGTATCCTGGCGACGCCTGACTTCAGCC GTACCGGCGAACTGGAAACGCTCAACATGAAGCTGCGTAATGAA…
AsSki	AY578814	3R	29	B(3)	scaff_3591	scaffold00006	single	stephensi cDNA			ATGACGGAATACGTGCCTCCACATCTCATCTCGGTGCTGAAGACGTACCAGGACAAAGCGCCTCGGAGTC TGCACGGTCCGGGCCTGTCGCTGGTGCATCCGAGCAAGGCGAGCAGCTCGACGATCGTTGTTGGACGGGC GGACACGCCAGACCTGCATGGTTCTGGCGCTTCACAGCATCTGCCGCTACACCATCAACACAGCTCACAG CACGGTGGAGATCATGGAGCTTCGCGCGGGAGCAGTGACGAAGATGTCCAGCCATCAGCGAGACAGCAGA CGCCGATGGGTCCACCGGTCCCAGGCGTACCGATCATGACAACACCCGACCCAGACTGCGGTATCGTGCA GATGACCGTACTGGAGGGTAAACGCATCGGGTGCTTTCTGCTCG…
212A07	EX227590	3R	29	C(1)	scaff_3591	scaffold00006	single	stephensi cDNA	Oriented		GGATGCTACGGATGGAGCTGTCACGCGCGACCAGTACGATCAGGCCAACGTGCTGAACGCGTTCCGGGGC GAGAACATCTTCGTCGATCCGGCACGCATTCGAAGCAAGCTGCAGGAGCGGATGCGTGCCACCCTGAAGC TACCGTCGTTGAGTGCGGAATCGGTGAAGGATATTCGTGATGAGTTGGACGAAGTGAAGGATCAGTTTGT GGAGTGCATGACGACGGCACGGAGTGTACTGGATAAGGCGCTGGATGGTACCACGCAGCAGTACCATCTT GTGTGTGCGAAAAAGCAGCAGTAAGAGCCAATGATGTGAAGCCAATAAAGATCGTGAGCTCTTGTTTATT CATTG
212D06	EX227609	3R	29	C(2)	scaff_3591	scaffold00006	single	stephensi cDNA			AAAATTTTGTCAGCAAAAAGGGGCAGCAACAGAAAAAACAGGCTTTTCTTTGCGTAAGTTATTTAAAGTG AGTTTACATCGCAGCACGATTGATGCGTTTTTGTTTTGTGTGTGTAAAATAATAGATATATATACTTGTA TTCCTTCTACTTTTTGCGAGAGTATGTGTGTGTGGAGGATGGTCGACGATCGGGAAGTGTTTTAGTGATG CCACAGCTGTACATATCTTTCACGCGATCCAATCAAAATTTTGAAACAAACAAAAAAGTTACAGGAAAAA AAAACAAAAAAAAAGAAGTGAAGCAAAAAATCAAAAGCAAAAATAATATTAAGTTTAAGCTTAAACGCGT GCGGGAAGAAAACAAAGCGAAGCACTTCCAAGGGGTTTTTTTTA…
06_F07	BU038888	3R	29	D(2)	scaff_3591	scaffold00006	single	funestus cDNA			ACCTCCGGCCCGGAAACTCGGCTTTACGGCCGGGGNAAGCCAGTGCTTCTAACGCAGTTGGAGAGCTTCT TCTCTTGCAAACAACATTCACATTCGTTCTGTCGCAAACAAACTAACCATTGCCATCATGAAACTGTTCG TCGCCATCGCTTTTGCCCTGTTGGCCGTTGTTGTCGCCCAGGAGCAGTACACCACCAAGTACGACGGTAT CGATCTGGATGAGATCCTGAAGTCGGACCGTCTGTTCAACAACTACTACAAGTGCCTGATGGATGAGGGC CGCTGCACTCCCGACGGTAACGAGCTGAAGAAGATCCTGCCGGAAGCCCTGCAGACCAACTGTGAAAAGT GTAGCGAGAAGCAGCGCAGCGGTGCGATCAAGGTGATCAACTAC…
16_C12	BU038929	3R	29	E(3)	scaff_3591	scaffold00006	single	funestus cDNA			AGTTTGGCTTCTGCCTGTACTCAGTGAGCAACAAACGAGTTCCAACCCAAAAACGTTCCGTACCCAACCC GTGCCAAGATGAAATTCTTCGTCGTTGTCGCTCTGGCCCTGGTTGCCGTCGTTGCCGCCCAGGACAAGTA TACCACCAAGTACGATGGTGTCGATCTGGATGAGATTCTGAAGTCGGACCGTCTGTTCAACAACTACTAC AAGTGTCTGCTGGATCAGGGCCGCTGCACCCCGGACGGTAATGAGCTGAAGCGCATCCTGCCGGACGCCC TCAAGACCGACTGTGCCAAGTGTAGCGAGAAGCAGAAGACTGGCACGGAGAAGGTGATCAACTATCTGAT CGACAACCGTAAGGATCAGTGGGAAAACCTCCAGAAGAAGTACG…
AGAP004902		3R	29	E		scaffold00146
AST_007_A2_G12_M13FWD		3R	30	A		scaffold00063					GTTTCTTATGGGGCGATTTCGAGCTCGGTACCCGGGGATCCATGATTGGAGAAACATAGAAACATAAGAGAAGATAGAAGGAAGGAATGTGAATATGTGAATGACTCATGGTTAATCCCTTTTAATTCC
AST_003_A2_B09_M13FWD		3R	30	A		scaffold01155					CCCTTGGCCCCTTGCCTGGTGCGACTCCTAGAGGATCCTGCTCTGGGGATCAGCTGCTACCCACACGGAATGCCTCAGTTCAGCAAACCACAAATAAAGAAAAGCAAATGCACTCGAAGTAACAGTTTTTAACGCTCCATCCATTTATTCACCTGTCTGCCCCGTTCGTTATCTTGCGCCGGTGCACCACTGCCTAATGACAAGTAGTGAAAGTGCATCCGTCCGGGATCCGTCGCTCTTGGGATGGAAAAAAACATTTCCATAACCTAGCAGCTCTCCCTATCCCAGCCATCTGACTATCCCAGCCATCCATCCATCCG
A10	contig08419	3R	30	A(3)	scaff_2593	scaffold00012	single	stephensi microsatellite in contig			CCGCAAATACACAGAACAGCTCCTCAAACATTGGATGAATCATCCACAGAACTACGACAAGCGTCGCGAACACATCAtCAGAGTGTCGTGCTGGACTGATTGaCATGTGAAGCTCTACCTTTGAAGGTGTGGTCATGTGGAGCATTGGGAGTATTGGAGTACTCTTCAACTATACTCTAAATTCTTCAAGTACTTTATCTCTTAAATCAATCCTAGCAAATACCCGGCGCCCACTAGAATGCAAATAAaTACAAGCTTAtCTCCCGCTCCCGGTAGGCAGAGCGCAAACAAACGGGCTTCTAGATAAAAAAaGTaCGCAATAAATCACAACTTGTCGTgTGATTAAGTAATCGCTGTAtCTTGCTAATGCCAACTGCTCGCTGCGCcGTGTCTGTCACA…
AST021C18	Tu lab	3R	30	C(1)	scaff_4640	scaffold00042	single	stephensi BAC			ATTACGCCAAGCTATTTAGGTGACACTATAGAATACTCAAGCTTGCATGCCTGCAGGTCGACTCTAGAGGATCCTTCGCCGTACGTCCGACCCAGGGGTTGCTGTGTTTGCTGTGGAGGTGGTGTCGGTGCCTGCGGATAGGCGGCACTGGGCGGGATGTACGATGGAGGAGGCAAATAGTTGTTCCGGGGCGTTTGTCGGTACTGAATAGAATGTTGCTGCTGCTGCTGCTGAGGAGATTGCTTTGATTGCCGCTGCGGTGGAGCGTATGGGGCATTTTTGTAAAAGTCCTGATCATCGCCCTGATGTCCGGCGGGCCCGTACAGCAGGTTGTTCACAGCCGAGGCGTGCTGATTTTGCAACGGACTCGCGGTAGCCCATGTCGGGGGCTGTATATTG…
AST018E12	Tu lab	3R	31	A(2)	scaff_3983	scaffold00053	single	stephensi BAC			GGCCGAGGAATGCGCTCCACTCGAGGTTCATATTTTCAACCCTCGCACGGGTAGAGACGTTTGATGCGTCCACTCCTCTATTTTACCGTTGGAAAGCCGACTACTACAAGCAACAACAACAAAAAAGCAGAGGTGATAAAAAGCATCATCAAACAAAATGAACGAACAGAGTGAAGCGAAGAAGAAGAAGAGAGAAAGAGAGCGACAGGGGTTGCTTCCCGTGACGACGACGACGACGACGACGACGATGGGGCCAATCCAGTTTGCAAGTGTGTGAAATGTGAGACCAAAACGGCACACACACTCGCTTAAATGCGGTGAGGAACTGGAAGTGGGTAGTGCAAGGCAAGGCAAGAAGGGAGGGTTTTTGTTTGGTAGCAACAAAGACGAATCCACCCT…
212B05	EX227597	3R	31	A(3)	scaff_3983	scaffold00053	single	stephensi cDNA	Oriented		CGCCCATGTTCGTCGTCAAGGCTTACCTGCCCGTCAACGAGTCGTTCGGTTTCACCGCCGATTTGAGATC CAACACCGGAGGACAGGCATTCCCGCAGTGCGTGTTCGATCACTGGCAGATCTTCCCCGGTGACCCAACC GACTCCTCCACCAAGCCCTTCCAGATCGTACAGGATATCCGTAAGCGTAAGGGTCTGAAGGAAGGACTCC CAGATCTATCGCAGTACTTGGACAAACTGTAAACGCTTCGACACTGGATGGAGCAGCAGCAGCAGCGGCA ACAACACCCCATTTATATTATTTACCAAGTACATTTATACAATTGGAAACCAGCGCCGACATAGCGCGGC CATGAACAGCAACAACAGCAGCAGCATCAGCAGTGACGCAAACT…
211H06	EX227580	3R	31	AB	scaff_3107	scaffold00017	single	stephensi cDNA			AGGGTGATCAGTGAGAACAACTCGTTGGTGGAAATCCGTAACTTCCTGGGCGAGAAGCACATCCGTCGCG TGAAGATGCAGCCGGGCGTGAGCGTGATCAACTCGACCAAGCAGAAGGACGAACTGATCCTGGAGGGTAA TGACATCGAAGCGGTTTCGCTATCCGCTGCCCTCATCCAACAGTCGACGACTGTCCACAACAAGGATATC CGTAAGTTCTTGGACGGTCTGTACGTTTCCGAGAAGACCACAGTGGTACAGGACGAGGAATAAGTTGTAA CATTGTTGTAAGCATACGGAATGAAGCAGAAAACAAAGCGTGGTGTGTCCGATGGAAAC
212G05	EX227639	3R	31	AB	scaff_3107	scaffold00017	single	stephensi cDNA			GGTGGAAATCCGTAACTTCCTGGGCGAGAAGCACATCCGTCGCGTGAAGATGCAGCCGGGCGTGAGCGTG ATCAACTCGACCAAGCAGAAGGACGAGCTGATCCTGGAGGGTAATGACATCGAAGCGGTTCCGCTATCCG CCGCCCTCATCCAACAGTCGACGACTGTCCACAACAAGGATATCCGTAAGTTCTTGGACGGTCTGTACGT TTCCGAGAAGACCACAGTGGTACAGGACGAGGAATAAGTTGTAACATTGTTGTAAGCATACGGAATGAAG CAGAAAACAAAGCGTGGTGTGTCCGATGGAAACG
211C04	EX227533	3R	31	B(1)	scaff_3107	scaffold00017	single	stephensi cDNA			GTTCAAGGTGGCGTTTAACTACGATGAGAACTCCAACACGGCTAGCTACATGGAGCATCTGAGAAATTCG TTCTACAAGAACGTACAAGAACTGTCCGGCGTGTTACAGCGCTTGGGCGATGCGATCCTGGTGGTTGCTG GACAACCACTAAATACGCAGCAGTTTTTGCAAGTAGTGTCAGCGAATGGTACTCTACAGCAACTGCTGGA CGTGGTGGAAGCGACCGTACACCTCTCGGGAGACTATTCGTCGAGTGTGGGCAAACTGGTGGCTGCAGTG CGTGCTGCCAATGACTTCCAAACACGATCGTACTCCTTGCTGCGTACAAATCAGGCTTCGATCAACACCA ACGTCGATCGGTACAGTACCGCATCGAATGCATCGTTATATCGC…
AST026I17	Tu lab	3R	31	B(2)	scaff_3107	scaffold00017	single	stephensi BAC	Oriented		ATGATTACGCCAAGCTATTTAGGTGACACTATAGAATACTCAAGCTTGCATGCCTGCAGGTCGACTCTAGAGGATCACAATAAGTTGTAAATTGTTGCATATTGTTTTTTGCTGGAATCGCCCGTTGTTTTAAGCTTGTGAACGGTTATTTATGACAAAAAAAAAGAAACACTGTAAAATACTTTTAAGCTTTTTTTTTTTATTCATAAAGAACGGCCTGGCCGTATTGCTTGCTTTTAAGCTTTTCATAATAAAAAATATAGAAAAATATTCATACTCTATAAAAAAAGCGTAATCCGGTAAAAGAACAGTTACTTGATCTGCTGATAGTCGCTTGTTCGGTTCAGTGAATTTCGGATATTACTTTTTATAGTTTAAAGGTGTCTAAGTTTAACATCT…
AST026I17	AST026I17	3R	31	B(2)	scaff_3107	scaffold00017	multiple	stephensi BAC
211E12'	EX227556	3R	31	B(3)	scaff_3107	scaffold00017	single	stephensi cDNA			GAATCATTTTTTTCTGGAGGAGTCCTCGTCTCGATACTCTGTGCTCTGTGCAATCACTCTTGTGATCCTT GCCCTGGGGGTGCGTGCCACATACAGGCGCCCTTCTTCTTCTGCCTAGGTGTTTGTGGAAATGCATGTTC ATGTGTGTGTACGTGTTTGTCTGTGTGTGTGTGTGTGTCACAAAAAT
AsSerpin6	Jacobs-Lorena lab	3R	31	C(2)	scaff_4995	scaffold00029	single	stephensi cDNA			ATGAAACACTTGCAAGTACTTTCGTTCACATTATGGCTACTGCTGGTACCCTTAGCCCACGGTCAGTGGAATCGCTATTA CACACAATCGCCCAGCGTGAGGTACACACCGATGGTTCGTGCACCGCAACGCGTTGCACTTAGGCAAAACTTTGAGAGTG GTCCAACAGCTGCCCCCTCACCAACCCCGGCCCGAAGACAGCCAGCTGCATCAGCGACGCCCGGCTATTCGTCTAGCAGC GGGCTATCGCTTACCCCGGACAATGATTCCAAGATATCGCAAGTCGTGGTAGACTTCATGATGCGCATCAGCCGAACGTT GGCACAGCATCACAGCAAGGCAGAGCTGTTCTCCCCCCTGAGCATCATTACCGTGGCCAACCTCCTGTTCCTCGG…
212H07	EX227650	3R	32	A(1)	scaff_4995	scaffold00029	single	stephensi cDNA			CATGAAAACGGATATCGTAATGTTCAACTGTAGACACTACTTCCACGAACCGTGCCTGCTGGACAGCTAC AACCTGGAGAGCTGCATAGTATGTCACTCCAAACAGTTGGGCAGCTCGGGAGCGTTTTGAGGTGAGTGTG TGTGTGTGGTGCCTCCTCAAACAGACAAAAACAAAGTACGGAAAGCGAGTTTACAACAGGACTTTTGTGA CCGATCGCCATTTTGTGTCTCGAATTTTATCCTCATCGTTACACCTTATCGTTTTGTGTTTTAAATGCAG TGCCCACATTCGTTTTTAGATTTAAATTTTATCTGTGTTCTAAACCAAACCG
AsMad	AY578813	3R	32	A(2)	scaff_4995	scaffold00029	single	stephensi cDNA			AATCTTCTCGTTTCGTTTACAATGGCACCGGTCAGCTATCAGGAACCACCGTACTGGGCCAGTATAGCGT ACTACGAGCTGAATTGTCGCGTTGGCGAAGTATTTCACTGCACCAACACTTCCATCATCGTGGACGGGTT TACCAATCCGTCGAACAACTCTGACCGCTTCTGTCTCGGGCAGCTGAGCAACGTGAACCGTAACAGTACG ATCGAAAACACCCGGCGCCACATCGGGAAGGGTGTGCATCTGTATTACGTTGGTGGGGAGGTGTACGCGG AGTGTCTGTCCGATTCGGCGATCTTTGTGCAGAGCCGCAACTGCAACCACCATCACGGGTTCCATCCGAG CACGGTGTGCAAAATTCCGCCCGGCTGCTCACTGAAGATCTTCA…
61_F02	BU039004	3R	32	C(1)	scaff_2942	scaffold00106	single	funestus cDNA			AACTGGGCCCGAGCCTTNNNNNNNNGCGGCCGGAAAAGCTTCAGTTCGGTCCGGAAAACTGTTGTCGCCG TCAAATTGCAAACGATCACGAGGAGTACAAGTTTTAAGGGCCTTGAACAACAGAACTAGTCCGTCGTCCG CGAGGAAGGCACTTTGCTGTCGAAGGTGTGCCGGTGAAAATCAGTGTTAAGAGCACTTTTTTGTTTTTAC TGCCTGGAAACGAAACGTTTGCACCTAGCTGCACCAACCAATATGGCGTCGGAACGGTACGAGCTTAATA TGAATATGAAGTGTGTCAAGTACGTGATCTTCGTCATCAGCATCACGTTTGCGGTCGTGGCCGCAATGCT CCTGTCGATGGCAGTGGCCATCGGTAATCTGTTCGATGATTTCC…
211H04	EX227579	3R	32	C(3)	scaff_3251	scaffold00090	single	stephensi cDNA			GAAAGCCCTGTACCGTGCATCGTTCTGCCAAACCTTTGCCGAGATGAAGCACCCGACCGGTGAATGGAAG GCCTGTCTCGGTGCTGCCCTCATCGCCACGTCCATGAGTCTGATCGGCATGATGCTGCTGAAGACGTTCG TGTACGACCCGATCCCGGAAACGTTCGACGAGGAGCACCAGAAGGCACAGCTGAAGCGTATGCTTGACCT CAACATTAACCCGATCCATGGTGTGTCGTCCAAGTGGGACTACGAGAACAACAAGTGGAAGTAAACCGTC ACCGGCACGAGGTGCTGTGAGCTGTGCAAGTAATTAAATTCCGTGATCCGTGTAACCATGGCTCACAGCC TCTGTTGTTCTGTGGGCGCCTGTTGAGCAAATAAATATCAGTGA…
211E10	EX227554	3R	33	B(1)	scaff_2847	scaffold00025	single	stephensi cDNA			GAAGGCGCTGGTAGCGGCGCTCAAGAATGGTACGATCTTTGCGGCCGGATTGGACGTAATGACGCCCGAA CCGCTGCCAGCGGACGATGAGCTGCTGAGCCTCCCGAATGCAGTTGTCATTCCACATCTGGGATCTGCAA CGGTTCAGACGCGCAACAATATGGCTGAAATTGCAGCCCTTAACGTGCTGGCGGGAATAGCCAACACGCC CATGTTTTCTCCATATCCGTATTAAATTGTTTAAGCAAACGCTTTTTTTTGCAACATGCGTACCTGCAGC TGGTGCGCCCTATCCTATACTTAGCATGGGCAACTGTACGAATTAAGGCAGAGAACTGCGGTTCCTCGAA AGCAAAAGGTAAACATTTAAAAAAGGCTACTCTAATATCACTCT…
AST029K10	Tu lab	3R	33	C	scaff_2847	scaffold00025	single	stephensi BAC			ATGATTACGCCAAGCTATTTAGGTGACACTATAGAATACTCAAGCTTGCATGCCTGCAGGTCGACTCTAGAGGATCGGGAGTGTAGTTCCTTGCACGAGTGAGCATCTGTGGAGCGAGAAGTGGAGGAGTGAACGAAATGATCAAACGAGGAAAATGAGAAAATCGGTTTTACGGCGATGGCGAACAAATGGGTGACAGACCACCACCACTTGCCCATATTCTAGGCGCTACCTAAGATGGTCAAGCGGTTTAGCTGGACGATTATTATACTGGAAGATTATGGAAATGGAATTGTCTTCCCCACTCAGTTGACCATTTGAGATGCGTGTTTGGTGAATTAATATTCTATTGAGTAGCCGAAAAATGGGTTCTAAGCATAAAGGACGAAGAAATATTTT…
AST029K10	AST029K10	3R	33	C	scaff_2910	scaffold00025	multiple	stephensi BAC
AGAP009694	gene	3R	33	C(2)	scaff_5019	scaffold00052	single	gambiae cDNA	Oriented		GAAGCTGGTGGAACAGAAGCTCCACCCACAGACGATCATTGCCGGATGGCGGCAGGCGGCCGACGTGGCCCGCACCGCTCTGCAGGGTGCCGCCGCGGACAACTCCGCCAACCAGGAGCGGTTCCGGGAGGATTTGCTGAACATTGCCCGCACCACGCTCAGCTCGAAGATTCTGTCCCAGCACAAGGAACACTTTGCCAAGCTGGCCGTCGATGCGGTGCTGCGCCTGAAGGGGTCCGGCTCGCTGAGCGCGATCCAGCGCATCAAGAAGCTGGGCGGCTGCCTGGAGGAGTCGTTCCTGGACGAGGGCTTCCTGCTGGACAAAAAGCCGGGCGTCCACCAGCCCAAGTCGGTGAAGAACGCCAACATCCTGATCGCCAACACGCCGATGGACACGGA…
AST_006_A1_A11_M13FWD		3R	34	A		scaffold00027					CTGTTCAATAAAGGCGAATTCCGAACTCGGTACCCGGGGATCCTTCGTCCCTTTTTTTTTTTTTTTTTTGGAAATGGAATTTTTCCAATCTTCCTCATCTATTCTCCGGTGGAGATTTAAAGAGAAGAAGTGAAAATAAAGCAAACCCTCCATCTTGCTTTCCCACTCACTGTGCCAGGAAGGACCCTGAAACCCCCCCACGGTTTCGGTTAGGAGCCTGGTGGACGATAATTCCTCCACCGGGAGGAGGTTGCCGTCGTCAATTTTTCCACGCTGCCCATTCCATCTCGGGGGTGGAAAAATTGATCCCTTTTCGTGCTCTACCTAAAAAACGGTACCGTGGATAGATAAAGAAGGAGGAAAATAAGGGGGGGAAAGCAAGTCCAGGGTTACCGGGTT…
31B02	AL156234	3R	34	B(1)	scaff_3917	scaffold00027	single (short)	gambiae BAC			TCAGCAGCACGGTCGGGACGGTTGGGATGGGAAGCAAAAAAGGTCATGCGGGGGGAGGACCTCCTTTCCG GTGGTGCACACCGTGTTGTGCGCCATTACGCCATCGTTAATTGTTCGAATGAATTGCATTAAATTAAATT AAATTTAAATGCAAATTGAGGTGAGTTTTCGTTTACAATGCAATTAGAGCAGTTCTTGCTGGCGAGACTG CCGTACTTTCCCTGCCCTTTCTTTCTGCTTTCCCACTCTCTCTCCCTCTCATCGTTCTTTCTTCTGTTCT TCTGTGTCATTCGGTTGAAAGTTTGGATTTTGTTTAACCCCGCGCTGCGCTTAAGGGGTCGAAGGGTTTT GGGCGGAAGAAAGAACCTTGGAGAACCCTGTGGCCCAAATGCAT…
G1	Contig1	3R	35	A(2)	scaff_3840	scaffold00007	single	stephensi microsatellite in contig			AACCCGACAGCGGCACACACAAGCGATTTTGGGGTAGAAATTGGGCGAATCCATTCCGATCAATCGANCCTCACAGCTCGAAGCTTGCAAGGCTCCGAACGGCTCCCAACGCCGGAAAATTAGGTCAATCACACACACACACACCATCGTTTAAGCCGATACTCTGAAGAATGTGTGTCTCGCTCGGCAACCAGACCGTGAAGCCGATGGAAAATCCACACCATCCTCTGGCTAAGAAGCGAACTGATGATGACTTTCACGCCTCAAGATGTGGGAGAGACAAAAACAGAGCGCAACCGTACGTCACACACGCGGCAGGAAAGCCAGTCACGAAAAAAAAAACCCCCGGAGCCAAATGGAAAGTTCATGTTTCTTCCATGAGTGCGACCACCGTCCTCG…
211B10	EX227528	3R	35	B(2)	scaff_2995	scaffold00041	single	stephensi cDNA			GAAGCGCTGGAAGAGTTTTGGATGAACGATAACGGCGTATCGGAATGGGGTTGCGTGGATAGACTGGCCA ACAATAAGCGGCTGGCGACGGTCTATCTCGAGCGCAATCCGGTAGCGAGCGATGTCAACTATCGGCGAAA GCTGAAGCTTGCCGTGCCCTGGTTGCAAAAGATTGATGCGACACTGTACCGTTAGTAGTGGTAGAATCAT CGTGTGCTGGGGGTAAAATGGGTATTAAATGCAGCTAAGCCCCAATACCG
211F01	EX227557	3R	36	A(1)	scaff_3844	scaffold00019	single	stephensi cDNA			GTTTGGGTAAACACCTACTTGGCCGTGGTAAGCCAGGCTCCATTCGGTGGCTACAAGCAGTCGGGTATTG GTCGCGAGCTGGGCAAAGACTCGCTGGAAGGTTACCTAGAGACAAAATCCGTCTCCATCCGTCTGCCAGC CAAAATTTAAACGGGTCTTCCTTTGCCCAGTTACGGTTATCGTGATTTACGATTGTTTCATCGTTGATGT TCCTGCAAAACAAATACATCTTCATCGTTTTGTTACATT
25M15	AL153203	3R	36	A(2)	scaff_3177	scaffold00050	single	gambiae BAC			CCACCGGTTCGATCGCCTGCTTCGCCACGTTCCGATTCTCAKCCACACCGAGCAACAAGTCCGCCTGCGA TCGTACCTCCTCCCAAGCGTACTCAATATCATGCATCTGCGGATCGATACCGCAGATCATGAAGCGGATA ATAAACTTACCCTGGTACGTCGCAGGTATCATAAAGATCTTCTTCCGCTTCGTAATGTTCTCCAGCAGCT GCTTCGACCGTGCATCATCCCCCTTCAGCCGGAAGCAAACCAGAGCCAGCGTCGAGCACAACACCTCGAA CCGATCGTCCGTCCGGACATACTCCTCGAACCGATTCGCCAGTTGTATGTGGAACCGTATCAAGCTCCGG ATCTTCTCCGCACCCATCGTACGCAGCGTAATCCACACCTTGAG…
212B12	EX227601	3R	36	AB	scaff_3049	scaffold00055	single	stephensi cDNA	Oriented		GGAGCAGGCGAAGAAAAAGCTGTCCAAGAAGAAGCTGCAGAGGCAAAAGGAGAAGATGATGCGCAACGAA TGAGGTGGTGAGGTGGGGAGCGTAACCCCTTGTGCCGCGTGCAAAAGTTGAGTTCTTTTTGAGGGGCGAA TAAAACTGTCAACAAAAACGCCTGACGAGAGGC
AST-012-A2_E10_M13REV_27DEC12JS_TN		3R	36	B		scaffold00181					ATTTACTATTAGGGGCGAAATTCGAGCTCCGGTACCCGGGGATCGTATACTTGGATCAGTGCTGGAGCCATGCCTCCGGTTACTGGGCCCAAGCTCACTGGTGTCAGTCACAGAAATCTAGCTCCCAACTACCGTACCCACCTTGCGTTCATTTCTAATCTCGTCTGCAACCCCAGGCGGAAATACCCCCAAAGTAAACCCGTTTCCACTGTAGTAACTCAAGCAAAGTTACGCCTCGATACGCCTATGATCCGGGAATTACCGGAGCAAGGTCAAACCAGCTATCCTAGGCTATCGGTCGGGCACCCGGGTATGGCAAGCTTCCCACCACTGCCAGTGCCCTTTAAGCAACGCCGTGAGCCAACGCTAATAAAGCTAACCACGCGACTGATGCCGTTG…
AST_007_B2_E01_M13FWD		3R	36	B		scaffold00037					ATTTACCTAATTCCGACAAATTCGACCTAGTCACCCGAGGCCATCTACTATTGATGGGCAGTAATTCTTTTGAGGTTCTATTTTCGTGTTGATGTTTGTTATTCTTTTTTCTCTGGGAACAAAACTGGGTCGAAGATAATGATATGCTTGACCCTATTGCACACGCCTTTTGCGAACTATCATTCTTCCGGGCTTGGTATTGCACCTTTGGTGAACCCTTTCGACACACCTGTGACATCAACATAGCACAGATGATATCCTGCTTCCGGGTGCTGTTCACGTGCTGGGACTAGCATCGAAAGCATTATAGTACGCGTGTGAAATACTCTTTTTCCCCGTTGATTGTTTTGAAAAAGTGTAACTGATTGCGAGAAGATTAATGTTCCCAAAATTAGGGGT…
AST_007_B2_E01_M13FWD		3R	36	B		scaffold00037					GATTATGGTTTCCCTATAGAATAACTCAAGCTTGCATGCCTGCAGGTCGACTCTAGAGGATCTTCTGATGACCTACAAAATTTAGATGAAAACCGATGTTCCTATCTAATGTAGTATACTTATCAAATTTTTTTTAAATAGTTTATTGAGTTAAGGACTCAGCAAAACGTGTAAAATTTCTTAGCAAATCATGGGAAAATATAAATTAACGTTCATCAAACTTATCGAAACCATACTGTACTCTCATAACTTTTCCTTCGCATCACATCTCGATGATTCTTCATGATGCCGGATGCTTCCGGATCAAACCATCAATCGACCTTCGATCAGTTTCAGAGTAACAACCCGTCTACCATTGGAAGTTTTCCATCATTCGCCCAACTTGACTTGCAACACTTA…
61_G06	BU039005	3R	37	B(6)	scaff_2681	scaffold00065	single	funestus cDNA			GTAACTTGTCGGAAAATTGGTCTTGGGCCGGGAACCCTCCCAAATTCGGAAAATATGGTTTTAATGGACC ACGTGGACGAGCTGCTCGACATCTTCGAGCTGTATACCGACATCGATCGATTTTTGGACTGCAAAATTAT GTCGGTCGACACAAACTACCGTGGCATGGGCATTGCGGGCATGCTGACGGACCGCACGCTCCAGTATGCG TCCGAAAATGATATTAAGCTGCTACACGTTCTGTGCAGCAGCCATTTTTCTGCCCGCGTCATGGAGAAGA TGGACTTTACGGAGGTGTTCCGTTTGCCGTATGCGGATTACCACGTTAACGGCGAGCAGGTATTCGATCC CGAGAAACCTCACGTGGCGTTGAGAATCTTGACGAAACGATTAG…
211A05	EX227515	3R	37	D(1)	scaff_2681	scaffold00059	single	stephensi cDNA			GGCATTGTGGAGGAAGCCGCCAAGAAGCGCACTCGCCGCACGCAGAAATTCCAGCGTGCCATCGTCGGCG CGTCGCTGTCGGAGATCATGGCCAAGAGGAACATGAAGCCCGAAGTACGCAAGGCCCAGCGCGAACAGGC TATTAAGGCTGCCAAGGAGAAGAAGGCCAAGCAGACGGATAAGAAGCCGAAAGCCGCCGCTCAGACCAAC CCTAAGCAGCAGAAGCCGAAGGCCGCCAAGGTTGCACAGAAGGCTGCGCCACGCGTTGGAGGCAAGCGAT AAGAAATGGGAATGTGCCTTCATTTTTTTCTCTTACCTCAGAACATTTTCCCGACGTGATGGTCGATGTT TGCGTGTCCCCAATATGCTTGTACCATCTAAGTTTGGTGACGGC…
19_D07	BU038946	3R	37	D(1)	scaff_2681	scaffold00059	single	funestus cDNA			TTGNGACCGGGAACTCGGTTGGGGTCTGCCACGTTTTCGAAAAGAAACAGCAGCTTGTGAAACTAAGCTA GTTGGCGGCCTTTAAAAATGAAGATCGGACTGTGCGCATTCAGCGGGTTCAAAATTTACCCCGCCAGCGG CAAGACTCTTGTCAAAGCCGATGGAAAGACGTTCACGTTCCTGACAAAAAATGTGAGCGTTCGTTCCTGA TGAAGCGCAACCCGCGCAAGGTGAAGTGGGCGGTGCTGTACCGCCGCAAGCACAAGAAGGGTATTGTGGA GGAAGCCTCCAAAAAGCGCACTCGCCGCACGCAGAAGTTCCAGCGTACCATCGTCGGTGCGTCGCTTTCG GACATCATGGCGAAGAGAAACATGAAGCCTGAAGTTCGTAAAGC…
627112	BM636978	3R	37	D(3)	scaff_2681	scaffold00059	single	gambiae cDNA			CCCACGCGTCCGCGGATTTGTGTGAAAGACACACTTGATTTTGCTGCGGACTTAAACAATGTCTAAGAGA GGACGTGGAGGATCCGCGGGAGGAAAATTCCGCATCTCGCTCGGTCTGCCGGTTGGCGCCGTCATCAACT GTGCTGACAACACGGGGGCCAAGAACCTGTACGTCATTGCTGTCCATGGCATTCGCGGTCGTTTGAACCG TCTGCCTGCGGCTGGAGTCGGTGACATGTTCGTAGCTACGGTAAAGAAGGGTAAACCAGAGCTGCGTAAA AAGGTAATGCCAGCCGTCGTGATTCGGCAGCGTAAACCTTTCCGCAGGCGAGATGGTGTTTTTCTATACT TTGAGGACAATGCAGGTGTGATAGTAAACAACAAGGGTGAAATG…
AGAP010305*		3R	37	D		scaffold00105
AGAP005640`		3R	37	D		scaffold00005			Oriented
211B01	EX227521	3L	46	A(1)	scaff_4313	scaffold00005	single	stephensi cDNA			GGCCCGAACGGCTACGAAACATGTGTACAAAGTGGATCCCGATATGACGCGCGAGGGTGGATCGATTCCG GTCACGCTAACGCTGCAGCAGACGACGGGCAAAAACGTGTTGCTGCTGCCGATGGGTGCCTCGGATGATG GAGCACATTCGCAGAACGAAAAGATCGATGTGCGCAACTACATCGAGGGGACCAAACTGCTTGGGGCTTA CTTGTACGAGGTGTCTCGCATCAACTGAGCAGCCAGATTGCTGTCGATCTTTACCACTGCGAACGCAAAA CCCCGACATCACGACCCATCACTATCACTTCCCTGTGCTAAACACCAACCCCGTTTGATACCAATCGTTT TCGGCGCGTATATGAGAATTGTTAATAAAAAATCCGGCATGTTA…
18_G01	BU038941	3L	46	A(3)	scaff_4313	scaffold00005	resolved	funestus cDNA	Oriented		CCGGGGGAACTTTTCCTTGCGCTGCTAATTCTACTGNGAGCCTTGTCAAAANTCGNGTGNGCCATCATAA TTTTGTACGTTNAACTATTGCCTCTTCTTACCAAAAGAAGTTTCTCTCGTTTTAAGCTAGTGAAAAAGAG CTAATTCAGAACACTCAACATGTCTACCGTCGACAAGGAAGAGCTAGTTCAGAAGGCAAAATTAGCCGAA CAATCTGAACGGTACGATGATATGGCACAGGCAATGAAATCAGTAACAGAAACCGGCGTGGAACTGTCAA ATGAGGAAGGGAACCTACTGTCCGTTGCTTACAAGAACGTTGTCGGTGCCCGAAGATCATCATGGCGAGT GATATCGTCGATTGAACAGAAAACTGAATCCTCTGCCCGCAAAC…
212D07'	EX227610	3L	46	B(1)	scaff_4313	scaffold00005	single	stephensi cDNA		heterochromatin	GACGAAGGCGATGACGAGGATGACGACACATCTGGAGCGACTGATGACGGCGAAAGTGTTGGCTGAGCAC ACCATCCTTCAGACCATACCGCAGATTCAATTCTCCTCCGTGTGCGTGTGTGTGCAGTGAAACCATCGAG GTCAACCGTGTGGAGTTGGAAGTCGAGTTGCTGCGTCCCGTCGAAGGAAAACCATCATCCTCCGGAAGAT GCAGAGCCCAAACAACCAACCCCTTTGGATGTTCTGCCGCCCGCCACGTGACGACTGTGAAGCGAACTTG TCGGGTTTCGCCGGCTTCGGTTGCTGGCCAGTTGTGCACCCGGCCCTGCTCCATCTATCGACACAACGCCTTGCTGCGGATGCCGTGTGTGCCGTAGATTCCCCGGCTCGATGTT…
211F03	EX227559	3L	46	B(1)	scaff_4313	scaffold00005	single	stephensi cDNA			GGAGAGGGTCGAGTCTACCGCCATCACACCGTGTCTCTCAAAATCCTGCGGCAGGCGAACTTCGGGGGTA CGAATATGGACGACTTCAGTGCGTTCCTTCGAGGTGAAAACTAAACTCCAAAAATGGATGGAGCGTACCC CATGGAGTGTGCGTTGGAATCGGAGCCGTGTCTTACACCTCGATGTCCACAAAACATTACCGTTCCTGCG GTACGTCCTTGGAGCGGACACTTAGAAAAGAGTAAATAAAATTGTTCACTC
16_G10*	BU038933	3L	46	B(2)	scaff_4313	scaffold00005	single	stephensi cDNA			GAGGTAGCAGNAGNANAGTTCTGTGAGNACTACCATTGGCTGCCGCGATATGAAAATTGCCCAGACACTA CGCGATCTGTTCCAGTCGCCCAACTTCCGTGTGGTCGTGGTGGACGATGTCGATGCGGTGGAAATTTGCG GTGCGCTTAAGAATATCGTAGCTTGCGGCGCTGGATTCGTCGACGGTATGGGCCTGGGTGATAATACGAA GGCCGCCGTTATTCGGTTAGGGTTGATGGAGATGATTAAGTTCGTCGATGTGTTCTACCCCGGTAGCAAA CTGTCAACGTTCTTCGAAAGCTGTGGCGTTGCTGATCTAATAACTACGTGTTATGGTGGCCGTAATCGCA AAGTGTCGGAAGCGTTCGTGAAAACAGGAAAAACGATCAAGCAG…
211B03	EX227523	3L	46	B(3)	scaff_4313	scaffold00005	single	stephensi cDNA			GGCCCGAACGGCTACGAAACATGTGTACAAAGTGGATCCCGATATGACGCGCGAGGGTGGATCGATTCCG GTCACGCTAACGCTGCAGCAGACGACGGGCAAAAACGTGTTGCTGCTGCCGATGGGTGCCTCGGATGATG GAGCACATTCGCAGAACGAAAAGATCGATGTGCGCAACTACATCGAGGGGACCAAACTGCTTGGGGCTTA CTTGTACGAGGTGTCTCGCATCAACTGAGCAGCCAGATTGCTGTCGATCTTTACCACTGCGAACGCAAAA CCCCGACATCACGACCCATCACTATCACTTCCCTGTGCTAAACACCAACCCCGTTTGATACCAATCGTTT TCGGCGCGTATATGAGAATTGTTAATAAAAAATCCGGCATGTTA…
671280*	BM657097	3L	46	C(1)	scaff_4313	scaffold00005	resolved	gambiae cDNA			CCCACGCGTCCGGTGATTTCATCAAGAACATGATCACGGGAACGTCGCAGGCCGATTGTGCCGTGCTGAT CGTCGCCGCCGGTACCGGCGAGTTCGAGGCCGGTATCTCGAAGAACGGACAGACCCGCGAGCACGCCCTG CTTGCCTTCACCCTCGGCGTGAAGCAGCTGATTGTCGGCGTCAACAAGATGGACTCGACCGAGCCGCCGT ACAACGAGGCCCGCTTCGAGGAAATCAAGAAGGAGGTGTCGTCGTACATCAAGAAGATCGGCTACAACCC GGCCGCCGTCGCGTTCGTCCCGATCTCGGGCTGGCACGGCGACAACATGCTGGAACCGTCCACCAAGATG CCGTGGTTCAAGGGATGGGCCATCGAGCGCAAGGAGGGTAAGGC…
26_A01	BU038977	3L	46	C(2)	scaff_4313	scaffold00005	resolved	funestus cDNA			TTCCTACGCAGTAGCAGCGACGCGAGAGCATCCAAAGTCCCAACTCTTGTGCGGTACACGATTTCAGTGC GTGCAGTTTGGCGTTGCGAACGAGTTGACCAAAACGTGGAATTGATTGGTACAGAAAGTGCATCTCTCGC GAAGAAGCATAAAGCATAGTCCTTTCCAGAGTGTGTGACAAAAAAGCAGAGCGAGTGAGTTGAGTGTGCG AAAAAGAAAGAGCGCCCCAGCAACGGAAGTGTGATTGAAAGAAGGAAAGAAACAGCACGAGCGAAGACAA AAAGCAAACCCAGCAAGCGGACAACTCCCCGAGTACTCTACGCCCAACATCCCAAAGGCCCTGCCCAGGA AATCGCATCAAAATGGTTATCAAAGTGTACATCAGCGGAATGTC…
07_A01	BU038890	3L	46	C(3)	scaff_4313	scaffold00005	resolved	funestus cDNA			NTTGCGCCCGGAAACTCGGCTCTTACGGCCGGGGACATCATCATCATCGACCGTGGCTGGTTACAGCAGT GGCGCCGGTGAAGTTGACGAACAGCAGCAGCAACAGAAGCCACAACATCCTGGCAATAGTAGCAGCAGCA GCAGCAGTGTGTCCTCCTCCACCTACACTACCTACGTCCGATGGTTGATCGACATCAAAACGTACCACCA TTTCCATCGGAAAACATTCAGACGAAAAGAATACGGGATCTTTAATTCATTCCTTGATTACTCGTACATA ATTAATAACTATTAATTATTAATATTTAACGCGAGAAGCGAAAACGCAAGAGGAAAGAGCGGGATGAAAT TAACGAGACAAACACATCAAATCGGGTATAATTTTGCTATTTTT…
AST-011-B2_B02_M13REV_27DEC12JS_TN		3L	46	D		scaffold00005					CATACCTTTAAGGGCGAATTCGAGCTCGGTACCCGGGGATCAGGTAAAAAGCAAGAGAACAGAGAAAAAACTCATTTATTAAACGGTACCGAAGATTGCATACTTTTAGGAGCATTTCTACTGGGAAGCCTAAAGTTATGCAAAATATTTCATACCCTTTTCTTTGTCTGCATTATTTGGTGGTAAATTCAAATACAACGAACACAATATGTGACAATGTGTACAAATACACTATTTTACGCCACATTTCTCAACCACCAGATCGAAGCGTGTGAAACTCATTGTTCCGGTTGATTAACAACGCTTCGCCAGGCTGCCGTAACA
AST-011-B2_B02_M13REV_27DEC12JS_TN		3L	46	D		scaffold00005			Oriented		TCATTGGCCCCTGCCAGTGTCCGACTCTTAGAGGTCCTTCTCTGGTAGAAAATAAAGGGAACTTATATGAATAAAACCTTAAGGCAATGTGCTTATTCAAAAGTGCGATCCTTGCTCCAATTTCATACTTCGCCGTTTCGATTTACGTTTTCAAGTGTTTCAAGTCTTTATTTCTGACCGTTTGTTTCGTTTCCCTTTGCTGTTTTGATTTCTACTTCTGAGCACACCCCATTGCAT
61_E02	BU039003	3L	45	A(1)	scaff_2609	scaffold00011	single	funestus cDNA			GGACTTGGGTCCCGAGTCTTNCGTCAGGACGGCCGGAGAACCTCCGCCCGTTTGCGTACGCTCCGTTACC TACATCGCTAAGCCAGAGATCTACTACCAGAAGAGCATTATCGAGGAACCGACCGTGGCGCACGTTGGCA GCCTGGTTAAGACCATCCCGACCGCTGTGTCGCACCAGAGCTCCACCGTTGTCCACAACTCCGCCAAAAT CACCGAACCGATCTATGCACCGGCAGTAAAGCAGACACTTGTGTCGACTCCAATTGCCAAGACGACCTAC ATTGCAGCACCGGCGGCCTATGCTTATGCTGCCCCCGCGTTGGCCTATCACGATGCTTACGCTTACCATC ATCTGTGATCCTGCTGGGCCAGTCACGAAGGAAGCAATGGAGGA…
Ag7006'	XM_001688025	3L	45	C(1)	scaff_2609	scaffold00011	resolved	gambiae cDNA			ATGGAGCTGCCCAAGGGAGCGAAAATCACACACACCGGGCTGCTGCAGCACACGCCCGATGGCAAGACGG AGCTGCAGAAGATCACCCAGGCCGGGCTGGTGGCCCGCTCGCCCGAGGGTACAGCCGCCAAGGGCATGAA CATACGTGGAAATGAGGACCTGTGGGTCGAGATTCAGGCCAACACGTTCAAGAACTGGGTGAACGAGCAT CTGCGCGAGTCTGGACTTCAGGTGAACATTCTCCACCTTTCCCCACAGGTGATTGAGTTCCACGAGGACT TTTGCGACGGCACACTGCTCTGTGCGCTCGTCGAAGGGCTGCAGAAGCGTCCGCTCAAACCGTCCTGGAA CAAGCGGCCCGCCAACCAGCACCACTACCTGGAGAACGTGACCA…
AF262H10	Collins lab	3L	45	C(4)	scaff_2609	scaffold00011	resolved	funestus BAC			GNTCCNACGCACGCCGGTCACTAACGGCACTANCCACTGCATGGTGTGTGGGGAAATTGCATCATGAAACACATTCTCT CACTCGATCACACACAGACACACAACAAGGAAGCACCAGAGCACACGCACTGTGTTTTGGCAAGGCACGAAACAATAGA CACTTTAATTGTGGTCCGAGCGAGGGCACACAGTTTTGTGGGTCTCTATCTCCCTGCTTTATAAGATGCAAATTTGCCA CACATGCATACAACGACGGGCTCAAGGGGCGGGGGGCAGGGTGGCTCAACAGNCTGGGCTCCCGGACAGGATGACCTTG ACGATGATCATGCAGATGCGCTTGAGACGTTGCGCTTCTTCGCGCTGCTCGAGCCGATCGCGCAGCGGGAGCGTTAGGA…
11_F09	BU038906	3L	45	C(5)	scaff_2609	scaffold00011	single	funestus cDNA			CACATAGTGGTGTTTATCAACAAGGTTGATGCGGCCGATCAGGAAATGGTCGATCTGGTGGAGATGGAAA TTCGTGAGCTTATGTCGGAGATGGGCTTCGATGGNGATAATGTTCCGGTCATTAAAGGATCGGCCCTTTG TGCACTGGAGGGACGCGAACCGGAAATGGGTGCTAATGCCGTAATGAAGCTGCTGGAGGAGGTAGACAAA TACGTGCCGACACCGGTGCGCGAGCTGGACAAACCATTCCTGTTGCCGGTTGAATCGGTGCACAGCATTC CTGGCCGTGGTACGGTCGTAACGGGCCGTCTGGAGCGTGGTATGCTGAAGAAAGGTCAGGAGTGTGAATT TGTCGGCTACAACAAGGTCATTAAGTCAACCATCACCGGTATTG…
Ag7006*	XM_001688025	3L	45	C(6)	scaff_2609	scaffold00011	single	gambiae cDNA	Oriented		ATGGAGCTGCCCAAGGGAGCGAAAATCACACACACCGGGCTGCTGCAGCACACGCCCGATGGCAAGACGG AGCTGCAGAAGATCACCCAGGCCGGGCTGGTGGCCCGCTCGCCCGAGGGTACAGCCGCCAAGGGCATGAA CATACGTGGAAATGAGGACCTGTGGGTCGAGATTCAGGCCAACACGTTCAAGAACTGGGTGAACGAGCAT CTGCGCGAGTCTGGACTTCAGGTGAACATTCTCCACCTTTCCCCACAGGTGATTGAGTTCCACGAGGACT TTTGCGACGGCACACTGCTCTGTGCGCTCGTCGAAGGGCTGCAGAAGCGTCCGCTCAAACCGTCCTGGAA CAAGCGGCCCGCCAACCAGCACCACTACCTGGAGAACGTGACCA…
Ag7008	XM_001237137	3L	45	C(6)	scaff_2609	scaffold00011	single	gambiae cDNA			ATGCATCTAGCGCCGCCGCCGCTCGAAGCCGTCGGATCCGATTTCAATACGATTCAATCGTCCGCGGACC ATAACCGAAACTCTGTGAGCCGTCAAAGTCTCATGGATATCGTCAGTTCCAAGCTAGGCATGTCCGGCCC CCAGCTGGGCCAGAGCATATCGCAGCAAGGATTCTTCTCGTCCCGTGACAGCCTCTCGGCGTCCGGTACG TCCCGGCCCCTGCACTCCCATGTATCCGCCACCACGTCCGAGATGGATCTGTCCCGGAAGGACAGGAAGC GCGAACGGAGCAAGCTGAAAGCGGCCGATCCGCCCCTGCTCGGTTCCTGGAGCCGGACCGGGCCCCGCGA ATCGAACGCGAACGCGATGGGACCGTGCGCGACCACCCGGGCCT…
AST_007_B2_A12_M13FWD		3L	44	A		scaffold00039					TTTACCTTATGGGAGAATTCTAGCTCGGTACCGGGGACACATTAATTTGCATCAATTCATTAAAAATGTAGGAAAACTTTATTCACCACACACACAGTATGGGTGTGACCCGTATTTTATAAAAAATATGCTCGTTTTCAGCAAACGCATAATGTTTTTTGTGTCTAATCTCGCGCACACAGCGTGTGTGTGCCCCCTAATATTTATGAAAGGAAAGCGATTCCAAGCGATATGTATTTCAAACCAGAATGAAGATGGAAAAATAATTATTTTAAAACACGCTTCATTATGTTAACAGTTACACGCGGCTTTTAATGATCCATCTTCCAGGGTGTACTGTTCGGTGGCTTTATCTTCTTAAAC
Ag7031	XM_565171	3L	44	C(2)	scaff_4008	scaffold00010	resolved	gambiae cDNA	Oriented		ATGGTGAATTCATTCGTGTCGGTAGTGATTATCCTTGGATTAGCAGCGGTACCGTTCTGCCATTCCACTG CCCTGAACGGTGCAGTGTCTGGGGGCGTGCCGAGCAGTAGCGGCAGCAGCAGCAGCAGCAGTAACATTAA TAAAGCGTCCAACGTGAACTTACCAACGCGTCCGACCGACAGTGCGCTACCGGGTGGCGTCCTCACCGGC GTCCTTCCCGACGCCGACAGCGAACGGTTCGATGCGCTCACGCTCGAGGATCAGGTGCGGCTGCTGTCGA AGCAGCTGAATGCGCTCACCTACCAGCGCCGCGAGGACTACAAGATGCTCGAGAACGGCCTGAAAAAGTA CGTGCGCAAGAACGCGGCCGAAATTACGGACGCCCAGATACGCG…
Ag7023	XM_308749	3L	44	C(2)	scaff_4008	scaffold00010	resolved	gambiae cDNA			TGCCGAATGGTGCAGACGCCTCGCTTCGCTCTCTGTGCCGTCCGCGCGTGTAGTGTGATGAGTGTGAAGC CGTAGCTAGCTTATCTCTCCGCTCGTTTCCTGCAAACTGTCCAACACCCTGCCGCACCGGAGCACCGCAA GTTTGGCGGATTTCCTATCGCTGGGGATCCAGCGTTTTTTTCACGAGCCGTGTGTTTGTGATTGCGTGAA AACGTGGAATTGCGAAACCGTGGTGAAGTGTGCGTTTAGTGCGTTATCACACCGGCTCGTGAAACTTCTT CCCTCAACTCCGGATCTTTCTTGTAGTGTGCGTGCGTGTGCTTGTGTGTGTGTGTCTGTGTTGGCCAAAT CATCCAGCATGAAGAGTCCTTGCCGTGCTGCGGCAGGATGGTTG…
Ag7022	XM_001688018	3L	44	C(2)	scaff_4008	scaffold00010	resolved	gambiae cDNA			ATGAGTGAACCCGCAGCGCTGGGTGCAATAAAGCAAGACCCGGAAGATGTTTCCACCAAGACGGATGAAG CCACGTTTACGACCCTGACCGAGGAAGGCTTCCCGGTGGGCCCGTCGCTCAAATCACCCACCCCGGCGGA AGACACCACCACCATCCTGAGTGATGACGAGACGAAAACGCTGACCACACTGGAACCGGCCAGGAAGCCG TCGGGCGGAGTGGCAAAGAAGAGCTTTCCCGGTGCTGCTGGCGCCACCGCTGTCTCACAGAAACTTTCCA ATGAACCTCCCAAGAACGATCTCAGCACGCCGGTGAAAAGTAAAACAAGCTCTAGCGCTACAGAGCAACC ATCGGCGGACAGTTTAATACAGAAGATGCGCAGCAAGCTGAGCA…
Ag7039	XM_308726	3L	44	C(3)	scaff_4008	scaffold00010	resolved	gambiae cDNA			GTCGGTGAGTTCCCGCGGGATAGTGGCTGAAAAACCATTCCCCAGCGATGATGTTCCGCACGCGTTTGAT TCTGCTGTGCTTTTTAGCAACACTGCTTGCTGGACAGCAAGCAACCGGCAAGCCATTGCAGTTTGCGTGC GCCAGCCAATCGTCACCGGCGGCGGGCTGTCTGCTGACTGGCATCACCATCCGTCCGGAAGATATCATTA CCAGTCCACCGGGCATTCGACCGGCCACGGATCGCAAAATCACACTCCGCCAGTCGACGGTGGCCCATAT GCCGCCCACCCTGTTCGAGCAGTTCCCCCAGCTGGAGCAACTGAACGCGTCCTCCATCGCGCTCCAAACC ATCCCGCCCGGTTGCTTCGACAAAGCGACCAAGCTCGCCCGCCT…
Ag7046	XM_308716	3L	44	C(4)	scaff_4008	scaffold00010	resolved	gambiae cDNA			ATGGCTTCGGTCGCCGCTTGGTTGCCATTCGCACGGGCGGCGGCCATCGGCTGGGTGCCGATCGCGTCCC ATCCGCTGCCGGCCCCGCCCGTCTTCAAGGACCGGCTGCGGTCGGAGGACGAGAAGCTCATCATCAACGT GTCCGGCCGGCGGTTCGAAACCTGGCGCACGACCGTCGAGAAGTACCCGGACACACTGCTCGGCTCGAAC GAGCGCGACTTCTTCTACGATGAGGACAGCAAGGAGTACTTCTTCGACCGCGATCCGGACATCTTCCGCC ACATCCTCAACTACTATCGCACCGGCAAGCTGCACTACCCGCGGCACGAGTGTCTGCTCAGCTACGATGA GGAGCTGGCCTTTTTCGGCATCATGCCGGACGTGATCGGCGACT…
Ag7051'	XM_308712	3L	44	C(5)	scaff_4008	scaffold00010	resolved	gambiae cDNA			GCTTCGTAGCGGTACAGAGTGTTAAGAGCAAAAGCAAACGGAAATGCAAGTGTAAGGTGTGTGTGCGTGC AGTGTGAGTGAGGTGCTCATCTCTCCTCTGTGCTCTGTGCTGTGTTGTGTTGCAAGCTGCAGTGCTTCGA ATGGTTGGTGCAGTGGAATAAGCATAGCGAATAAGCAAAGTGCATCACACAGATAAGAAGCAAACGAGTG TGTGTGTTTTTGTCGGTGTGCGTGTGTTTTTCACTGTATGTGTGTCTGGTGGGAGACGTAAAAGGAGCCG ACAAGAGCCGAAGGGGTGGTGCTGGTGGAACGTACACCCCGAAAACAGGATTTCCCTCGAGTCGCCGTGT CCTCGAACAACGGCCCTTGCGTTCATCAAAGTCCGTAGCCGCGC…
Ag5771	XM_315786	3L	44	C(7)	scaff_4008	scaffold00010	resolved	gambiae cDNA	Oriented		ATGGCTAACGCGACCGAAGCAGGCATCGATCTGGAATGCTTTCTCGTGACCAAACACTCGTGGAAGGGCA AGTACAAGCGCATCCTGTCGGTCGGGTCGACCGGCGTCTCGACCTACAATCCGGACAAGTTCGACGTCAC CAACCGGTGGCCGTACGGTGAGGTAATCAGCGTACTGCCGAACCGGTCCGGTAATACGGCGTACGAGTTT GTGCTGAACCTGAGGAAGGACAAAAAGATCGACACGATCAAGCTTTCGTCGGAAAATCGGAACGAGATAC TAACCTCGTTGCTGAAATACCACAAGGAGTTTGCCGAGAAACCGAAACAAACTCTGAAATTCAATGCCTA CAAACATCACTGGTCCGGCACGACGCTGCCCACCGTGCTGGAAG…
Ag7019	XM_308754	3L	43	A	scaff_4008	scaffold00010	resolved	gambiae cDNA			ATGGCGACCGAATTCCTCGCTGAAAACAATGTGTGCGGCCAGACGATCCTGCAGATCGTCGCGGAAGGCA ACACCATCATCTGCGAGTTGCTGCGGCTGAAAGATTACGTGCCGGAACTGTTCTACCTAAGAACGAAGGA AGAGCAGCAAAAGTATGGCGAGATAGTGAAGGACTTTGGCTACTTTCAAATCGCCGACGCGCAGGAGGCA AAGATCGAGGCGGACGAACGGCTCCGGCTGCTCGACGAGGAGCTGCGGGAAAACTACATCGTCACGCTGA ACCGGTTCTACATCGTGTTCGAAAGCATCCACAAGTACGTGAAGGACCTGAACACGTTCATCGAGGAGCT GAACGCGGGCCTGTTCATCCAGCAGTCGATGGAGAAGGTGTTCC…
AST_007_B1_E10_M13REV		3L	43	A		scaffold00010					GGATACAATTATGGGTGATTTCGAGCTTCGGTACCCGGGGTATCTTCCTGTTGTCCCCGTGCCGGAAGGGAATTGACCTGAAAGATATGTTGTGTTCGTTTTTTTTTGTTTCTCACCACTTCCCTTCAATCACTCTGACCGGAGTGTCTTTTTTTGCACTTGTTTCCCTGTAAGGACGATTTTATTTGGGTCACGGTGAATACATTGCCAGCCTCCGGTTCAGGTACAGCTCTCATCTTCTTTTTA
AST_003_A1_G06_M13FWD		3L	43	C		scaffold00069					CCATCCCATAGGGGCGGATTTCGAGCTCGGTACCCGGGGATCCTACACCCCCGACGTATACTTCGCCTCCATTAATTAATTGAAAGTAGCGTACGCCTTTATACGGCAGCAGTTTATTTGTATTAAGAAATGACTCTAGCTAGCAATTTCTGCAAGCTCTACACTGTATCTATTCTACTAGCGTAGAATCGTGTGGTGATGGAGAAACGGTACGAGAAAGAGAAGGTCCTTACCCCGACCCGCAATCATTTCCATTCGATCAGCCGCGCGTTAGTGCTGATTGCCACCGAGCCAGCAGATCTGGTTGACCTTGCAGCAGCTCCGGCAAACCTGAGAGCGATTCGTCTGAAAGGTGCCCCCAACCATCTTCCACCTGTGCGTATCCTTCCATCGAAGAGG…
Ag7010	XM_308760	3L	43	C(4)	scaff_4008	scaffold00069	single	gambiae cDNA			ATGCAAAAACTGTTCAAACTTGTGACGCACCAGAAAACCTTTAGCAGTAAGTACCACTCGGAAGATCTGG TGCTGAACCCGAAGGAACATCCCGATCTGAAGCTAAACGACATCGTCGAGATATACCTGCCGGAGGATGA GGGATGCCGGCTGCTCCTGCAGGTGACCTGCCTGAACAAAGACTTTAACTCGCGCGAAACGATCAGCGTG GAGGTGAATGTGGCCACCACGTTCAACCTGAAGGCATACAACGATGTGTACATGCGCGTCGTTGATCCGG CCGACGTCGCCCTTGACTCGGTGGAGATCACGTTCAAGGACCAGTACATTGGCCGGTCGGAGATGTGGCG CCTGAAGACCCGCCTCACCAACACGTGCGTCTACCTCAACAAGA…
AST_004_A1_H09_M13FWD		3L	43	C		scaffold00024					CGCTTGTAGTTGAAAAGATGGTATAGCATCGTGTTCGATACCCGTCAGTCAAGAGATCGATAGAAGGAACACTATTAACCGCGCCTCGTTCCACCGGCACAGGTCCGACACATGACACGGACGCGAATCGGAAATCCCCACAGGAAACAGAACTCTCTAAACCGAGCGGATCGGTGCATCGGTGTCGCCATCATTGTCAGCGATCAATCACCGCGACTGTCGCTCCGTCGCCATACGATACACGCATCCATTCGTCAACTTTTTTTTCGGGGATGTGGGATGGTAAGGCCAGGCCAGAATCCGCCGAAGGAATTATTGCGCGGGGAAAAGCAATACGACCTCAGGATACCGGTGGCCGGGTATGTCGCTCAACATTTATTGACAGATTTTTAATTGACA…
Ag6898	XM_308858	3L	43	C(1)	scaff_3638	scaffold00024	single	gambiae cDNA			ATGGTAAACCGATTGTTTCGAGCTGTGCTCAATCCACTCGATCATCTGCCGAAGTTAACGCCTCGGATAC TAAGAATAGCGATAGTGCTATGCATCCTCATCGCGATCTTCTCCCAAGCGACAGACAGTGCGCAAACAAA GCGAAGAATACGGCGACCCACTAACCTAAAGTCCTCCGTAGCGAAGCCAGAAGACAATCAAATCCCCACG AAAAAGGCACAGGATCGGTCGGATCAGGCGCCCGCCTCGGCAACGAACCGGTTCCGCGTGCGCACGAAAA CGCGCGGCTCACTGGCGGCCGGTGCTGCCGGTACGGCGGTCGTAGCGGGCGCTGCCAGCTCTGCCCTCGT GTCCAAGAAAGCACAGATCGACAGTGATGGCTACAAGATCGTTT…
Ag6900	XM_308856	3L	43	C(2)	scaff_3638	scaffold00024	single	gambiae cDNA			ATGGAAGATGTGGCCACCGTTAATCTTTGGGCGTCCGTGCTGGAGCTGGTGGGTCGGGTTGAGGCACGCC GTACGGAACACATCCGCCAGGGCATCGGGCTCACCGCCGACGGGCTGTGCTGTCCGATCTGCGAGGGTGT GCTGCGGTACCCGGTCACGGCGACCTGCGGCCACACGTTCTGCCGGCAGTGTTGCTTCGGGCATGGGCGC TGCACGGTCTGTGGACAGCGGTTTCCATCCGTCGCGGGAGCGCCGGCTGCATCCAGCAGTGCGCCCGTTG CATTTACCTCCACTCCGTCCGCCTCCGTCTCGTCCGCTTCCGGCTCTTCCTCGTCGTCCTCGGCGACGGT GACGTCCGGGTCGTTCCGTGCGCTGCCGGCCCCGGAGGAGGGAA…
Ag6903	XM_308850	3L	43	C(2)	scaff_3638	scaffold00024	single	gambiae cDNA			GTCGGTAGAGACCAGACATCGTTTAACGCTGGTACCATCGTGCTATTGCTACACTTGTTGATAGTGAGTT TTAACTACCGTGATTAGTTTGTGCCCGGTTCGATAAGATGTGCGATGTTAAACTGTGATGTTAAATCATT CTGCTGGGAAATAATGGTGAACAAAAGTGAAAAAGCTTCAACACTGCCTCCATAAAGCATGCGTAGTCAT TTATAACACATAACAAATCCAAATAAGCAAAGGAAACATGAGAGTTTTAATCGAGCTATTAATAATTGCA ATCCTCTCATTCAACGTGGTACAGGCACGCGAAAGGCGTAGCGTGTTCTACGTCAAGCACAACTCGACCG AGAAGAGCCAAAAGTCGGTTTCATCGAGCGACGAGAAACCGACC…
09_C11	BU038897	3L	43	C(3)	scaff_3638	scaffold00024	single	funestus cDNA			ATACTTGGCGCCGGGAATTCGGTCTTACGGCCGGGGGAATTCCGTGATTTTTTCGGACAGCTGCGAGTGA TATCTCGCTTCGGTTGAAGCAGTCACTCCGCGGCATCATGGTTGTAACGAAAGATACGTTCCTGCCAACG GAGGAAGAACTTACGGTGCCGGAGATCAACCTATCCGGACCAGCACTTCGTGCCGGTGCTTTCCATATGG GAAAGTACTGTGAGGCTCAAAATAATGAGTTCATGTTATGCCGCCAAGAATTGGACGACCCGAGGGCGTG TGTGAATGAGGGCAAAGCGGTCACCAACTGTGCGTTCGAGTTCTTCCGAAAGCTAAAGAAGACGTGTGCT CAGGAGTTTACGCAGTACGCCAACTGTCTCGACAAAAGCAGTGG…
212E11	EX227622	3L	42	A(1)	scaff_2624	scaffold02336	single	stephensi cDNA			GACAGTACGTAACGTGCGTTGACGGTAATACATACAACTCGCGGCATCTAACATTCTCATCATGAAAGCT TCCGGTGCCTTGGTGGGGCTACTGTTGGTGGGGCTGGTCCTGGCAGACGATCGTTGTCCACCGATCGACG ACCCGGAATCGCCACCGGTACTGCTGCCACATCCAACCGACTGTGAAAAGTTCCTGATCTGCAACCACGG CACTGCGGTTGTCAGCAAATGTCCACCCGGATTGCACTGGAACGATGGAAAGAAATTGTGTGACTATCCA TCGCTAGCCCAGTGTCTGGTGGGAGAAGCGGGATCTACCTCGCAACCGCTGCAACCGTCCGAAAACTGTC CGGCGGAGTACGATCCCGATCATATGGTGTACACGCCGCACGAA…
211B02	EX227522	3L	42	A(1)	scaff_2624	scaffold02336	single	stephensi cDNA			GACAGTACGTAACGTGCGTTGACGGTAATACATACAACTCGCGGCATCTAACATTCTCATCATGAAAGCT TCCGGTGCCTTGGTGGGGCTACTGTTGGTGGGGCTGGTCCTGGCAGACGATCGTTGTCCACCGATCGACG ACCCGGAATCGCCACCGGTACTGCTGCCACATCCAACCGACTGTGAAAAGTTCCTGATCTGCAGCCACGG CACTGCGGTTGTCAGCAAATGTCCACCCGGATTGCACTGGAACGATGGAAAGAAATTGTGCGACTATCCA TCGCTAGCCCAGTGTCTGGTGGGAGAAGCGGGATCTACCTCGCAACCGCTGCAACCGTCCGAAAACTGTC CGGCGGAGTACGATCCCGATCATATGGTGTACACGCCGCACGAA…
212F12	EX227635	3L	42	A(2)	scaff_2624	scaffold02336	single	stephensi cDNA			AGGTACAGTACGTAACGTGCGTTGACGGTAATACATACAACTCGCGGCATCTAACATTCTCATCATGAAA GCTTCCGGTGCCTTGGTGGGGCTACTGTTGGTGGGGCTAGTCCTGGCAGACGATCGTTGTCCACCGATCG ACGACCCGGAATCGCCACCGGTACTGCTGCCACATCCAACCGACTGTGAAAAGTTCCTGATCTGCAGCCA CGGCACTGCGGTTGTCAGCAAATGTCCACCCGGATTGCACTGGAACGATGGAAAGAAATTGTGCGACTAT CCATCGCTAGCCCAGTGTCTGGTGGGAGAAGCGGGATCTACCTCGCAACCGCTGCAACCGTCCGAAAACT GTCCGGCGGAGTACGATCCCGATCATATGGTGTACACGCCGCAC…
AST-008-B2_A03_M13FWD_27DEC12JS_TN		3L	42	A		scaffold00072					ACGGATCTTAAGGGGCGAATTCGAGCTCGGTACCGGGGATCCTGGAGCAGGAGCCTGTCAGCGTGGTTTGGGAGGTAAAAAAGGCGCAAGTATCTATTATTGCAAGCTTTTAATTGTCCCTCTTTACACAGAGCCACTCGCAACGCCTGTCATCCTCCGGGAATCCCCCAATCTACCACTTGGAGCACATTAAAGCGTTCATGTACACTAATTTTGAAAGCTTACCGAATTTGATTGACAC
212D03	EX227607	3L	42	B(2)	scaff_2569	scaffold00110	single	stephensi cDNA			GAGGCGACGCGACAGTAGTTATTCTTTTCCGTTCCGGTAACCATCAGCAAGCATCATGCTACTCAAGGCT GTTGTTGTTTGTGCGTCCATGATCCTGGTGGTTGGTGGAGCTAGGGTGCCTCGGCTAGTTCTAGACGACA CCTACGTCAACCGAGTCGTCGGTGGAGAAGTGGCGAAGAACGTATCGGCACCGTACCAGGTGTCGCTTCA GGTAGCCGGCTGGGGTCATAACTGTGGTGGATCACTGTTGAACGATCGTTGGGTCCTGACGGCCGTTCAC TGTCTAGTCGGAACCGATCCCAGCGATCTTTTGGTGCTTGTCGGTACCAACAGTCTCAAGGAGGGAGGCG AACTGTTGAAGGTAGACAAGCTACTGTACCACAGTCGCTACAAC…
23_D08*	BU038965	3L	41	B(1)	scaff_4171	scaffold00083	single	funestus cDNA			AACGACCATTCGCCAGCACACAGCTTGGGCAAGGATTACACAACGGCGGGCAGTGCTGTCGGCAGCAGTA ATAGCTTCAACAATTTAAACATCGATAATAGAAGGTCCCGCAAGGCGCGAAGAGATTAGCCGCAACATAA TAACGTGCGCGTGTTTAAGAAACGTCCCCCACAACGCAACGCTTCACGATGAATATTCGCTGTGCAAAGC CCGAAGATCTGATGAACATGCAGCACTGCAATTTGCTTCTGTTTGCCAGAAAACTACCAGATGAAGGTAC TACTTCTATCACGGTCTCCCATGGCCCCCAGGGCAGGTTATGTGGCGGAGGATGAATAAGGGGAACATCG GTGGGTTACCGGCTTGCCAAAAGATGAAGAACCGGGAACCGGGC…
AsSP53.7	AY162233	3L	40	A(1)	scaff_4365	scaffold00070	single	stephensi cDNA			GACTCAGTCCTGTGTGTTAACGGACTGCGCTTCCCATAAATAAACTACCAGCAGAAAACTAATCGAATCA TCTCGGGACGGAGCCATGAAGAAGTATCATCACTTGCTCGTCTGTCTCGTGCTGTGCATCGTCACCATCC CGCAGCACGGTGACACAAACCCTCGGCCGGACTTTGCGGTCCCCGCACGCATGACCGGAGTCGGTAGCGG GAGCCTCGATTCGACTGGGAACGTGGTACAAAACACGAACCGCGTCCTGAACCTGCTTGACCAGTTCCAA TCGATCACCGAAACACTGTACGGGCTGCAAACTCCCGAACTGTACCGGTTGGCAACGGGCTTTCGGTTGG TGCTGGACAGTTTGGTCGAGTCGGGCAGTCCCATCTTTCAGGGG…
716320	BM606621	3L	40	A(2)	scaff_4365	scaffold00070	single	gambiae cDNA			CCCACGCGTCCGGCACGGGAAAGGAACAACTCTGCAGCAGCAGCAAAAGCAGCAACTTTAAAGTGTGATT CGTTGGTTATTTTTTTGTGAAGCCTAGCCTGAAGTATACGCAACGATGGCCCTTGCCGAGAACACCACCA AGACGGAAATGACGCTGACGGAAACCTCTACGCCCGTCATCTCGAAGGAGGTGATCACCGAGCGGACGAC GGCCGACGGCCTGTCGGAGAAGAACATCACCCAGTCGAAGAGCTACGGTTCGGCGAGCGAAAAGTCCATG GTGGAGGAGTCGGCCAACTCGATCACCAAGAAGCACGAAAAGTCCGAATCGGCCTTCGCGTCGGAGCGCA GCGTTACCGAGTCGGTTTCGGACGGTGGTGCACTGGCGTCATCG…
Ag5779	XM_001237712	3L	40	A(3)	scaff_4365	scaffold00045	single	gambiae cDNA			GAAAGTGTTCTTATGACGGCAGCTGCCACTTGCTTGCTCGGCGGCATCATCGTCATCCCCGTCCGTCCAT CGGAAGGTCGTTTGTGACTGGTGCGTTTCCCGTTATCAGTGTTATCTTTATTCAATCGGGTTCAATTCAT TCTTGCCTTCCAACATGCCCACCCGCTGAAGCAGTGTGTGGCGCCCAGTGCTGTGATTTGCTCCGATAAG CAATAGTGTGTAGCGTTAGAAATAAGCACGACCCGGCCAGGGACACGACAGGCAACACTGCGCCAACCCT GTCTCGGCTCGTATCCTGCGAGGAGCAGATGAAAAAGGCAGTCACTAAATCCAATGTATTCCGGCCATGA ATAGCAATACGATCAAGATGAAGGGAGACCAGAAGAACGAATCG…
Ag5783	XM_315799	3L	40	A(4)	scaff_4365	scaffold00045	single	gambiae cDNA			ATGATGGTGCAACAGTACGAGCGGGGTAAGGGCGACCCAGTAAGGACATCGGCGGAACACCAGACGGCTG TGGTGCTTAGGCATCCCGATGTGTCCTCGATTGGTGAGGCGGAGACGAGCGATTTCGAGAGTGCCAGTGT GACGAGCGGCGGCAGCAGCGTGAGTGGAGGCGACGGGGGTCGGCGAAGTGTGCGCACCAGCTCGGCGTTC AGTGAGGGAAGCCGCGATGTGGCCAGCATTGAACGGTTCGAGCTAGGGGCGGTAAATCAGCCGCAAAGGC AGCAGCAGGAAGAGCTGGCGGCGGGTCACAACACGATGATTACCATTAACATTAACTACCGATGTGATAC GAACAATCCTCCGAAGACAAGCAAAGCTACGTGTGGGGAGGAAG…
Ag7069	XM_308694	3L	40	A(5)	scaff_4365	scaffold00045	single	gambiae cDNA			ACGCCACTGGAACAGATCGGAAAGCGTCAGTCGAGTCCGGAGCATTCGCACGATCGCACGTCGGGAGAAA CTGAATGGTATTAGAGCTCGAGGGGCGAATAGTTTGATTTTGCTTGTAACCGTATGATTAGAAATTGTTA CATTACTGTGGCTGTGTGTGACAGTGGAATAATAAACAGTGAAGCGTTTGAGCGAATAGTGAGGTTGAGG CTCAGTTGGCATGGAAAGTGATGTGGTGATGAGGGGAAAAATGTACAAAATTGTGATCCAATCGAAAATG GCTTCCCGATCTATCGTTTGGCTATTCGCCGTGCTGCTCATTGCAGCATTTGTACAACACAGTGGGGCTG AGTTCGTGCAATTGGATGAATACTATCGTATGCCAAAGATTTAC…
Ag7070	XM_001688008	3L	40	A(5)	scaff_4365	scaffold00045	single	gambiae cDNA			ATGCCGAAACTCTGGCAGATGGATGATTACGACGAATGTCTCGAGTCACCCGGTCCGGGAGAACCGCCGG GCGTGTACTGTGGTTTGTCCGTCGTACTGAAGCCCAACAATCGGTCTGAGCTTTGGAAGCTGATTGAGAA GTTTTCCAGTGACTATAAGCGCCACTACAACCATCAAGTGCTCAAATGGGGTGTTTGCATCAAAAGGTGT CAAAAAGCAATAGAAAAGCTCTCACCAGCGGAAAGAAATGCACTAACGGTGGAGCCATTCCCGATTGATG TTCGGTATAAATTCAATGATGGCATACTGGAAAACATTCCTACGTACCGAGAGGCCTATCACGATGTTCT GGAAATTTGCGTCAACAAGGAGCTTAACGATACGTACGGTTTGG…
Ag7086*	XM_308670	3L	40	A(5)	scaff_4365	scaffold00045	single	gambiae cDNA			ATGTCCAAAACATTAGCACAGTGGAGTATCGCCGCGTTGAAGCGTGGACAGAAGAAGGTTTTTGGGCAAA TTGACATTGCAAAGCATCAGGTTGTTGCGTATACCGAAAAGTCCCAGGACAAACATGAGTCACGTCACAT TCAGCTCGTGCGGGAGTATGGCTTTCATCCTCGATCGAAGGTACAGGTCGAGGATGGTGCCCTGCTGCCG CGCAAATTCGAACCCTTCCCCAACGACATGTACGGCCGACCGCTGGAGGAAATCGATAACTTCATCTACG AAGAGACCTTCTGCGTGGTGTCGAAGCGCTTTCGGAAGAACTACATCCATCGGTTCACGGGCACGAAAAG TTTGTTCTGTTTCACCCCGTGGAGCCCGACCCGACGTGCCTGCG…
B2N	contig70837	3L	40	C(2)	scaff_3611	scaffold00111	resolved	stephensi microsatellite in contig			AATGAGCTTTCTTTTtCCTCGTTTtCTCgCCCgaCTTTTtGCCTTtATTTtCACACCcACAcACCCATTTCGACGCCTTTGGTTgAaGATTTAATTTATTGAATGTGACGCACCAGCGTGTGTCGGCGCGCTCGTTGAATCAACCTCTCAAGCAAAACCACACTTGATCGTTCCCGCTCCTTGAGCCGGCTCgCGCCGtGGCCTTGGTCGCAAAaGCTTCCTTCCGCAGCCTTCAGCAGCTCAACAGTGCCGCGCATTGGTTGGGTTTtGCGGTGCGTGGGATGaCGAAGAAACCCcaCcGAAAaCCAGCATCCGCcAGGgATAATAATCGTAAAaaTATGACCTCGAGCaTAagCAGCTGGATATATCCTtCCGGTTTTtGGTGAGCTACAGCcTtCC…
AsPPO1	AY559300	3L	40	D(2)	scaff_3636	scaffold00136	single	stephensi cDNA			AACCTGCATCATTGGCACTGGCATCTGGTGTACCCGGGCGATGGACCGGACGCCGTCGTGCGCAAGGATC GTCGCGGCGAGCTGTTCTACTACATGCACAGCCAGCTGATCGCACGCTACAACATCGATCGGTTCTGTGC CAAGCTGAAGAAGGTACGCCATTTCACCAACTTCCGCGAACCGATCGTCGAAGCGTACTTTCCGAAGATG CTGCGCAGTCAGACCAACCGTGCCTACCCCGCACGTGCGGCCAACGTAACGCTGCAGGACGTGGAACGGG TCGGCGACAATACGTTCGTGACGGTGAACGATCTCGAACGGTGGCGTGATCGCATTCACGAAGCGATCGA TCAAGGATTTGTGTTGGATAAGGCTGGCAATCGCATTATGCTGG…
211F11	EX227566	3L	40	CD	scaff_3636	scaffold00136	single	stephensi cDNA			GTGGGTAGTACGTACAACAAAAGCGCAAGCCACAAAAATTGCATTTCGGCCAACGTGGAAGGTGGAAAAA TTGTGATTTAGATGATAAGTAGACCAAAACCAACCAGTTCCCGGGATGATGGTGTGTGGGCGCAGCACAC CTGCTGTAGGCAGCAGACAGTCGTCACATTTAAATTGAACCATTTGTACAGACAGTTGAAGTTGGCGGCA GAGGGACACCGCCGTCCGCAAAACGAACGGGAGTTGGTGTAAAATTTATGTTTCGATGTACAGTTGTAAT CAAAAGTCGGTGATGGTAGTTGAAGGTAAACGATACTCTTACATATGGTGCATGGTTAAAAGGAAGCATG GAAGGGAAGCAGTGGCAACCGGTTAGGAGATTTAGCGCGGTGCC…
Ag6263	XM_316327	3L	40	CD	scaff_3636	scaffold00136	single	gambiae cDNA			CGCACTTCTGGTTGTTCTTTCAAACCATACAATACCCGAAACTAGCTGAGAACTTTGTAGTTCAAGCAAT TGAAAAAACGCAAGAAAACAGCGCTCCGTAGAACGACCCCGGAGAATAGACACGCAATTTTGTACGACCA ATCTCGAAGCGAGTGAATTGAGGGAGTGAGCTACCGTGTGTGAGAATACTCGTGATACATTTCGAAAGTT CTATCTGATTGTTTGCTCTGTGTTTGCGAAGACACAAACTAACGCGCAGTGATGGTTGTCGCAGTGAAAG TGTTTAAAAAATCCGCCCCGAATGGCAAACTGACCGTCTATCTCGGCAAGCGTGACTTCATCGACCACAC CGACTACTGTGACCCGATCGATGGCGTTATCGTGCTGGACGAGG…
212G03	EX227637	3L	39	A(1)	scaff_5008	scaffold01107	single	stephensi cDNA			GTCGTCAGTGGGGTCGCCGAACGTCGGGAGATCGTCTGCTAAATTATGCCGTGGTCGTGAACAACTCGCT GCCAGTGCCGGAGAAGAGCAGCATCTATCGCTATCTGCCAGCAGCGGGTGCATACCGGCCACCGAACATC ACCGCTATCTACGCCCGCGATAACGTTCCGGCCGGAAACGGTGGCTACGCTGGTATCGTTTCCGGTGGCG TGAACCAATCCAATGTGACGCTCAGGCTTACCACGAAGCCTTATCAGCGGTTCAACTTTACCGTGGAGAT TTACGGACGGTAGAGCTCCACGCGCGACTAGAGGAGGTAGCAAATGTAGACAATAAACGGATAATCG
AST004P4	Tu lab	3L	39	AB	scaff_4679	scaffold00121	resolved	stephensi BAC			TTAAAGATTCCATCCGGCAAGGCTTGTAAGAATTACAGTGATCAACATTACATACCAAGTAATGAAGCATGATTGTCTCTCAAGTGCTCATGATCTGTCCCATGAATATGCTTTTATATCCTATTCTTTGGCCTGATACTAGAGAAGACCAGGCAAACATGTCAGGTGTTTAAAAAAATGGTAAAATATATATGGTACGATCGCTGCATATACCAGTTGGAGAAAAGAAGAAAAATCCTTACTAAAAACCTTTCGCTAGTTTATTTTGCAAAGGATCGGGCTAGATGTATTTATAGAATTACGTTTATTGTATCAGTTTAAACTTTCATGTTTAAACATTGATACCGGCCGGGCTAGCTCCTGATAACTTGTTTACTGGAATACAATTCAGTAAGTAAA…
AsAG5	AY162227	3L	39	AB	scaff_4679	scaffold00121	single	stephensi cDNA			TCAATCCGTTTACAATGGCCATCTGGATCGCTTGTGTTTCAGTTCTGCTGCTTGTCCTGCTGGATGTAAC TGCGGGCGGTAAATACTGTCGAAGCGATCTTTGTCCACGCGGCGGTCCGCATGTCGGCTGTAATCCACCA CCATTTTCCGGCGGTCCTACGTGTCGCAGCATGAAGGGCGCAAAGAAGATTCCGCTAAAGAACTTAAAAT CCTTCATCACGGATGAGCACAATCTTAACCGGTCGAACATTGCGCTGGGCCGGATTGCACCCTATCCGAA GGCGGTCAAGATGCCAACGCTTACGTGGGACGCGGAGCTTGAGGCGCTTGCCGATGCGAATGCACGGTCC TGCAACTATGGGCACGACAGGTGTCGAGCGACGGACAAGTTCCC…
AsHyp16	AY162228	3L	38	E	scaff_3291	scaffold00062	single	stephensi cDNA			GCTCAGTCAGTACCAGGTGTTGCAAGCGGTACACAGCGATCGTGCTCAACATTTTATTAGTGAGCATTGG AAAAAGTGTTACAAATACAGCATGTTGTCCAAAGGCCAAACGCTGTTACTGGTAGTGTTTGCCGTTGCAG TTTTCGGTACCGTTTCGGTGGAAGGTGCCGCACTGAACCGGACACCTCGTCAGCTGAGCAGTTTACTCAC ACTTAGTGGCGAATCAAATTCTAGAATAGAAAATGGTACCATCCTGTGTGACACGCTCAAGTGCCCACCG GAATCGTTCAAGTGTGTGATCGTCAAAAACTCCACCAAGGACGATGTGAACAAGATTCGAGTGACACGCG AGTGCCTTGATCCGGCGGGCAAGGCGACGGCCAAGAATGTCACC…
211B11	EX227529	3L	38	F(1)	scaff_3291	scaffold00062	single	stephensi cDNA			AACGACTACACGGCGTACAGCACGCTGGGCAAAGCGTTTGCCGCACGATGCCTGGACGCAGGGCTTACCG AGATGCGGTGTGATTTGAAACCGACGGCCGGCATCAAGGTGGGTGCATTTCTGCGCGCCGTTGAAGAGAG TGGAATCGTACTACAAGAACCGGAACGTATTCGCCCAACGTACTCGTGGGACATGCATCGGCCCGAAAAA CCATGGGAAGTGACAGAATAACACAACAACACGAATGGTGTACATGGTGTGGTTTAGTGAGCTACGGTTT ATTAGGTCAATAAACGAGAAGCTGTTTCATTAC

## Sheet: BACs to map
scaffold00008			AST_004_B1_F11_M13REV (8_1)	AST_006_A1_A11_M13FWD (8_2)
scaffold00022			AST_003_A1_A06_M13REV (22_1)	AST_004_A1_A10_M13REV (22_2)	AST_007_B1_E10_M13REV (22_3)
scaffold00034			AST_003_A2_D02_M13REV (34_1)	AST-008-A2_B05_M13FWD_27DEC12JS_TN (34_2)	AST_007_A2_G12_M13FWD (34_3)	plated on 6/17/2013
scaffold00035			AST_003_B2_B11_M13FWD (35_1)	AST-010-A2_H07_M13FWD_27DEC12JS_TN (35_2)		plated on 6/19/2013
scaffold00037			AST_004_B1_D08_M13FWD (37_1)	AST-008-B2_A01_M13REV_27DEC12JS_TN (37_2)		plated on 8/6/2013
scaffold00038			AST_005_A1_B12_M13FWD (38_1)	AST-008-A2_E03_M13FWD_27DEC12JS_TN (38_2)	AST_007_A2_F05_M13REV (38_3)	plated on 8/12/2013
scaffold00040			AST_005_B1_B01_M13FWD (40_4)	AST-009-A2_F06_M13REV_27DEC12JS_TN (40_5)		plated on 8/14/2013
scaffold00044			AST_003_A1_D02_M13FWD *same as line 3	AST-010-B2_H03_M13FWD_27DEC12JS_TN (44_2)	AST_007_A2_A09_M13FWD (44_3)	plated on 8/19/2013
scaffold00048			AST_003_A1_G06_M13FWD (48_1)	AST-011-A2_H01_M13REV_27DEC12JS_TN (48_2)		plated on 8/21/2013
scaffold00049			AST_004_B1_F07_M13FWD (49_1)	AST-010-B1_F01_M13REV_27DEC12JS_TN (49_2)		plated on 8/26/2013
scaffold00051			AST_003_A1_H04_M13REV (51_1)	AST-010-A2_A03_M13REV_27DEC12JS_TN (51_2)		plated on 12/7/2013
scaffold00056			AST_004_A1_H09_M13FWD (56_1)	AST-010-A1_B09_M13FWD_27DEC12JS_TN (56_2)
scaffold00058			AST_003_B1_A03_M13FWD (58_1)	AST_006_A2_C04_M13FWD (58_2)
scaffold00060			AST_004_A2_E09_M13FWD	AST-011-A2_E07_M13REV_27DEC12JS_TN (60_2)
scaffold00063			AST_005_A1_C07_M13REV	AST-011-B2_D02_M13REV_27DEC12JS_TN (63_2)
scaffold00064			AST_005_A2_A08_M13REV (64_1)	AST-012-B1_E11_M13REV_27DEC12JS_TN (64_2)	AST_007_B2_B05_M13FWD (64_3)
scaffold00068			AST_003_A2_B09_M13FWD (68_1)	AST-009-B1_H06_M13REV_27DEC12JS_TN (68_2)
scaffold00071			AST_004_B2_F08_M13FWD (71_1)	AST-008-B2_A03_M13FWD_27DEC12JS_TN (71_2)	AST_007_A2_H04_M13FWD (71_3)
scaffold00072			AST_005_A2_F07_M13REV	AST-012-B2_D08_M13FWD_27DEC12JS_TN (72_2)
scaffold00073			AST_006_B2_C02_M13FWD	AST-008-A1_E05_M13REV_27DEC12JS_TN (73_2)
scaffold00075			AST_004_A2_C03_M13REV (75_1)	AST-008-A2_E01_M13REV_27DEC12JS_TN (75_2)
scaffold00077			AST_007_A1_E08_M13REV	AST-012-A1_A03_M13FWD_27DEC12JS_TN (77_2)	AST_007_A2_E03_M13FWD (77_3)
scaffold00078			AST_006_A1_C04_M13REV	AST-008-B1_A07_M13REV_27DEC12JS_TN (78_2)
scaffold00079			AST_004_B1_F11_M13REV	AST-008-B2_A09_M13FWD_27DEC12JS_TN (79_2)	AST_007_A1_G10_M13FWD
scaffold00082			AST_003_B1_H09_M13REV	AST-011-A1_G01_M13REV_27DEC12JS_TN

## Sheet: probes sorted by matching scaff
Name	Accession	Chromosome Position			Matching Scaffold	Final Scaffold	Aligns to how many scaffolds	checked for conflict	Resolved by	Probe Source		Comments	Sequence
12_F01	BU038911	2L	28	C(2)	scaff_2538	scaffold00009	single	yes		funestus cDNA			GCGTCTTTGAAATCTGCTTGCGCTAGATCGTGTATTATTGAAAACATTTCCCGTTAAAGTAACGAAATGG ATCAATTGACGAAATTCTACGAACCCGGCCGCTCGTTCGCCAAGGACTCGATCCGGCTGATCAAGCGCTG CACCAAGCCCGACCGCCGGGAGTTTCAGAAGATCGCCATTGCCACTGCCATCGGATTCTGCATCATGGGA TTCATTGGTTTCTTCGTGAAACTGATACATATCCCGATCAACAACATCATCGTCGGATCATAAGCTGGGN GTGTTATCTGTGTGTGTTTGCGTTCCCTTTTTTCCTGTTCACGCGTCATTTATCCTGCGAGTAGAAGAGA TGATCATCCTCCTAAACATTCATGGACTGAAAACCAACGTTTCC…
11_C03'	BU038902	3L	42	A(3)	scaff_2555	scaffold00074	single (conflict)	conflict	consensus	funestus cDNA	multiple (2)		GCAAAAAGGCGCAGAAGGTCAACAAGTACCCGCAAAGCCTGCTGACCAGTGGAATTTACCGTATTACGCG CAAGAAGTTGGTCAAGTTGCGCCCCTTGCCTTCGGCGGATGCTAAGAAGAAGCCCAAGAAGCCCGTCACT GTTGTGAAGAAGATTGGTGGTGCGAAGAACGGCGGCGAGCGCACCGTGCTGCTGCGTAAGAACAAGTCCG ACCGGCCGACCAGACGTTTCGCCCGCAAGCGCCCGGCCAAATCGTGCTTCCGCAACCACAAGCGTAACAT CCGCAAGACGCTGCAACCGGGCAAGATTTTGATCCTGCTTGCTGGCCGTCACAAGGGCAAGCGAGTGGTG CTGCTTAAGGTGCTGCAGACCGGGCTGCTTCTCGTGACCGGTCC…
11_C03'	BU038902	2R	13	B(4)	scaff_2555	scaffold00074	single (conflict)	conflict		funestus cDNA	multiple (2)		GCAAAAAGGCGCAGAAGGTCAACAAGTACCCGCAAAGCCTGCTGACCAGTGGAATTTACCGTATTACGCG CAAGAAGTTGGTCAAGTTGCGCCCCTTGCCTTCGGCGGATGCTAAGAAGAAGCCCAAGAAGCCCGTCACT GTTGTGAAGAAGATTGGTGGTGCGAAGAACGGCGGCGAGCGCACCGTGCTGCTGCGTAAGAACAAGTCCG ACCGGCCGACCAGACGTTTCGCCCGCAAGCGCCCGGCCAAATCGTGCTTCCGCAACCACAAGCGTAACAT CCGCAAGACGCTGCAACCGGGCAAGATTTTGATCCTGCTTGCTGGCCGTCACAAGGGCAAGCGAGTGGTG CTGCTTAAGGTGCTGCAGACCGGGCTGCTTCTCGTGACCGGTCC…
Ag1899	XM_321166	2R	13	C(1)	scaff_2555	scaffold00074	single	conflict		gambiae cDNA			ATGGAATCGAAGGATACGGATGTGTTGGCGTTCCGCGCGAAACCACCCTGCCCGGGGGATGAGATTGTGA TTTCCGGCATTGCCGGCCGCTTTCCCAACTCGGACAATGTGAAGGAGTACGGGTACAATCTGTTCAACAA GATCGACATGGTGGACGATCTGGAGACGCGCTGGCGGCACAGCAACGTGGAGATTCCGCGCCGCATGGGC AAGGTGAACAATCTCGAGAAGTTTGACGCCACGTTCTTCGGTGTGCACTTCAAGCAGGCACACACGATGG ATCCGCAGTGTCGTATTCTGGTCGAGCACGCGTACGAAGCGGCCATCGATGCGGGCGTCAATCCGAAATC GCTGCGAGGTTCGCGCACGGGCGTGTTCGTCGGCGCGTGCTTCG…
11A13	AL145719	2R	13	C(3)	scaff_2555	scaffold00074	single	conflict		gambiae BAC			GGCGTCACGCAGGAGGYAACCTGATTCGGAGATTAAAAAGTGCTACAAAAAGCACGCGCTGCWKCTGCAC CCGGWCAAGAACAAGGCGCCCGGTGCGATGGAAGCATTTAAATCGCTCGGCAACGCGGTAGAGACGCTKA CCGATCCGCAAAAGCGAAAAGCGTACGATCTGTACCGTACCACGGGCGGGGGGCCAGCCGGTACGCGGGC GCKCGCATCGAACGGTGGCTACAYKTACGGCCAGAATGGGTTCAACTTCCAGTCGGACTTCGATACGGGC ATCAATCCGAACGATCTKTTCAACATKTTCTTCGGCGGCGGTTTTCCGCAGCAGCAGCAGCAGCACACGC AGCACCATTACTATCGGGCGCGGGCCGGCCGCGGCTCACAGTAC…
Ag1866	XM_001689267	2R	13	C(3)	scaff_2555	scaffold00074	single	conflict		gambiae cDNA			TTTCTGCGCGGCGTGCAAAACAGTTATACGCGAGCGAGCCGCCAGGTGGAGAAGAAGAACGAGTACAATC GCTACACCAAGCATCATCGCGGTGCTGGCGGTGCCGACGCGGTCCTGCTCAAGCGTGCTCGCTCAGTCGA GGCTCTGGCGACAGTACTGCCAGCTGGCGGTGGCAGCGAGGGGCACGCTACGACCAACGGTATTTCCAGT TCGGTCTCACCGACCGCCACGATGCTGATGAACGGTGGCAAGGGTGGTGGCGCCGCTGGTGGCGGCGCTG CTGCCACACCGACCGAGCTGCCGCTGCTGGTCAGCGATTGCGTGACGATCGAGGAGAAGATCATCAACGG GCGCGAGAAGGGCGACCCGAAACCGAAGCGGCTGACCTCGATCA…
C1-D11	contig30891	2R	13	C(2)	scaff_2555	scaffold00074	single	conflict		stephensi microsatellite in contig			CATGCATCTATAGGTTTTTGTGtTTTTTTGCCTATATTTTATAAACGCTAGGtTTTTTTATTATATATAATATATAAAATTATGATTAGTCTACAACTACTGTACACAGGAGATAACGTGCAtTTTTTCTAAACGTTTGCTACCaAAAAAACACACACACACGAAAGAGAAAATGATGTAGGGTTTATCGATAAGAGGGCAGGGACAAGTAAAAGGACATCACAAGGAGTGTGTAGGTGGGCAATCtTTTTAAGGCGTTGCCAAGCGTTCTCTGaATCAAATCCCtTACTGTTCACAGCAtACCTTTTCCGGTcACTTAGGTAAATGCTTTTGGAGGGTAAGGCACGATCACAGTAGTCGAAGTAAGAATATAATTATATTGCTATATATATACACACA…
212D03	EX227607	3L	42	B(2)	scaff_2569	scaffold00110	single	yes		stephensi cDNA			GAGGCGACGCGACAGTAGTTATTCTTTTCCGTTCCGGTAACCATCAGCAAGCATCATGCTACTCAAGGCT GTTGTTGTTTGTGCGTCCATGATCCTGGTGGTTGGTGGAGCTAGGGTGCCTCGGCTAGTTCTAGACGACA CCTACGTCAACCGAGTCGTCGGTGGAGAAGTGGCGAAGAACGTATCGGCACCGTACCAGGTGTCGCTTCA GGTAGCCGGCTGGGGTCATAACTGTGGTGGATCACTGTTGAACGATCGTTGGGTCCTGACGGCCGTTCAC TGTCTAGTCGGAACCGATCCCAGCGATCTTTTGGTGCTTGTCGGTACCAACAGTCTCAAGGAGGGAGGCG AACTGTTGAAGGTAGACAAGCTACTGTACCACAGTCGCTACAAC…
AL152578	24K22	3R	30	A(1)	scaff_2593		single	yes		gambiae BAC
BH368588	145J17	3R	30	A(4)	scaff_2593		single	yes		gambiae BAC
A10	contig08419	3R	30	A(3)	scaff_2593	scaffold00012	single	yes		stephensi microsatellite in contig			CCGCAAATACACAGAACAGCTCCTCAAACATTGGATGAATCATCCACAGAACTACGACAAGCGTCGCGAACACATCAtCAGAGTGTCGTGCTGGACTGATTGaCATGTGAAGCTCTACCTTTGAAGGTGTGGTCATGTGGAGCATTGGGAGTATTGGAGTACTCTTCAACTATACTCTAAATTCTTCAAGTACTTTATCTCTTAAATCAATCCTAGCAAATACCCGGCGCCCACTAGAATGCAAATAAaTACAAGCTTAtCTCCCGCTCCCGGTAGGCAGAGCGCAAACAAACGGGCTTCTAGATAAAAAAaGTaCGCAATAAATCACAACTTGTCGTgTGATTAAGTAATCGCTGTAtCTTGCTAATGCCAACTGCTCGCTGCGCcGTGTCTGTCACA…
Ag7006'	XM_001688025	3L	41	C	scaff_2609	scaffold00011	single	conflict		gambiae cDNA			ATGGAGCTGCCCAAGGGAGCGAAAATCACACACACCGGGCTGCTGCAGCACACGCCCGATGGCAAGACGG AGCTGCAGAAGATCACCCAGGCCGGGCTGGTGGCCCGCTCGCCCGAGGGTACAGCCGCCAAGGGCATGAA CATACGTGGAAATGAGGACCTGTGGGTCGAGATTCAGGCCAACACGTTCAAGAACTGGGTGAACGAGCAT CTGCGCGAGTCTGGACTTCAGGTGAACATTCTCCACCTTTCCCCACAGGTGATTGAGTTCCACGAGGACT TTTGCGACGGCACACTGCTCTGTGCGCTCGTCGAAGGGCTGCAGAAGCGTCCGCTCAAACCGTCCTGGAA CAAGCGGCCCGCCAACCAGCACCACTACCTGGAGAACGTGACCA…
Ag6968'	XM_308789	3L	44	A(4)	scaff_2609	scaffold00011	single(conflict)	conflict		gambiae cDNA	multiple		ATGGCTCATTTCCTCGATATTCCGTACGCGGACGGTTCGATGAGACGTAAAAGCTCGATAGCATCGAGTG TGCTGGCGAGACACTATATAAATAACGCCAGCCGAAGTATCAATAGCTCATGCGCCCAAATCAATGAGTC GGATAAGGCTAACGATACAAACCACAAGGTGTTTGTGCAGCTGAACGAGTTGACCGGCAGTGGAGAAAAT CAGGAATGGAAGCAGACGGCCCGCTGGATCAAGTACGAGGAAAACTTGGAGGAGGAAGCGGATCGGTGGG GCCGGCCACACGTTGCCGCTCTGTCGTTTCACTCGTTGCTGAATCTACGCCACTGTCTCGAGACGGGAGT CGTCCTGATGAGCCTAGAGGCAAATGACTTGTCCATAGTTGCGC…
61_E02	BU039003	3L	45	A(1)	scaff_2609	scaffold00011	single	conflict		funestus cDNA			GGACTTGGGTCCCGAGTCTTNCGTCAGGACGGCCGGAGAACCTCCGCCCGTTTGCGTACGCTCCGTTACC TACATCGCTAAGCCAGAGATCTACTACCAGAAGAGCATTATCGAGGAACCGACCGTGGCGCACGTTGGCA GCCTGGTTAAGACCATCCCGACCGCTGTGTCGCACCAGAGCTCCACCGTTGTCCACAACTCCGCCAAAAT CACCGAACCGATCTATGCACCGGCAGTAAAGCAGACACTTGTGTCGACTCCAATTGCCAAGACGACCTAC ATTGCAGCACCGGCGGCCTATGCTTATGCTGCCCCCGCGTTGGCCTATCACGATGCTTACGCTTACCATC ATCTGTGATCCTGCTGGGCCAGTCACGAAGGAAGCAATGGAGGA…
Ag7006'	XM_001688025	3L	45	C(1)	scaff_2609	scaffold00011	single(conflict)	conflict		gambiae cDNA			ATGGAGCTGCCCAAGGGAGCGAAAATCACACACACCGGGCTGCTGCAGCACACGCCCGATGGCAAGACGG AGCTGCAGAAGATCACCCAGGCCGGGCTGGTGGCCCGCTCGCCCGAGGGTACAGCCGCCAAGGGCATGAA CATACGTGGAAATGAGGACCTGTGGGTCGAGATTCAGGCCAACACGTTCAAGAACTGGGTGAACGAGCAT CTGCGCGAGTCTGGACTTCAGGTGAACATTCTCCACCTTTCCCCACAGGTGATTGAGTTCCACGAGGACT TTTGCGACGGCACACTGCTCTGTGCGCTCGTCGAAGGGCTGCAGAAGCGTCCGCTCAAACCGTCCTGGAA CAAGCGGCCCGCCAACCAGCACCACTACCTGGAGAACGTGACCA…
AF262H10	Collins lab	3L	45	C(4)	scaff_2609	scaffold00011	single (short)	149 bp alignment		funestus BAC			GNTCCNACGCACGCCGGTCACTAACGGCACTANCCACTGCATGGTGTGTGGGGAAATTGCATCATGAAACACATTCTCT CACTCGATCACACACAGACACACAACAAGGAAGCACCAGAGCACACGCACTGTGTTTTGGCAAGGCACGAAACAATAGA CACTTTAATTGTGGTCCGAGCGAGGGCACACAGTTTTGTGGGTCTCTATCTCCCTGCTTTATAAGATGCAAATTTGCCA CACATGCATACAACGACGGGCTCAAGGGGCGGGGGGCAGGGTGGCTCAACAGNCTGGGCTCCCGGACAGGATGACCTTG ACGATGATCATGCAGATGCGCTTGAGACGTTGCGCTTCTTCGCGCTGCTCGAGCCGATCGCGCAGCGGGAGCGTTAGGA…
11_F09	BU038906	3L	45	C(5)	scaff_2609	scaffold00011	single	conflict		funestus cDNA			CACATAGTGGTGTTTATCAACAAGGTTGATGCGGCCGATCAGGAAATGGTCGATCTGGTGGAGATGGAAA TTCGTGAGCTTATGTCGGAGATGGGCTTCGATGGNGATAATGTTCCGGTCATTAAAGGATCGGCCCTTTG TGCACTGGAGGGACGCGAACCGGAAATGGGTGCTAATGCCGTAATGAAGCTGCTGGAGGAGGTAGACAAA TACGTGCCGACACCGGTGCGCGAGCTGGACAAACCATTCCTGTTGCCGGTTGAATCGGTGCACAGCATTC CTGGCCGTGGTACGGTCGTAACGGGCCGTCTGGAGCGTGGTATGCTGAAGAAAGGTCAGGAGTGTGAATT TGTCGGCTACAACAAGGTCATTAAGTCAACCATCACCGGTATTG…
Ag7006*	XM_001688025	3L	45	C(6)	scaff_2609	scaffold00011	single	conflict		gambiae cDNA			ATGGAGCTGCCCAAGGGAGCGAAAATCACACACACCGGGCTGCTGCAGCACACGCCCGATGGCAAGACGG AGCTGCAGAAGATCACCCAGGCCGGGCTGGTGGCCCGCTCGCCCGAGGGTACAGCCGCCAAGGGCATGAA CATACGTGGAAATGAGGACCTGTGGGTCGAGATTCAGGCCAACACGTTCAAGAACTGGGTGAACGAGCAT CTGCGCGAGTCTGGACTTCAGGTGAACATTCTCCACCTTTCCCCACAGGTGATTGAGTTCCACGAGGACT TTTGCGACGGCACACTGCTCTGTGCGCTCGTCGAAGGGCTGCAGAAGCGTCCGCTCAAACCGTCCTGGAA CAAGCGGCCCGCCAACCAGCACCACTACCTGGAGAACGTGACCA…
Ag7008	XM_001237137	3L	45	C(6)	scaff_2609	scaffold00011	single	conflict		gambiae cDNA			ATGCATCTAGCGCCGCCGCCGCTCGAAGCCGTCGGATCCGATTTCAATACGATTCAATCGTCCGCGGACC ATAACCGAAACTCTGTGAGCCGTCAAAGTCTCATGGATATCGTCAGTTCCAAGCTAGGCATGTCCGGCCC CCAGCTGGGCCAGAGCATATCGCAGCAAGGATTCTTCTCGTCCCGTGACAGCCTCTCGGCGTCCGGTACG TCCCGGCCCCTGCACTCCCATGTATCCGCCACCACGTCCGAGATGGATCTGTCCCGGAAGGACAGGAAGC GCGAACGGAGCAAGCTGAAAGCGGCCGATCCGCCCCTGCTCGGTTCCTGGAGCCGGACCGGGCCCCGCGA ATCGAACGCGAACGCGATGGGACCGTGCGCGACCACCCGGGCCT…
212E11	EX227622	3L	42	A(1)	scaff_2624	scaffold02336	single	yes		stephensi cDNA			GACAGTACGTAACGTGCGTTGACGGTAATACATACAACTCGCGGCATCTAACATTCTCATCATGAAAGCT TCCGGTGCCTTGGTGGGGCTACTGTTGGTGGGGCTGGTCCTGGCAGACGATCGTTGTCCACCGATCGACG ACCCGGAATCGCCACCGGTACTGCTGCCACATCCAACCGACTGTGAAAAGTTCCTGATCTGCAACCACGG CACTGCGGTTGTCAGCAAATGTCCACCCGGATTGCACTGGAACGATGGAAAGAAATTGTGTGACTATCCA TCGCTAGCCCAGTGTCTGGTGGGAGAAGCGGGATCTACCTCGCAACCGCTGCAACCGTCCGAAAACTGTC CGGCGGAGTACGATCCCGATCATATGGTGTACACGCCGCACGAA…
211B02	EX227522	3L	42	A(1)	scaff_2624	scaffold02336	single	yes		stephensi cDNA			GACAGTACGTAACGTGCGTTGACGGTAATACATACAACTCGCGGCATCTAACATTCTCATCATGAAAGCT TCCGGTGCCTTGGTGGGGCTACTGTTGGTGGGGCTGGTCCTGGCAGACGATCGTTGTCCACCGATCGACG ACCCGGAATCGCCACCGGTACTGCTGCCACATCCAACCGACTGTGAAAAGTTCCTGATCTGCAGCCACGG CACTGCGGTTGTCAGCAAATGTCCACCCGGATTGCACTGGAACGATGGAAAGAAATTGTGCGACTATCCA TCGCTAGCCCAGTGTCTGGTGGGAGAAGCGGGATCTACCTCGCAACCGCTGCAACCGTCCGAAAACTGTC CGGCGGAGTACGATCCCGATCATATGGTGTACACGCCGCACGAA…
212F12	EX227635	3L	42	A(2)	scaff_2624	scaffold02336	single	yes		stephensi cDNA			AGGTACAGTACGTAACGTGCGTTGACGGTAATACATACAACTCGCGGCATCTAACATTCTCATCATGAAA GCTTCCGGTGCCTTGGTGGGGCTACTGTTGGTGGGGCTAGTCCTGGCAGACGATCGTTGTCCACCGATCG ACGACCCGGAATCGCCACCGGTACTGCTGCCACATCCAACCGACTGTGAAAAGTTCCTGATCTGCAGCCA CGGCACTGCGGTTGTCAGCAAATGTCCACCCGGATTGCACTGGAACGATGGAAAGAAATTGTGCGACTAT CCATCGCTAGCCCAGTGTCTGGTGGGAGAAGCGGGATCTACCTCGCAACCGCTGCAACCGTCCGAAAACT GTCCGGCGGAGTACGATCCCGATCATATGGTGTACACGCCGCAC…
2120000000000	EX227621	2L	25	A(1)	scaff_2655	scaffold00021	single (99.31%)	conflict		stephensi cDNA			GTCCACCGATGAGCTGGCCCAGAACATCCCTCTGTCCATCAACTTCCTCGTGTCGCTGCTGAAGAAGCAC TGGCAGAACGTGCGCTCGCTGCACATCAAGTCGTCCATGGGTCAGGCTCAGCGACTGTACTAAGTGGGAG AAAAGGGGGAGTGTGTCGTGTTGTGGCGTATTTTTCACCGCAGAAACGATCATCTGCTACTGAAGTAATG CTTTTTGTCGCATTATTGAGGTAAACAAAAAAACGGTATCAAAATAAAGGGTTGTTCTGCCAAGGACAAT AACAAACCTG
211G05'	EX227572	2L	25	B(2)	scaff_2655	scaffold00080	single	conflict		stephensi cDNA	multiple (2)		GCCATCAAGATGATCGAAAGGCACGCCGACGGTGGCCGCAAGCTCTCCAGCCAAGGCCAGCGCGATCTGG ATCGTATCGCGGCTCAGATTTCGAGCAAGAAGCGCGAAGCTCAGAAGAAGGAGGCCGCCCAGGTGCTGAA GCTGCAGGATTAAGCCTGGCTGTCGACATTTCCTGTGCATATGTACACACACACACACACAACGGAGCGT GCGAGTTATGTGGTCAGAATATATAAGTTTACCGTGGGTTTAACAGCCATCCAACATCGGGCTGTTGAGT G
211A03	EX227514	2L	25	B(7)	scaff_2655	scaffold00021	single	conflict		stephensi cDNA			GTCCACCGATGAGCTGGCCCAGAACATCCCTCTGTCCATCAACTTCCTCGTGTCGCTGCTGAAGAAGCAC TGGCAGAACGTGCGCTCGCTGCACATCAAGTCGTCCATGGGTCAGGCTCAGCGACTGTACTAAGTGGGAG AAAAGGGGGAGTGTGTCGTGTTGTGGCGTATTTTTCACCGCAGAAACGATCATCTGCTACTGAAGTAATG CTTTTTGTCGCATTATTGAGGTAAACAAAAAAACGGTATCAAAATAAAGGGTTGTTCTGCCAAGGACAAT AACAAACCTG
211G05*	EX227572	2L	28	A(5)	scaff_2655	scaffold00080	single	conflict		stephensi cDNA	multiple (2)		GCCATCAAGATGATCGAAAGGCACGCCGACGGTGGCCGCAAGCTCTCCAGCCAAGGCCAGCGCGATCTGG ATCGTATCGCGGCTCAGATTTCGAGCAAGAAGCGCGAAGCTCAGAAGAAGGAGGCCGCCCAGGTGCTGAA GCTGCAGGATTAAGCCTGGCTGTCGACATTTCCTGTGCATATGTACACACACACACACACAACGGAGCGT GCGAGTTATGTGGTCAGAATATATAAGTTTACCGTGGGTTTAACAGCCATCCAACATCGGGCTGTTGAGT G
61_G06	BU039005	3R	37	B(6)	scaff_2681	scaffold00065	single	yes		funestus cDNA			GTAACTTGTCGGAAAATTGGTCTTGGGCCGGGAACCCTCCCAAATTCGGAAAATATGGTTTTAATGGACC ACGTGGACGAGCTGCTCGACATCTTCGAGCTGTATACCGACATCGATCGATTTTTGGACTGCAAAATTAT GTCGGTCGACACAAACTACCGTGGCATGGGCATTGCGGGCATGCTGACGGACCGCACGCTCCAGTATGCG TCCGAAAATGATATTAAGCTGCTACACGTTCTGTGCAGCAGCCATTTTTCTGCCCGCGTCATGGAGAAGA TGGACTTTACGGAGGTGTTCCGTTTGCCGTATGCGGATTACCACGTTAACGGCGAGCAGGTATTCGATCC CGAGAAACCTCACGTGGCGTTGAGAATCTTGACGAAACGATTAG…
211A05	EX227515	3R	37	D(1)	scaff_2681	scaffold00059	single	yes		stephensi cDNA			GGCATTGTGGAGGAAGCCGCCAAGAAGCGCACTCGCCGCACGCAGAAATTCCAGCGTGCCATCGTCGGCG CGTCGCTGTCGGAGATCATGGCCAAGAGGAACATGAAGCCCGAAGTACGCAAGGCCCAGCGCGAACAGGC TATTAAGGCTGCCAAGGAGAAGAAGGCCAAGCAGACGGATAAGAAGCCGAAAGCCGCCGCTCAGACCAAC CCTAAGCAGCAGAAGCCGAAGGCCGCCAAGGTTGCACAGAAGGCTGCGCCACGCGTTGGAGGCAAGCGAT AAGAAATGGGAATGTGCCTTCATTTTTTTCTCTTACCTCAGAACATTTTCCCGACGTGATGGTCGATGTT TGCGTGTCCCCAATATGCTTGTACCATCTAAGTTTGGTGACGGC…
19_D07	BU038946	3R	37	D(1)	scaff_2681	scaffold00059	single	yes		funestus cDNA			TTGNGACCGGGAACTCGGTTGGGGTCTGCCACGTTTTCGAAAAGAAACAGCAGCTTGTGAAACTAAGCTA GTTGGCGGCCTTTAAAAATGAAGATCGGACTGTGCGCATTCAGCGGGTTCAAAATTTACCCCGCCAGCGG CAAGACTCTTGTCAAAGCCGATGGAAAGACGTTCACGTTCCTGACAAAAAATGTGAGCGTTCGTTCCTGA TGAAGCGCAACCCGCGCAAGGTGAAGTGGGCGGTGCTGTACCGCCGCAAGCACAAGAAGGGTATTGTGGA GGAAGCCTCCAAAAAGCGCACTCGCCGCACGCAGAAGTTCCAGCGTACCATCGTCGGTGCGTCGCTTTCG GACATCATGGCGAAGAGAAACATGAAGCCTGAAGTTCGTAAAGC…
627112	BM636978	3R	37	D(3)	scaff_2681	scaffold00059	single	yes		gambiae cDNA			CCCACGCGTCCGCGGATTTGTGTGAAAGACACACTTGATTTTGCTGCGGACTTAAACAATGTCTAAGAGA GGACGTGGAGGATCCGCGGGAGGAAAATTCCGCATCTCGCTCGGTCTGCCGGTTGGCGCCGTCATCAACT GTGCTGACAACACGGGGGCCAAGAACCTGTACGTCATTGCTGTCCATGGCATTCGCGGTCGTTTGAACCG TCTGCCTGCGGCTGGAGTCGGTGACATGTTCGTAGCTACGGTAAAGAAGGGTAAACCAGAGCTGCGTAAA AAGGTAATGCCAGCCGTCGTGATTCGGCAGCGTAAACCTTTCCGCAGGCGAGATGGTGTTTTTCTATACT TTGAGGACAATGCAGGTGTGATAGTAAACAACAAGGGTGAAATG…
	AST044C24	2R	17	A(6)	scaff_2746	scaffold00149	multiple (good matches) maybe can connect three scaffolds			stephensi BAC
153L12	BH380684	2R	9	C(3)	scaff_2760	scaffold00031	single	yes		gambiae BAC			AACAAGGCGAAGGTGTGCGAACCGTTGATCATCTGTCTGGAGAACTTCGAAGTGTTCGGTGTGGACAACG AAGGCCACGAGGATCAGCGCATTACGGGTTCGTTCCAGGCGGAACTGATGACGCTCTTCGGGCGCCAGTA CTCCCACCCGGTCGTGGTGGTGGCAGTGGCAAACCAGAAGGAATCCAACACACCCAAACTGACCTCCCTC TTTCTCGAGGTGATACAGCTGCATGCACCTACCACGGCCGAACGGTTGGAGCTGCTGCGCTGGATCTCCC TTGGCCATCGGTATCGGCTTCCGGTCGGCCAGCTGCAGAAGATTGCCGAGCAAAGCCAAGGCTTCACGCT GGCCGACCTGGAGCTGCTGTACGGCAATGCGCTGGAAGCGTGGC…
Ag2067	XM_320980	2R	9	D(2)	scaff_2760	scaffold00031	single	yes		gambiae cDNA			GTGCAACATTAGAATAAGCAATATGATTAACTTACGATGTATCGGTCGCAGCTTCAGGTACTGTTTAAAT GCTCGCACCTACAGCATATCGACGAGTGCCGCCACGGCCAAGGCGATTGCCGCGGATGGCAACGGGGACC GCATCAAAGTGCAACCAAAACTTTCCCGCAACACACCCGGCAGCACCGGCAGTGCAGTAGTGGCAGGAGG TTCCAAAAATCCTATCGTGGCAGCCGCTTTTGCTTCCCTGCGCAGTGACGAGAATGGAAGGGAGGATAGT GTCGCCAGCGGTTCCGACGCGAAGCAGGACGTTCAGATCGATGAGATGATTATGAAGGCAAACACGGTCG CAGAGCTGTTGGCCGTGTCGGACGTGACAAAAGTGAATCGAAAA…
Ag2050	XM_320998	2R	9	D(3)	scaff_2760	scaffold00031	single	yes		gambiae cDNA			CGATACTCGATGCCGCACGGTATGCACGGCACGCTACCACCCGGAGCAACGGATGATCTGCACGCGTGGT CCATCTATCGCCAGAACCTCAACTCAGACTTTGCCGACTCGGCGCTCGGCTCGTCGGACAAATCGCCCAA ACCGTACGCCTCCCAGTACCATCAGCGAGACACAGCCATCCTCAACCATCCGCGCTATGGCCCGAAACAG AACCCGATCAACAGCAACATGTACACCTACCTCAAGTTCGGGCTGCCGCGCGTCTTCCCCCCGAACGGTG GCCAACCGATGGCAAACGGACGGCCGGGCCGGGCCTCCTCCAAAGCGAACGGGCGGGGCCGGGTGAATCG CGGATATCGGGACAGTACCGGGCCCGGGCCCGGCTCGTCCGGCT…
212E01	EX227614	2L	22	A(2)	scaff_2792	scaffold00084	single	yes		stephensi cDNA			GATTTTCTTCTGCCGATCGTCGTTCAGTTACGCCCAATCCGAGGAAAAGAGAGAAGAGCAACAGTAGCAG CACCAGCAGCGTCAGCAGTGCAAAAAATCTAAAATCGTCTGAGTCGCAATCGCAGCCGAAAACTACGCTT CCCACTACCCTTGACACCATGTCCCGGTCGTCTTCTGAATCGGAAGCACTGGTAACACTATCGCACCGTA AATCTGCTGCCGATAAAAGTGCAGTTAGTTCTAGAAAGCGGAAAAGATAATAATCATAAGCTGCAGTTTT ATGCAACAGAGCAAACACACGTGTATGGACCCGTTTCGAGTAGCGTAATTACGTTTACATGTATTCACCG TTTTTAGTTTCACAAAAGTCTAATAGAATGAAGCACCCCTTACA…
	AST041P6	2L	20	AB	scaff_2794	scaffold00235	(Fair matches to one scaffold, but mapping finds it is a multiple)	yes		stephensi BAC
211B07	EX227526	X	4	B(1)	scaff_2813	scaffold00004	single	yes		stephensi cDNA			GCAGCGAAAGCGCAAAGGCGCAAAGTATAAGCGAACGATATAGAAAAAAAAATAATAAAAAAAACGAGAA GTTCTTAAAAGCGAAAACTGTTGATAGAATGAAAAGCGAAAAATTATTTGGAAAAAAAACATCAAAACAC AATAAGAACAACTAAAAGAAAAAGACGAATGTGTGAAATGCGTTAAACTGATGATGGGGGAAAAAAGAGA GAGGGAGAGAGATGGAAAGAGAAAGTGGATGCAAAAAACAACACACGTATAGAACAAAATAATAAAAATA AAAAAAGCATACAGCCACACACACACACACATGCACGCATGCAAAGAGAAAAATCCGGTTGAGAGGACG
26_G11	BU038979	X	4	B(2)	scaff_2813	scaffold00004	single	yes		funestus cDNA			TCGGCCCTTACGGCTCTAGATTTTCGTCCGTTATGAGTGCGGCCACGATATCACGCTCTCTGTGGCCATT AGCTCTAGATNAGAGCGACATACAGCGAGATGCTACCGTTACTGTAAGAACAAACCTTACCCGAAGTCGC GCTTCTGTCGCGGTGTGCCAGACCCGAAGATCCGTATCTTTGATCTCGGTCGTAAGAAGGCTTCGGTGGA AGATTTTCCGCTCTGCGTCCATCTCGTATCGGACGAGTATGAACAGCTGAGCTCGGAAGCGCTCGAGGCA GGTCGTATCTGTTGCAATAAGTACCTGGTTAAGTTCTGTGGCAAGGACCAGTTCCACATTCGCATGCGTC TCCATCCGTTCCACGTGATTCGCATCAACAAAATGTTGTCCTGT…
18_G03	BU038942	X	4	B(3)	scaff_2813	scaffold00004	single	yes		funestus cDNA			TTNNNGCACCGGAGAACTCGGTTATTACGGCCGGGGGGTACGCGAACCCAGAAAAACCTCATCTCTGAAC TCGCAATGGATGTGGGGCCGGTGTATGAGGAGCGCTGGACCCATCCACCGTTCGCGGCGGAAATGGACCA TCAGGGACGGATCTATGCCCGGGGCGCCCAGGACATGAAGTGTGTGGGCATGCAGTTTCTCGGTGCAATT CGTGCGTTGCGTCGTGACGGCGTACGGTTGAAGCGTACTATCCATGCGACGTTCGTGCCGGATGAGGAGA TCGGTGGTAAGCTCGGTATGATGGAGTGGGTGCACAAGGAATCGTTCCGGGAGCTGAATGCGGGTTTTTC CATCGATGAGGGTATTGCGGGTGAAGGGGAGATCTATCCATTGT…
211H02	EX227577	2L	20	B(1)	scaff_2836	scaffold00043	single	yes		stephensi cDNA			GTATGAATTGTGATCGAAAATGTGCAAGGAATTTATGAAACTGGGTGAAAAAGGATAGGGTATTTTAGAG GAGTTCCATCGATAGCTCGTAGTGTTCGAATATGAATCATATGCACTATACTCGTCCTTAAATGGAGCGC AATTTTTGAAATCTTACAATTTGAATATTTAATCAGCCATCATGTGGAATCTGGATCAAAATAAGCAATA GGGAACGGAAAAGTCTGTAATACGTGTTCTGCGTGGAGGTTTTGAACAACAGTGCAGGGAATATTGTGCG CATGAATGCTAATACACTGTGAATTATATTACCATGAGCCACGATCATGAGTTTAAATAAAGTGAATTTC TTATAAATG
212D01	EX227606	2L	20	B(2)	scaff_2836	scaffold00043	single	yes		stephensi cDNA			GGAGCTTGGCGCAACAGTCGCATGCCCCACTGACCAGCCGTACTGTAACTACGGGACCACCTCAGACTAT TGTTCCAGTGTTCCTATACCAAATGTATGCACTGACAGTACTGAAAACGCTCCAGTTACATGCTCAGCTG TCGGAATCTTGCCAGATGCTAGCAACTGTCGTATCTACCATGGATGCACCACCATTGGGCAGAGCTCGTC AATTTACAGATGCCCTGCTGGATACGCGTTTAATCCTGCCCTGGAGCTGTGCGGTTTGGAGAATGTGTTT TCACGCTGCGTCAAGATGCAATGTACTGCTAGCTTCGTTGGCCATGTACGATACGGGTTATCACAGCGGT TCTACGGCTTGTGTGATGGTACAGGACAAGCTCCCCTTGTTTAT…
211E10	EX227554	3R	33	B(1)	scaff_2847	scaffold00025	single	yes		stephensi cDNA			GAAGGCGCTGGTAGCGGCGCTCAAGAATGGTACGATCTTTGCGGCCGGATTGGACGTAATGACGCCCGAA CCGCTGCCAGCGGACGATGAGCTGCTGAGCCTCCCGAATGCAGTTGTCATTCCACATCTGGGATCTGCAA CGGTTCAGACGCGCAACAATATGGCTGAAATTGCAGCCCTTAACGTGCTGGCGGGAATAGCCAACACGCC CATGTTTTCTCCATATCCGTATTAAATTGTTTAAGCAAACGCTTTTTTTTGCAACATGCGTACCTGCAGC TGGTGCGCCCTATCCTATACTTAGCATGGGCAACTGTACGAATTAAGGCAGAGAACTGCGGTTCCTCGAA AGCAAAAGGTAAACATTTAAAAAAGGCTACTCTAATATCACTCT…
AST029K10	Tu lab	3R	33	B(2)	scaff_2847	scaffold00025	single	yes		stephensi BAC			ATGATTACGCCAAGCTATTTAGGTGACACTATAGAATACTCAAGCTTGCATGCCTGCAGGTCGACTCTAGAGGATCGGGAGTGTAGTTCCTTGCACGAGTGAGCATCTGTGGAGCGAGAAGTGGAGGAGTGAACGAAATGATCAAACGAGGAAAATGAGAAAATCGGTTTTACGGCGATGGCGAACAAATGGGTGACAGACCACCACCACTTGCCCATATTCTAGGCGCTACCTAAGATGGTCAAGCGGTTTAGCTGGACGATTATTATACTGGAAGATTATGGAAATGGAATTGTCTTCCCCACTCAGTTGACCATTTGAGATGCGTGTTTGGTGAATTAATATTCTATTGAGTAGCCGAAAAATGGGTTCTAAGCATAAAGGACGAAGAAATATTTT…
06_E11*	BU038887	X	3	A(1)	scaff_2848	scaffold00076	single	conflict	unresolvable	gambiae BAC	multiple (2)		AACTTGGGACCGGANAACTCGGCTTTTACGGCCGGGNAAACACCATCAACGTGCACTACCGTGTGTTCTA TCGCCTGCACGGACAGCGTGAATGGGCCAGCGAGGAACTGCAACGGCAGGGCAACACCGGTAAGGCGGTC ATACACGTGCCGACCGATAAGTACTTCACACGGTACGAGGTAAAGGTACAGGCGGTGAACGATCTCGGTG CCGGACCGATAAGCGAACCGGTGGAAATCTTCTCCGCGGAGGATATGCCACAGGTGGCACCGCAGCAAAC GATCGCACGCAGCTTCAACTCGACCGCACTGAACGTTACGTGGGTACCGGTTTCGCAAACGCGCGAAACC ATCCGTGGCAAGCTGATTGGACATCGGCTCAAGTACTGGAAGAA…
06_E11'	BU038887	2R	14	B(1)	scaff_2848	scaffold00076	single	conflict		funestus cDNA	multiple (2)		AACTTGGGACCGGANAACTCGGCTTTTACGGCCGGGNAAACACCATCAACGTGCACTACCGTGTGTTCTA TCGCCTGCACGGACAGCGTGAATGGGCCAGCGAGGAACTGCAACGGCAGGGCAACACCGGTAAGGCGGTC ATACACGTGCCGACCGATAAGTACTTCACACGGTACGAGGTAAAGGTACAGGCGGTGAACGATCTCGGTG CCGGACCGATAAGCGAACCGGTGGAAATCTTCTCCGCGGAGGATATGCCACAGGTGGCACCGCAGCAAAC GATCGCACGCAGCTTCAACTCGACCGCACTGAACGTTACGTGGGTACCGGTTTCGCAAACGCGCGAAACC ATCCGTGGCAAGCTGATTGGACATCGGCTCAAGTACTGGAAGAA…
Ag3327'	XM_319561	2R	16	A(1)	scaff_2853	scaffold00003	single (conflict)	yes		gambiae cDNA			CAACCTGCGCCACTGGGCGCTGCTCTCCCTTGCCTGTAGCGTCATACTGCCACCGCAGAAGGTGGTGCGC AAGTATCTGCTAGGCCATCTGAAACGTTGCGCTAGCGATTTCATCACCGAGGAGGGCAAGTATGCACGCT TTGCCGAGAAATGTTTCTTCAAAACGCAGGGCACCCGGCGTCGGCAGTGGCCACCGTCGCGCGAGGAAAT CATCTGCACGATCAACCGGCGGCCGATCTACGCGCGGTTCCACTTCATGGACGGGCAGTACCATTCGGTC GAGTTCCACCCAAGCTCGACCTCTCGAGAGGTGATGGAAATCGTGAAGAAGAAGATCGGACTGCAGGAAA ATGCACTCGGTTACGCTATCTACGAAGTGCTGGGCGCATCGGAA…
	AST044C24	2R	17	A(6)	scaff_2853	scaffold00149	multiple (good matches) maybe can connect three scaffolds			stephensi BAC
Ag3327'	XM_319561	2R	17	B(1)	scaff_2853	scaffold00003	single (conflict)	yes		gambiae cDNA			CAACCTGCGCCACTGGGCGCTGCTCTCCCTTGCCTGTAGCGTCATACTGCCACCGCAGAAGGTGGTGCGC AAGTATCTGCTAGGCCATCTGAAACGTTGCGCTAGCGATTTCATCACCGAGGAGGGCAAGTATGCACGCT TTGCCGAGAAATGTTTCTTCAAAACGCAGGGCACCCGGCGTCGGCAGTGGCCACCGTCGCGCGAGGAAAT CATCTGCACGATCAACCGGCGGCCGATCTACGCGCGGTTCCACTTCATGGACGGGCAGTACCATTCGGTC GAGTTCCACCCAAGCTCGACCTCTCGAGAGGTGATGGAAATCGTGAAGAAGAAGATCGGACTGCAGGAAA ATGCACTCGGTTACGCTATCTACGAAGTGCTGGGCGCATCGGAA…
Ag3326	XM_319560	2R	17	B(1)	scaff_2853	scaffold00003	single	yes		gambiae cDNA			ATGCCACGGTACGGTTCGGTCCAGTGCATCGAAGGGGTAGTGAAACGGTGCCGCATCGGTTCCACACCGG ACAAGGGCGTCCCCGATATGACCTGCATATCGGACATTGACGAGAATGGCATCAACCGCAACCTGAAAGT GCGCTACGAGCGAGACCAAATTTACGTATCCTTTTACAAAACTGAAACTATCAATCACACGACCTAA
Ag3323	XM_319556	2R	17	B(2)	scaff_2853	scaffold00003	single	yes		gambiae cDNA			ATGGGCGAAAACGTGAAGGTGGTAGTGCGGTGCCGGCCGATGAACAAGCGGGAACAGCAATCAAACTGCA AGAGCGTTATACAAATCGACAACTCATTGGTAAATCTAGACAATCCGAACGATCCGAACGCGTCGCAGAA ATCGTTCCAGTTCGACAATGCGTACGGTTATGCGGCAACGACGGAGAACATTTACAGCGACATTTGCTAC TCGCTGGTGGAGAGCGTCCTGGAAGGATACAATGCCACGATATTTGCCTACGGTCAGACGGGTTGCGGCA AATCGCACACGATGCAAGGGACGACCTACAACCTGTCCGCGGCCGATCCGAACAATGCGAACAACATCGG CATCATACCGCGCTCGTTCGAGCACATCTTCGAAGCGATCTCGC…
Ag3325*	XM_319559	2R	17	B(2)	scaff_2853	scaffold00003	single	yes		gambiae cDNA			TGACGTACGGAATCTTTCTGCTCGCAATCGCAATTGTCCATTTTTGCTCCGCCAGTGAAGTGTCGGACTA TTTTTCACTCCTAAAGTTGTACTTTTCTGCAAGCGCAAGAAAACCCATATCCTCGGCAAGATGCAGGGAC TAACGATGGCTAGTTTGAAGAAAAACCCAGCGCTGATCCCGCTGTACGTGTGTATCGCGATGGGTTCGGC TGGAGCCGTCTTCTACACCCTTCGTCTGGCGCTGAAGAGCCCCGAAGTTACCTGGAGCCGCAAGAACAAC CCCGAGCCATGGGAGGAATACCGGACCAAGCAGCATAAGTTCTACTCTCCGGTCAGGGATTACTCCAACA TTAGCAGCCCGGCCCCGAAGTACACCGACTAAAGTGTCAGCATA…
Ag3322	XM_319555	2R	17	B(3)	scaff_2853	scaffold00003	single	yes		gambiae cDNA			ATGAACATGGCACGTCGGCTCGATGTAATAATTTTCGGAGCAAGTGGATTTACTGGCAAGTATGCCGTGC TCGAAAGCGTTAAGCTGTTGGCCAACATGAAGTGGGGCATTGCTGGCCGTAGCCAGAACAAGCTGCAAGA CACGCTGAAAGAGATTGGCGAAAAGGCCAAGACCGACCTGTCGCACGTACCGATCGTGCTGGCGGACGTT AACAATCAGGACTCGCTGATCAACATGGCACGGGACTGTCGGGTGATCGTGAACTGCTGCGGTCCGTATC GATTGTACGGTGAGCCGGTGCTAAAGGCGTGTCTAGCCGAACGGACGCACCACGTGGACGTGAGCGGGGA GCCACAGTTCCTCGAAGGCATGCAGCTAAAGTACCACGAGGCAG…
Ag3320	XM_319552	2R	17	B(3)	scaff_2853	scaffold00003	single	yes		gambiae cDNA			ATGCGATTCAATGCTTTATCACCACCACCACCTCCCCCGCCGCCCCCACCGTCGGCCTCGAGCTCCGACT ATAACATCAGCAAGAAGATGGGCGTCCCGGACACGCAGTCCGACTTTAACCAATGGCTGCACGCGATGAA GATGGTGGCCCGGCTGCCAGGCGGCATGCCCTCGGAATTTCGGCGAAAGCTCTGGATGGCGCTAGCCGAC CGGTACCTAAAGACGCGCTCGCTCAACTGGGAGGAAGAGTCGGCCAGGTGTCTCAGCGAGCAGTCGGACG AGGACGACGAGGAGCTGGGCATACAGATCGTGAAGGATCTGCACCGGACCGGGTCGAGCCTTTGCTCCGG CCCGTCCGGCACGATCAACCAGGGCAAGCTGAAGCGCGTCCTGC…
Ag3315	XM_319546	2R	17	B(3)	scaff_2853	scaffold00003	single	yes		gambiae cDNA			CGCGGTGTGTTGGCAGAGAAAATCACACTTTCGCACAGCACGGAAATTCTGCCAGTGACCATCAAAGTTT GAATGAAAGTGCGGCAATATTAGGACGGGAAATCATGAGCAATCTTCCGGACGTAGAGCAGTTGAAGCTG GAGGAAAATCACACCAGCGCTGAAGGTGCCGCCGCCGCCCCGGTCGCGGAAGACGTGGTTGATCCATGGA CTGTTACCAGCTCATCCGATGCGGGAATTGATTACGATAAGTTGATAAAGCGGTTCGGATGTTCACATAT CGATGCGGCACTGATCGAGCGGCTCGAAAAGGTCGCGGGAAAACCGGTTCACCATCTGATCCGTCGTGGT ATATTCTTTTCGCACCGTGACCTACACACACTGCTGAATGCGGT…
Ag3790	XM_559572	2R	17	C(1)	scaff_2853	scaffold01927	single	yes		gambiae cDNA			AGTTGCACTCAGTTCGTCGTTGCGTGTGATACCTGCTACATTGAGTGATTATCTCTCAGTACCTTTATAA AAACCAACCGACATAAAAATGAGCTCTTCGCAGTATTATCCATTCCAATGCACACCGACCGTCTATCCGG CGGATCCGTTCGATGCCAACGAAGATGCCGGTACGCTCCGTACCGCGATGAAGGGTTTCGGCACCGACGA GAAGGCCATCATCGAGGTGCTGGCCCGCCGTGGCATCGTCCAGCGTCTGGAGATTGCTCAGGCGTTCAAG ACCTCGTTCGGCAAGGATCTGATCAGCGATCTGAAGTCGGAGCTGGGCGGCAAGTTTGAGGACGTGATAC TGGCGCTGATGACCCCACTGCCCCAGTTCTACGCCAAGGAGCTG…
36_A12	BU038994	2R	17	C(1)	scaff_2853	scaffold01927	single	yes		funestus cDNA			CATTACGGCCGGGGACCGGTGAAAAACAAGTTCAGTTGCACCAAGTTCGTCGTTGCGTGTGGTATCTGCT CCCTTTGAACGTTACCTCTCCCGTGTACTAAGAATCTAACCTCAAAATGAGCTCGTCGCAGTATTATCCA TTCCAATGCACACCGACCGTCTACCCGGCCGATCCGTTCGACGCTAACGAAGATGCGGGTACGCTCCGTA CCGCGATGAAGGGTTTCGGTACGGACGAGAAAGCCATCATCGAGGTGCTGGCCCGCCGCGGTATCGTCCA GCGTCTGGAGATCTCCCAAGCGTTCAAGACCTCGTTCGGTAAGGATCTGATCAGCGATCTGAAGTCAGAG CTGGGCGGCAAGTTTGAGGATGTGATACTGGCGCTCATGACACC…
Ag3336	XM_314232	2R	17	C(2)	scaff_2853	scaffold00003	single	yes		gambiae cDNA			TTGGCTGGAATGGGCGACAAAGTGCTTCCAGAGGTTTCCAAAAGCGACGACGAACAGTTCGAGGATGCAC AGAGCAAGGAAGATTTTAACGAGCGAACCGTCGACGAAGTTATCGAAAAGGTGATGGGACTGTCCGTCCG GAGGCCACCCGACTCGGACGCGGAAGAGTTTGTCGACTGTGTGAATGGACCGGAGGTGCCGCAATCCCAA AACAAACCGACGACAGCAGAGCAAGAGAATGAGTCATGTCGACAGGTAGCGGGAACGTCGGAAGAGGATT CACCACCCGAGGACGATTTAATAGACGAAGACTCCCAGCGGGACTACGAGTGTGGCCTGTCGGAGGAGGA ACTGGAGGCGAACAAAACCAAAGCGGACGAGCTGAAGCAGCAGG…
Ag3339	XM_558349	2R	17	C(2)	scaff_2853	scaffold00003	single	yes		gambiae cDNA			TATTTTGGTCCTTTTCCCCCTATTTCTGTTGGTCGCTCCCAGATTGGTCGTTCGAAGTTTCACAAGTCGC ACCACTTCGATCAACGCAACCAGGTGTGCATTCTGGTCGACGCAAAGCGTCCCGGCATCGGCGGCAAACC GTTGCTAGCGACGGACAGTCCCGAGTACACGCTGCCCTCGCTGTACCCGCCCAGCTATGGCCCTTCCCGG CCGGGCTGGCTCGAGTACGACCGGCAGGTGCTGTGCTTTTACGGCTACTTCCAGGAATCGCTCGGCAACG TGGACCGCATACCGTACCAGATACGGAACGTGCGCATTCTGTACTACCTCGAGGATGACACGATGCAGGT AAGCGAACCGCGTACGCTCAACTCCGGCATCCCGCAGGGTTGCC…
Ag3342	XM_314239	2R	17	C(2)	scaff_2853	scaffold00003	single	yes		gambiae cDNA			ATGAGTGATGAAGAAGATATTCTATCCGGTAGTGAGGAAGGCGACGATTTTTCTGCCAGCGAAGACGAAT GGCTGCCCACGAAGGATAGCAAGAAAAAGGCCGGCAAAGGCAAGTCCAAGGACGAAAGCAGTTCCGCCGA AGATGAGGACGAGGATGAGGACGATGGTTCCAGCTCGGCAGACGAAAGCGACCTGGATGATTTTGCTACC ACGGCCGGCAAGTCGCCTTCCGGCAAACAGCCACCGGGTGGAAACAAGAGAAAACGTTTGTCACCCGGCC TGCGGGATCGGCTCTATCAACAGTACAAGAAAGATTTGCTCAAAGAAATTGCCCCATCGAAGGCTCCCCT AAACAGCAGCGTTACAGACATCTTGCAAAAATGCCAATACCAGC…
Ag3328	XM_314225	2R	18	A(2)	scaff_2853	scaffold00003	single	yes		gambiae cDNA			CACCCGAGCATGGCTAGCCGCGAAGCCGTACGCCGGACGGTACAGTCCGTGCGGCCGATCCTGTCCGTCG ACCGTGAGGAGGCCCGCAAGCGCGTCCTCAACCTCTACAAGGCCTGGTATCGCCAGATTCCGTACATCGT GATGGACTATGACATCCCGAAGTCGGTGGAGCAGTGCCGGGAGAAGCTGCGCGAAGAGTTCCTGAAGCAC AAGAACGTCAGCGACATTCGCGTGATCGATATGCTCGTCATCAAGGGCCAGATGGAGCTGAAGGAATCGG TCGAGATCTGGAAGCAGAAGGCACACATCATGCGCTACTGGAAGGAGAGCCAGGAACCGAAACCAACGGA CTTCCTGTCGAAATTCTTGTCCGGCCAGAACTGAACCAGTCCTC…
11_D07	BU038904	2R	15	A(3)	scaff_2883	scaffold00002	single	yes		funestus cDNA			GCAGCGATGGGACGCATTTTTGGACGTAGTTGGCGATGAACCGGAACGGTTGTACGTATGGGGGCTCTCC CTTTACATTCACACCCTTTACTGGGTGCTCGGATCATTCTTCGTCTTTATGGACGTTTTCCAGTGGCCAT CAGTGTTCAGAAAATTTAAAAATCAACCAGGCCTTAATGAACCTCTCAAGTGGACCGATCTGAAGAAGAT CATTCGCACCGTACTGATCAATCAGCTGCTGCTCAGCGTACCGATAACGCTGTTCGGGTTCCGTGCTCTG CTGGCCAGCGGTGCAGTAGTAAACGTGCGCGTCCTACCGTCCCTGTTCGAGGTGGTGCGTGATCTGCTGA TCAGTGCCGTCGGTTGGGAGCTCGGGTTTTACTACAGCCACCGT…
Ag2940	XM_311964	2R	15	B(2)	scaff_2883	scaffold00002	single	yes		gambiae cDNA			ATCATGTCGCTGTGTAAAAGCTACGGCAAGGATAAGGTGATTTTTGCTACCGCCGAGGATCATGCCACGC CGAGCAAGGTGGAGCTACCGGAATCGGAACCGCGACCGGGACTGATACTGGAAAATGGAGACATCAACTG GAACTGTCCATGCCTCGGTGGCATGGCGATCGGTCCGTGCGGTAACGAGTTCCGGGAAGCATTCTCTTGC TTCCACTACAGCCAAGCACAACCGAAGGGTTCGGATTGCTACGAAGCGTTCAGCACAATGAACGAATGCA TGCGGAACTATCCTGGCGTGTACAAACAAAACCTCAACGAGGACGAGGATGAGGAGAGTGGTGCCGGTGT GGCGAGCATGATAGCCGACGAAGGCGAGGAAGAGGATGATGTCG…
AL139910	01C03	2R	15	B(2)	scaff_2883		single	yes		gambiae BAC
Ag1763	XM_321320	2R	16	A(1)	scaff_2883	scaffold00002	single	yes		gambiae cDNA			CACAACCCCGTCGTAACACCACCGAAGCAGCCCTCGATAGTGGACGTGGAGAAGGGGCAGCCGGAGCATG AGCACGCAAGACAGCAACAGCAGCAGCAACAGCAGCAGGTCGCGGGCTCGCGGTTACGGCCACCGTCGGC ACTCGAGCCGTTCGCGTCGGAACCGAGCGGCGACGACCAGCCCGGCAGTAGGAGCGCAACCGGCGACCGG TTCAGACTAGTGCTACTGTACGTGCTTCAGTTTACCAGCGTCGGTGCCTCGATCGCGGCCGTTGTACTCA TCTGGGTCTACATGGGTTGGGAGTTTGGATTGCCGGCGCTGCTGATCACCTTGGCCGCGGTGTTCATCGC CAGCGGCTGGTGGCGATGGTGGTACATCGCGTTCGTGACGGCGC…
Ag1765	XM_321318	2R	16	A(1)	scaff_2883	scaffold00002	single	yes		gambiae cDNA			ATGTTTGCCTCGCTCAAGAACAAAATCCGCGAAGAAACTGGCAACGATGTGGCGCCGCTGTCCGTGTCGC GCACGAGACGCAGCCGGCCCGAATCGCTCACCAGCGCCAGCTCGATCGACGAGCTGAGCGTGCTCGAGCA GAAGGAGGCCGAGCTGAACGCAACCCGGCTGGAGTTGCAGGAGCTTACCGGCCACCTGAGCAGCTTCCGG GAGCAGGCCCGCCTGCTCGAGGAGGAAGCTGGCCGCCTGAAGCAGTCCAACAGCGCGCTGGAGGAGAAGC TGCAGGCGACCCAGCTGCAGCGGGAGCTGCAGCGCGAGGAGCAGGACAAGATACAGAACTGCCAGCAGCA GGAAATATCGAAGCTCAAGAGCATGCTGCTGTTCCGCGAGCAGG…
Ag3360	XM_314262	2R	16	C(2)	scaff_2883	scaffold00002	single	yes		gambiae cDNA			ACGAATCGCAGTCCGCCGCGACGGGGAAAATTGCTAGTTTTCTACAAAAGAAAAGTTTTTCCAGCTGTTT GTACCGATTGTTTCCATAAAAAGCTGTTATCCGTGATAATCAAGCAAAACGGGTTGCAGGACTTGAAGCG CATACGTTGTATTTTCGTTGAATAAAAGAAGAAAATGTCGCAAGAAGTGGAGGAAACCCTAAAGCGCATC CAATCGCACAAAGGCGTCGTAGGAACGATTGTGGTCAATAATGAAGGAATTCCAGTGAAAAGTACCCTCG ACAACACGTCCACCGTGCAGTACGCTGGGTTGATGAGCCAGCTGTCCGACAAGGCCCGGTCGGTGGTCCG TGATCTGGATCCATCGAACGATCTCTCCTTTCTACGGGTGCGGT…
Ag3350	XM_314250	2R	16	C(2)	scaff_2883	scaffold00002	single	yes		gambiae cDNA			ATGGTTAAACTATTCGCCCTGCTCAGGCTCCCGACCACCCTGGGATGCAGCCCGAAGCTGAAGACGCTGC CCAAGAACCTGTACAACCATCTGCGCGGCTTCCCGGTCGTCAATGGGGAGGTGTCGCTGCTGTCGGACAA GGTGCGCCGCTTCGTGGAGGAATCGGCCGCCATGTGCCAGCCGGACCGTATCCACATCGTGGACGGCAGT GAGAGCGAAAGCAGCACGCTGCTGAAGACGCTGCACAGCCAGGGCACGATCAAGCCGCTGCCCAAGTACG ACAACTGCTGGCTGGCTCGCACCAACCCGGCCGACGTGGCGCGCGTCGAATCGAAGACGTTCATCTGCAC CGAGCGGCCGGAGCAGGCCATCCCGACGCCGAAGCCGGGCGTGA…
AsSP11.9	AY162245	2R	17	A(3)	scaff_2883	scaffold00002	single	conflict		stephensi cDNA			TCCGTTAAAACAACTGCGTTTGTCAACATGTACGCTCAACTTTTGCCGGTGCTGCTGGTCGCTTGTGTGC TGCTCGGAAGCGTGGCTTCCGCACCCCCGTCCACGGCAGACATCATATTTCCGGTGGTGGACGATCTAGC CATTGGCGATCCGTGTACGATCGAACCATCGCCCGATCCGACCGGCATTCAGTTCGCCAGGGAAGGAATC TGTCAGCGGGTGCGTGACTGCCCAACGTTTATTCCACGCATCATACGGGAACCGTTCGACATTCGGCGCG ATGTTTGCTACTTTGAGGTGCACGATCCGGTGGTTTGTTGTGTGGAATTACCCGTGTCCGCCGAACTGGT GCCGCTGAACAGCAACAAACGCCTGTCCTTGGATGATCTAGACG…
B2	contig104289	2R	16	C(2)	scaff_2883	scaffold00002	single	conflict		stephensi microsatellite in contig			TCAAATCCCCTACATTTAaTAAAAAAatATAATCCTTTCTCCAAGTTTGATTACACAACACGATTtAAAACTATTGGTCAAAATGCAAATTTAATCACACCTAAGCATGTCGTGCAGCcAAACAAATCACCGAcTGCACAACCTGCCCGTTCAGCtCATAAATCATGCTAACAATCTGCAAGAACAAAAAaCGATCATCAAAAAaTAATCCACAGCCTGCGACTGACCGGTATGTGTCGGGATGCCTGATCGTGATAACACGAACCGGCCGGGTCGAAAGCGGTTAGATAAACAAAaTCCAATCCGTTtGGTTtAGCAAAGGaCTCCGGcATAATGAAGGGTCACAAAAaGTCAAAACGAAGAGATGAGTCCGTACGACACCGGACAAacATACATACG…
H2ii	contig20548	2R	17	A(7)	scaff_2883	scaffold00002	single	conflict		stephensi microsatellite in contig			TTCGCTAATAAACAGCAACTTTGTACCACATCTCAAACATTTGCTCAAATCCCTAATAAAGCACACCTTAACTCTCCCAAAAACCcTtACGTCAACCAGCTCAATTGGATTGGAAATTGTTTTACCCATAGCTTCATTCTCCGGCACAGAGAGCAGACACAGCGCAAGCTACAAAATCtCATTTCAATAATCGAAACACTTAATCTCTGGCCCGCcAAGTGCCACCCAGCGCGGGTGCATAAAGCAACGATGCAACGATTATAACATAACAAGCgTtGGGCAATAAAAaTTTTCACCCTCTTTAAAATAATTGACATTTCATTGCATGACCAGCAAAACAATGGAATTCAAAAaGGAAAAaCCAGCACCACCAACTTTCGCgCGTAACAAGAAACTAGG…
212C07'	EX227603	X	1	C(1)	scaff_2891	scaffold00015	single	conflict	consensus	stephensi cDNA	multiple (2)		CTTGCAAAATTGCACAAATTATATATTTAAGCTTATATCGTAACTCTATCGTTCGTCTATGTTAATGTTT CCAAATTTCCTTCCTCCACGACTTTTGCACGACGAATCGTTAAACCGTCGAAACTATTCACAGCACCCAA CGGCGGGGTCGGGATTGATTCGTTCGTCATTCTGTCATTAACACACACAACACTGTACTCTACTTTTGAG AAGCATTTTCATCGTAAAAACTATACTTAAATACGTTTGCCGAAACTGCTTGAGTGTGAGTGAGATGGCG AGCAGTATAGGTGTATACAGCAATGGGCAATGGCAAATTGAACTATAAAATATTGCAATT
211D03'	EX227541	X	1	C(2)	scaff_2891	scaffold00015	single	conflict		stephensi cDNA	multiple (2)		AACAAAAAAAAGAAAAACTAGCTGTTAATGTAGGAGGAAGCACAAAATGATGGATGAAACGATGGGCGTA CGTAAAGAAAAGGAAATTGATATTGCATTCTGGTCATTCCGCACCTAAACAATTAGCAATGCGATTCGCG CTGTGGTACGGATACATCAAGAACACAATCTTTTTGGCACTGAGATAGAAACAAAAGTAACGATGATGTG ATTTGATTTTTTTTTCTTGCAAAATTGCACAAATTATATATTTAAGCTTATATCGTAACTCTATCGTTCG TCTATGTTAATGTTTCCAAATTTCCTTCCTCCACGACTTTTGCACGACGAATCGTTAAACCGTCGAAACT ATTCACAGCACCCAACGGCGGGGTCGGGATTGATTCGTTCGTCA…
212C07'	EX227603	3L	46	B(1)	scaff_2891	scaffold00015	single	conflict		stephensi cDNA	multiple (2)		CTTGCAAAATTGCACAAATTATATATTTAAGCTTATATCGTAACTCTATCGTTCGTCTATGTTAATGTTT CCAAATTTCCTTCCTCCACGACTTTTGCACGACGAATCGTTAAACCGTCGAAACTATTCACAGCACCCAA CGGCGGGGTCGGGATTGATTCGTTCGTCATTCTGTCATTAACACACACAACACTGTACTCTACTTTTGAG AAGCATTTTCATCGTAAAAACTATACTTAAATACGTTTGCCGAAACTGCTTGAGTGTGAGTGAGATGGCG AGCAGTATAGGTGTATACAGCAATGGGCAATGGCAAATTGAACTATAAAATATTGCAATT
211D03'	EX227541	2L	23	B(3)	scaff_2891	scaffold00015	single	conflict		stephensi cDNA	multiple (2)		AACAAAAAAAAGAAAAACTAGCTGTTAATGTAGGAGGAAGCACAAAATGATGGATGAAACGATGGGCGTA CGTAAAGAAAAGGAAATTGATATTGCATTCTGGTCATTCCGCACCTAAACAATTAGCAATGCGATTCGCG CTGTGGTACGGATACATCAAGAACACAATCTTTTTGGCACTGAGATAGAAACAAAAGTAACGATGATGTG ATTTGATTTTTTTTTCTTGCAAAATTGCACAAATTATATATTTAAGCTTATATCGTAACTCTATCGTTCG TCTATGTTAATGTTTCCAAATTTCCTTCCTCCACGACTTTTGCACGACGAATCGTTAAACCGTCGAAACT ATTCACAGCACCCAACGGCGGGGTCGGGATTGATTCGTTCGTCA…
211E11*	Shouche lab	3R	29	B(1)	scaff_2903	scaffold00007	single	yes		stephensi cDNA	multiple (2)		GAGTAAAGTTGAGCAGCTCGCTAGATACATTCGCAAGATCGTGCACGATC GATTGCACGGTGATTCGGAACTTGAACGGTGAACTTTTGCGCTAGCTCGG GATGGGAACGGTTGGGTGGCTTTGTGTGATTGGTTTGATGGTGGTGTGTG CCGCTGCTGACGATTCGATCTTTTTCTACGACGAAGGAAGCGCCAGCATG CCGGAAGCGACGAACGCTCCAAGAACAGTGCCCGGAATGATCCTTCAATC GCGAGCTGTGTTTGACGTGCCGATCGTGTGCCCGGAAGGAACCGTACTCG ACCACAAGGGTGTATGCCGGCGGACGATGGGTTGATTAAAGCTACACCGA TTTACCACAAGCGTCTAATGCCAAAAGTCCTCAACAAAGATA…
211E11'	EX227555	3R	34	B(2)	scaff_2903	scaffold00007	single	yes		stephensi cDNA	multiple (2)		GAGTAAAGTTGAGCAGCTCGCTAGATACATTCGCAAGATCGTGCACGATC GATTGCACGGTGATTCGGAACTTGAACGGTGAACTTTTGCGCTAGCTCGG GATGGGAACGGTTGGGTGGCTTTGTGTGATTGGTTTGATGGTGGTGTGTG CCGCTGCTGACGATTCGATCTTTTTCTACGACGAAGGAAGCGCCAGCATG CCGGAAGCGACGAACGCTCCAAGAACAGTGCCCGGAATGATCCTTCAATC GCGAGCTGTGTTTGACGTGCCGATCGTGTGCCCGGAAGGAACCGTACTCG ACCACAAGGGTGTATGCCGGCGGACGATGGGTTGATTAAAGCTACACCGA TTTACCACAAGCGTCTAATGCCAAAAGTCCTCAACAAAGATA…
211F08'	EX227563	3L	38	B(3)	scaff_2909	scaffold00081	single	check	consensus	stephensi cDNA	multiple (2)		GAAGCCAAATCGAGGTCCAGGAGGTCACCCGATAATTCCAAGACCTAACAAAGGAAATCGACCGGAAGGA CGAAAGCCGTTCGGGGATCGCGCTCGTCGTCCGGGACAGGATCATCCACGTGGTGATCGCGACAAGCCGG AAGCATCGTCGCGCCCAGAACCGGAATCACCACCACGTCGTCAACCGCAGTCGCCTTTGGTGCAAATCAA TGTAAATGTTGGCGCACCCGCGATCTAAGTCAATGTTGAGAAGAAATAAACTCTGCTAAAGAAACCCGCA G
AGAP004902		3L	44	A(6)	scaff_2909	scaffold00146	single	check		gambiae cDNA			CTGCAGGGGTACAAGGTGTTCTACGAGTGTGCTACCGAAGATGCGATCAGCAGTGGCGAGATGGAGACGCGCAAGACCACCTCCTTAACGATACACCTGTCCAACCTGCGCAAGTTCTCCAACTACAGCATTCAAGTGTTGGCATACACGCGCATGGGTGACGGTGTGATCTCTCCACCCTCCTTCTGTCACACCGACGAAGATGCGCCCGAGGCACCGGCCGATATCAAAATTGCCATCAGCTCACCATCGTCGCTGTACGTGTCGTGGCTTCCCCCGCGAGACCCAAATGGCATCATAACCAAGTACAACCTCTACATGCGGGCTGTTAACGGGAGGGAGGAGCTGAACAACGACAAGCGAAACCTTCAAGCCACCAGCACCACTTCGAAGCGAAGC…
211F08'	EX227563	2L	25	B(2)	scaff_2909	scaffold00081	single (99.29%)	check		gambiae BAC	multiple (2)		GAAGCCAAATCGAGGTCCAGGAGGTCACCCGATAATTCCAAGACCTAACAAAGGAAATCGACCGGAAGGA CGAAAGCCGTTCGGGGATCGCGCTCGTCGTCCGGGACAGGATCATCCACGTGGTGATCGCGACAAGCCGG AAGCATCGTCGCGCCCAGAACCGGAATCACCACCACGTCGTCAACCGCAGTCGCCTTTGGTGCAAATCAA TGTAAATGTTGGCGCACCCGCGATCTAAGTCAATGTTGAGAAGAAATAAACTCTGCTAAAGAAACCCGCA G
AST029K10	AST029K10	3R	33	B(2)	scaff_2910	scaffold00025	multiple			stephensi BAC
BH382921	101L14	3L	42	A(1)	scaff_2915		single	yes		gambiae BAC
61_F02	BU039004	3R	32	C(1)	scaff_2942	scaffold00106	single	check		funestus cDNA			AACTGGGCCCGAGCCTTNNNNNNNNGCGGCCGGAAAAGCTTCAGTTCGGTCCGGAAAACTGTTGTCGCCG TCAAATTGCAAACGATCACGAGGAGTACAAGTTTTAAGGGCCTTGAACAACAGAACTAGTCCGTCGTCCG CGAGGAAGGCACTTTGCTGTCGAAGGTGTGCCGGTGAAAATCAGTGTTAAGAGCACTTTTTTGTTTTTAC TGCCTGGAAACGAAACGTTTGCACCTAGCTGCACCAACCAATATGGCGTCGGAACGGTACGAGCTTAATA TGAATATGAAGTGTGTCAAGTACGTGATCTTCGTCATCAGCATCACGTTTGCGGTCGTGGCCGCAATGCT CCTGTCGATGGCAGTGGCCATCGGTAATCTGTTCGATGATTTCC…
211D02	EX227540	2L	23	B(2)	scaff_2974	scaffold00113	single	yes		stephensi cDNA			GGTACTCGATCGTGTTCGGTTCGCCGACCAGCCACAGCTCGATCGGCTTGAACGAAATCGTCCGCTCGGT CGTATCCTCGTACACCTGCCCGTAATCGATCAGATCCGTGACGAGATCGTCGAAAGAATGCACATCGGTA TTATTACGCATGGCGAGCTTGTAGCTAAGCCGATTGTTATGCTGATTCCGGAAGTGTTCCACATTGTACT GAGATTTTCGATTCACCTGCGACCGGTGGTGTGTGTGTGTGAGCGTGTGTGTGTGTGTATGAAGTTTGGT TTTTTGGCAGGCAGGCAGGCAGGCAGGCAGGATCAACGACAGCAACAAATTTCCCCCCGCAATATCCCAA GCCAAGTGATGGGCGAACGCAGGCAGACGACCACAGCCACAGTT…
211B10	EX227528	3R	35	B(2)	scaff_2995	scaffold00041	single	yes		stephensi cDNA			GAAGCGCTGGAAGAGTTTTGGATGAACGATAACGGCGTATCGGAATGGGGTTGCGTGGATAGACTGGCCA ACAATAAGCGGCTGGCGACGGTCTATCTCGAGCGCAATCCGGTAGCGAGCGATGTCAACTATCGGCGAAA GCTGAAGCTTGCCGTGCCCTGGTTGCAAAAGATTGATGCGACACTGTACCGTTAGTAGTGGTAGAATCAT CGTGTGCTGGGGGTAAAATGGGTATTAAATGCAGCTAAGCCCCAATACCG
212B12	EX227601	3R	36	B	scaff_3049	scaffold00055	single	yes		stephensi cDNA			GGAGCAGGCGAAGAAAAAGCTGTCCAAGAAGAAGCTGCAGAGGCAAAAGGAGAAGATGATGCGCAACGAA TGAGGTGGTGAGGTGGGGAGCGTAACCCCTTGTGCCGCGTGCAAAAGTTGAGTTCTTTTTGAGGGGCGAA TAAAACTGTCAACAAAAACGCCTGACGAGAGGC
AST041D2	Tu lab	2L	27	A	scaff_3087	scaffold00135	single	yes		stephensi BAC			TGTGAGCGGATACATTTCACACAGGAAACAGCTATGACCATGAtTACGcCAAGCTATTTAGGTGACACTATAGAATACTCAAGCTTGCATGcCTGCAGGTCGACTCTAGAGGATCGAATGGAAATTTAAACACAAACTTTGTTAATCTTCTTACGGGCAACAATAGGTACGGCCGTCCGATTGAAAAGTTGCCCCGCGGGGCCAACTGCAACTTCCCCGATGTCGAGCGTGTAACGTGTATTGGATTGCGTACCGGAGGTGGTTTTTTTTTCTTCTTTCGGATGGCGATGAAATTTAAATAATCAAAACATTAGCTCCCCGAGAGGCGAGAGTGTGTCCGGGAATGTGGGACTGGGTGAAAAAATCGAACGGTTGGACCTCCGCATTTGTGATGTCGTT…
211H06	EX227580	3R	31	A(6)	scaff_3107	scaffold00017	single	yes		stephensi cDNA			AGGGTGATCAGTGAGAACAACTCGTTGGTGGAAATCCGTAACTTCCTGGGCGAGAAGCACATCCGTCGCG TGAAGATGCAGCCGGGCGTGAGCGTGATCAACTCGACCAAGCAGAAGGACGAACTGATCCTGGAGGGTAA TGACATCGAAGCGGTTTCGCTATCCGCTGCCCTCATCCAACAGTCGACGACTGTCCACAACAAGGATATC CGTAAGTTCTTGGACGGTCTGTACGTTTCCGAGAAGACCACAGTGGTACAGGACGAGGAATAAGTTGTAA CATTGTTGTAAGCATACGGAATGAAGCAGAAAACAAAGCGTGGTGTGTCCGATGGAAAC
212G05	EX227639	3R	31	A(6)	scaff_3107	scaffold00017	single	yes		stephensi cDNA			GGTGGAAATCCGTAACTTCCTGGGCGAGAAGCACATCCGTCGCGTGAAGATGCAGCCGGGCGTGAGCGTG ATCAACTCGACCAAGCAGAAGGACGAGCTGATCCTGGAGGGTAATGACATCGAAGCGGTTCCGCTATCCG CCGCCCTCATCCAACAGTCGACGACTGTCCACAACAAGGATATCCGTAAGTTCTTGGACGGTCTGTACGT TTCCGAGAAGACCACAGTGGTACAGGACGAGGAATAAGTTGTAACATTGTTGTAAGCATACGGAATGAAG CAGAAAACAAAGCGTGGTGTGTCCGATGGAAACG
211C04	EX227533	3R	31	B(1)	scaff_3107	scaffold00017	single	yes		stephensi cDNA			GTTCAAGGTGGCGTTTAACTACGATGAGAACTCCAACACGGCTAGCTACATGGAGCATCTGAGAAATTCG TTCTACAAGAACGTACAAGAACTGTCCGGCGTGTTACAGCGCTTGGGCGATGCGATCCTGGTGGTTGCTG GACAACCACTAAATACGCAGCAGTTTTTGCAAGTAGTGTCAGCGAATGGTACTCTACAGCAACTGCTGGA CGTGGTGGAAGCGACCGTACACCTCTCGGGAGACTATTCGTCGAGTGTGGGCAAACTGGTGGCTGCAGTG CGTGCTGCCAATGACTTCCAAACACGATCGTACTCCTTGCTGCGTACAAATCAGGCTTCGATCAACACCA ACGTCGATCGGTACAGTACCGCATCGAATGCATCGTTATATCGC…
AST026I17	Tu lab	3R	31	B(2)	scaff_3107	scaffold00017	single	yes		stephensi BAC		conflict but in same scaffold…	ATGATTACGCCAAGCTATTTAGGTGACACTATAGAATACTCAAGCTTGCATGCCTGCAGGTCGACTCTAGAGGATCACAATAAGTTGTAAATTGTTGCATATTGTTTTTTGCTGGAATCGCCCGTTGTTTTAAGCTTGTGAACGGTTATTTATGACAAAAAAAAAGAAACACTGTAAAATACTTTTAAGCTTTTTTTTTTTATTCATAAAGAACGGCCTGGCCGTATTGCTTGCTTTTAAGCTTTTCATAATAAAAAATATAGAAAAATATTCATACTCTATAAAAAAAGCGTAATCCGGTAAAAGAACAGTTACTTGATCTGCTGATAGTCGCTTGTTCGGTTCAGTGAATTTCGGATATTACTTTTTATAGTTTAAAGGTGTCTAAGTTTAACATCT…
AST026I17	AST026I17	3R	31	B(2)	scaff_3107	scaffold00017	multiple	yes		stephensi BAC
211E12'	EX227556	3R	31	B(3)	scaff_3107	scaffold00017	single	yes		stephensi cDNA	multiple (2)		GAATCATTTTTTTCTGGAGGAGTCCTCGTCTCGATACTCTGTGCTCTGTGCAATCACTCTTGTGATCCTT GCCCTGGGGGTGCGTGCCACATACAGGCGCCCTTCTTCTTCTGCCTAGGTGTTTGTGGAAATGCATGTTC ATGTGTGTGTACGTGTTTGTCTGTGTGTGTGTGTGTGTCACAAAAAT
211E12'	EX227556	3R	34	C	scaff_3107	scaffold00017	single	yes		stephensi cDNA	multiple (2)		GAATCATTTTTTTCTGGAGGAGTCCTCGTCTCGATACTCTGTGCTCTGTGCAATCACTCTTGTGATCCTT GCCCTGGGGGTGCGTGCCACATACAGGCGCCCTTCTTCTTCTGCCTAGGTGTTTGTGGAAATGCATGTTC ATGTGTGTGTACGTGTTTGTCTGTGTGTGTGTGTGTGTCACAAAAAT
25M15	AL153203	3R	36	A(2)	scaff_3177	scaffold00050	single	yes		gambiae BAC			CCACCGGTTCGATCGCCTGCTTCGCCACGTTCCGATTCTCAKCCACACCGAGCAACAAGTCCGCCTGCGA TCGTACCTCCTCCCAAGCGTACTCAATATCATGCATCTGCGGATCGATACCGCAGATCATGAAGCGGATA ATAAACTTACCCTGGTACGTCGCAGGTATCATAAAGATCTTCTTCCGCTTCGTAATGTTCTCCAGCAGCT GCTTCGACCGTGCATCATCCCCCTTCAGCCGGAAGCAAACCAGAGCCAGCGTCGAGCACAACACCTCGAA CCGATCGTCCGTCCGGACATACTCCTCGAACCGATTCGCCAGTTGTATGTGGAACCGTATCAAGCTCCGG ATCTTCTCCGCACCCATCGTACGCAGCGTAATCCACACCTTGAG…
02J17	02J17	3R	36	A(4)	scaff_3177		single	yes		gambiae BAC
25_E09	BU038972	2R	18	B(1)	scaff_3184	scaffold00003	single	yes		funestus cDNA			TCGGCCATTACGGCCTGGAGTTTTCCTAAAGTTAGCTAGAAGGGTGGTGGGTCTCAAAGCAGTAGCTGCA GGCAAGAACAAGCGTTCGTGGACAACGTCGATGAAGCTGCCAAAGATCCAAAGCACGTCGCTTTTAACAA AGGCTAAAAGGCAAAAAAAGGAAGGCACAAGTGGAACCGAGGCGGGGTAGATTGAGACAGCAGCAAAATG CAAACAATAAAGTGCGTGGTCGTTGGAGACGGTGCGGTCGGTAAGACTTGCCTGCTCATTTCCTACACGA CCAACAAATTTCCATCCGAGTACGTACCGACCGTGTTTGACAATTACGCCGTGACGGTCATGATCGGTGG TGAACCCTACACGCTCGGTTTGTTTGATACAGCTGGCCAGGAAG…
626240	BM655548	2R	18	B(2)	scaff_3184	scaffold00003	single	yes		gambiae cDNA			CCCACGCGTCCGAAGCCGTGAACGAGTCAAGTGCACGTCTGTGTCATTGGAAAAGGCAAGAAAACAAATC GTACGCGGTGTGTCTGATCGCGTTTCCGCCACGGGAAGTTATTCCAGCAACCAGCAAACTGTCGGTGAAG CTGTCGACCTTCTGTGCCAGTGCGTATAAAGGCCGGACAACTTACGTCTCTCGTTAGCTAAGGCTCTATT CCCCTTCTGTTTCGTGTCATCGCGCTCAAACGTAACTAGGAAATGATGAAATCGATCTTCTTCGGAATCG TTGCCCTGATGTTCGCGGCTGTTGTGATGCAGCAGGACCAGGCATCGGCACAGGTTACCGATACGGATGC CCCCTCAAGCACCGACGAATGGAACTACATGAACCGTAGCTGCT…
643142	BM624660	2R	18	B(2)	scaff_3184	scaffold00003	single	yes		gambiae cDNA			CCGGAAAAAAGAAGAAAAAAATGATGGCAAAGATGAATGTTGTGTTTGTGTTGGGCTTTGTGCTGGTGGC TTCCGCCTTTGCGACGGACCTTAGTGCAAATGACTGCGAAATCAACGTGGAGGAGTGTTCGCCGACCTAC TCCAGCTTTCTGTCGCGTTCCGGCAAGACGGTGGAGAACGATCTGAAGCAGTACACTAGCCAGCTGGTGG ACAAATCGTTCCACTTCCTGATGATGTCGTCCGCGTTCAACAAGCACAGCCTGGACCGCCCCGGGTTCGA GAAGCTGTACCGCAAGATCAGCGACAAGGCCTGGGCGGATGCGATCGAGCTGATCAAGTACCAGAGCCGC CGCGGCTCGTTCGGCCATCTGGTGCAGCCGAGCAAGGGCGAAAA…
17_G08	BU038935	2R	18	B(3)	scaff_3184	scaffold00003	single	yes		gambiae BAC			TTNNTNACCGGGAACTCGGCTTTACGGCCGGGGAAGTGCAACACGCGTTTTTCGGGTGTACGAGTATTTT GTTCCTCGGNNAAAGATGAAATTCAGCAAACACGTTTCGTCGTCGCGGCGCAAGAGCCGCAAGCGCCACT TCCAGGCCCCGTCGCACATCCGCAGGAAGATTATGTCGGCGCCGTTGTCAAGGCTGAACAANNGAAGTAC AACGTCCGTTCCATGCCAATTCGCAAGGATGACGAGGTGCAGGTAGTGCGCGGTCACTACAAGGGCAATC AGGTGGGCAAGGTGGTTCAGGTGTATCGTAAGAAGTACGTCGTGTACATTGAGCGCATCCAGCGCGAGAA GGCGAACGGCACGAACGTGTACGTCGGTGTGCACCCGTCCAAGT…
211H04	EX227579	3R	32	C(3)	scaff_3251	scaffold00090	single	yes		stephensi cDNA			GAAAGCCCTGTACCGTGCATCGTTCTGCCAAACCTTTGCCGAGATGAAGCACCCGACCGGTGAATGGAAG GCCTGTCTCGGTGCTGCCCTCATCGCCACGTCCATGAGTCTGATCGGCATGATGCTGCTGAAGACGTTCG TGTACGACCCGATCCCGGAAACGTTCGACGAGGAGCACCAGAAGGCACAGCTGAAGCGTATGCTTGACCT CAACATTAACCCGATCCATGGTGTGTCGTCCAAGTGGGACTACGAGAACAACAAGTGGAAGTAAACCGTC ACCGGCACGAGGTGCTGTGAGCTGTGCAAGTAATTAAATTCCGTGATCCGTGTAACCATGGCTCACAGCC TCTGTTGTTCTGTGGGCGCCTGTTGAGCAAATAAATATCAGTGA…
E12	contig32059	2R	7	B(1)	scaff_3276		single	yes		stephensi microsatellite in contig			AGGAAAACTTCcAAATgAatgAACTtCTTCAAcACGGTTAAGAGAGGTgCTggAGggggTGGtGTTGGGGATGTGCCTAGAGAGCGGGAAATGAGAacAaGAAAaTCAtGAtCCGGTTTcTCGGGgACACAaCAATTTCATCCAAATTTTtGTCACATCTCACATTGAATTATTATTATTATGCTTGTCGCTGTCGCCGTGGACTGCTCCCcATGCCCGCGACCATTTCCCGTGAGCTGGGACCAACGAGCGATTTCTTACGATTTtCATTTtCCCAACGGTTGGCCACAATtcGTGGTCcACGATCAAGGTAGCcTCAGgACGGGTtGGTTGgAaTCGTCGTTCGTTGATTTATGTATCGGATGCATTtGACAtCTCCCGGACGTGACACGAAGAaGC…
627837*	BM647307	2R	7	B(2)	scaff_3276	scaffold00033	single	yes		gambiae cDNA	multiple (2)		CCCACGCGTCCGCGGACGCGTGGGTAAAACGCGACTTTGCACCTTACGGCCTCGGATTCTACCTAAATTC CGCATTTTCTGCTTCCAACGATGGCTGCCGCAAGTGCAAGGCTTTTCTCCCGGGTTAAAGATGGTTTCTC GACCAGCGTTCGGTTCGCGAGCTACGAAGCCACGCGCAAGAACCTGAAGCTGAACTCGAACTCGAAAGTT ATCTGCCAGGGATTCACCGGCAAGCAGGGAACCTTCCACTCGCAGCAAGCCATCGAGTATGGCACCAAGC TGGTCGGTGGAGTGTCCCCCGGCAAGGGTGGCCGCACGCACCTGGACCGACCAGTGTTCAACACGGTGGC CGAAGCGAAGAAGGCTACTGGCGCGGAAGCGTCCGTCATTTACG…
01_H04	BU038873	2R	7	B(2)	scaff_3276	scaffold00033	single	yes		funestus cDNA			CCAACGGCAAGTAAGAAACGAACGCAAAGCCATGGCCGCAACTCTAAAGCCTTACCTGACCGCGGTTCGT CACACCCTCACGGCCGCAATGTGCTTGAGCAATTTCTCGTCCCAGGTCGTCGAACGGCACAACAAACCTG AAGTAGAGGTCCGCAGCAGCAAGGAACTCTTGCTAACCCCGGTTGTGATATCGCGTAATGAAAAGGAACG GGTACTGATAGAAACGAGCGTCAATTCGGTGCGTATCAGTATTGCCGTCAAGCAGGCGGACGAAATTGAA AAGATCCTTTGCCACAAGTTCACCCGGTTCATGATGATGCGGGCAGAAAACTTCATCATACTGCGACGAA AACCAATCGACGGCTACGATATCAGCTTCCTCATCACTAACTTT…
AL153389	26C03	X	1	C(4)	scaff_3285		single	yes		gambiae BAC
11_E07	BU038905	2R	19	A(2)	scaff_3285	scaffold00054	single	yes		funestus cDNA			AGACTCGCAGCACGCCGAACACAGTAGAATCAGTTACCGATGAGGTTAAGCATTAATTTGACGCTTAAAA TGGTCACGCTCCGGTACGCCTTCACCTTCGTCTGTGTGGTTTGTGTTGGTTGGGTCAGTGTGCAGAGTGC AATCATTTTGCCGAAAATTCCGGATGTCCTCAACCCACCCGTACCAGATGGTATTGATCTTGTGCAGCAG TCTGCCTTTCTCGAGAGCACGGACCAGGACCCGGAAGTAACGCCGGGATTGTTCCAGGGTGACATGGCAA TGGACAACCGTATGTATCGCTACTGGCGCGTAGGACTAAGTTGGGATGTGTTTCCGGAGCGAGTCTGGCC AAACGGTACGGTACCGTACGCGATCAGCCCACTGTACGATGTGG…
AsHyp16	AY162228	3L	38	E	scaff_3291	scaffold00062	single	yes		stephensi cDNA			GCTCAGTCAGTACCAGGTGTTGCAAGCGGTACACAGCGATCGTGCTCAACATTTTATTAGTGAGCATTGG AAAAAGTGTTACAAATACAGCATGTTGTCCAAAGGCCAAACGCTGTTACTGGTAGTGTTTGCCGTTGCAG TTTTCGGTACCGTTTCGGTGGAAGGTGCCGCACTGAACCGGACACCTCGTCAGCTGAGCAGTTTACTCAC ACTTAGTGGCGAATCAAATTCTAGAATAGAAAATGGTACCATCCTGTGTGACACGCTCAAGTGCCCACCG GAATCGTTCAAGTGTGTGATCGTCAAAAACTCCACCAAGGACGATGTGAACAAGATTCGAGTGACACGCG AGTGCCTTGATCCGGCGGGCAAGGCGACGGCCAAGAATGTCACC…
211B11	EX227529	3L	38	F(1)	scaff_3291	scaffold00062	single	yes		stephensi cDNA			AACGACTACACGGCGTACAGCACGCTGGGCAAAGCGTTTGCCGCACGATGCCTGGACGCAGGGCTTACCG AGATGCGGTGTGATTTGAAACCGACGGCCGGCATCAAGGTGGGTGCATTTCTGCGCGCCGTTGAAGAGAG TGGAATCGTACTACAAGAACCGGAACGTATTCGCCCAACGTACTCGTGGGACATGCATCGGCCCGAAAAA CCATGGGAAGTGACAGAATAACACAACAACACGAATGGTGTACATGGTGTGGTTTAGTGAGCTACGGTTT ATTAGGTCAATAAACGAGAAGCTGTTTCATTAC
211D07'	EX227544	3L	39	A(1)	scaff_3301	scaffold00092	single	yes	unresolvable	stephensi cDNA	multiple (2)	weird	GAGTGATAATTGTAAAGAAACGGTAAATATATTTAACCCAACACACAACACTTA CAAACACCCGCTCCCTGTTTTGGACTATTAAATATGGTTGCAATTGGTTG ATTATTGATGTAATAAAACAATAGTAAAGTATGTTTTACGGTCTCTTTCA TTACGAATGTTCGAATGTTGGTGGTTGCAAATTGCCTAGCGCCAGACTTA AAATTTAGCAGCTCTTTATTTAGCTCTCCGGACAGTTAAAGTTACATTAT CCTGCACTGTGATGATTTAAATATACACATAAACACACACGAAATACGAG TAACTAGAATAGAGAATAGATAAAATCAAAAAAAAAAAAAAAAAAAAAAA AAAAAA
211D07'	Shouche lab	2L	26	C(1)	scaff_3301	scaffold00092	single	yes		stephensi cDNA	multiple (2)		GAGTGATAATTGTAAAGAAACGGTAAATATATTTAACCCAACACACAACACTTA CAAACACCCGCTCCCTGTTTTGGACTATTAAATATGGTTGCAATTGGTTG ATTATTGATGTAATAAAACAATAGTAAAGTATGTTTTACGGTCTCTTTCA TTACGAATGTTCGAATGTTGGTGGTTGCAAATTGCCTAGCGCCAGACTTA AAATTTAGCAGCTCTTTATTTAGCTCTCCGGACAGTTAAAGTTACATTAT CCTGCACTGTGATGATTTAAATATACACATAAACACACACGAAATACGAG TAACTAGAATAGAGAATAGATAAAATCAAAAAAAAAAAAAAAAAAAAAAA AAAAAA
F10	contig69673	2L	24	BC	scaff_3362	scaffold00018	single	yes		stephensi microsatellite in contig			CCGTTGtCGTGGCACAGAACAAaCCcAAATCCCACTACTGCACCcACTGCGgCAAGGGATTCGCGGCCAAGCACGGGCTAATGTTGCACAACCGTCGTCACCCGAACGGGGgCTGTACCGTACGGACGCACGTGTGCGAGTGCGGTAAGGCCTTCTTCCAGAAGAACCACCTGATGCTGCACCAGCGTCAGCATCTGGAgCAGAATCAACGCActGGCGGTGGGGTCgCGGGTGGTGCGGGTGCCGCcGGTCAGgCtAGCCAGCAGCAGCAACaGCAGCAAGCGTCCGCCGGTCAACAGCAGCTGGTTGTGGTAAAaGCTTTGGTCCTTTCTTTTtCAAACAATCTGTATTTTAAAATATTGTTACCGCcTTTCCTCTGGCAGATTCAAGCCACCAACC…
211B09'	Shouche lab	3L	38	F(1)	scaff_3456	scaffold00016	single	yes		stephensi cDNA	multiple (2)		GGAGGAGAACAGCGCCACCTAGTGTACGGTAGCGAAACTGTGTTCGTATTGATT TTAAACCGTAGCGCCCTCTGTCGGTGTATAGATAGTTTTATTTGTGAAAC CATTTGCTTTTTTTACGTAGACCTGCATCGAAATTCATACTAGCGGCATT TATACTCTATTTAGTTTCGTTTATTTTCCACCCCTTTTCTATGCCCAGCA CAGCACATTCAAAGCATCTGTTTCTTTTTTTGTAATCTAGTTTATTGACG TGTGTTCATGTATTGTATCGTTTTTTTTTTTAACTGATGGATGAATGAAA TACAAATAGAGTGGCGCGGCGCAGTAGGACGAATTGCGGTTTTAAGGCTA TGACCCGGTCCCGTCGGCCAATGAACAATCAAAAAAAA…
211B09'	Shouche lab	2R	12	B(3)	scaff_3456	scaffold00016	single	yes	consensus	stephensi cDNA	multiple (2)		GGAGGAGAACAGCGCCACCTAGTGTACGGTAGCGAAACTGTGTTCGTATTGATT TTAAACCGTAGCGCCCTCTGTCGGTGTATAGATAGTTTTATTTGTGAAAC CATTTGCTTTTTTTACGTAGACCTGCATCGAAATTCATACTAGCGGCATT TATACTCTATTTAGTTTCGTTTATTTTCCACCCCTTTTCTATGCCCAGCA CAGCACATTCAAAGCATCTGTTTCTTTTTTTGTAATCTAGTTTATTGACG TGTGTTCATGTATTGTATCGTTTTTTTTTTTAACTGATGGATGAATGAAA TACAAATAGAGTGGCGCGGCGCAGTAGGACGAATTGCGGTTTTAAGGCTA TGACCCGGTCCCGTCGGCCAATGAACAATCAAAAAAAA…
18_D12	BU038940	2R	12	C(1)	scaff_3456	scaffold00016	single	yes		funestus cDNA			AACAGACTCTGCCATGCAATCGGCACCGGGAAAGGCAAAATCAATTTTTGAATTTACCGTCACCGATCTG AACGGTAACGAGGTTTCGCTCGATCGCTACCAGGGATCAGTCTGCCTGATCGTGAACTTCTCCACCAAGG ATGCTGCCTTTGAGAAGGTGTTGGGGCTTCTCACGCCGCTTGTCCGAAAGTATCACACCGAAACCCGAAA AGATATGAACGTCCTCTTCTTCCCATGCTTCCAATTCGGTGCCAAAGAAACACCGGACGAAATCGTGAAG CGCTTCGAGTGCAGCACCAGCGGAATGATTGGTGAGATTTTCACCGAGATTGAGGTGAATGGCTCAAAAG CACCCGGACTGTACAAGTATCTGAAGGCGAAAAAGCCAGGCAAC…
	AST026I17	3R	31	B(2)	scaff_3463	scaffold00017	multiple	new scaff		stephensi BAC
AL156626	31M01	2R	8	C(3)	scaff_3576		single	yes		gambiae BAC
Ag3374	XM_314283	2R	14	B(2)	scaff_3576	scaffold00014	single	yes		gambiae cDNA			TACGTGCACAATCACATGGTGTTCACGAACAACGACAACTGCTCGAGCACCACCTGGCAGACGACGCACG AGACGCGCTCGTTTGCCACCTACCTGTCGAACGCGGGCTACCGGACCGGGTACTTCGGGAAGTATCTGAA CAAGTACAACGGGTCGTACATACCGCCCGGATGGCGAGAGTGGGGCGGGCTGATCATGAACTCGAAGTAC TACAACTACAGCATCAACATGAATGGGCAGAAGATTAAGCACGGGTTCGACTACGCGAAAGATTACTATC CGGATTTGATCGCGAACGATTCGATCGCGTTTCTGCGCCAATCGAAGCATCAGAACCACCGGAAGCCGGT CCTGCTGGCGATGAGCTTCCCGGCACCGCACGGCCCGGAAGATT…
Ag3434	XM_311720	2R	14	B(5)	scaff_3576	scaffold00286	single	yes		gambiae cDNA			AAACAAGTGAAATAGAGTGCGGAATTGCAGCGTCGTGCCTGGACTGTAAAGCAAAGTTGTTGGTTTGGTC GGTGTACTGTGCAATGCAATGGAGTGGCAATTTATAATACCTCAAGCAAGAGCGGAGCTTTTGCGATCGG ATAAAAACCATTACTGCGTCGGTCGAGTACTTGACGCCGCCGAAGTCCCGGATGCGCTGAAGGCTTCGCG AGTGATTTCGAGCGACCCGTTCGCTATATTCGACCATTTCGATACGTTCTACTCGGTCATCGACAATGAG AAGGCTTTGGCAGGGACGCATCTGCTGCGTGCCTACGATCAGCTCTATGGTGCTATCGACAAGCTCGGCA GTACGATGGCGGACCTGCTGTCCCGGAAGGAGATAGACACCACC…
E7T	contig31559	2R	14	C(1)	scaff_3576	scaffold00014	single	yes		stephensi microsatellite in contig			CTCTCTCTCTCTCTCTCTCTCACTCACaCTCTCGCtCTTTCACTGGCCACGGCAGACAACTCTgtCCGCTTCACACCGAGCGTTGGCAGTGGATGGAAAaCCcGAACGTGGAAAaTAGGTCAATCTGGCACTGGCTGGATGCGGCGTTGCGCTTGGTATTCTCGGTGGGAAGTTGTGCCCcGATAATAATGCCCCcAAGAGGAATGCTCCTGCAAAaCGGAGCCTGTACACTgCCAGCACTGCCAGCACAGAACCATGTTtATGATTGGACCAACGGGTCGGATGATAGGAAGAGtGATTTTTtGTTGCCTCTTGCTACCTTCCGTGTTTCTCGCATTATTCTTCCACCGAGTGTCGGGATGTTTtATGATTTCTGTTTTATTTTAACTTCTCGTGGGC…
AsUbi	AJ415521	3R	29	AB	scaff_3591	scaffold00057	single	yes		stephensi cDNA			GGACACGTTGGAATCATGCAGATTTTCGTGAAAACACTCACCGGCAAGACCATCACACTCGAGGTCGAGC CTTCGGACACGATCGAGAATGTGAAGGCCAAGATCCAGGATAAGGAAGGAATTCCTCCAGATCAGCAGCG TCTCATCTTCGCCGGCAAGCAGCTGGAGGATGGTCGCACCCTGTCGGACTACAACATTCAGAAGGAATCT ACCCTTCATCTGGTGCTGCGACTCCGCGGTGGTATCATCGAGCCTTCGCTGCGTATTCTGGCCCAGAAAT ATAACTGTGACAAAATGATTTGCCGCAAGTGCTACGCTCGTCTGCACCCGAGAGCAACCAACTGCCGCAA GAAGAAGTGCGGTCACACCAACAATCTGCGCCCGAAGAAGAAGC…
19_F10	BU038947	3R	29	B(2)	scaff_3591	scaffold00006	single	yes		funestus cDNA			CTTGGCCACATGTGGCNNTATAATGAGGCNCATNGCTCGAAATGTGGCCAGAACGTTGGTGCAGGCATCC TGCCGTGGCATCCATTCGACGACCGTAGCCCAAAACCCCCGTCAGGGAAAAAATGAAGGACGTATTACTT GCACTCTGATTCCCGGCGATGGCGTTGGCCCGGAGCTGGTGTACTCGGTGCAGGAAGTGTTCAAGGCAGC CGACGTACCGGTTGACTTCGAGGCGTTCTTCCTGTCGGAGGTGAACCCGACCTTGAGTGCACCGCTAGAG GATGTCGTGCGGTCGATTAACAAGAACAAGGTATGTCTGAAGGGTATCCTGGCGACGCCTGACTTCAGCC GTACCGGCGAACTGGAAACGCTCAACATGAAGCTGCGTAATGAA…
AsSki	AY578814	3R	29	B(3)	scaff_3591	scaffold00006	single	yes		stephensi cDNA			ATGACGGAATACGTGCCTCCACATCTCATCTCGGTGCTGAAGACGTACCAGGACAAAGCGCCTCGGAGTC TGCACGGTCCGGGCCTGTCGCTGGTGCATCCGAGCAAGGCGAGCAGCTCGACGATCGTTGTTGGACGGGC GGACACGCCAGACCTGCATGGTTCTGGCGCTTCACAGCATCTGCCGCTACACCATCAACACAGCTCACAG CACGGTGGAGATCATGGAGCTTCGCGCGGGAGCAGTGACGAAGATGTCCAGCCATCAGCGAGACAGCAGA CGCCGATGGGTCCACCGGTCCCAGGCGTACCGATCATGACAACACCCGACCCAGACTGCGGTATCGTGCA GATGACCGTACTGGAGGGTAAACGCATCGGGTGCTTTCTGCTCG…
212A07	EX227590	3R	29	C(1)	scaff_3591	scaffold00006	single	yes		stephensi cDNA			GGATGCTACGGATGGAGCTGTCACGCGCGACCAGTACGATCAGGCCAACGTGCTGAACGCGTTCCGGGGC GAGAACATCTTCGTCGATCCGGCACGCATTCGAAGCAAGCTGCAGGAGCGGATGCGTGCCACCCTGAAGC TACCGTCGTTGAGTGCGGAATCGGTGAAGGATATTCGTGATGAGTTGGACGAAGTGAAGGATCAGTTTGT GGAGTGCATGACGACGGCACGGAGTGTACTGGATAAGGCGCTGGATGGTACCACGCAGCAGTACCATCTT GTGTGTGCGAAAAAGCAGCAGTAAGAGCCAATGATGTGAAGCCAATAAAGATCGTGAGCTCTTGTTTATT CATTG
212D06	EX227609	3R	29	C(2)	scaff_3591	scaffold00006	single	yes		stephensi cDNA			AAAATTTTGTCAGCAAAAAGGGGCAGCAACAGAAAAAACAGGCTTTTCTTTGCGTAAGTTATTTAAAGTG AGTTTACATCGCAGCACGATTGATGCGTTTTTGTTTTGTGTGTGTAAAATAATAGATATATATACTTGTA TTCCTTCTACTTTTTGCGAGAGTATGTGTGTGTGGAGGATGGTCGACGATCGGGAAGTGTTTTAGTGATG CCACAGCTGTACATATCTTTCACGCGATCCAATCAAAATTTTGAAACAAACAAAAAAGTTACAGGAAAAA AAAACAAAAAAAAAGAAGTGAAGCAAAAAATCAAAAGCAAAAATAATATTAAGTTTAAGCTTAAACGCGT GCGGGAAGAAAACAAAGCGAAGCACTTCCAAGGGGTTTTTTTTA…
06_F07	BU038888	3R	29	D(2)	scaff_3591	scaffold00006	single	yes		funestus cDNA			ACCTCCGGCCCGGAAACTCGGCTTTACGGCCGGGGNAAGCCAGTGCTTCTAACGCAGTTGGAGAGCTTCT TCTCTTGCAAACAACATTCACATTCGTTCTGTCGCAAACAAACTAACCATTGCCATCATGAAACTGTTCG TCGCCATCGCTTTTGCCCTGTTGGCCGTTGTTGTCGCCCAGGAGCAGTACACCACCAAGTACGACGGTAT CGATCTGGATGAGATCCTGAAGTCGGACCGTCTGTTCAACAACTACTACAAGTGCCTGATGGATGAGGGC CGCTGCACTCCCGACGGTAACGAGCTGAAGAAGATCCTGCCGGAAGCCCTGCAGACCAACTGTGAAAAGT GTAGCGAGAAGCAGCGCAGCGGTGCGATCAAGGTGATCAACTAC…
16_C12	BU038929	3R	29	D(3)	scaff_3591	scaffold00006	single	yes		funestus cDNA			AGTTTGGCTTCTGCCTGTACTCAGTGAGCAACAAACGAGTTCCAACCCAAAAACGTTCCGTACCCAACCC GTGCCAAGATGAAATTCTTCGTCGTTGTCGCTCTGGCCCTGGTTGCCGTCGTTGCCGCCCAGGACAAGTA TACCACCAAGTACGATGGTGTCGATCTGGATGAGATTCTGAAGTCGGACCGTCTGTTCAACAACTACTAC AAGTGTCTGCTGGATCAGGGCCGCTGCACCCCGGACGGTAATGAGCTGAAGCGCATCCTGCCGGACGCCC TCAAGACCGACTGTGCCAAGTGTAGCGAGAAGCAGAAGACTGGCACGGAGAAGGTGATCAACTATCTGAT CGACAACCGTAAGGATCAGTGGGAAAACCTCCAGAAGAAGTACG…
stBAC62	Shouche lab	2R	19	E(4)	scaff_3593	scaffold00046	single	yes		stephensi BAC		heterochromatin	TAGACGACATAGAGGTATACGTCTGTTCTGGACACATCTTAAACAGGTACGACTCATTCACGAGTATTGATTGTACAGAAGTAATTGCATTCCATATCAACGATTGATTTTTTATCATAATTACACAAAAAAAAAACAGTCCGACAACGTCCTGTCATTTAAATCCTCTCTCTTTAATAGGCCCGACGCGAGCGCGAGGAACAAGACAAAATGAAAAACGAATCGCTTAAATCCGCCCAACAGCATCACAGCCAAAAACAAGGCCAGCAAGAGCACACGATTGTTGGCTCGCAGCAAAGCAGTAACGGTGCTGGTGCTGGTGGTGGAGCTGGCAGTGGCGGTGGCGCTGGAAGCGGTGGCAGCACTGGAAACCTCGGGAGTCACCTGCACCATCCGTCA…
Ag2015	XM_321040	2R	9	D(4)	scaff_3596	scaffold00001	single (conflict) below	yes		gambiae cDNA			ATGGGTGACTCGCTCGAGGCAACGATGCCCAGCATGGGCAGCGAGCAGCCACCATCGGTGGAGCCGGAGG CGGTAGCCATTATCGATTTCGACAACTTTTCCAACTATCTCCGCAAGGCGATTACGGTGCTGCTGCCGGA GGACGATATGAAATCGTTCGGTCCGCTGAACGCTGCCCTCGAGGACAGTGTTAATCAGGACTGCATTCGA AAGTTCATCTCGGATCCGCAAACGCAGGCCCTGTACATCCAGCGGAACTGCTTCAAAGATGATGAGAATG AACCACCGACCGAGGGTGAGGAAGAGAAGGACTCCATTACGTACTACTTCGGCAACGATGTGCACTTCAC CAACCAGCGTATGGCTTCGCTGGTGTGCATCAAGCGTGGCGCGA…
Ag1978	XM_001238427	2R	10	A(10)	scaff_3596	scaffold00001	single	yes		gambiae cDNA			GATCCACCGATCACCAACTTTTTCAGGGCCATCAAACGATCGTCACAATCGTCGAGCATATCTCCCACAC CGGCCAAAATAGCGAAGAGCAGCAATGGCAGCAGCATGAAGACGCCCAACTCCACCTGCTCCACGCCCAC ATCGTCAATATCGTCCTCTTCGTCCAAGAAGCGCTACTCGGAACGAACTAGGTACGACACGTCGCTGGGG CTGCTGACGAAAAAGTTCATCGATCTGCTGAACGAGTCGCCGGACGGGGTGGTCGATCTGAACATCGCGT CGACGAAGCTGAAGGTGCAGAAGCGGCGCATCTACGACATCACCAACGTGCTCGAGGGCATCGGCATGCT GGAGAAGAAGTCGAAGAACAACATACAGTGGAAGTGCGGCAACA…
Ag1979	XM_321085	2R	10	A(10)	scaff_3596	scaffold00001	single	yes		gambiae cDNA			AGCTCGTGCATACAGAAGGCGGAACGGTGCGACTCCGTGTCGCACTGTTCGGACAACTCGGACGAGCAGG ACTGCGAGCGGCTCGGCTGCCCGGGCCACTTCCAGTGCCAGGATGGTGTGTGCCTTGCCCGGCAGCACGT GTGCGACGGCATTGCCCACTGTCATGACGGGTCGGACGAGCAGGGCTGCAGCGAGTGGCGCTGCAACTTC GACGAGCTGTCGTGCAATCCGGCCACCGGCAATGGGCCGTGCCTGCCGGCGCTGTGGAAATGTGACGGGC TGGAGCAGTGTGCGAACGGGTTCGACGAGAGCAACTGCCCGGACACGTGCACCAACGATGAGTACTTCTG TGCCGGGCAGCGCAAATGCATACCGGAGGCGTGGCGCTGCGACG…
11_D03	BU038903	2R	10	A(2)	scaff_3596	scaffold00001	single	yes		funestus cDNA			ACACTAAAGACCCGGGAGCATCGCTCCGTAGGCCGGGAGAACCCGCAACTTAGCTAAGCCACTTTTGAAC TGCCGGCTAGATAGCGGTAATCAATTTGGCTCCCATGTCCCGAACCGAATCCCAGCAGTACTGTACACGA GCGTAAGAAACCATGGCTGGAACAAAGACTATAAGCCCAGCAAATTCCCTGAAACGGAAAAGGATCGTGA ATTGGCGGCCAAAAAATATGGATTAACAACGGCGGAGTATCAGCCCTACGCAGATGACGGTCTTGGTTAC GGAGACTATCCGAAACTGCCGGACGTACCGGTGGAAGCGCGCGATCCCTACTATCCATATGATTTTCCGG AATTGAAGAGAAATCTTCATGATACACTCCATGCAGAGACCGAC…
Ag2009	XM_550805	2R	10	A(4)	scaff_3596	scaffold00001	single (conflict)	yes		gambiae cDNA			TATCTGCAAGCACTGCTACCTGTCCATCCCGACGATCAAAAGCATAAAATATTGCAACGGTACGAGCATA ACTTCCGGCACGCGATGTGCTTCTTTGACGATGCGATGAAGCAGCGTACACTGAACGTGCTCGATCAGCT GGACGTACGCAAAATAGAGCACTTCCCGTCGCATCTTATCAAAAAAATTCTGCCCCGCATAGATCAGCGT CTAAACCATCTCAAACAAGCACACAAATTTATTTCCGAAGAAGAGCAGCTGTGGCCCAACATATATCCAG AGGTGATACTGATGGATTACCTCTTCGATGCCGATCATGGTGTGTCACGCGATCAGGCTGTATTTTTCAT CATCCTGCTGATGGACCTGCAGGAAGACTATCGATACTACGTGA…
Ag1999	XM_321060	2R	10	A(6)	scaff_3596	scaffold00001	single	yes		gambiae cDNA			AAGAACAAGATGAAGGTGCTGAAGAAGATCAAGAAACGCATGGGACTAGCAACGAGAAGCGCATCATCCT GCCCGGGCCCGAACAATCTGCCCCCGCTACAGTTTCACACCGTGCACGGCGACAACATACGCATCTCGCG CGAGGGCACCGTCGCCAAGCGGTACGAGTCGTTCTGCAAGGGCATCACGTTCAGCGCCCGGCCGGTGCGC GTGAACGAGCGCGTGTGCGTCAAGTTCCTGGACATCTCGAACAACTGGAGCGGCGTGATCCGGTTCGGCT TCACCTGCAACGATCCGGCGTCGCTGCGCGGCAACCTGCCCAAGTACGCCTGCCCGGACCTGACGAACAA GCCCGGCTTCTGGGCGAAGGCGCTGAACGAGCGCTACTGCTACC…
Ag1986	XM_550827	2R	10	A(7)	scaff_3596	scaffold00001	single	yes		gambiae cDNA			CCATCGATGCATTTCTTGCAGGTGCTGCGAATCCAATCAGCTGACGGTACAAAGCGCATCGAAACAGAGC CCTCGAGCACGACGAAAACGCTGTACGAGCTCGTGCGGGAAGTCTGTGGGTTCAATCACTACGAATTTGC GCTTTTCCGCGAGAGAAACTTCACAAAGGAGGTTGTTTCCAGCGGCTCGCAAGAAGTGAAAGATGTTGGT CTAAAACATGGTGATATTTTATATTTACGTCTAGTAGAGGGCCCGTCTACATCGAAGGCCGCGGTAAGTG CGTCCTCGAAACCATCCACATCGGCAGCGGCGGCAGCAGCAGCAGCAGCAGCCACAGAGTCGTCTACCAT CCCGCAGGAGGATGCAGTCGACCTGGAGCTGTACAAGCAGGACG…
Ag1985*	XM_321074	2R	10	A(7)	scaff_3596	scaffold00001	single	yes		gambiae cDNA			AAGCGATCCCGTCGCACAAGTGAGATTGATAACGGCATCATTCATTCCGGAGGGCAGTCCGGAGGGCGAA GACGTACCTAGCCTGCAGCGTCACCACTGACGTAAAGCAAGTGGGTAGGAGCAACCCGTGCGCAGAGGGC AAACGCACCACCGGCGAGGCGAGGGAGTGCCCACGTAGTACGTGACGACCGTCGGCGGTCGCGTCGGATG CGTCCGGACGCTACCGGTGCCACGGTGCGACTATGTACGGGCTGCTGCTGGAGAACCTGTCCGAATACGT GAAGGCCGTCTACGGGGAGGACAAGTGGGATGACATCCGCCGGCAGACGGGCATCTCGTCGCCCTCGTTC AGCGTCCACGATGACTACGACGAGAATCTGCTCAACGTGCTGGC…
Ag1984	XM_321075	2R	10	A(8)	scaff_3596	scaffold00001	single	yes		gambiae cDNA			CCAAGAGCTAGCTAGACATCGTCTCGAACCTCCGCGAAGTGCATTGGTCGGCAAGACGGTAAACAAACAA AGCGTGACACTTATCCGGTCACTCGGGGGTGAAAATACCGACAGTGTGGTGTAACGTGCAGCTTCGCTTC AGAACCGGCACCAAACATGAGATGCTCTAGGTGGCCCCTGTTACCCCTGCTGCTGGTGCTGACCGTTCAG CAGTGTGCCGGCCAGCGGGAAGTGTTTCGGCTGTTCGCGAACTGTCGCTACGGCAAGCCCAACTTTGATC CGTGCATCAAGAAAGCGTTCAACGCGCTGCGACCATGGTTTAAGACAGGTTTGCCCGAGTTTAACGTGGC CCCGTTCGATCCGCACCGGGCCGAATTCATCGAGCAGCGGCGGG…
Ag1983	XM_321077	2R	10	A(8)	scaff_3596	scaffold00001	single	yes		gambiae cDNA			TACTATATGCACCGCTGTGAACGGGATGCGGCCGACGTGAACGACTGTCTGCGGTACGCCGCGAACAAGC TGGCCAGCTTCATACGGCGAGGAATTCCGGAGATCGGTATTGTTGATGTGGAACCGGTCGTGGTGGATGA GATCAGCATTGCGCTCGGCAGCGGTCCCGATGGGTATCGGGCCAGCTTCCGCAACATCGAGGCGTACGGC GTAAGCAACCTGTCGATCGTGAACGTGCGCTCCGACATCGACTCGATGCAGTTCCAGATGACGATCGAGA TCCCGAAAATCAAAGCCACGGCCCAGTACCAATCGTCCGGTGTGCTGCTGCTGCTGCAGGCGTCTGGCGC CGGCGAGTACTGGGGAGAGTATGAGGGCGTTAAGGCAAAAACTT…
Ag1981	XM_321081	2R	10	A(9)	scaff_3596	scaffold00001	single	yes		gambiae cDNA			ATTCTGCCCTGCCGACGAGCTGATCCTGAGATTAACAAATGTATCCGGAATTCGCTCAACTTCGTCAAAC CGTACGTTGCCCGCGGGCTGCCCGAGCTGAAGACGCCGCCACTGGAGCCGCTGCGCATTGAGGAGCTGGC GATGGAAAACAATGCCGGCGCGGTGCGGATAAAGGCCCTCTTCACGGACATCGTTGCGCAGGGCGCTGGC AACTACACCATCAAGGAGGTGCGCAGCGATCTCAAGAAGCTGCGCATTGACATGAGCATCGCGATCCCGC GGGTGGAGACGCGCGGCAAGTACGAGGTGATCGGTAACGTGCTGCTGCTACCGGTGCGATCGAACGGCGA GTTCTGGACGGAGTTTTCGGACATCACCGCCATCGCCAAGATCT…
Ag1980	XM_321082	2R	10	A(9)	scaff_3596	scaffold00001	single	yes		gambiae cDNA			GCGGAATCGAAAGGGGCGACCGCGACCGAGTACGGGCTCGTGTTCGGCATCTTCGAGCTGGTGGTGTTCA TCATCTCGCCCCTCTACGGCCAGTACATCAACCGGATCGGGCCGAAAGTATTATTCAACAGCGGCATCTT TACCACCGGCACCTCGGCCATCCTGTTCGGGCTGCTGGATCGCGTGCCCGGCCACGTGCCCTTCATCACG CTCGCGTTCGTGATACGCATCGTGGAGGCGCTCGGCAATGCCGCCTTCCTGACCGCTTCCTTCGCGATCA TTGCGAAAGAGTTCCCGAACAATGTGGCCACCACGTTCGCGTCGCTCGAGACGTGCTTTGGGCTGGGGCT GATCGTGGGCCCGATGGTGGGCGGCGCGCTGTACACGGTCGGCG…
AF13C05	Collins lab	2R	10	C	scaff_3596	scaffold00001	single	yes		funestus BAC			TTAACAACTTGAAGGAAGATGGTCTTGAGAAACACAGCAGCACTGATTATCATAGAAACTCCGCAAAGCGCACGTCGCATTTGTTCACAAAATATGTTTCCCTTTGACGTTTTGCTGTGTTTCACCAAAAATTGCAGTGTGAAGCTGTACTAAACCAGCCGAGCCCGCTAACCACCACATCTATGCTACGTTCGCTTCCGTTCTCCACCGCATCGAGGCAAAATGGCGCGTATGACCGCATGGAGCCAACCGCCGGGATTGGTTTGCCTTAATTTGTTCCTTCCACCGGTTGCGGTCCACCGTGGATGGATGGGTGGCTTGCTAACCGACGATAAGAAGCTGTATCGTGCATACCAGGGCACACAGACACATGTTTATAAGCGGGGCTTACTCAAAATC…
08_E06	BU038895	2R	10	D(1)	scaff_3596	scaffold00001	single	yes		funestus cDNA			NTTGCCGTACCGGAAACCCCCTTTATACGGTCGGGGGGGCCCGGNANACTTCAGGCAATTTATGGATGCA TGAATAACTTGCCGACCGATCAAGGATTCCCATCGAACGCTCGTCCCTTCATCACTCAGGAGGTTATCGA TCTGGGTGGTGAGGCAATCAGCAAGAACGAATATACCCACCTGGGCACGGTGACTGAGTTCCGGTTCTCG GCTGAAATTGGACGTTCCTTCCGAGGAAACAACCAGCTCCGTTGGCTATCTAACTGGGGTCCCGAATGGG GTTTCTTGCCCTCTAATCTTGCTCTCGTTTTCGTCGACAATCACGATAACCAGCGCGGTCATGGAGCGGG TGGCGCGGAAGTACTCACGCACAAAGTGCCCAAGAACTATAAGA…
212F09	EX227632	2R	10	D(3)	scaff_3596	scaffold00001	single	yes		stephensi cDNA			GACGGAGGTGCACAAAAAACCAACGCGACTAGAGAGCAACCCCACACGCATCCTCCCCACACGCTGTCCA CACCATCCATGGGTCGAGTTGATTTTCACACAGACGAACATTCCGACGAACAAAACGATTCTTCATGGCC GTTCCTTGTTACCGAGCCTTACCGCAACTCTGCCAGTTCCCGGTTTGGTTCGCTAATTAGGAACATTCGT TGATTTTATCACCTTTGGATTATTTGCTTTCACTGCACCCGACCACCAGCCAGACGTTTCTGAACGCCAC CAAGATAAGCCCGTTTGCCTGGTGCGTATGGGCGCCAGTGGAAAGCGTGCTCCAATCGGTGTCTTTTTGT ATGTCCTCCATCACGGACGTGCTATACAGATTTTGTTTCGTTTA…
AL153305	25P09	2R	10	D(4)	scaff_3596	scaffold00001	single	yes		gambiae BAC
Ag1985'	XM_321074	2R	14	A(1)	scaff_3596	scaffold00001	single	conflict		gambiae cDNA			AAGCGATCCCGTCGCACAAGTGAGATTGATAACGGCATCATTCATTCCGGAGGGCAGTCCGGAGGGCGAA GACGTACCTAGCCTGCAGCGTCACCACTGACGTAAAGCAAGTGGGTAGGAGCAACCCGTGCGCAGAGGGC AAACGCACCACCGGCGAGGCGAGGGAGTGCCCACGTAGTACGTGACGACCGTCGGCGGTCGCGTCGGATG CGTCCGGACGCTACCGGTGCCACGGTGCGACTATGTACGGGCTGCTGCTGGAGAACCTGTCCGAATACGT GAAGGCCGTCTACGGGGAGGACAAGTGGGATGACATCCGCCGGCAGACGGGCATCTCGTCGCCCTCGTTC AGCGTCCACGATGACTACGACGAGAATCTGCTCAACGTGCTGGC…
B2N	contig70837	3L	40	C(2)	scaff_3611	scaffold00111	multiple (best match)	yes		stephensi microsatellite in contig			AATGAGCTTTCTTTTtCCTCGTTTtCTCgCCCgaCTTTTtGCCTTtATTTtCACACCcACAcACCCATTTCGACGCCTTTGGTTgAaGATTTAATTTATTGAATGTGACGCACCAGCGTGTGTCGGCGCGCTCGTTGAATCAACCTCTCAAGCAAAACCACACTTGATCGTTCCCGCTCCTTGAGCCGGCTCgCGCCGtGGCCTTGGTCGCAAAaGCTTCCTTCCGCAGCCTTCAGCAGCTCAACAGTGCCGCGCATTGGTTGGGTTTtGCGGTGCGTGGGATGaCGAAGAAACCCcaCcGAAAaCCAGCATCCGCcAGGgATAATAATCGTAAAaaTATGACCTCGAGCaTAagCAGCTGGATATATCCTtCCGGTTTTtGGTGAGCTACAGCcTtCC…
212D10	EX227612	3L	40	C(1)	scaff_3636	scaffold00136	single	yes	consensus	stephensi cDNA			GGAATACGCTTTTGTGAGATTGAATCAAAATAACCCACTCAGAACAAACAAACAAAACAAACATGAGCAT AATGATGTGGCGGATATACGGTAGCCGCTGCTCGAGCTAGCAGGGAGAGAACCTTACAGCGATTAGCTTA CAGAAAACAAGAAACAATCAGTCAACAACGTCAGATGCCCAAACGGTAAACATTCGTTAACATCGTACAC GTACTCCACTTTGCTCCCCCAAAAACACCAATCATTTCATCTTATCGTACATTGATTCATAAGGGATTCA TCGGTTAGCAATAGTTTTGCAGACAGAACCTACAGCAACACCGACCAGTTCCACTATCTAAGGAGTACCG AGCGATAAAAACCAGCCGATACCGATATTCGTCATAATTTATCT…
AsPPO1	AY559300	3L	40	D(2)	scaff_3636	scaffold00136	single	yes		stephensi cDNA			AACCTGCATCATTGGCACTGGCATCTGGTGTACCCGGGCGATGGACCGGACGCCGTCGTGCGCAAGGATC GTCGCGGCGAGCTGTTCTACTACATGCACAGCCAGCTGATCGCACGCTACAACATCGATCGGTTCTGTGC CAAGCTGAAGAAGGTACGCCATTTCACCAACTTCCGCGAACCGATCGTCGAAGCGTACTTTCCGAAGATG CTGCGCAGTCAGACCAACCGTGCCTACCCCGCACGTGCGGCCAACGTAACGCTGCAGGACGTGGAACGGG TCGGCGACAATACGTTCGTGACGGTGAACGATCTCGAACGGTGGCGTGATCGCATTCACGAAGCGATCGA TCAAGGATTTGTGTTGGATAAGGCTGGCAATCGCATTATGCTGG…
211F11	EX227566	3L	40	D(4)	scaff_3636	scaffold00136	single	yes		stephensi cDNA		conflict in last one…	GTGGGTAGTACGTACAACAAAAGCGCAAGCCACAAAAATTGCATTTCGGCCAACGTGGAAGGTGGAAAAA TTGTGATTTAGATGATAAGTAGACCAAAACCAACCAGTTCCCGGGATGATGGTGTGTGGGCGCAGCACAC CTGCTGTAGGCAGCAGACAGTCGTCACATTTAAATTGAACCATTTGTACAGACAGTTGAAGTTGGCGGCA GAGGGACACCGCCGTCCGCAAAACGAACGGGAGTTGGTGTAAAATTTATGTTTCGATGTACAGTTGTAAT CAAAAGTCGGTGATGGTAGTTGAAGGTAAACGATACTCTTACATATGGTGCATGGTTAAAAGGAAGCATG GAAGGGAAGCAGTGGCAACCGGTTAGGAGATTTAGCGCGGTGCC…
Ag6263	XM_316327	3L	40	D(4)	scaff_3636	scaffold00136	single	yes		gambiae cDNA			CGCACTTCTGGTTGTTCTTTCAAACCATACAATACCCGAAACTAGCTGAGAACTTTGTAGTTCAAGCAAT TGAAAAAACGCAAGAAAACAGCGCTCCGTAGAACGACCCCGGAGAATAGACACGCAATTTTGTACGACCA ATCTCGAAGCGAGTGAATTGAGGGAGTGAGCTACCGTGTGTGAGAATACTCGTGATACATTTCGAAAGTT CTATCTGATTGTTTGCTCTGTGTTTGCGAAGACACAAACTAACGCGCAGTGATGGTTGTCGCAGTGAAAG TGTTTAAAAAATCCGCCCCGAATGGCAAACTGACCGTCTATCTCGGCAAGCGTGACTTCATCGACCACAC CGACTACTGTGACCCGATCGATGGCGTTATCGTGCTGGACGAGG…
18_G09	BU038943	2L	22	C(1)	scaff_3636	scaffold00136	single	yes		funestus cDNA			AATTTTCGATTCTACATCTCGATTCCGTGAAAGTGAAGTAGTTGAAAACACCATCAAAGCACCGTTTGAT CCGTGAATCCACCCGTGAATTAGAAGCAGAAGCTTTGTGAAGCAGTTTTATTGTCCACTTGGTAGCTAAC AGTGATGGTTGTCGCAGTGAAAGTATTCAAAAAATCGGCACCGAATGGCAAACTGACCGTCTATCTCGGC AAGCGTGACTTCATCGACCACACCGACTACTGTGACCCGATCGATGGCGTTATCGTGCTGGATCAGGAGT ACCTGCGAGGTCGCAAGATCTTCGGGCAGCTCATTACCACCTATCGCTATGGTCGCGAAGAGGATGAGGT GATGGGGGTGAAGTTCTCCAAGGAGATGGTGCTAGCGAAGGACC…
212E05'	EX227617	X	1	BC	scaff_3638	scaffold00024	single	conflict		stephensi cDNA	multiple (2)	terrible conflict	GCACTTGTGTTTCAAAAAGTTGCAAAACCAACAGCAGAAGAATTGTAGAAATAGCAACGCACCTATTGCT TTCCGTTCACAGTTTAAGTTGTATTAAAAGATTAAATCGCGTCGCGCATCCGCATAAGGCAAACGCGCTG AAAAACACCATTCAAACTGTGCCTTCACCTCCCGGGAAGAATTGGAACTCAGGGGAAGCGATCTCTTGGT ACAATAGCTGACTCATAGCGGCGTCGCAATGGATTGTGATACCGGCGAACAGAAGGCGGCTCCGCTGCAA AATCTCAACGATGAGCTGCAGCGAAGCCGATCCCCGCTAGAAACGGTTGCCGAGGAAGCGGAAGATGAAT
212A02	EX227586	3R	29	A	scaff_3638	scaffold00024	single	conflict		stephensi cDNA			GCACTTGTGTTTCAAAAAGTTGCAAAACCAACAGCAGAAGAATTGTAGAAATAGCAACGCACCTATTGCT TTCCGTTCACAGTTTAAGTTGTATTAAAAGATTAAATCGCGTCGCGCATCCGCATAAGGCAAACGCGCTG AAAAACACCATTCAAACTGTGCCTTCACCTCCCGGGAAGAATTGGAACTCAGGGGAAGCGATCTCTTGGT ACAATAGCTGACTCATAGCGGCGTCGCAATGGATTGTGATACCGGCGAACAGAAGGCGGCTCCGCTGCAA AATCTCAACGATGAGCTGCAGCGAAGCCGATCCCCGCTAGAAACGGTTGCCGAGGAAGCGGAAGATGAAT GAGGGCCTGAACAAAGGCCACAAAACCACCAAGATCAAGCAGCT…
Ag6921	XM_001237141	3L	40	B	scaff_3638	scaffold00024	single	yes		gambiae cDNA			CTAGTGCGCAGCAGGGAAGGTCCACGGCCTGTCGGTTCCACTCCGGAGGAAACACAACCCGCAACGAACG TGCAAACGGTGCCCCTGCCCTCTGCCCCCAGTCCACCATGGCTTCTACGCTGATGTTCTGGAACAAGCAG AACTCCAACTCCAACCAAAATGGAAACGATGCCAAGAACACAAAAAACGGCCGCAACTGGTTGCACGCGC CAGACGTGCTCGTCAACGGACACGTCGCCTATCTAGTCAAATACCTCGGCAGTACTCCCGTGGAGCAGCC GAAGGGCATCGAGGTCGTCAAGGAAGCCATCCGGAGGCTGCAGTTCACACAGCAGATGAAGAAAGCCGAG GGCGGTGGCAATGTAAAGACAAAAAAGGTCGAAATCACCATCAG…
211H03	EX227578	3L	42	A(1)	scaff_3638	scaffold00024	single	conflict		stephensi cDNA			GATTGTGCACGTGAAGGATACGACCGGACACGTGTTCGCCACGCGTCTGTCGAACGTGTTCATCATCGGC AAGAGCACCAAGGCGTACATCTCGCTGCCGAAGGGCAAGGGTGTGAAGCTTACCATTGCCGAGGAGCGTG ACCGACGACTGGCCAACAAGGCTGCCCAGTAAGTGGTTGCTGCGTTCATCCGTAATGTGTATGTGTATCG GTGAGAAGGAGTGTGCTGGCTGGAAAGGACGGCCAGGGCGAACAATTCCGTGTGGCGTTCTCGATCGTGA GAGGAATGGTGGGAGAGAACTGTGTTCCGTATTTGAATGTCTACATCCCGTTTGGAATGCTGGAACATAA TAAAGCCTAGAATATACACAAG
16_F07	BU038931	3L	42	A(3)	scaff_3638	scaffold00024	repetitive within scaffold	seen before		funestus cDNA			CCCTGCGGGCACCNGGAGAAATCTCGGCCTATTACGGCCGGGGNACAGTCTCATCAGAAAAGTTTATACC TGGCGGATACCTTCTTTGCAAAGTACAAACCAAAAATCATCGAATATAGGATGAAGATCACTATTGTCGC CTTCGCCCTTCTGGCTGTCGCCGTTGCCGCTTACGAGCACGAGGACTACCATTCGCATCCCAGCTACAAG TTCGAGTATGGAGTGAAGGATCCCCACACCGGAGACCACAAGAGCCAGTGGGAACATCGGGACGGAGATG TCGTCAAGGGAGCCTACACCCTGCACGAGGCCGATGGAACTGAGCGAGTGGTCGAGTACTCGTCCGACAA GCACAACGGTTTCCAGGCTCATGTGAAGCGTGTGGGTCATGCTC…
Ag6898	XM_308858	3L	43	C(1)	scaff_3638	scaffold00024	single	yes		gambiae cDNA			ATGGTAAACCGATTGTTTCGAGCTGTGCTCAATCCACTCGATCATCTGCCGAAGTTAACGCCTCGGATAC TAAGAATAGCGATAGTGCTATGCATCCTCATCGCGATCTTCTCCCAAGCGACAGACAGTGCGCAAACAAA GCGAAGAATACGGCGACCCACTAACCTAAAGTCCTCCGTAGCGAAGCCAGAAGACAATCAAATCCCCACG AAAAAGGCACAGGATCGGTCGGATCAGGCGCCCGCCTCGGCAACGAACCGGTTCCGCGTGCGCACGAAAA CGCGCGGCTCACTGGCGGCCGGTGCTGCCGGTACGGCGGTCGTAGCGGGCGCTGCCAGCTCTGCCCTCGT GTCCAAGAAAGCACAGATCGACAGTGATGGCTACAAGATCGTTT…
Ag6900	XM_308856	3L	43	C(2)	scaff_3638	scaffold00024	single	yes		gambiae cDNA			ATGGAAGATGTGGCCACCGTTAATCTTTGGGCGTCCGTGCTGGAGCTGGTGGGTCGGGTTGAGGCACGCC GTACGGAACACATCCGCCAGGGCATCGGGCTCACCGCCGACGGGCTGTGCTGTCCGATCTGCGAGGGTGT GCTGCGGTACCCGGTCACGGCGACCTGCGGCCACACGTTCTGCCGGCAGTGTTGCTTCGGGCATGGGCGC TGCACGGTCTGTGGACAGCGGTTTCCATCCGTCGCGGGAGCGCCGGCTGCATCCAGCAGTGCGCCCGTTG CATTTACCTCCACTCCGTCCGCCTCCGTCTCGTCCGCTTCCGGCTCTTCCTCGTCGTCCTCGGCGACGGT GACGTCCGGGTCGTTCCGTGCGCTGCCGGCCCCGGAGGAGGGAA…
Ag6903	XM_308850	3L	43	C(2)	scaff_3638	scaffold00024	single	yes		gambiae cDNA			GTCGGTAGAGACCAGACATCGTTTAACGCTGGTACCATCGTGCTATTGCTACACTTGTTGATAGTGAGTT TTAACTACCGTGATTAGTTTGTGCCCGGTTCGATAAGATGTGCGATGTTAAACTGTGATGTTAAATCATT CTGCTGGGAAATAATGGTGAACAAAAGTGAAAAAGCTTCAACACTGCCTCCATAAAGCATGCGTAGTCAT TTATAACACATAACAAATCCAAATAAGCAAAGGAAACATGAGAGTTTTAATCGAGCTATTAATAATTGCA ATCCTCTCATTCAACGTGGTACAGGCACGCGAAAGGCGTAGCGTGTTCTACGTCAAGCACAACTCGACCG AGAAGAGCCAAAAGTCGGTTTCATCGAGCGACGAGAAACCGACC…
09_C11	BU038897	3L	43	C(3)	scaff_3638	scaffold00024	repetitive within scaffold	seen before		funestus cDNA			ATACTTGGCGCCGGGAATTCGGTCTTACGGCCGGGGGAATTCCGTGATTTTTTCGGACAGCTGCGAGTGA TATCTCGCTTCGGTTGAAGCAGTCACTCCGCGGCATCATGGTTGTAACGAAAGATACGTTCCTGCCAACG GAGGAAGAACTTACGGTGCCGGAGATCAACCTATCCGGACCAGCACTTCGTGCCGGTGCTTTCCATATGG GAAAGTACTGTGAGGCTCAAAATAATGAGTTCATGTTATGCCGCCAAGAATTGGACGACCCGAGGGCGTG TGTGAATGAGGGCAAAGCGGTCACCAACTGTGCGTTCGAGTTCTTCCGAAAGCTAAAGAAGACGTGTGCT CAGGAGTTTACGCAGTACGCCAACTGTCTCGACAAAAGCAGTGG…
211C05	EX227534	2R	11	B(2)	scaff_3638	scaffold00024	single	conflict		stephensi cDNA			TGCACTTGTGTTTCAAAAAGTTGCAAAACCAACAGCAGAAGAATTGTAGAAATAGCAACGCACCTATTGC TTTCCGTTCACAGTTTAAGTTGTATTAAAAGATTAAATCGCGTCGCGCATCCGCATAAGGCAAACGCGCT GAAAAACACCATTCAAACTGTGCCTTCACCTCCCGGGAAGAATTGGAACTCAGGGGAAGCGATCTCTTGG TACAATAGCTGACTCATAGCGGCGTCGCAATGGATTGTGATACCGGCGAACAGAAGGCGGCTCCGCTGCA AAATCTCAACGATGAGCTGCAGCGAAGCCGATCCCCGCTAGAAACGGTTGCCGAGGAAG
212D05	EX227608	2R	11	C(2)	scaff_3638	scaffold00024	single	conflict		stephensi cDNA			GGTTTTGGATTGCTGCACTTGTGTTTCAAAAAGTTGCAAAACCAACAGCAGAAGAATTGTAGAAATAGCA ACGCACCTATTGCTTTCCGTTCACAGTTTAAGTTGTATTAAAAGATTAAATCGCGTCGCGCATCCGCATA AGGCAAACGCGCTGAAAAACACCATTCAAACTGTGCCTTCACCTCCCGGGAAGAATTGGAACTCAGGGGA AGCGATCTCTTGGTACAATAGCTGACTCATAGCGGCGTCGCAATGGATTGTGATACCGGCGAACAG
212E05'	EX227617	2L	22	A(2)	scaff_3638	scaffold00024	single	conflict		stephensi cDNA	multiple (2)		GCACTTGTGTTTCAAAAAGTTGCAAAACCAACAGCAGAAGAATTGTAGAAATAGCAACGCACCTATTGCT TTCCGTTCACAGTTTAAGTTGTATTAAAAGATTAAATCGCGTCGCGCATCCGCATAAGGCAAACGCGCTG AAAAACACCATTCAAACTGTGCCTTCACCTCCCGGGAAGAATTGGAACTCAGGGGAAGCGATCTCTTGGT ACAATAGCTGACTCATAGCGGCGTCGCAATGGATTGTGATACCGGCGAACAGAAGGCGGCTCCGCTGCAA AATCTCAACGATGAGCTGCAGCGAAGCCGATCCCCGCTAGAAACGGTTGCCGAGGAAGCGGAAGATGAAT
650820	BM650357	2L	27	B(2)	scaff_3733	scaffold00032	single	yes		gambiae cDNA			CCCACGCGTCCGCTTAACACTCACACTATCGGGTGCAAGTTTTTCCTCCGTCGTTCCGGTGATTAAATAT CGAAGATGCTCCGTTTTGCGGCTGGCCGTGTGCTGGGCGGACTTCGCAGCGCCGCTGGGCTGAAGAGCAG CCAACCGATGGTGGGTGCGATGGTGGTGCGCCACTCGCACAGCAACGAGACGGACGAGGAGTTCGACAAA CGCTACGAGGCGTACTTCAACCGGCCGGAGATCGATGGCTGGGAAGCCCGCAAGGCGATGAACGATCTGC TCGGCATGGATCTGGTGCCGGAGCCGAAAATCATCGTGTCCGCGCTGAAGGCTTGCCGCCGCCTGAACGA CTACGCGCTGGCCGTCCGCTTCCTGGAGGGCGTGAAGGACAAGT…
Ag3363	XM_314265	2R	14	A(2)	scaff_3750	scaffold00014	single	yes		gambiae cDNA			GCGCTGCTCGTTGCCGCATCGCTCCTAGCCTACGGTGGCTCACTGTACGGAACGTTCGTGTTCGACGATT CGGCCGCGATCGTCAAAAACATGGACGTGCGCAATGTGGCCACCCCGTTTCGCGACCTGCTGCGGCACGA CTTTTGGGGCAACAACCTAACCGACCCGACCAGCCATAAATCCTTCCGGCCGCTGACCGTGCTGAGCTTC CAGCTGGAGAACCGGCTGCTACGACTGAACGCCGGCCACATGAAAAAGGTCAACCTGGCACTGCACACGC TCATCTGCCTGTTGGTGTTTAAGCTGTATCAGGTTCTGTGGCGTGATTCGGGCCAATTCCGTACCCCGTT TTGGGCCGCCTTCATCTTCACCGTGCATCCGATACACACGGAAG…
Ag3365	XM_314266	2R	14	A(2)	scaff_3750	scaffold00014	single	yes		gambiae cDNA			CTCCTTTACCTTCCACATCCAGCAACCACACCATCCTCAGCACGTCCCTTCATGCCACTGCCGCTGGAAC TGAACGGCGAGCGAAGGAAACCGTCCAAAAAGCTCAGCTTCCAAGGATGCCAGGGCGGGCAGGCGCCGGT CATACCGGATCCGACGCGCGAACGCATACGAATGCAGGCGACGGCGGGCAAACTACAGATCGCGCCGAAC CAAACGTACGACTTCACCTCGGAAGACATGATCGACGAGGGTGAAATAGGGCGCGGTGCGTTCGGTGCCG TCAACCGGATGAAGTTCACGCACACGGGCACGGTGATGGCGGTGAAGCGGATCCGCTCGACCGTGGACGA GAAGGAGCAGAAGCAGCTGCTGATGGATCTGGAGGTGGTGATGA…
Ag3366	XM_314268	2R	14	A(3)	scaff_3750	scaffold00014	single	yes		gambiae cDNA			ATGTCGCGACTGGCCGACTATTTCGTCATCGTTGGATACGATCACGAGAAAGAGCGAACCGGTTCGAGGA GTGGAAAAATTATTCAAAGATTTCCCGAGAAAGATTGGCCCGACACACCGTTCATAGAAGGAATAGAATT GTTCTGTCAGCCACAAGGATGGGCCCTCTCCACGATCCGCCAGGAGCCCCAGTTCTTTGTGTCGGTGCTC ACCGACATGGATGGCAACCGGCATTACTGCGCGTGCCTGAGCTTCAACGAAACGATCGCTATCACGCCGA GCAAACCGATCGACGAGGAGGAGGAGGACGACAATCTGTCCCCGTCGGGCGGCGGACCAGCAGGCGGCGG CGTGCTGGCCAACAGTGGGCCACCCTCCATCACGCACCATAGCA…
Ag3369	XM_314272	2R	14	A(3)	scaff_3750	scaffold00014	single	yes		gambiae cDNA			GCCCCGAGCAGAACGAATCCCTTTTCGCTGCTTGGAATCCGTTTTCACGCGACCAACACTAACGGCTAGT GATTTGTTGTGCCAAGTGAAAACCTTCCACCGGATAGCACCGCTTTCGTGCGCCCGAGTGTACCGTGCTG TTAAATAATCTGCCCGAAAAGACGGCCATTGATGCCGTGAGGGTGATTCGACGACAAGTGTTCATGGCAG CTGCTGCTACGTCGTGGTAGAATCCGTGCGGTGGTTCCCTTTGGGTTACGTTTTGGTTTGTTGTGCGAAG TGTTGAAGAAAATCCATCACCGTGGCGTCGTCAATAGAAGCAACCAGCATGGAGACGGTCCGGGTCTTCA ACCAGGAGCTGTCCGGGCTCTATGAGTCGAAGCCGCCCATTTCG…
Ag2935	XM_311967	2R	15	B(2)	scaff_3791	scaffold00245	single	yes		gambiae cDNA			ACTTCTACGGATGCCACCGTGCGATTTTTGCTGTCCAATCTAAACATGTCGACGATTAATTTACCACTAA ATTTAACCGTGCGCGTGCATCCGGTGGTGCTATTCCAGATTGTGGATGCCTACGAGCGACGTAATGCCGA CTCGGAACGTGTTATCGGGACGCTGCTGGGTTCTGTCGACAAGGGTGTCGTAGAGGTGACTAACTGCTTC TGCTTGCCCCACAAGGAACACACCGACCAGGTGGAGGCGGAACTGGGCTACGCGTCCGATCTGTACGAGC TGAACCAGCGCGTCAATGCGTCGGAAAACATTGTCGGCTGGTGGGCAACGGGCCAGGAGGTTACGAACCA CAGCTCGGTCATCCACGAATACTATGCCCGTGAGTGCACGAACC…
Ag1762	XM_321322	2R	16	A(1)	scaff_3791	scaffold00245	single	yes		gambiae cDNA			ATGACGACGAGCCGGCAGTTTGACGCAAAAACGTACGACACGCTGACCAACCAGGACACCAACCCGTTCG CCGACAAACGCTCGCCAACGATCGAGGAAGAGGACACACCGCAGGTGATACACGTCGTGCCGGAGACCAG CAAAGCACGATGGAACCATATAGAGGATTTGGATTCGTTTTTCACCCGCGTCTACATCTACCACCAGAAG CATGGGTTTTACGTGATGATGCTGCAGAAGCTGTTCGAGCTGTTCCAGTTCGTGTTTGTCGTGGTGCTGA TCACGTACATGTTCAACTGCATCGACTATGCGATCCTGTTTCGTGACAAAATCATCGACCAAGAGTCGAA GGTTTCGCTCGGCGATGCCATGATCGGTGTGTCGGAGTGTGCCG…
211H11	EX227583	2R	7	A(4)	scaff_3804	scaffold00061	single	yes		stephensi cDNA			CTGCACCGCACAGTATGAGGCGATTACTTTTTATTATCATCCCGGCCATCGTCACAATCGGACACTCGAT CCGACCGCCCATTATCGATGGGAGGGAAGCGGATCTACACGAGTTCCCGTACCAGGTGTCGTTACAGTGG AACTTTAACAATGGTTCACGCCCAACGCATTTCTGTTCCGGATCGATCCTCAACCGGGACTGGATTCTAA CGGCAGCGCACTGCATGGAAAATCTCTCGGGCAACGGTTGGTACGAGATCGTCGCAGGTGTGAACAACAT TGCCCACGAAGAACCCGGAGCACAGCGACGAAATGTGTCGCGGTTCGTCAAGCATCCGTTGTTCAATGAA CTCACCATCAAGCATGATATCGCTGTGATTCTGCTCTCGGAACC…
G1	Contig1	3R	35	A(2)	scaff_3840	scaffold00007	single	yes		stephensi microsatellite in contig			AACCCGACAGCGGCACACACAAGCGATTTTGGGGTAGAAATTGGGCGAATCCATTCCGATCAATCGANCCTCACAGCTCGAAGCTTGCAAGGCTCCGAACGGCTCCCAACGCCGGAAAATTAGGTCAATCACACACACACACACCATCGTTTAAGCCGATACTCTGAAGAATGTGTGTCTCGCTCGGCAACCAGACCGTGAAGCCGATGGAAAATCCACACCATCCTCTGGCTAAGAAGCGAACTGATGATGACTTTCACGCCTCAAGATGTGGGAGAGACAAAAACAGAGCGCAACCGTACGTCACACACGCGGCAGGAAAGCCAGTCACGAAAAAAAAAACCCCCGGAGCCAAATGGAAAGTTCATGTTTCTTCCATGAGTGCGACCACCGTCCTCG…
211F01	EX227557	3R	36	A(1)	scaff_3844	scaffold00019	single	yes		stephensi cDNA			GTTTGGGTAAACACCTACTTGGCCGTGGTAAGCCAGGCTCCATTCGGTGGCTACAAGCAGTCGGGTATTG GTCGCGAGCTGGGCAAAGACTCGCTGGAAGGTTACCTAGAGACAAAATCCGTCTCCATCCGTCTGCCAGC CAAAATTTAAACGGGTCTTCCTTTGCCCAGTTACGGTTATCGTGATTTACGATTGTTTCATCGTTGATGT TCCTGCAAAACAAATACATCTTCATCGTTTTGTTACATT
AsGbb	AY578815	2L	21	B(4)	scaff_3890	scaffold00028	single	yes		stephensi cDNA			GAGCGGGACAATAACCAGCTGCTGTACGCAAGTTTGCGCATGTACAAAAACCGTACCACCGAGCGGCCCT GGGACGCGATCGTGCGCGGTCGGCAGATAGTGGTGCGAGCCTCGCTGATCGGTGGATACGACGCGGTTAA AGATGGACACCGGTTGGAGTACATTGGGGAACAGTCCGTCCCCTACAACTACGAGGGATGGGTTGAGCTT AACGCCACGCAGGCCATGCAAAGGTGGATCGTAGATGGAGTGGCAAACAAGGGCATCTTTGTGGAGGTAT ACTACGCGGAGAGTCCTCGCAAGGACATTCTACCGCACGAGGTAGGTTTGATCCTGTCGAACCGTTTCGG ACGCTATCAACCGTTTCTGGTGGGTTACTGCAAGGGACCGGAGC…
211A12	EX227520	X	6	A(1)	scaff_3892	scaffold00141	single	yes		stephensi cDNA		heterochromatin	CAACAAAAATGCGTTACGTCAGCAGCATTCGAGTGCCGGCACCAGTAGCAGCCAGGGACGCTTTACGACG TCGCTGGTGCAGGAATCGGAACACGGCGGTGGTAATGAGGGTTCATCACTGGCAAAGTAAACACACGCAC CCCCTGCGATAGAAAATATATGGTACGGGGGGAGGCGTGGGGGCGAGGCTGTGCTTTTTAGAGGGTGCTC TAGGAATAAGGCTGCGGGAGACTATAATGGGCTAGAATATAACAAGCACACGCTTTTGTTTTGGTTGAAG CAATAGAAATAGATTCGTTCGAACCTATCGTTTCCTATACG
AST012A11	Tu lab	2L	28	C(1)	scaff_3898	scaffold00067	multiple	yes		stephensi BAC			TCTTCGTTGTCAGCCGAGTTCTTGTTTAATTTTGCGAAGAAGTGTCAGTTTTTATTGAAACGTCCAGTTACAAAGAGTAGATAGATGTGGTGAATATTTTCATCTGTAGTGAAAAGATCTGAAAAGATATTTTCTGGGAGGACATTGCTTTCCGCAGAATTGTTGGTTTGGAGTTACTCCTGGAGAAATTATGGAACAAAGCTTCAACTGTTCAGAGTTTCCCGACTGAGCAAATAACTCTCGAATCGAACTTGCCCTTCTTCGTCGTCGACGTTTTTTTTGCCTCCCGGTCCAAAGTAACCTCAATCTCAACACGATTTCCGTGCTCCATTGCGTTCGACTTCCTTTGCTGGCGCTGTGTGGTGCTATCAACTTGACTTCATCGGTTGGCCGTCCCCT…
	AST012A11	2L	28	C(1)	scaff_3898	scaffold00067	multiple			stephensi BAC
2110000	EX227550	2L	23	C(1)	scaff_3899	scaffold00084	single	yes		gambiae BAC			GATAAAAGCCCGTGCGCGCACAGCATGCATACATTTAGGCGTCTTTGCTGGCGTTGCTGCTGCTGCTGCT GTTCATGTAAAATAGAAAACGTGCCATTAGCATTAAGGTTGAAGGCAAAGGGATTTGTTGTTGTGGAGGG TGCAAAAACGATTGTAATGTTTGAACATTTTTACAAACACACACACATATACGCAAGAGCAACAGAAGAA AAGGCAAAGGCCAGCAACAATATGGTGGTGATTCTTATCATATTAGGATTAGGCGAGTTTAAGTCGTGGA AACAGTCGAGGTACGCAACAGAACACATAACCTATAGTAGCATTTGGGCGATTGTTAACCGATGATATGA TCGATCGAAACACAAACGGTACGTTACTTGAGTTTCGGGGGATG…
31B02	AL156234	3R	34	B(1)	scaff_3917	scaffold00027	single (short)	yes		gambiae BAC			TCAGCAGCACGGTCGGGACGGTTGGGATGGGAAGCAAAAAAGGTCATGCGGGGGGAGGACCTCCTTTCCG GTGGTGCACACCGTGTTGTGCGCCATTACGCCATCGTTAATTGTTCGAATGAATTGCATTAAATTAAATT AAATTTAAATGCAAATTGAGGTGAGTTTTCGTTTACAATGCAATTAGAGCAGTTCTTGCTGGCGAGACTG CCGTACTTTCCCTGCCCTTTCTTTCTGCTTTCCCACTCTCTCTCCCTCTCATCGTTCTTTCTTCTGTTCT TCTGTGTCATTCGGTTGAAAGTTTGGATTTTGTTTAACCCCGCGCTGCGCTTAAGGGGTCGAAGGGTTTT GGGCGGAAGAAAGAACCTTGGAGAACCCTGTGGCCCAAATGCAT…
AST018E12	Tu lab	3R	31	A(2)	scaff_3983	scaffold00053	single	yes		stephensi BAC			GGCCGAGGAATGCGCTCCACTCGAGGTTCATATTTTCAACCCTCGCACGGGTAGAGACGTTTGATGCGTCCACTCCTCTATTTTACCGTTGGAAAGCCGACTACTACAAGCAACAACAACAAAAAAGCAGAGGTGATAAAAAGCATCATCAAACAAAATGAACGAACAGAGTGAAGCGAAGAAGAAGAAGAGAGAAAGAGAGCGACAGGGGTTGCTTCCCGTGACGACGACGACGACGACGACGACGATGGGGCCAATCCAGTTTGCAAGTGTGTGAAATGTGAGACCAAAACGGCACACACACTCGCTTAAATGCGGTGAGGAACTGGAAGTGGGTAGTGCAAGGCAAGGCAAGAAGGGAGGGTTTTTGTTTGGTAGCAACAAAGACGAATCCACCCT…
212B05	EX227597	3R	31	A(3)	scaff_3983	scaffold00053	single	yes		stephensi cDNA			CGCCCATGTTCGTCGTCAAGGCTTACCTGCCCGTCAACGAGTCGTTCGGTTTCACCGCCGATTTGAGATC CAACACCGGAGGACAGGCATTCCCGCAGTGCGTGTTCGATCACTGGCAGATCTTCCCCGGTGACCCAACC GACTCCTCCACCAAGCCCTTCCAGATCGTACAGGATATCCGTAAGCGTAAGGGTCTGAAGGAAGGACTCC CAGATCTATCGCAGTACTTGGACAAACTGTAAACGCTTCGACACTGGATGGAGCAGCAGCAGCAGCGGCA ACAACACCCCATTTATATTATTTACCAAGTACATTTATACAATTGGAAACCAGCGCCGACATAGCGCGGC CATGAACAGCAACAACAGCAGCAGCATCAGCAGTGACGCAAACT…
AsK3MO'	AY065662	3R	35	B(3)	scaff_4008	scaffold00039	single	conflict		stephensi cDNA	multiple (5)		AATTCGGTTTGGACGCTTGACCGTGCCGGTTGTCGGGTGTGTTACAGCGTGTCCACGTGTGTTTTAGTGT CTGTTGTGCTTTAGGGTGTATGTACTAATCTATTGTCGCTTGTGTCACTTGAACGAGCAGAGCTCCATCG GTGTGTATCGTGAGTAGTAGCGAAAGAGGGATATATTAGTGAGCAGCACGCATAAGATGGCACCTGCTAG TGACAAGTACAAGCGTACTAACACCAACGGAATGCAGCATCAGCCGCTCGATGTGGCCATCGTTGGAGGT GGACTGGTTGGCTCACTGTTGGCACTCCATCTGGGCAAAAAGGGCCACGAGGTGAATCTGTACGAATATC GGGAAGACATTCGCACAGCGGAACTAGTGATTGGGCGCAGTATC…
AsK3MO'	AY065662	3R	37	C(2)	scaff_4008	scaffold00039	single	conflict		stephensi cDNA	multiple (5)		AATTCGGTTTGGACGCTTGACCGTGCCGGTTGTCGGGTGTGTTACAGCGTGTCCACGTGTGTTTTAGTGT CTGTTGTGCTTTAGGGTGTATGTACTAATCTATTGTCGCTTGTGTCACTTGAACGAGCAGAGCTCCATCG GTGTGTATCGTGAGTAGTAGCGAAAGAGGGATATATTAGTGAGCAGCACGCATAAGATGGCACCTGCTAG TGACAAGTACAAGCGTACTAACACCAACGGAATGCAGCATCAGCCGCTCGATGTGGCCATCGTTGGAGGT GGACTGGTTGGCTCACTGTTGGCACTCCATCTGGGCAAAAAGGGCCACGAGGTGAATCTGTACGAATATC GGGAAGACATTCGCACAGCGGAACTAGTGATTGGGCGCAGTATC…
211E02'	EX227548	3L	39	B(2)	scaff_4008	scaffold00010	single	conflict		stephensi cDNA	multiple (3)		ACCAAAAAAGAAGCAAACGCACCGGGCGATAGAACGATAGTATTGGGAAGAACGGGAGCGCAAGAGAAAG CAAATCAAACCCAAAAAGCACAATCTCTCTCTCTCTTTCTTTCCT
Ag6965	XM_308792	3L	43	A(1)	scaff_4008	scaffold00010	multiple (conflict)			gambiae cDNA			ATGATTCACCTCACCGGACAGAACTACTCCACCAAGGAGATCATACAGAACATATTTTCGCCCATGGTGG GAGCCATCGTGTCCCAGCAGGCCGAGGAGCTGTGCCAGAAAAACAATCTTTCGTTTGTGGAAATGTTGCA ACCCTTCCTGAAGCTTTCCTCCGACGCACACTTTCGCGACATTGCCGGCACGAGCGTTTCGATCAAGGGG CTGCGGATCAATGTGGTGGACGTGAACTGGCGCCCACCGCAGACGATTCTGGCGAAAAAGATGCTAAACG AGGCGGTCACCACCGCACCGGGCGGCGATAAGATGCGAGCGATCAAGCTGGACGATGGTAGCTTCGTGGA CATCCCCGTCTCCGAGCCGTGGTTCGAGCAGTGGCGTGAAACGT…
Ag6968'	XM_308789	3L	43	A(1)	scaff_4008	scaffold00011	multiple (conflict)			gambiae cDNA	multiple		ATGGCTCATTTCCTCGATATTCCGTACGCGGACGGTTCGATGAGACGTAAAAGCTCGATAGCATCGAGTG TGCTGGCGAGACACTATATAAATAACGCCAGCCGAAGTATCAATAGCTCATGCGCCCAAATCAATGAGTC GGATAAGGCTAACGATACAAACCACAAGGTGTTTGTGCAGCTGAACGAGTTGACCGGCAGTGGAGAAAAT CAGGAATGGAAGCAGACGGCCCGCTGGATCAAGTACGAGGAAAACTTGGAGGAGGAAGCGGATCGGTGGG GCCGGCCACACGTTGCCGCTCTGTCGTTTCACTCGTTGCTGAATCTACGCCACTGTCTCGAGACGGGAGT CGTCCTGATGAGCCTAGAGGCAAATGACTTGTCCATAGTTGCGC…
211E02'	EX227548	3L	43	B	scaff_4008	scaffold00010	single	conflict		stephensi cDNA	multiple (3)		ACCAAAAAAGAAGCAAACGCACCGGGCGATAGAACGATAGTATTGGGAAGAACGGGAGCGCAAGAGAAAG CAAATCAAACCCAAAAAGCACAATCTCTCTCTCTCTTTCTTTCCT
Ag7010	XM_308760	3L	43	C(4)	scaff_4008	scaffold00069	multiple (conflict)			gambiae cDNA			ATGCAAAAACTGTTCAAACTTGTGACGCACCAGAAAACCTTTAGCAGTAAGTACCACTCGGAAGATCTGG TGCTGAACCCGAAGGAACATCCCGATCTGAAGCTAAACGACATCGTCGAGATATACCTGCCGGAGGATGA GGGATGCCGGCTGCTCCTGCAGGTGACCTGCCTGAACAAAGACTTTAACTCGCGCGAAACGATCAGCGTG GAGGTGAATGTGGCCACCACGTTCAACCTGAAGGCATACAACGATGTGTACATGCGCGTCGTTGATCCGG CCGACGTCGCCCTTGACTCGGTGGAGATCACGTTCAAGGACCAGTACATTGGCCGGTCGGAGATGTGGCG CCTGAAGACCCGCCTCACCAACACGTGCGTCTACCTCAACAAGA…
AsK3MO'	AY065662	3L	44	B(1)	scaff_4008		single	conflict		stephensi cDNA	multiple (5)		AATTCGGTTTGGACGCTTGACCGTGCCGGTTGTCGGGTGTGTTACAGCGTGTCCACGTGTGTTTTAGTGT CTGTTGTGCTTTAGGGTGTATGTACTAATCTATTGTCGCTTGTGTCACTTGAACGAGCAGAGCTCCATCG GTGTGTATCGTGAGTAGTAGCGAAAGAGGGATATATTAGTGAGCAGCACGCATAAGATGGCACCTGCTAG TGACAAGTACAAGCGTACTAACACCAACGGAATGCAGCATCAGCCGCTCGATGTGGCCATCGTTGGAGGT GGACTGGTTGGCTCACTGTTGGCACTCCATCTGGGCAAAAAGGGCCACGAGGTGAATCTGTACGAATATC GGGAAGACATTCGCACAGCGGAACTAGTGATTGGGCGCAGTATC…
Ag7019	XM_308754	3L	44	C(1)	scaff_4008	scaffold00010	multiple (conflict)			gambiae cDNA			ATGGCGACCGAATTCCTCGCTGAAAACAATGTGTGCGGCCAGACGATCCTGCAGATCGTCGCGGAAGGCA ACACCATCATCTGCGAGTTGCTGCGGCTGAAAGATTACGTGCCGGAACTGTTCTACCTAAGAACGAAGGA AGAGCAGCAAAAGTATGGCGAGATAGTGAAGGACTTTGGCTACTTTCAAATCGCCGACGCGCAGGAGGCA AAGATCGAGGCGGACGAACGGCTCCGGCTGCTCGACGAGGAGCTGCGGGAAAACTACATCGTCACGCTGA ACCGGTTCTACATCGTGTTCGAAAGCATCCACAAGTACGTGAAGGACCTGAACACGTTCATCGAGGAGCT GAACGCGGGCCTGTTCATCCAGCAGTCGATGGAGAAGGTGTTCC…
Ag7031	XM_565171	3L	44	C(2)	scaff_4008	scaffold00010	multiple (conflict)			gambiae cDNA			ATGGTGAATTCATTCGTGTCGGTAGTGATTATCCTTGGATTAGCAGCGGTACCGTTCTGCCATTCCACTG CCCTGAACGGTGCAGTGTCTGGGGGCGTGCCGAGCAGTAGCGGCAGCAGCAGCAGCAGCAGTAACATTAA TAAAGCGTCCAACGTGAACTTACCAACGCGTCCGACCGACAGTGCGCTACCGGGTGGCGTCCTCACCGGC GTCCTTCCCGACGCCGACAGCGAACGGTTCGATGCGCTCACGCTCGAGGATCAGGTGCGGCTGCTGTCGA AGCAGCTGAATGCGCTCACCTACCAGCGCCGCGAGGACTACAAGATGCTCGAGAACGGCCTGAAAAAGTA CGTGCGCAAGAACGCGGCCGAAATTACGGACGCCCAGATACGCG…
Ag7023	XM_308749	3L	44	C(2)	scaff_4008	scaffold00010	multiple (conflict)			gambiae cDNA			TGCCGAATGGTGCAGACGCCTCGCTTCGCTCTCTGTGCCGTCCGCGCGTGTAGTGTGATGAGTGTGAAGC CGTAGCTAGCTTATCTCTCCGCTCGTTTCCTGCAAACTGTCCAACACCCTGCCGCACCGGAGCACCGCAA GTTTGGCGGATTTCCTATCGCTGGGGATCCAGCGTTTTTTTCACGAGCCGTGTGTTTGTGATTGCGTGAA AACGTGGAATTGCGAAACCGTGGTGAAGTGTGCGTTTAGTGCGTTATCACACCGGCTCGTGAAACTTCTT CCCTCAACTCCGGATCTTTCTTGTAGTGTGCGTGCGTGTGCTTGTGTGTGTGTGTCTGTGTTGGCCAAAT CATCCAGCATGAAGAGTCCTTGCCGTGCTGCGGCAGGATGGTTG…
Ag7022	XM_001688018	3L	44	C(2)	scaff_4008	scaffold00010	multiple (conflict)			gambiae cDNA			ATGAGTGAACCCGCAGCGCTGGGTGCAATAAAGCAAGACCCGGAAGATGTTTCCACCAAGACGGATGAAG CCACGTTTACGACCCTGACCGAGGAAGGCTTCCCGGTGGGCCCGTCGCTCAAATCACCCACCCCGGCGGA AGACACCACCACCATCCTGAGTGATGACGAGACGAAAACGCTGACCACACTGGAACCGGCCAGGAAGCCG TCGGGCGGAGTGGCAAAGAAGAGCTTTCCCGGTGCTGCTGGCGCCACCGCTGTCTCACAGAAACTTTCCA ATGAACCTCCCAAGAACGATCTCAGCACGCCGGTGAAAAGTAAAACAAGCTCTAGCGCTACAGAGCAACC ATCGGCGGACAGTTTAATACAGAAGATGCGCAGCAAGCTGAGCA…
Ag7039	XM_308726	3L	44	C(3)	scaff_4008	scaffold00010	multiple (conflict)			gambiae cDNA			GTCGGTGAGTTCCCGCGGGATAGTGGCTGAAAAACCATTCCCCAGCGATGATGTTCCGCACGCGTTTGAT TCTGCTGTGCTTTTTAGCAACACTGCTTGCTGGACAGCAAGCAACCGGCAAGCCATTGCAGTTTGCGTGC GCCAGCCAATCGTCACCGGCGGCGGGCTGTCTGCTGACTGGCATCACCATCCGTCCGGAAGATATCATTA CCAGTCCACCGGGCATTCGACCGGCCACGGATCGCAAAATCACACTCCGCCAGTCGACGGTGGCCCATAT GCCGCCCACCCTGTTCGAGCAGTTCCCCCAGCTGGAGCAACTGAACGCGTCCTCCATCGCGCTCCAAACC ATCCCGCCCGGTTGCTTCGACAAAGCGACCAAGCTCGCCCGCCT…
Ag7046	XM_308716	3L	44	C(4)	scaff_4008	scaffold00010	multiple (conflict)			gambiae cDNA			ATGGCTTCGGTCGCCGCTTGGTTGCCATTCGCACGGGCGGCGGCCATCGGCTGGGTGCCGATCGCGTCCC ATCCGCTGCCGGCCCCGCCCGTCTTCAAGGACCGGCTGCGGTCGGAGGACGAGAAGCTCATCATCAACGT GTCCGGCCGGCGGTTCGAAACCTGGCGCACGACCGTCGAGAAGTACCCGGACACACTGCTCGGCTCGAAC GAGCGCGACTTCTTCTACGATGAGGACAGCAAGGAGTACTTCTTCGACCGCGATCCGGACATCTTCCGCC ACATCCTCAACTACTATCGCACCGGCAAGCTGCACTACCCGCGGCACGAGTGTCTGCTCAGCTACGATGA GGAGCTGGCCTTTTTCGGCATCATGCCGGACGTGATCGGCGACT…
Ag7051'	XM_308712	3L	44	C(5)	scaff_4008	scaffold00010	multiple (conflict)			gambiae cDNA	multiple		GCTTCGTAGCGGTACAGAGTGTTAAGAGCAAAAGCAAACGGAAATGCAAGTGTAAGGTGTGTGTGCGTGC AGTGTGAGTGAGGTGCTCATCTCTCCTCTGTGCTCTGTGCTGTGTTGTGTTGCAAGCTGCAGTGCTTCGA ATGGTTGGTGCAGTGGAATAAGCATAGCGAATAAGCAAAGTGCATCACACAGATAAGAAGCAAACGAGTG TGTGTGTTTTTGTCGGTGTGCGTGTGTTTTTCACTGTATGTGTGTCTGGTGGGAGACGTAAAAGGAGCCG ACAAGAGCCGAAGGGGTGGTGCTGGTGGAACGTACACCCCGAAAACAGGATTTCCCTCGAGTCGCCGTGT CCTCGAACAACGGCCCTTGCGTTCATCAAAGTCCGTAGCCGCGC…
A5771	XM_315786	3L	44	C(7)	scaff_4008	scaffold00010	multiple (conflict)			gambiae cDNA			ATGGCTAACGCGACCGAAGCAGGCATCGATCTGGAATGCTTTCTCGTGACCAAACACTCGTGGAAGGGCA AGTACAAGCGCATCCTGTCGGTCGGGTCGACCGGCGTCTCGACCTACAATCCGGACAAGTTCGACGTCAC CAACCGGTGGCCGTACGGTGAGGTAATCAGCGTACTGCCGAACCGGTCCGGTAATACGGCGTACGAGTTT GTGCTGAACCTGAGGAAGGACAAAAAGATCGACACGATCAAGCTTTCGTCGGAAAATCGGAACGAGATAC TAACCTCGTTGCTGAAATACCACAAGGAGTTTGCCGAGAAACCGAAACAAACTCTGAAATTCAATGCCTA CAAACATCACTGGTCCGGCACGACGCTGCCCACCGTGCTGGAAG…
Ag7051'	XM_308712	2R	11	D(1)	scaff_4008	scaffold00010	single	conflict		gambiae cDNA	multiple		GCTTCGTAGCGGTACAGAGTGTTAAGAGCAAAAGCAAACGGAAATGCAAGTGTAAGGTGTGTGTGCGTGC AGTGTGAGTGAGGTGCTCATCTCTCCTCTGTGCTCTGTGCTGTGTTGTGTTGCAAGCTGCAGTGCTTCGA ATGGTTGGTGCAGTGGAATAAGCATAGCGAATAAGCAAAGTGCATCACACAGATAAGAAGCAAACGAGTG TGTGTGTTTTTGTCGGTGTGCGTGTGTTTTTCACTGTATGTGTGTCTGGTGGGAGACGTAAAAGGAGCCG ACAAGAGCCGAAGGGGTGGTGCTGGTGGAACGTACACCCCGAAAACAGGATTTCCCTCGAGTCGCCGTGT CCTCGAACAACGGCCCTTGCGTTCATCAAAGTCCGTAGCCGCGC…
AsK3MO'	AY065662	2R	15	A(2)	scaff_4008		single	conflict		stephensi cDNA	multiple (5)		AATTCGGTTTGGACGCTTGACCGTGCCGGTTGTCGGGTGTGTTACAGCGTGTCCACGTGTGTTTTAGTGT CTGTTGTGCTTTAGGGTGTATGTACTAATCTATTGTCGCTTGTGTCACTTGAACGAGCAGAGCTCCATCG GTGTGTATCGTGAGTAGTAGCGAAAGAGGGATATATTAGTGAGCAGCACGCATAAGATGGCACCTGCTAG TGACAAGTACAAGCGTACTAACACCAACGGAATGCAGCATCAGCCGCTCGATGTGGCCATCGTTGGAGGT GGACTGGTTGGCTCACTGTTGGCACTCCATCTGGGCAAAAAGGGCCACGAGGTGAATCTGTACGAATATC GGGAAGACATTCGCACAGCGGAACTAGTGATTGGGCGCAGTATC…
AsK3MO'	AY065662	2R	17	C(2)	scaff_4008			conflict		stephensi cDNA	multiple (5)		AATTCGGTTTGGACGCTTGACCGTGCCGGTTGTCGGGTGTGTTACAGCGTGTCCACGTGTGTTTTAGTGT CTGTTGTGCTTTAGGGTGTATGTACTAATCTATTGTCGCTTGTGTCACTTGAACGAGCAGAGCTCCATCG GTGTGTATCGTGAGTAGTAGCGAAAGAGGGATATATTAGTGAGCAGCACGCATAAGATGGCACCTGCTAG TGACAAGTACAAGCGTACTAACACCAACGGAATGCAGCATCAGCCGCTCGATGTGGCCATCGTTGGAGGT GGACTGGTTGGCTCACTGTTGGCACTCCATCTGGGCAAAAAGGGCCACGAGGTGAATCTGTACGAATATC GGGAAGACATTCGCACAGCGGAACTAGTGATTGGGCGCAGTATC…
Ag7051'	XM_308712	2L	20	AB	scaff_4008	scaffold00010	single (conflict)	conflict		gambiae cDNA	multiple	heterochromatin	GCTTCGTAGCGGTACAGAGTGTTAAGAGCAAAAGCAAACGGAAATGCAAGTGTAAGGTGTGTGTGCGTGC AGTGTGAGTGAGGTGCTCATCTCTCCTCTGTGCTCTGTGCTGTGTTGTGTTGCAAGCTGCAGTGCTTCGA ATGGTTGGTGCAGTGGAATAAGCATAGCGAATAAGCAAAGTGCATCACACAGATAAGAAGCAAACGAGTG TGTGTGTTTTTGTCGGTGTGCGTGTGTTTTTCACTGTATGTGTGTCTGGTGGGAGACGTAAAAGGAGCCG ACAAGAGCCGAAGGGGTGGTGCTGGTGGAACGTACACCCCGAAAACAGGATTTCCCTCGAGTCGCCGTGT CCTCGAACAACGGCCCTTGCGTTCATCAAAGTCCGTAGCCGCGC…
211E02'	EX227548	2L	23	B(2)	scaff_4008	scaffold00010	single	conflict		stephensi cDNA	multiple (3)		ACCAAAAAAGAAGCAAACGCACCGGGCGATAGAACGATAGTATTGGGAAGAACGGGAGCGCAAGAGAAAG CAAATCAAACCCAAAAAGCACAATCTCTCTCTCTCTTTCTTTCCT
	AST014G1	2R	9	A(2)	scaff_4117		multiple			stephensi BAC
AGAP000803	XM_311343	X	3	B(2)	scaff_4169	scaffold00047	single	no		gambiae cDNA			CGCGCCAACTGTCATCGAACCTTCGTGCAGGCAATTTCCGTTTGAAGCGCCGAGCGAAAACGAGAAAAGG TCTTGAAGCAGAACCAGTGAGTGCAGAAAAGGATTCATCCGTTTTCCTTTTGTGTGTAGTTTGTGGCCAG AGTGTGGTGTGTGGGTGGGAGGACTATCGCTGCATGATGCAGGGCACGCGTCGTGGAGTGAGCGTCCACT ATCTACCCGCGATACTGCTGCTAGTGCACGCCCTATGCGGATCTGTCGACGGCAAGCGTGAAATTCCCAT CGGTGCCATCTTTCATCAGGTCCCGGATCACAGCTACGAGTCGGAGATCGCGTTCCGGTACGCAGTCGAG CGCGTCAACATGCACGAAAAGCACTTCGAGCTGGTGCCGATCGT…
23_D08*	BU038965	3L	41	B(1)	scaff_4171	scaffold00083	single	yes		funestus cDNA	multiple (2)		AACGACCATTCGCCAGCACACAGCTTGGGCAAGGATTACACAACGGCGGGCAGTGCTGTCGGCAGCAGTA ATAGCTTCAACAATTTAAACATCGATAATAGAAGGTCCCGCAAGGCGCGAAGAGATTAGCCGCAACATAA TAACGTGCGCGTGTTTAAGAAACGTCCCCCACAACGCAACGCTTCACGATGAATATTCGCTGTGCAAAGC CCGAAGATCTGATGAACATGCAGCACTGCAATTTGCTTCTGTTTGCCAGAAAACTACCAGATGAAGGTAC TACTTCTATCACGGTCTCCCATGGCCCCCAGGGCAGGTTATGTGGCGGAGGATGAATAAGGGGAACATCG GTGGGTTACCGGCTTGCCAAAAGATGAAGAACCGGGAACCGGGC…
Ag2030	XM_321024	2R	10	A(1)	scaff_4192	scaffold00179	single	yes		gambiae cDNA		this scaffold could be in gap of 3596	GAACTTTATTTTCTGATATCCAAATTCCTGGCCAATGGACCACTGCGCGAGACGGCAAAGGTAAGTGCGG GGACGCTCGGAACGCAGATCCTACCCCGGCGCCTAGACTGGACCGGACAGGAGCATCGACAGTCGCTGGA TGAACTTGAAAGGAAATATCCACACGTTGGACCAGAGCATTTGCTCGAAATATGCAGCCGTATCGGACCG CTGTTGGACAAAGTGCTGCCCCCGGCCGTGTCCGGCGTTTCGTCCGTGCTCGGCGCCGGGCGGCAGAGCC TGCTGCGCACGAAGGAAAGCGTAACCAGGCCGCGCCAGCTGCTCGACTACTACACGCGCCGGCACGACCG ACCGCTGAGCGATGTGGTGAATCGCAACAACACGCACAACTTCG…
12_G10	BU038913	2R	8	A	scaff_4197	scaffold00013	single	yes		funestus cDNA			TAAATACTGTTACCGAGTGTAGGAGCTACCGGAAGGAATCGACGGCACCCTGAGAAATCGTAACAATGCA AAAGTTTTTCGTACTGCTGCTGCTGGCATTGCCAGCCGTCCTGCTGACGGTGAATACCGGATCGAGTCCG TTCGCCTTTGCCGCGGAAGATGAGCTGGACGAAGAGCTGGTCGATGTGGAAACGGAGGATGCCGCTGTCG TGGCAGATGAAACGGAACCAGAGGACGAACCTGAAACGACGAAAGTCACCGGATGCGGACACGTACTTGC TCTTCACACGACCCCTACATGCAACCGGTTCGCAGCTTGAACTGCCCGCTGNCTGCCCAGTGGAGTTCTT GGTTGGTTTCACGAACAAGGNCGAGTTTGAGGATTTCGTCGTCG…
06_B01	BU038882	2R	9	A(1)	scaff_4197	scaffold00001	single	yes		funestus cDNA			AATGCGGGCACCGAAAACANCGGTTTCATTACGGCCGGGAATCTCATGGNAGGGCGGTACAACAAAATCT TTCAAGCGAAGGGTAATGTACCGGCGGAAAGCTACAACTTTTTCATCGACATCCTGCTGCAGACGGTTCG CAACGAGATTGGTGCCTGCTTGGAAAGTTCGTACGAGCGCATTTCCCTGCAAGAAGCTGCCAAGCGGTTG AACCTCAAGACGAAGGAGGAAGTGAAGCAGTTTGGTGAAAAGAAGGGCTGGAAATTGAATCCGGACGGTT TCTATCACTTCGTGAACGAGCTAGCCAAACCGAAGGAACCGATACCATCCCAGGAGCTGGCTGAACAGGC GATCATGTATGCACGGGAACTGGAAATGATCGTTTAAATGGGCA…
AL155077	29B07	2R	9	A(1)	scaff_4197		single	yes		gambiae BAC
B1	contig44561	2R	9	C(2)	scaff_4197	scaffold00020	single	conflict		stephensi microsatellite in contig			TGtATgATTTCAATGGTCtGTGtgCATaGatTaAAcagGaAGTAGtTTTCGTGtTTGTTC TCGTGCGCtTTGTAATAtCTaAATTTCCGTGtaAGCTGTGTTGCACTTAGTCAAtTTAtT TTGCaaAAAAtTTGAATCAAAATaTGCTTACCTAAGCCAGAACGTCCTATCATAATTCAA ACaTTCAtTaAtTTTGGTAcCCAAtTTTCAACCAACTGCACGCACCGTTTAGTGACGTTC CCGCTTTTCCAACCAGTGTGCAACGGGAAGATaAAATTCATCCAATTATCTTTcTCCCCT TGCCgTgGGGTGTATATAGcCCCCCTTcTCCCCTTCAcTcCCCCCCTcCCTCGCTTTCTC CTCCATGGtTATGAATGACTaAACGATCTACCA…
211G09'	Shouche lab	3L	43	AB	scaff_4204	scaffold00066	single	conflict		stephensi cDNA	multiple (2)		GGTTTCATCATCTACACCGGCGTGCAGTTGCTCACGTTACGGGTTCGGCACCACC AAGCACAAATACGAGCTGTCCGACACGATCATGAACGTGGACGGTACGTT CATGTGGGTTGCTGTCGGCGGTACCGCTCTACACTATAGGGACGGTTACC TGGCCGAGCACGACTTTGAAAACATCACTTCCGAGCGAACGGCCGGGCTG GCGTTGGGAGCACTGTGCGTCATCAACGGAGCCCTCTATCTGGCGGACTA GGTGCTTGCCTTCATTCGCTACACTAAATATGCCTAAGTTAAGGTACACC TAAGTGACTATTGCTGACATTGTTTAGGATGTAGTGTACGCACGATTAGC GAGACTTAAGGTTTAAATTTTATCTAATTTTTAATGG…
211G09*	Shouche lab	2L	20	C(1)	scaff_4204	scaffold00066	single	yes		stephensi cDNA	multiple (2)		GGTTTCATCATCTACACCGGCGTGCAGTTGCTCACGTTACGGGTTCGGCACCACC AAGCACAAATACGAGCTGTCCGACACGATCATGAACGTGGACGGTACGTT CATGTGGGTTGCTGTCGGCGGTACCGCTCTACACTATAGGGACGGTTACC TGGCCGAGCACGACTTTGAAAACATCACTTCCGAGCGAACGGCCGGGCTG GCGTTGGGAGCACTGTGCGTCATCAACGGAGCCCTCTATCTGGCGGACTA GGTGCTTGCCTTCATTCGCTACACTAAATATGCCTAAGTTAAGGTACACC TAAGTGACTATTGCTGACATTGTTTAGGATGTAGTGTACGCACGATTAGC GAGACTTAAGGTTTAAATTTTATCTAATTTTTAATGG…
AsGPROR7	Tu lab	2R	9	A(3)	scaff_4208	scaffold00156	single	yes		stephensi cDNA			GCTATTTAACTGTGGCATCGGCTTTAAAACATACAACAAAAAAAGATATTAAAATATGCAGAAAATTATCTGCTGTATCATCTTCTAGCCGACCTTCTCCCGAGGACCTTCTCCAATGTCAGCTACCGCTCCAGCACGGACAAGGTGAACACTAATAGCCTTCCTTTTTTTTAAATGCATCATTACTCCCTCACTATCTCTTTAAGACACTCTTTATGTACTTCTGCCTTATCGATCTCGGGCTTCGATGGGAAAGAAAAGTGTGGCAGCAGCGAGTTGCCGGGATGGGGGGGCCAGGTTGTTAGCATAAAAGATTAACGCACTTAAAACTCCCCACACGGGGGAAACTCCTACTCGGGCTAGCGTGTGGCGCACGAAACCACATGGGATGATGATGGG…
BH387164	135P16	2R	9	B	scaff_4208		single	yes		gambiae BAC
As_gsG6	AY226456	X	1	A(2)	scaff_4227	scaffold00015	single	yes		stephensi cDNA			ATTTGCTCTACTTCTTCCTGCCCTTTGCCAATCAACCGACAACGCTTGAAAACACGATGGCAACGTTTGT AGCGCTACTGCTGACGATGGTCCTGTTGCCGGTACTGCTCCAAACAAGCGGTCCATACGCCGCGGCCGAA AAGGTTTGGGTTGATCGGGACAAAGTGTACTGCGAACATATCGACTGTACCAGGGTCGCCACGTACAAGG GGGAACGGTTCTGTAGCCCGTGCGATACGCGACACTTTTGCGAGTGTAAGGAAACGAAGGAATCTCTGCC GTACATGTACGCCTGCCCAGGGACGGAGCAATGCCAAACGAGCGATAGGCGAGGATCGTGCCAACAAACG ATGTCCGATGAACTGTGCAGTCGAATCGATCAAGCTTTCCTGGA…
A7	contig86406	2L	22	B(1)	scaff_4234	scaffold00030	single	yes		stephensi microsatellite in contig			GAGATAATTAGACATTCTTCTTCTTGTTTCTTtgCCTAACGACCTCTAAGGTCATGCCTGCCATTTCTGGCTTATtAGACTGATTGATACTATATAGTTGCATAGTCAGACTTCaCTAAGGGTGAACagTTCGGATGAGATTTAAaGCCCGGTCCcACcGGCgCCGCTGTCGCCTCGACCAATAACCGCCCcAATTTAAaGaTATTTAcTtGTTGAAATATATACATCGGACGATCagATGCCaCTTAATGtAAACGGTTgTCAAAACTTTCTGAGTCATGATTGAAAAAagTTTAAaCAAGTTGTTTTAATATCTGATAATAAAAAaTTAAAGCAAAAATTTGAAAATATTGCCAAAAaCCATGGTGGCACTACTCTCATTTCGTTCATTGTATGACA…
669234'	BM655755	3R	37	D(2)	scaff_4241	scaffold00085	single	yes		gambiae cDNA	multiple (2)		CCCACGCGTCCGCCCACGCGTCCGCAAGGCACCGCCCACCAGCGTGCCGGATGCGCGCCGTCCGACCTGC GGTATGCGCAACGAGAACGGCATCGGCTTCCGCATCGAGGGCCAGAAGGATGGCGAGTCCGAGTACGGCG AGTTCCCGTGGATGTTGGCCGTGCTGCGGGAGGAGCGTGTCGCCGACAGCAACCTGAACGTGTACGAGTG CGGTGCGTCGCTGATCGCGCCGAACGTGGTACTGACCGCGGCCCACTGCGTGTTCAACAAGCAGAAGGAG CAGCTGCTGATACGGGCCGGCGAATGGGACACCCAGACGCGCAACGAGCTGTACCAGCATCAGGATCGCC GGGTCGCCGAGGTCATCACGCACGAAGCGTTCAACAAGGCGTCG…
04_E02	BU038879	2L	21	B(1)	scaff_4241	scaffold00085	single (conflict)	seen before	consensus	funestus cDNA			AAAGGATCAAGGACACTGTGGCTCGTGCTGGTCTTTCTCCGCGACCGGTGCACTTGAGGGACAACATTTC CGTAAGACTGGCAAGCTGGTGTCGCTTTCCGAGCAAAATCTAGTCGACTGTTCGCAGAAGTACGGTAACA ATGGATGTAACGGTGGCATGATGGACTTTGCCTTCCAGTACGTCAAGGACAACAAGGGTATCGATACGGA GAAGTCGTACCCGTACGAGGCGATTGACGACGAGTACCATTACAACCCGAAAGCTGTCGGTGCCACCGAC AAGGGCTTCGTAGACATTCCGCAGGGCGATGAGAAGGCACTGATGAAGGCGATTGCTACCGTGGGACCAG TATCGGTTGCCATCGATGCATCGCACGAATCGTTCCAGTTCTAC…
211G01	EX227568	2L	21	B(2)	scaff_4241	scaffold00085	single	yes		stephensi cDNA			GCTTGCGAGGCGTTCCCTGGCTTTGCTTAAAAATTTTATATGCCAGATAGAAAAAGATGATGGCCTTATC GATAATCAATGTCAGGGCAGATGGTTTTTTGAATAATTTCCTCTCACTAGTGTATAACTTTGTTCCTTTT TCTAGCAGCGTGGCTTAGCGCGCAACATTAAATTTTCACTGTTCTTTTCTTTTTTCGGGGCAAAGGTTTT TGTTTTGCAATGTACGAAGGTGCATCCTTGCCCTTCCTGTTTTCCTATGGGTTTGGTAATTAAGAAATAC AATCGTGTAATAATGTACTAAAGAAAACTGAACTAAAAC
03_G10	BU038875	2L	22	C(2)	scaff_4282					funestus cDNA			NTTTCTCACCGGGAAACCGGTTTTACGGCCGGGAGTTCTTCCCGCACGCCCTGGAGCAACTTCGAAACCT CGATGCGCGATCCCTTCTTCTACCAGCTGTACAACCGCTTCCTGACCTTCTACTATCAGTTCAAGAGCTA CCTGCAGCCGTACACCTATGAGGAGCTGAACTTCAAGGGTGTAGAATAAAAGGACGNTGGGNNNCCACCA GGCTTATGAACCTACTTGCGGACACAACGAGTTGCGGACGGCAGCAAGGTAATCCTGAGTAAGTCGCGGG TGAGAAGTTCTTCGATTTCTCGGTGTTTGCCCGTCAGAAGCGCATCAACCACAAGCCATTCACCTACACA ATGGATGTGTTCTCCGAGTTCGCCGGCAAGGGAGTTGTCCGTGT…
10I04	AL145436	3L	40	B	scaff_4302		single (short)			gambiae BAC			GGATAAAAAAGGATTGTBTAAGGGCTACATTATAACTCTCCATACGATGTAACTTACCATGAAACAGGAA CTTAAAAACCTAATCTTGTTATGCAAACAACCGACACAAATCAATTCCCTGGCAGCTTTACCACTTTATC TCGCACTCATCTAATAGCCACAAGCACACTTTATGGGACGAGTTTGCAAGAGTCCACATGAGCCAGATTT AGTTTTTCACTAAAGCAATCGCAATAACAATAAATGGCATTCGATAAGCCAACGGAAGCTGTTTACCAAT CCAAACCACTCAACCAAAGAAAACAAAATAACGCACTACCGCACCAAAGCAAGGAAGAGCGTGTGCATGC CCCTCTTGCGAATGAAAAAATACACTCCACAAAAACACACCAAA…
AL145437	10I04	3L	40	B	scaff_4302		single	yes		gambiae BAC
212D07'	EX227610	X	1	C(2)	scaff_4313	scaffold00005	single	conflict		stephensi cDNA	multiple (4)		GACGAAGGCGATGACGAGGATGACGACACATCTGGAGCGACTGATGACGGCGAAAGTGTTGGCTGAGCAC ACCATCCTTCAGACCATACCGCAGATTCAATTCTCCTCCGTGTGCGTGTGTGTGCAGTGAAACCATCGAG GTCAACCGTGTGGAGTTGGAAGTCGAGTTGCTGCGTCCCGTCGAAGGAAAACCATCATCCTCCGGAAGAT GCAGAGCCCAAACAACCAACCCCTTTGGATGTTCTGCCGCCCGCCACGTGACGACTGTGAAGCGAACTTG TCGGGTTTCGCCGGCTTCGGTTGCTGGCCAGTTGTGCACCCGGCCCTGCTCCATCTATCGACACAACGCCTTGCTGCGGATGCCGTGTGTGCCGTAGATTCCCCGGCTCGATGTT…
212F07*	EX227630	3R	35	B(4)	scaff_4313	scaffold00005	single	conflict		stephensi cDNA	multiple (2)		GACGAAGGCGATGACGAGGATGACGACACATCTGGAGCGACTGATGACGGCGAAAGTGTTGGCTGAGCAC ACCATCCTTCAGACCATACCGCAGATTCAATTCTCCTCCGTGTGCGTGTGTGTGCAGTGAAACCATCGAG GTCAACCGTGTGGAGTTGGAAGTCGAGTTGCTGCGTCCCGTCGAAGGAAAACCATCATCCTCCGGAAGAT GCAGAGCCCAAACAACCAACCCCTTTGGATGTTCTGCCGCCCGCCACGTGACGACTGTGAAGCGAACTTG TCGGGTTTCGCCGGCTTCGGTTGCTGGCCAGTTGTGCACCCGGCCCTGCTCCATCTATCGACACAACGCC TTGCTGCGGATGCCGTGTGTGCCGTAGATTCCCCGGCTCGATGT…
212D07'	EX227610	3L	39	B(2)	scaff_4313	scaffold00005	single	conflict		stephensi cDNA	multiple (4)		GACGAAGGCGATGACGAGGATGACGACACATCTGGAGCGACTGATGACGGCGAAAGTGTTGGCTGAGCAC ACCATCCTTCAGACCATACCGCAGATTCAATTCTCCTCCGTGTGCGTGTGTGTGCAGTGAAACCATCGAG GTCAACCGTGTGGAGTTGGAAGTCGAGTTGCTGCGTCCCGTCGAAGGAAAACCATCATCCTCCGGAAGAT GCAGAGCCCAAACAACCAACCCCTTTGGATGTTCTGCCGCCCGCCACGTGACGACTGTGAAGCGAACTTG TCGGGTTTCGCCGGCTTCGGTTGCTGGCCAGTTGTGCACCCGGCCCTGCTCCATCTATCGACACAACGCCTTGCTGCGGATGCCGTGTGTGCCGTAGATTCCCCGGCTCGATGTT…
16_G10'	BU038933	3L	41	B(2)	scaff_4313	scaffold00005	single (conflict)	conflict		funestus cDNA	multiple (3)		GAGGTAGCAGNAGNANAGTTCTGTGAGNACTACCATTGGCTGCCGCGATATGAAAATTGCCCAGACACTA CGCGATCTGTTCCAGTCGCCCAACTTCCGTGTGGTCGTGGTGGACGATGTCGATGCGGTGGAAATTTGCG GTGCGCTTAAGAATATCGTAGCTTGCGGCGCTGGATTCGTCGACGGTATGGGCCTGGGTGATAATACGAA GGCCGCCGTTATTCGGTTAGGGTTGATGGAGATGATTAAGTTCGTCGATGTGTTCTACCCCGGTAGCAAA CTGTCAACGTTCTTCGAAAGCTGTGGCGTTGCTGATCTAATAACTACGTGTTATGGTGGCCGTAATCGCA AAGTGTCGGAAGCGTTCGTGAAAACAGGAAAAACGATCAAGCAG…
211B01	EX227521	3L	46	A(1)	scaff_4313	scaffold00005	single	conflict		stephensi cDNA			GGCCCGAACGGCTACGAAACATGTGTACAAAGTGGATCCCGATATGACGCGCGAGGGTGGATCGATTCCG GTCACGCTAACGCTGCAGCAGACGACGGGCAAAAACGTGTTGCTGCTGCCGATGGGTGCCTCGGATGATG GAGCACATTCGCAGAACGAAAAGATCGATGTGCGCAACTACATCGAGGGGACCAAACTGCTTGGGGCTTA CTTGTACGAGGTGTCTCGCATCAACTGAGCAGCCAGATTGCTGTCGATCTTTACCACTGCGAACGCAAAA CCCCGACATCACGACCCATCACTATCACTTCCCTGTGCTAAACACCAACCCCGTTTGATACCAATCGTTT TCGGCGCGTATATGAGAATTGTTAATAAAAAATCCGGCATGTTA…
18_G01	BU038941	3L	46	A(3)	scaff_4313	scaffold00005	single (conflict)	conflict		funestus cDNA			CCGGGGGAACTTTTCCTTGCGCTGCTAATTCTACTGNGAGCCTTGTCAAAANTCGNGTGNGCCATCATAA TTTTGTACGTTNAACTATTGCCTCTTCTTACCAAAAGAAGTTTCTCTCGTTTTAAGCTAGTGAAAAAGAG CTAATTCAGAACACTCAACATGTCTACCGTCGACAAGGAAGAGCTAGTTCAGAAGGCAAAATTAGCCGAA CAATCTGAACGGTACGATGATATGGCACAGGCAATGAAATCAGTAACAGAAACCGGCGTGGAACTGTCAA ATGAGGAAGGGAACCTACTGTCCGTTGCTTACAAGAACGTTGTCGGTGCCCGAAGATCATCATGGCGAGT GATATCGTCGATTGAACAGAAAACTGAATCCTCTGCCCGCAAAC…
212D07'	EX227610	3L	46	B(1)	scaff_4313	scaffold00005	single	conflict		stephensi cDNA	multiple (4)	heterochromatin	GACGAAGGCGATGACGAGGATGACGACACATCTGGAGCGACTGATGACGGCGAAAGTGTTGGCTGAGCAC ACCATCCTTCAGACCATACCGCAGATTCAATTCTCCTCCGTGTGCGTGTGTGTGCAGTGAAACCATCGAG GTCAACCGTGTGGAGTTGGAAGTCGAGTTGCTGCGTCCCGTCGAAGGAAAACCATCATCCTCCGGAAGAT GCAGAGCCCAAACAACCAACCCCTTTGGATGTTCTGCCGCCCGCCACGTGACGACTGTGAAGCGAACTTG TCGGGTTTCGCCGGCTTCGGTTGCTGGCCAGTTGTGCACCCGGCCCTGCTCCATCTATCGACACAACGCCTTGCTGCGGATGCCGTGTGTGCCGTAGATTCCCCGGCTCGATGTT…
211F03	EX227559	3L	46	B(1)	scaff_4313	scaffold00005	single	conflict		stephensi cDNA			GGAGAGGGTCGAGTCTACCGCCATCACACCGTGTCTCTCAAAATCCTGCGGCAGGCGAACTTCGGGGGTA CGAATATGGACGACTTCAGTGCGTTCCTTCGAGGTGAAAACTAAACTCCAAAAATGGATGGAGCGTACCC CATGGAGTGTGCGTTGGAATCGGAGCCGTGTCTTACACCTCGATGTCCACAAAACATTACCGTTCCTGCG GTACGTCCTTGGAGCGGACACTTAGAAAAGAGTAAATAAAATTGTTCACTC
16_G10*	BU038933	3L	46	B(2)	scaff_4313	scaffold00005	single	conflict		stephensi cDNA	multiple (3)		GAGGTAGCAGNAGNANAGTTCTGTGAGNACTACCATTGGCTGCCGCGATATGAAAATTGCCCAGACACTA CGCGATCTGTTCCAGTCGCCCAACTTCCGTGTGGTCGTGGTGGACGATGTCGATGCGGTGGAAATTTGCG GTGCGCTTAAGAATATCGTAGCTTGCGGCGCTGGATTCGTCGACGGTATGGGCCTGGGTGATAATACGAA GGCCGCCGTTATTCGGTTAGGGTTGATGGAGATGATTAAGTTCGTCGATGTGTTCTACCCCGGTAGCAAA CTGTCAACGTTCTTCGAAAGCTGTGGCGTTGCTGATCTAATAACTACGTGTTATGGTGGCCGTAATCGCA AAGTGTCGGAAGCGTTCGTGAAAACAGGAAAAACGATCAAGCAG…
211B03	EX227523	3L	46	B(3)	scaff_4313	scaffold00005	single	conflict		stephensi cDNA			GGCCCGAACGGCTACGAAACATGTGTACAAAGTGGATCCCGATATGACGCGCGAGGGTGGATCGATTCCG GTCACGCTAACGCTGCAGCAGACGACGGGCAAAAACGTGTTGCTGCTGCCGATGGGTGCCTCGGATGATG GAGCACATTCGCAGAACGAAAAGATCGATGTGCGCAACTACATCGAGGGGACCAAACTGCTTGGGGCTTA CTTGTACGAGGTGTCTCGCATCAACTGAGCAGCCAGATTGCTGTCGATCTTTACCACTGCGAACGCAAAA CCCCGACATCACGACCCATCACTATCACTTCCCTGTGCTAAACACCAACCCCGTTTGATACCAATCGTTT TCGGCGCGTATATGAGAATTGTTAATAAAAAATCCGGCATGTTA…
671280*	BM657097	3L	46	C(1)	scaff_4313	scaffold00005	multiple (conflict)	conflict		gambiae cDNA	multiple (2)		CCCACGCGTCCGGTGATTTCATCAAGAACATGATCACGGGAACGTCGCAGGCCGATTGTGCCGTGCTGAT CGTCGCCGCCGGTACCGGCGAGTTCGAGGCCGGTATCTCGAAGAACGGACAGACCCGCGAGCACGCCCTG CTTGCCTTCACCCTCGGCGTGAAGCAGCTGATTGTCGGCGTCAACAAGATGGACTCGACCGAGCCGCCGT ACAACGAGGCCCGCTTCGAGGAAATCAAGAAGGAGGTGTCGTCGTACATCAAGAAGATCGGCTACAACCC GGCCGCCGTCGCGTTCGTCCCGATCTCGGGCTGGCACGGCGACAACATGCTGGAACCGTCCACCAAGATG CCGTGGTTCAAGGGATGGGCCATCGAGCGCAAGGAGGGTAAGGC…
26_A01	BU038977	3L	46	C(2)	scaff_4313	scaffold00005	single (conflict)	conflict		funestus cDNA			TTCCTACGCAGTAGCAGCGACGCGAGAGCATCCAAAGTCCCAACTCTTGTGCGGTACACGATTTCAGTGC GTGCAGTTTGGCGTTGCGAACGAGTTGACCAAAACGTGGAATTGATTGGTACAGAAAGTGCATCTCTCGC GAAGAAGCATAAAGCATAGTCCTTTCCAGAGTGTGTGACAAAAAAGCAGAGCGAGTGAGTTGAGTGTGCG AAAAAGAAAGAGCGCCCCAGCAACGGAAGTGTGATTGAAAGAAGGAAAGAAACAGCACGAGCGAAGACAA AAAGCAAACCCAGCAAGCGGACAACTCCCCGAGTACTCTACGCCCAACATCCCAAAGGCCCTGCCCAGGA AATCGCATCAAAATGGTTATCAAAGTGTACATCAGCGGAATGTC…
07_A01	BU038890	3L	46	C(3)	scaff_4313	scaffold00005	single (conflict)	conflict		funestus cDNA			NTTGCGCCCGGAAACTCGGCTCTTACGGCCGGGGACATCATCATCATCGACCGTGGCTGGTTACAGCAGT GGCGCCGGTGAAGTTGACGAACAGCAGCAGCAACAGAAGCCACAACATCCTGGCAATAGTAGCAGCAGCA GCAGCAGTGTGTCCTCCTCCACCTACACTACCTACGTCCGATGGTTGATCGACATCAAAACGTACCACCA TTTCCATCGGAAAACATTCAGACGAAAAGAATACGGGATCTTTAATTCATTCCTTGATTACTCGTACATA ATTAATAACTATTAATTATTAATATTTAACGCGAGAAGCGAAAACGCAAGAGGAAAGAGCGGGATGAAAT TAACGAGACAAACACATCAAATCGGGTATAATTTTGCTATTTTT…
BH372501	178B1	3L	46	D(2)	scaff_4313		single	yes		gambiae BAC
16_G10'	BU038933	2R	7	A(5)	scaff_4313	scaffold00005	single (conflict)	conflict		funestus cDNA	multiple (3)		GAGGTAGCAGNAGNANAGTTCTGTGAGNACTACCATTGGCTGCCGCGATATGAAAATTGCCCAGACACTA CGCGATCTGTTCCAGTCGCCCAACTTCCGTGTGGTCGTGGTGGACGATGTCGATGCGGTGGAAATTTGCG GTGCGCTTAAGAATATCGTAGCTTGCGGCGCTGGATTCGTCGACGGTATGGGCCTGGGTGATAATACGAA GGCCGCCGTTATTCGGTTAGGGTTGATGGAGATGATTAAGTTCGTCGATGTGTTCTACCCCGGTAGCAAA CTGTCAACGTTCTTCGAAAGCTGTGGCGTTGCTGATCTAATAACTACGTGTTATGGTGGCCGTAATCGCA AAGTGTCGGAAGCGTTCGTGAAAACAGGAAAAACGATCAAGCAG…
AST028O6'	Tu lab	2R	16	C(3)	scaff_4313	scaffold00005	single	conflict		stephensi BAC	multiple (2)		TGCATTGTAAACATCATTTTGCCACTCTATGCGACATACCGCCTAGTTCCCTGCACGAGGCTCGCCGCTAATCAACGATAGCGATCGATCGGCGGCGATAGGTAGGTAGAGCGGTGCAATGGAAAAATGATGATGATGAACAAAATTGTTAGCTGTGAGTGGCCATGGTCTTCAGCAGCTGTGCTGGAGGAGTGTCTACGTGTGTGCGTTTGTTGATGGAGTCTTAAAAGTTTATCAATGTAACACTGTTTGGCGCTTTGATAACCGTTGCCAGACCGCCCGAAGGTAATTGTTGGATGGATTTTTTTTTTATACATTCCAAGCATTTTACATCGCTTAGTAATGGCAGAAGGGGTATTCCCTTCCAACAGTTTGGTGGGGAACGGCATGACCATTGAG…
028O6	028O6	2R	16	C(3)	scaff_4313	scaffold00005	multiple			stephensi BAC
212D07'	EX227630	2L	21	A(4)	scaff_4313	scaffold00005	single	yes		stephensi cDNA	multiple (4)		GACGAAGGCGATGACGAGGATGACGACACATCTGGAGCGACTGATGACGGCGAAAGTGTTGGCTGAGCAC ACCATCCTTCAGACCATACCGCAGATTCAATTCTCCTCCGTGTGCGTGTGTGTGCAGTGAAACCATCGAG GTCAACCGTGTGGAGTTGGAAGTCGAGTTGCTGCGTCCCGTCGAAGGAAAACCATCATCCTCCGGAAGAT GCAGAGCCCAAACAACCAACCCCTTTGGATGTTCTGCCGCCCGCCACGTGACGACTGTGAAGCGAACTTG TCGGGTTTCGCCGGCTTCGGTTGCTGGCCAGTTGTGCACCCGGCCCTGCTCCATCTATCGACACAACGCCTTGCTGCGGATGCCGTGTGTGCCGTAGATTCCCCGGCTCGATGTT…
212F07'	EX227610	2L	21	A(4)	scaff_4313	scaffold00005	single	yes		stephensi cDNA	multiple (2)		GACGAAGGCGATGACGAGGATGACGACACATCTGGAGCGACTGATGACGGCGAAAGTGTTGGCTGAGCAC ACCATCCTTCAGACCATACCGCAGATTCAATTCTCCTCCGTGTGCGTGTGTGTGCAGTGAAACCATCGAG GTCAACCGTGTGGAGTTGGAAGTCGAGTTGCTGCGTCCCGTCGAAGGAAAACCATCATCCTCCGGAAGAT GCAGAGCCCAAACAACCAACCCCTTTGGATGTTCTGCCGCCCGCCACGTGACGACTGTGAAGCGAACTTG TCGGGTTTCGCCGGCTTCGGTTGCTGGCCAGTTGTGCACCCGGCCCTGCTCCATCTATCGACACAACGCC TTGCTGCGGATGCCGTGTGTGCCGTAGATTCCCCGGCTCGATGT…
671280'	BM657097	2R	11	C(3)	scaff_4313	scaffold00005	multiple (flawed)	conflict		gambiae cDNA	multiple (2)		CCCACGCGTCCGGTGATTTCATCAAGAACATGATCACGGGAACGTCGCAGGCCGATTGTGCCGTGCTGAT CGTCGCCGCCGGTACCGGCGAGTTCGAGGCCGGTATCTCGAAGAACGGACAGACCCGCGAGCACGCCCTG CTTGCCTTCACCCTCGGCGTGAAGCAGCTGATTGTCGGCGTCAACAAGATGGACTCGACCGAGCCGCCGT ACAACGAGGCCCGCTTCGAGGAAATCAAGAAGGAGGTGTCGTCGTACATCAAGAAGATCGGCTACAACCC GGCCGCCGTCGCGTTCGTCCCGATCTCGGGCTGGCACGGCGACAACATGCTGGAACCGTCCACCAAGATG CCGTGGTTCAAGGGATGGGCCATCGAGCGCAAGGAGGGTAAGGC…
211F07	Shouche lab	X	2	A	scaff_4336	scaffold00023	single	yes		stephensi cDNA			GACCCTCTCGAACATGGCTCACGGTGGTGGCACATGTCGGCAAACCCTCACTGG TGGTGCCCACTGGTGAGCCGTGTCCTGAGAACGCCGATGTTGCTAGGGAA GCTGCACGCACACCAGTGTGCCGAAGTGCAATACGGTGACACATTTGCTG TACGCATGCCAGACTAAGGCAGGAGGGAGAAGTCAAGACATGTCCTTATG ATTTTCTGCCGGATTTCCACTGGCAACGCTCGGGACCGTTGACCTGGCCG AGGTGTGGAAGGAGGTGAGCTGAATTGTGCTCTACCGCCGATTCCGTCAC CCTTGGCATTACGTACTTAAGGTCCGCTAGGTGTACTGCGATATCTCAGA ACTCAAAAAATGCGATCACCAGTTCACATCAAATCAAA…
AL154813	28J20	X	2	C(2)	scaff_4336		single	yes		gambiae BAC
AsSP53.7	AY162233	3L	40	A(1)	scaff_4365	scaffold00070	single	yes	consensus	stephensi cDNA			GACTCAGTCCTGTGTGTTAACGGACTGCGCTTCCCATAAATAAACTACCAGCAGAAAACTAATCGAATCA TCTCGGGACGGAGCCATGAAGAAGTATCATCACTTGCTCGTCTGTCTCGTGCTGTGCATCGTCACCATCC CGCAGCACGGTGACACAAACCCTCGGCCGGACTTTGCGGTCCCCGCACGCATGACCGGAGTCGGTAGCGG GAGCCTCGATTCGACTGGGAACGTGGTACAAAACACGAACCGCGTCCTGAACCTGCTTGACCAGTTCCAA TCGATCACCGAAACACTGTACGGGCTGCAAACTCCCGAACTGTACCGGTTGGCAACGGGCTTTCGGTTGG TGCTGGACAGTTTGGTCGAGTCGGGCAGTCCCATCTTTCAGGGG…
716320	BM606621	3L	40	A(2)	scaff_4365	scaffold00070	single	yes		gambiae cDNA			CCCACGCGTCCGGCACGGGAAAGGAACAACTCTGCAGCAGCAGCAAAAGCAGCAACTTTAAAGTGTGATT CGTTGGTTATTTTTTTGTGAAGCCTAGCCTGAAGTATACGCAACGATGGCCCTTGCCGAGAACACCACCA AGACGGAAATGACGCTGACGGAAACCTCTACGCCCGTCATCTCGAAGGAGGTGATCACCGAGCGGACGAC GGCCGACGGCCTGTCGGAGAAGAACATCACCCAGTCGAAGAGCTACGGTTCGGCGAGCGAAAAGTCCATG GTGGAGGAGTCGGCCAACTCGATCACCAAGAAGCACGAAAAGTCCGAATCGGCCTTCGCGTCGGAGCGCA GCGTTACCGAGTCGGTTTCGGACGGTGGTGCACTGGCGTCATCG…
Ag5779	XM_001237712	3L	40	A(3)	scaff_4365	scaffold00045	single	yes		gambiae cDNA			GAAAGTGTTCTTATGACGGCAGCTGCCACTTGCTTGCTCGGCGGCATCATCGTCATCCCCGTCCGTCCAT CGGAAGGTCGTTTGTGACTGGTGCGTTTCCCGTTATCAGTGTTATCTTTATTCAATCGGGTTCAATTCAT TCTTGCCTTCCAACATGCCCACCCGCTGAAGCAGTGTGTGGCGCCCAGTGCTGTGATTTGCTCCGATAAG CAATAGTGTGTAGCGTTAGAAATAAGCACGACCCGGCCAGGGACACGACAGGCAACACTGCGCCAACCCT GTCTCGGCTCGTATCCTGCGAGGAGCAGATGAAAAAGGCAGTCACTAAATCCAATGTATTCCGGCCATGA ATAGCAATACGATCAAGATGAAGGGAGACCAGAAGAACGAATCG…
Ag5783	XM_315799	3L	40	A(4)	scaff_4365	scaffold00045	single	yes		gambiae cDNA			ATGATGGTGCAACAGTACGAGCGGGGTAAGGGCGACCCAGTAAGGACATCGGCGGAACACCAGACGGCTG TGGTGCTTAGGCATCCCGATGTGTCCTCGATTGGTGAGGCGGAGACGAGCGATTTCGAGAGTGCCAGTGT GACGAGCGGCGGCAGCAGCGTGAGTGGAGGCGACGGGGGTCGGCGAAGTGTGCGCACCAGCTCGGCGTTC AGTGAGGGAAGCCGCGATGTGGCCAGCATTGAACGGTTCGAGCTAGGGGCGGTAAATCAGCCGCAAAGGC AGCAGCAGGAAGAGCTGGCGGCGGGTCACAACACGATGATTACCATTAACATTAACTACCGATGTGATAC GAACAATCCTCCGAAGACAAGCAAAGCTACGTGTGGGGAGGAAG…
Ag7069	XM_308694	3L	40	A(5)	scaff_4365	scaffold00045	single	yes		gambiae cDNA			ACGCCACTGGAACAGATCGGAAAGCGTCAGTCGAGTCCGGAGCATTCGCACGATCGCACGTCGGGAGAAA CTGAATGGTATTAGAGCTCGAGGGGCGAATAGTTTGATTTTGCTTGTAACCGTATGATTAGAAATTGTTA CATTACTGTGGCTGTGTGTGACAGTGGAATAATAAACAGTGAAGCGTTTGAGCGAATAGTGAGGTTGAGG CTCAGTTGGCATGGAAAGTGATGTGGTGATGAGGGGAAAAATGTACAAAATTGTGATCCAATCGAAAATG GCTTCCCGATCTATCGTTTGGCTATTCGCCGTGCTGCTCATTGCAGCATTTGTACAACACAGTGGGGCTG AGTTCGTGCAATTGGATGAATACTATCGTATGCCAAAGATTTAC…
Ag7070	XM_001688008	3L	40	A(5)	scaff_4365	scaffold00045	single	yes		gambiae cDNA			ATGCCGAAACTCTGGCAGATGGATGATTACGACGAATGTCTCGAGTCACCCGGTCCGGGAGAACCGCCGG GCGTGTACTGTGGTTTGTCCGTCGTACTGAAGCCCAACAATCGGTCTGAGCTTTGGAAGCTGATTGAGAA GTTTTCCAGTGACTATAAGCGCCACTACAACCATCAAGTGCTCAAATGGGGTGTTTGCATCAAAAGGTGT CAAAAAGCAATAGAAAAGCTCTCACCAGCGGAAAGAAATGCACTAACGGTGGAGCCATTCCCGATTGATG TTCGGTATAAATTCAATGATGGCATACTGGAAAACATTCCTACGTACCGAGAGGCCTATCACGATGTTCT GGAAATTTGCGTCAACAAGGAGCTTAACGATACGTACGGTTTGG…
Ag7086*	XM_308670	3L	40	A(5)	scaff_4365	scaffold00045	single	yes		gambiae cDNA	multiple		ATGTCCAAAACATTAGCACAGTGGAGTATCGCCGCGTTGAAGCGTGGACAGAAGAAGGTTTTTGGGCAAA TTGACATTGCAAAGCATCAGGTTGTTGCGTATACCGAAAAGTCCCAGGACAAACATGAGTCACGTCACAT TCAGCTCGTGCGGGAGTATGGCTTTCATCCTCGATCGAAGGTACAGGTCGAGGATGGTGCCCTGCTGCCG CGCAAATTCGAACCCTTCCCCAACGACATGTACGGCCGACCGCTGGAGGAAATCGATAACTTCATCTACG AAGAGACCTTCTGCGTGGTGTCGAAGCGCTTTCGGAAGAACTACATCCATCGGTTCACGGGCACGAAAAG TTTGTTCTGTTTCACCCCGTGGAGCCCGACCCGACGTGCCTGCG…
Ag7086'	XM_308670	2R	15	A(3)	scaff_4365	scaffold00045	single	yes		gambiae cDNA	multiple		ATGTCCAAAACATTAGCACAGTGGAGTATCGCCGCGTTGAAGCGTGGACAGAAGAAGGTTTTTGGGCAAA TTGACATTGCAAAGCATCAGGTTGTTGCGTATACCGAAAAGTCCCAGGACAAACATGAGTCACGTCACAT TCAGCTCGTGCGGGAGTATGGCTTTCATCCTCGATCGAAGGTACAGGTCGAGGATGGTGCCCTGCTGCCG CGCAAATTCGAACCCTTCCCCAACGACATGTACGGCCGACCGCTGGAGGAAATCGATAACTTCATCTACG AAGAGACCTTCTGCGTGGTGTCGAAGCGCTTTCGGAAGAACTACATCCATCGGTTCACGGGCACGAAAAG TTTGTTCTGTTTCACCCCGTGGAGCCCGACCCGACGTGCCTGCG…
Ag1916	XM_321148	2R	13	B(5)	scaff_4416	scaffold00074	single	yes		gambiae cDNA			ATGGATGCCCGCATCGGACTGGAGTACATCATCGAGAATAACGACTACGTGAACAAGCTGGGCCTGGCGC TGGACACCAACAATGTCACGGTTAAGAAGCAAATCTTCGAGCTGCTGTCCACGCTGTGTGCGTTCAGCGC GAACGGGTACAAGCGTGCGATCGAAACGCTGGAACACTACAAAAGCATTAAGGGTGAGCGGTATCGGCTG CATCTGGTCGTGTCCGAGCTGGACAAGGCGACGGCGATCGAGTACCAGATCGCGCTGCTGGCGTTCGTCA ACTGCGTGATCATTTCGGCCGGTTCGCTCAAGGATCGGATACGCATGCGCAACGAGTTTATCGGATTAAA CCTAATACCAGTATTAAATAATTTAAGGCGCACGGCCAGCAGCG…
211E05	EX227551	X	6	A(2)	scaff_4477	scaffold00104	single	yes		stephensi cDNA		heterochromatin	TACAGAGTCTAAACAAAAGGAGTGTTCAAACCAGGAGATTCTCTTCCTGGGGCGAGAGAGAATCCAGAAT GTGGGTGCCATCGGGGAATGTGCATGAGAGGGCGGGCCCGGACATGGGGTGATGCATCCTTTCCCTGTGT TTTTTTAAAGAACATCCAACAATATCGGACATTTTCTGTGTTGTGTGGCACAAGAAAATGAAAGTAAGAA ACGCGCACGTTAGAAAAACATAAGAAGGCAGCGAGTGGTGATCCAG
AL154010	27D16	X	1	C(6)	scaff_4493		single	yes		gambiae BAC
1500000	BH388828	X	1	C(7)	scaff_4493	scaffold00142	single	no		gambiae BAC			AGCTTAAAAAAATGTGAAAGTCCTATGCATATATGAAGAGAAAAAGGGCTGCCATTAAAGGCTAGAGCAG CAAAGAGCCGCATGTGGTTTGCCTGGAGCGTTTGGGAATCATGCTTTTCTTTCTTCTCATCATAATATTA GGAAAGCGCGCGGCCAGCTCCGTACGAAGGTCGAGTCGGGCGAGGGCACGATACCGGTCAAGAGCAGCGA TGGCATCCAGACCTGGGACGGTGTGCTGCAGGGTCAGCGACTGCTGACCATGTCCTGCTCGGACAAAATT TCCCGCTGGAACGTGCTGGGTCTGCAGGGTTCGCTGCTCGCGTCCATCATCGAGCCGATCTATCTGCATT CGATCGTGCTGGGCAGCCTGCTGCATCCGGCGCACATGTATCGG…
05_D12'	BU038881	2L	26	B(2)	scaff_4612	scaffold00036	weird	yes		funestus cDNA	multiple (2)		NTTCNCGACTGGAAACTCGGTTTTTACGGCCGGGGCAGGGAGGTAAGATCGGTCTGTTCGGTGGTGCCGG TGTCGGCAAGACCGTACTGATCATGGAGCTGTATCAACAACGTCGCTAAGGCCCATGGTGGTTACTCCGT GTTCGCCGGTGTCGGTGAACGTACCCGCGAGGGTAACGATCTGTACAACGAGATGATTGAGGGTGGTGTC ATCTCGCTGAAGGACAAGTCCTCCAAGGTAGCGCTGGTGTACGGTCAGATGAACGAGCCGCCCGGTGCCC GTGCTCGTGTCGCGCTGACTGGACTGACCGTGGCCGAGTACTTCCGTGACCAGTAGGGTCAGGATGTGCT GCTGTTCATTGACAACATTTTCCGCTTCACCCAGGCCGATTCGG…
05_D12*	BU038881	2L	26	C(2)	scaff_4612	scaffold00036	weird	yes		funestus cDNA	multiple (2)	maps 4 times to same scaffold	NTTCNCGACTGGAAACTCGGTTTTTACGGCCGGGGCAGGGAGGTAAGATCGGTCTGTTCGGTGGTGCCGG TGTCGGCAAGACCGTACTGATCATGGAGCTGTATCAACAACGTCGCTAAGGCCCATGGTGGTTACTCCGT GTTCGCCGGTGTCGGTGAACGTACCCGCGAGGGTAACGATCTGTACAACGAGATGATTGAGGGTGGTGTC ATCTCGCTGAAGGACAAGTCCTCCAAGGTAGCGCTGGTGTACGGTCAGATGAACGAGCCGCCCGGTGCCC GTGCTCGTGTCGCGCTGACTGGACTGACCGTGGCCGAGTACTTCCGTGACCAGTAGGGTCAGGATGTGCT GCTGTTCATTGACAACATTTTCCGCTTCACCCAGGCCGATTCGG…
AST021C18	Tu lab	3R	30	C(1)	scaff_4640	scaffold00042	multiple (scaff_2593)	yes		stephensi BAC			ATTACGCCAAGCTATTTAGGTGACACTATAGAATACTCAAGCTTGCATGCCTGCAGGTCGACTCTAGAGGATCCTTCGCCGTACGTCCGACCCAGGGGTTGCTGTGTTTGCTGTGGAGGTGGTGTCGGTGCCTGCGGATAGGCGGCACTGGGCGGGATGTACGATGGAGGAGGCAAATAGTTGTTCCGGGGCGTTTGTCGGTACTGAATAGAATGTTGCTGCTGCTGCTGCTGAGGAGATTGCTTTGATTGCCGCTGCGGTGGAGCGTATGGGGCATTTTTGTAAAAGTCCTGATCATCGCCCTGATGTCCGGCGGGCCCGTACAGCAGGTTGTTCACAGCCGAGGCGTGCTGATTTTGCAACGGACTCGCGGTAGCCCATGTCGGGGGCTGTATATTG…
211F02	EX227558	2R	19	B	scaff_4655	scaffold00026	single	yes		stephensi cDNA			GATCATCAAGAAGCCGGTGGTGGTGCACTCGCGTTACCGTGTGCGCAAAAACACGATCGCTCGTCGTAAG GGCCGTCACTGCGGTTATGGTAAGCGAAAGGGTACGGCCAACGCTCGTATGCCGCAGAAGCTGCTCTGGA TGAACCGTATGCGTGTGCTGCGTCGCCTGCTGAAGAAGTACCGCGAGGCGAAGAAGATCGACCGTCACCT GTACCACGATCTGTACATGCGTGCAAAGGGTAACGT
11_B04	BU038900	2R	19	BC	scaff_4655	scaffold00026	single	yes		funestus cDNA			ACCAGCGAAAAGAGGTTCCTCATCACGCAGCCCCCAGATACGCGATCTCCGCGAGCTTCTTCTTCAAACG ATGCTGTTCAAAAGCTTTCTTCTGCTGAGCGTCTTTGCTGTCGCCTGCTATGGACAATCGAAAGTGCCCG TATACGTGTACTATGAATCGCTCTGCCCGGATAGTGCCCGGTTCGTAAACGAGCAGCTGTACCCGGTAGC CAAGACGTTCAAGAAGAATCTAGAGCTACATCTGGTACCGTTCGGCAAGTCCACCTACACGACGCAAGGT TCGGAGGTGATGTTCACGTGTCATCATGGTGAAAACGAGTGTTACGGCAACAAGGTGCACGCCTGTGCTA TCCAGCATATTCAGGGTAACTCGTATCAGCCGAACATTTCGAAG…
212H03	EX227647	2R	9	C(2)	scaff_4674	scaffold00031	single	yes		stephensi cDNA			GTAACTAAACAACGCAACAAGCCTTGCCACATCACATAAGAGCGCTCGCGCGCGTTCGGCTCGTGTAAAT CTACCAGCCTAACGAGGAACGAGGAAGATTGGATACGATAGAATACAGACAGCAGGATCATTCCCGAACC TTACCATAAAAAGAAAGACCAACATGATGCTGCTGCTATTGCTTCAAAATCAGACCAAGCAATGCAACAA TGTGTGGGGCACGATAGGGCAGACAAAACAGTACGAAACGGACGTCAAATCAAATACCCTCACCCAACCA CTTAACAATACACTCAGAGAGAGAGAGACCCCTCAGACAACTCCCGGTTTTTCGTCGCATAATTTCGATG CGAGGAAAAAAAGCACGTCGCAAC
AST004P4	Tu lab	3L	39	B(3)	scaff_4679	scaffold00121	multiple	yes		stephensi BAC			TTAAAGATTCCATCCGGCAAGGCTTGTAAGAATTACAGTGATCAACATTACATACCAAGTAATGAAGCATGATTGTCTCTCAAGTGCTCATGATCTGTCCCATGAATATGCTTTTATATCCTATTCTTTGGCCTGATACTAGAGAAGACCAGGCAAACATGTCAGGTGTTTAAAAAAATGGTAAAATATATATGGTACGATCGCTGCATATACCAGTTGGAGAAAAGAAGAAAAATCCTTACTAAAAACCTTTCGCTAGTTTATTTTGCAAAGGATCGGGCTAGATGTATTTATAGAATTACGTTTATTGTATCAGTTTAAACTTTCATGTTTAAACATTGATACCGGCCGGGCTAGCTCCTGATAACTTGTTTACTGGAATACAATTCAGTAAGTAAA…
AsAG5	AY162227	3L	39	B(3)	scaff_4679	scaffold00121	single	yes		stephensi cDNA			TCAATCCGTTTACAATGGCCATCTGGATCGCTTGTGTTTCAGTTCTGCTGCTTGTCCTGCTGGATGTAAC TGCGGGCGGTAAATACTGTCGAAGCGATCTTTGTCCACGCGGCGGTCCGCATGTCGGCTGTAATCCACCA CCATTTTCCGGCGGTCCTACGTGTCGCAGCATGAAGGGCGCAAAGAAGATTCCGCTAAAGAACTTAAAAT CCTTCATCACGGATGAGCACAATCTTAACCGGTCGAACATTGCGCTGGGCCGGATTGCACCCTATCCGAA GGCGGTCAAGATGCCAACGCTTACGTGGGACGCGGAGCTTGAGGCGCTTGCCGATGCGAATGCACGGTCC TGCAACTATGGGCACGACAGGTGTCGAGCGACGGACAAGTTCCC…
Ag1780	XM_321295	2R	10	D(5)	scaff_4919	scaffold00001	single	yes		gambiae cDNA			AGAATACGAGACGTGGCCGATAAAATCAACAAATATGGCGTACAGACGCTACCCGGGCTGCAGTCGCTGA AGGTCCCAGTGAAGCAGATCGTCATCGGGCCGGCACACCTCGGCATCCTGCTCGAGGATGGGCGCGCCTT CCGAGTGGCCTTTTCCATCATACCCGAGCGGTTGGATCTCAGCAAGCAGGATGCCTCGAAGGCCGGCGGA ACCGGCGGCGCGGCGTCAAACAACAACTCCAAAAGCACGCCTACCTCGCGGCAGTGCCGGTCGCGCGCGC GCATCATGCGCACGAGCAGCTCGGTGCGGGCCGGCAGTGGCTCGCAAGCGTCCGGCTCGCGCAGCACCGG CGTCATCATGGGTGGCGGATCGTCCGGCAGCCGGTCGATCGTGT…
Ag1783	XM_321284	2R	10	D(5)	scaff_4919	scaffold00001	multiple (flawed)	conflict		gambiae cDNA			CTACCGACGCGCCGTCACGCCACCCCCCAAACGGCAGGAGGAATGACCATCGTTATGGCCGGTCTATCGA CAGCGGAAATATGCGAAAACACGAAGCTGGCCCGCGAGATGGCCGTGATGGGGAACTACGATTCGGCCGG CATCTACTACGAGGGTGTGCTGCAGATGCTCCGCAAGCTGCTGGTCGGTCTCAGCGAGCCACTGCAGAAG GGCAAATGGTTGATGATACAGCAAGAAATTAACAAAGAGTACAATCAAATGAAGCTGATCCAGAAGACGC TTACCGAGATTACGATGGATCTGCAGAACGCACCGCTGCAGGCCCGCATCCGCACGCCCCTGCACGAAAC GGCCAGCAAAGATCCGGCCGCCTGGTTCCGGGCCGATCCGGACA…
AsRPS6	AY237124	2R	11	A(1)	scaff_4919	scaffold00001	single	yes		stephensi cDNA			CTTTTTACTCTCCTGGAGTGTATGGGAATAGACGTGTAAAATGAAGTTGAACGTATCGTTTCCCGCTACG GGGGCTCAGAAGACCTTCGAGATCCCCTCGGACGACCACAAGCTGCGTCACTTCTATGACAAGCGTATGG GCACGGAGCTGACCGCCGACCATCTTGGCGAGGAATGGAAGGGATACGTCCTGAAGATTGCCGGTGGCAA CGACAAGCAGGGTTTCCCCATGAAGCAGGGTGTGCTGACCAACACTCGTGTTCGTCTGCTCCTGAAGAAG GGACACTCGTGCTACCGTCCGCGTCGTACCGGAGAGCGCAAGCGTAAGTCGGTGCGTGGCTGCATTGTCG ACCAAAACCTGTCCGCCCTGGCGCTGATCATCGTGCGCAAGGGT…
141A14'	BH367876	2R	11	A(3)	scaff_4919	scaffold00001	single (conflict)	conflict (2 matches)		gambiae BAC	multiple (2)BP,TE		GAATCCTGGGGACCTTACGTCAAGTGACGAATTGTCAAAATGCTTTAGATTTCACCACCTGATTTTAATG TACCTTGGGTGCGCTGGTGTCAGAATTTATTAAAATCCCAATTGTAATTTGTATTCCAGCAAAACAGGCT CCCTTTGGCGACACTGACGTGGCATATTGTTGTGTTTTGATTCGTGTAACAATAGAAATTACAGAAATTA CGCCTGCCTTCGCCAGCAGGGTAAGTTCAGGTGGTGCGCAAAACTCCGCTGAATAAAAACCGACGGCTAC CCAAGCGCAAGCCGCACGGCGTAACCCAGGGCCAAGGTGAGAGGACAGGTTTCGTCGCGAGCAGTCATTC CCCTTCTTCGTGACGCATTTCTCTACCGCTGACCCAGTACGGTA…
Ag2931	XM_311973	2R	11	A(3)	scaff_4919	scaffold00001	single	yes		gambiae cDNA			AAAACAGGCTCCCTTTGGCGACACTGACGTGGCATATTGTTGTGTTTTGATTCGTGTAACAATAGAAATT ACAGAAATTACGCCTGCCTTCGCCAGCAGGGTAAGTTCAGGTGGTGCGCAAAACTCCGCTGAATAAAAAC CGACGGCTACCCAAGCGCAAGCCGCACGGCGTAACCCAGGGCCAAGAACGGAGTTGAAATCGTGGCAGTA CTGCGTTGAAAGGAAGTACCCTTCATCGAAAGGAATCGGAGCGCAACACAAACACAGCTGAACTCAGCAC CATGGGCCTGACAATTTCCAGCGTGCTAACCCGATTATTCGGCAAAAAGCAGATGCGCATTCTCATGGTT GGACTCGATGCTGCCGGTAAGACGACGATTCTGTACAAGCTGAA…
Ag2933	XM_311969	2R	11	A(3)	scaff_4919	scaffold00001	single	yes		gambiae cDNA			GCTGGTCTACCGATAACTCTGCGGTGCAGTTCTAGTCCCGTTTGGAAAGTGTAGCTGCATGTGCAAGTTG CAGCACGATTGCAAGTAAACTGTAAGCATGAGTGCGAAGACGCCGAGTGAAGAAACAAAAGCACAAACCA AAGCGAGCAGCGGCGATATGGCCACAGACAAGCGGCGGGTGCAGCAGGACGACGATGCCTCCGGAGAACA ATGCGAAGCCGGTTCTTCTTCAGCAGCGCGCGAGGATGCTGCCATCCACATCTACGCCACGATTGCTTTC ATAGTCATAATCATCGTGATTGGTGTGCCAATGTGGTGGAAAACGACCGAAGTCTACCGCGTTTCCCTAC CCTACTCTGAAATTCGTGCCCTGAATGAGGATCCAATAAAGGCG…
Ag2934	XM_001237408	2R	11	A(3)	scaff_4919	scaffold00001	single	yes		gambiae cDNA			CCGTTTCAGCTGGCCGTGTTGCAAAACTTCCTCCAGGAGGATGCGAAGCGGGCGGACGCCACGAAGCGGC TCGAGGCGGAGTTCAGCACCGTCGACTGGAAGCGAAAGCAGATGGATCTGTACGAGTTCTACCAGACGGA CGATCTGTGCAGCCTCGAGCGGGACTACCTGCAAGCGTTCTACACGGTGCTGAAGGAGCAGATGATGCCG CTGGTGGAGGAGCTGACCGGTATTAAGCTGACGCATGTGTCCGCCTCCTGCTCGATGTACAACGCGGGCG ACTATCTGCTCGTGCACGACGACCTGCTGTCCGATCGGCGGATAGCGTACGTGTTCTATCTTAGCCCCTG GGACTGCCACAGACGGTGGCAGGCGAAGGATGGCGGCGCACTGG…
Ag1757	XM_001689272	2R	11	A(3)	scaff_4919	scaffold00001	single	yes		gambiae cDNA			GGCACGATGTGGACGCCGTCGTACGATATCATAGTGGAAACGTTGACCGGCTCCGAGTTCGAGGTGACGG TCAACGATCGCGATACGGTTGGGTATCTCAAGTCAGAAATACAAAAATATGAAGGAATACCCATCAGCCA GCAGCATTTGCTGTACAACCACAAGGAGCTAAGTGACGCGATGGAGATGAAGGACATCCCGCTGGTGAAA GGGTCGCGCGTCAAGCTCGTCCTCGGCATGAAGGGAGGACCGATCTCCTCCAAGCGGCTGTTCACCATCT CCTCCGACTACGACAACTGGCTGGACATGAGCGATGTACTGTCTGGGGAAGATCTGATGAATCTACAGAG TCCAGGCTTAAAGCTGCTGCTGTACAAGGACAACAAGAAGAACG…
Ag1759	XM_321324	2R	11	A(3)	scaff_4919	scaffold00001	single	yes		gambiae cDNA			ATGACGACGTACGAGGAATTCATTCAGCAAAACGAAGACCGGGACGGTATCCGGTTCACGTGGAACGTGT GGCCTTCGAGCCGGATCGATTCTACGCGCCTGGTCGTACCGCTCGGATGTCTCTACCAGCCGCTGAAGGA GCGCCCGGATCTACCCCCGATCCTGTACGATCCGGTCGTGTGCACGCGCCAGACGTGTCGGGCGATACTG AACCCGCTCTGCCAGGTGGACTACCGGGCGAAGCTGTGGGTGTGCAACTTTTGCTTCCAGCGCAATCCGT TCCCGCCGCAGTATGCCGCCATCTCGGAGCAGCACCAGCCGGCCGAGCTGATCGCCGGGTTCAGCACGAT CGAGTACACGATCACGCGCGCGCCCTGCATGCCGCCGGTGTTTC…
141A14'	BH367876	2R	15	B(2)	scaff_4919	scaffold00001	single (conflict)	conflict		gambiae BAC	multiple (2)BP,TE		GAATCCTGGGGACCTTACGTCAAGTGACGAATTGTCAAAATGCTTTAGATTTCACCACCTGATTTTAATG TACCTTGGGTGCGCTGGTGTCAGAATTTATTAAAATCCCAATTGTAATTTGTATTCCAGCAAAACAGGCT CCCTTTGGCGACACTGACGTGGCATATTGTTGTGTTTTGATTCGTGTAACAATAGAAATTACAGAAATTA CGCCTGCCTTCGCCAGCAGGGTAAGTTCAGGTGGTGCGCAAAACTCCGCTGAATAAAAACCGACGGCTAC CCAAGCGCAAGCCGCACGGCGTAACCCAGGGCCAAGGTGAGAGGACAGGTTTCGTCGCGAGCAGTCATTC CCCTTCTTCGTGACGCATTTCTCTACCGCTGACCCAGTACGGTA…
BH367876	141A14'	2R	15	B(2)	scaff_4919	scaffold00001	single	yes		gambiae BAC
Ag1929	XM_321134	2R	13	B(3)	scaff_4963	scaffold00117	single	yes		gambiae cDNA			CACAGCCGTCACGAACCACGACCCAAAACAGCGAGCCGATTTTATCAACATTTGTCGTGGCGTAGGCTAA TTCCCGGCTGTAATTCGTTGTAAATAATAATTTAACCCATAAACAAAAAGTGTAACTATAAGCTTTAACA CCAAGTGAAAGGATTCATCTCGATCGGTGGCATTGCATTCGGCCCGTAATGTGTGATTCTCCTGGATCGG AGCAGCGTTCGAAGCGCAGGCGAATCGACAAGCATGGCCGGTTTGCGGCACTGGAACGGCTGAAGAAGGT GAAGGAGGTCGGCACCAAGAACAAGTACGAGGTGGACGAGATCGAGAACGTGTACGATGAGGTGGACGAG AAGGAGTACGCCAAAATCGTCAACGAGCGCATGCACGACGACTG…
BH385043	109B13'	3L	42	B(1)	scaff_4967		single	yes		gambiae BAC
AsSerpin6	Jacobs-Lorena lab	3R	31	C(2)	scaff_4995	scaffold00029	single	yes		stephensi cDNA			ATGAAACACTTGCAAGTACTTTCGTTCACATTATGGCTACTGCTGGTACCCTTAGCCCACGGTCAGTGGAATCGCTATTA CACACAATCGCCCAGCGTGAGGTACACACCGATGGTTCGTGCACCGCAACGCGTTGCACTTAGGCAAAACTTTGAGAGTG GTCCAACAGCTGCCCCCTCACCAACCCCGGCCCGAAGACAGCCAGCTGCATCAGCGACGCCCGGCTATTCGTCTAGCAGC GGGCTATCGCTTACCCCGGACAATGATTCCAAGATATCGCAAGTCGTGGTAGACTTCATGATGCGCATCAGCCGAACGTT GGCACAGCATCACAGCAAGGCAGAGCTGTTCTCCCCCCTGAGCATCATTACCGTGGCCAACCTCCTGTTCCTCGG…
212H07	EX227650	3R	32	A(1)	scaff_4995	scaffold00029	single	yes		stephensi cDNA			CATGAAAACGGATATCGTAATGTTCAACTGTAGACACTACTTCCACGAACCGTGCCTGCTGGACAGCTAC AACCTGGAGAGCTGCATAGTATGTCACTCCAAACAGTTGGGCAGCTCGGGAGCGTTTTGAGGTGAGTGTG TGTGTGTGGTGCCTCCTCAAACAGACAAAAACAAAGTACGGAAAGCGAGTTTACAACAGGACTTTTGTGA CCGATCGCCATTTTGTGTCTCGAATTTTATCCTCATCGTTACACCTTATCGTTTTGTGTTTTAAATGCAG TGCCCACATTCGTTTTTAGATTTAAATTTTATCTGTGTTCTAAACCAAACCG
AsMad	AY578813	3R	32	A(2)	scaff_4995	scaffold00029	single	yes		stephensi cDNA			AATCTTCTCGTTTCGTTTACAATGGCACCGGTCAGCTATCAGGAACCACCGTACTGGGCCAGTATAGCGT ACTACGAGCTGAATTGTCGCGTTGGCGAAGTATTTCACTGCACCAACACTTCCATCATCGTGGACGGGTT TACCAATCCGTCGAACAACTCTGACCGCTTCTGTCTCGGGCAGCTGAGCAACGTGAACCGTAACAGTACG ATCGAAAACACCCGGCGCCACATCGGGAAGGGTGTGCATCTGTATTACGTTGGTGGGGAGGTGTACGCGG AGTGTCTGTCCGATTCGGCGATCTTTGTGCAGAGCCGCAACTGCAACCACCATCACGGGTTCCATCCGAG CACGGTGTGCAAAATTCCGCCCGGCTGCTCACTGAAGATCTTCA…
212G03	EX227637	3L	39	A(1)	scaff_5008	scaffold01107	single	yes		stephensi cDNA			GTCGTCAGTGGGGTCGCCGAACGTCGGGAGATCGTCTGCTAAATTATGCCGTGGTCGTGAACAACTCGCT GCCAGTGCCGGAGAAGAGCAGCATCTATCGCTATCTGCCAGCAGCGGGTGCATACCGGCCACCGAACATC ACCGCTATCTACGCCCGCGATAACGTTCCGGCCGGAAACGGTGGCTACGCTGGTATCGTTTCCGGTGGCG TGAACCAATCCAATGTGACGCTCAGGCTTACCACGAAGCCTTATCAGCGGTTCAACTTTACCGTGGAGAT TTACGGACGGTAGAGCTCCACGCGCGACTAGAGGAGGTAGCAAATGTAGACAATAAACGGATAATCG
AST044C24	Tu lab	2R	17	A(6)	scaff_5009	scaffold00149	multiple	yes		stephensi BAC			CATAAGAAATAGAAGTCAAATAAGAAATTGTATTTTCTTTTAAATACAATGAATTCATCCAGCAATTCTCTAAGAATCTCATTATAAGTTTGGTATTTTACAGATGTTTTGATGAGTTTAACAAAGATTTAATCAAAGTCGATATTTCGACTACTCTCATGGATCTATTTCAAATTCACATTCACATTCTATTCATTTTCTACCACACAAAACAAGCTACTATTACAATTTTAGAACCTTTTGAGCCTATCGAAGGCCGCAACCTGTCAACCCCCGTTGCGCGCTCGGAATGACAAACTGTTAATCGAATCGTACGCTAACGCCACGGCCATCCGAGGCGTGCAGGCCACGAGACCATTGGCTGGCCGGCCGTTCTGCATAAATTAAAGATCATTTGCG…
AST044C24	AST044C24	2R	17	A(6)	scaff_5009	scaffold00149	multiple (good matches) maybe can connect three scaffolds	yes		stephensi BAC
AGAP009694	gene	3R	33	C(2)	scaff_5019	scaffold00052	single	yes		gambiae cDNA			GAAGCTGGTGGAACAGAAGCTCCACCCACAGACGATCATTGCCGGATGGCGGCAGGCGGCCGACGTGGCCCGCACCGCTCTGCAGGGTGCCGCCGCGGACAACTCCGCCAACCAGGAGCGGTTCCGGGAGGATTTGCTGAACATTGCCCGCACCACGCTCAGCTCGAAGATTCTGTCCCAGCACAAGGAACACTTTGCCAAGCTGGCCGTCGATGCGGTGCTGCGCCTGAAGGGGTCCGGCTCGCTGAGCGCGATCCAGCGCATCAAGAAGCTGGGCGGCTGCCTGGAGGAGTCGTTCCTGGACGAGGGCTTCCTGCTGGACAAAAAGCCGGGCGTCCACCAGCCCAAGTCGGTGAAGAACGCCAACATCCTGATCGCCAACACGCCGATGGACACGGA…
More Conflicts
11_E07	BU038905	2R	19	A(2)	scaff_3285	scaffold00054	single	funestus cDNA			AGACTCGCAGCACGCCGAACACAGTAGAATCAGTTACCGATGAGGTTAAGCATTAATTTGACGCTTAAAA TGGTCACGCTCCGGTACGCCTTCACCTTCGTCTGTGTGGTTTGTGTTGGTTGGGTCAGTGTGCAGAGTGC AATCATTTTGCCGAAAATTCCGGATGTCCTCAACCCACCCGTACCAGATGGTATTGATCTTGTGCAGCAG TCTGCCTTTCTCGAGAGCACGGACCAGGACCCGGAAGTAACGCCGGGATTGTTCCAGGGTGACATGGCAA TGGACAACCGTATGTATCGCTACTGGCGCGTAGGACTAAGTTGGGATGTGTTTCCGGAGCGAGTCTGGCC AAACGGTACGGTACCGTACGCGATCAGCCCACTGTACGATGTGG…
AL153389	26C03	X	1	C(4)	scaff_3285		single	gambiae BAC
Ag1985'	XM_321074	2R	14	A(1)	scaff_3596	scaffold00001	single	gambiae cDNA			AAGCGATCCCGTCGCACAAGTGAGATTGATAACGGCATCATTCATTCCGGAGGGCAGTCCGGAGGGCGAA GACGTACCTAGCCTGCAGCGTCACCACTGACGTAAAGCAAGTGGGTAGGAGCAACCCGTGCGCAGAGGGC AAACGCACCACCGGCGAGGCGAGGGAGTGCCCACGTAGTACGTGACGACCGTCGGCGGTCGCGTCGGATG CGTCCGGACGCTACCGGTGCCACGGTGCGACTATGTACGGGCTGCTGCTGGAGAACCTGTCCGAATACGT GAAGGCCGTCTACGGGGAGGACAAGTGGGATGACATCCGCCGGCAGACGGGCATCTCGTCGCCCTCGTTC AGCGTCCACGATGACTACGACGAGAATCTGCTCAACGTGCTGGC…
211G05*	EX227572	2L	28	A(5)	scaff_2655	scaffold00080	single	stephensi cDNA	multiple (2)		GCCATCAAGATGATCGAAAGGCACGCCGACGGTGGCCGCAAGCTCTCCAGCCAAGGCCAGCGCGATCTGG ATCGTATCGCGGCTCAGATTTCGAGCAAGAAGCGCGAAGCTCAGAAGAAGGAGGCCGCCCAGGTGCTGAA GCTGCAGGATTAAGCCTGGCTGTCGACATTTCCTGTGCATATGTACACACACACACACACAACGGAGCGT GCGAGTTATGTGGTCAGAATATATAAGTTTACCGTGGGTTTAACAGCCATCCAACATCGGGCTGTTGAGT G
211G09*	Shouche lab	2L	20	C(1)	scaff_4204	scaffold00066	single	stephensi cDNA	multiple (2)		GGTTTCATCATCTACACCGGCGTGCAGTTGCTCACGTTACGGGTTCGGCACCACC AAGCACAAATACGAGCTGTCCGACACGATCATGAACGTGGACGGTACGTT CATGTGGGTTGCTGTCGGCGGTACCGCTCTACACTATAGGGACGGTTACC TGGCCGAGCACGACTTTGAAAACATCACTTCCGAGCGAACGGCCGGGCTG GCGTTGGGAGCACTGTGCGTCATCAACGGAGCCCTCTATCTGGCGGACTA GGTGCTTGCCTTCATTCGCTACACTAAATATGCCTAAGTTAAGGTACACC TAAGTGACTATTGCTGACATTGTTTAGGATGTAGTGTACGCACGATTAGC GAGACTTAAGGTTTAAATTTTATCTAATTTTTAATGG…
211G09'	Shouche lab	3L	43	AB	scaff_4204	scaffold00066	single	stephensi cDNA	multiple (2)		GGTTTCATCATCTACACCGGCGTGCAGTTGCTCACGTTACGGGTTCGGCACCACC AAGCACAAATACGAGCTGTCCGACACGATCATGAACGTGGACGGTACGTT CATGTGGGTTGCTGTCGGCGGTACCGCTCTACACTATAGGGACGGTTACC TGGCCGAGCACGACTTTGAAAACATCACTTCCGAGCGAACGGCCGGGCTG GCGTTGGGAGCACTGTGCGTCATCAACGGAGCCCTCTATCTGGCGGACTA GGTGCTTGCCTTCATTCGCTACACTAAATATGCCTAAGTTAAGGTACACC TAAGTGACTATTGCTGACATTGTTTAGGATGTAGTGTACGCACGATTAGC GAGACTTAAGGTTTAAATTTTATCTAATTTTTAATGG…
Ag7006'	XM_001688025	3L	41	C	scaff_2609	scaffold00011	single	gambiae cDNA			ATGGAGCTGCCCAAGGGAGCGAAAATCACACACACCGGGCTGCTGCAGCACACGCCCGATGGCAAGACGG AGCTGCAGAAGATCACCCAGGCCGGGCTGGTGGCCCGCTCGCCCGAGGGTACAGCCGCCAAGGGCATGAA CATACGTGGAAATGAGGACCTGTGGGTCGAGATTCAGGCCAACACGTTCAAGAACTGGGTGAACGAGCAT CTGCGCGAGTCTGGACTTCAGGTGAACATTCTCCACCTTTCCCCACAGGTGATTGAGTTCCACGAGGACT TTTGCGACGGCACACTGCTCTGTGCGCTCGTCGAAGGGCTGCAGAAGCGTCCGCTCAAACCGTCCTGGAA CAAGCGGCCCGCCAACCAGCACCACTACCTGGAGAACGTGACCA…
16_G10'	BU038933	3L	41	B(2)	scaff_4313	scaffold00005	single (conflict)	funestus cDNA	multiple (3)		GAGGTAGCAGNAGNANAGTTCTGTGAGNACTACCATTGGCTGCCGCGATATGAAAATTGCCCAGACACTA CGCGATCTGTTCCAGTCGCCCAACTTCCGTGTGGTCGTGGTGGACGATGTCGATGCGGTGGAAATTTGCG GTGCGCTTAAGAATATCGTAGCTTGCGGCGCTGGATTCGTCGACGGTATGGGCCTGGGTGATAATACGAA GGCCGCCGTTATTCGGTTAGGGTTGATGGAGATGATTAAGTTCGTCGATGTGTTCTACCCCGGTAGCAAA CTGTCAACGTTCTTCGAAAGCTGTGGCGTTGCTGATCTAATAACTACGTGTTATGGTGGCCGTAATCGCA AAGTGTCGGAAGCGTTCGTGAAAACAGGAAAAACGATCAAGCAG…
Ag7010	XM_308760	3L	43	C(4)	scaff_4008	scaffold00069	multiple (conflict)	gambiae cDNA			ATGCAAAAACTGTTCAAACTTGTGACGCACCAGAAAACCTTTAGCAGTAAGTACCACTCGGAAGATCTGG TGCTGAACCCGAAGGAACATCCCGATCTGAAGCTAAACGACATCGTCGAGATATACCTGCCGGAGGATGA GGGATGCCGGCTGCTCCTGCAGGTGACCTGCCTGAACAAAGACTTTAACTCGCGCGAAACGATCAGCGTG GAGGTGAATGTGGCCACCACGTTCAACCTGAAGGCATACAACGATGTGTACATGCGCGTCGTTGATCCGG CCGACGTCGCCCTTGACTCGGTGGAGATCACGTTCAAGGACCAGTACATTGGCCGGTCGGAGATGTGGCG CCTGAAGACCCGCCTCACCAACACGTGCGTCTACCTCAACAAGA…
Ag6921	XM_001237141	3L	40	B	scaff_3638	scaffold00024	single	gambiae cDNA			CTAGTGCGCAGCAGGGAAGGTCCACGGCCTGTCGGTTCCACTCCGGAGGAAACACAACCCGCAACGAACG TGCAAACGGTGCCCCTGCCCTCTGCCCCCAGTCCACCATGGCTTCTACGCTGATGTTCTGGAACAAGCAG AACTCCAACTCCAACCAAAATGGAAACGATGCCAAGAACACAAAAAACGGCCGCAACTGGTTGCACGCGC CAGACGTGCTCGTCAACGGACACGTCGCCTATCTAGTCAAATACCTCGGCAGTACTCCCGTGGAGCAGCC GAAGGGCATCGAGGTCGTCAAGGAAGCCATCCGGAGGCTGCAGTTCACACAGCAGATGAAGAAAGCCGAG GGCGGTGGCAATGTAAAGACAAAAAAGGTCGAAATCACCATCAG…
16_F07	BU038931	3L	42	A(3)	scaff_3638	scaffold00024	repetitive within scaffold	funestus cDNA			CCCTGCGGGCACCNGGAGAAATCTCGGCCTATTACGGCCGGGGNACAGTCTCATCAGAAAAGTTTATACC TGGCGGATACCTTCTTTGCAAAGTACAAACCAAAAATCATCGAATATAGGATGAAGATCACTATTGTCGC CTTCGCCCTTCTGGCTGTCGCCGTTGCCGCTTACGAGCACGAGGACTACCATTCGCATCCCAGCTACAAG TTCGAGTATGGAGTGAAGGATCCCCACACCGGAGACCACAAGAGCCAGTGGGAACATCGGGACGGAGATG TCGTCAAGGGAGCCTACACCCTGCACGAGGCCGATGGAACTGAGCGAGTGGTCGAGTACTCGTCCGACAA GCACAACGGTTTCCAGGCTCATGTGAAGCGTGTGGGTCATGCTC…
211H03	EX227578	3L	42	A(1)	scaff_3638	scaffold00024	single	stephensi cDNA			GATTGTGCACGTGAAGGATACGACCGGACACGTGTTCGCCACGCGTCTGTCGAACGTGTTCATCATCGGC AAGAGCACCAAGGCGTACATCTCGCTGCCGAAGGGCAAGGGTGTGAAGCTTACCATTGCCGAGGAGCGTG ACCGACGACTGGCCAACAAGGCTGCCCAGTAAGTGGTTGCTGCGTTCATCCGTAATGTGTATGTGTATCG GTGAGAAGGAGTGTGCTGGCTGGAAAGGACGGCCAGGGCGAACAATTCCGTGTGGCGTTCTCGATCGTGA GAGGAATGGTGGGAGAGAACTGTGTTCCGTATTTGAATGTCTACATCCCGTTTGGAATGCTGGAACATAA TAAAGCCTAGAATATACACAAG
212F12	EX227635	3L	42	A(2)	scaff_2624	scaffold02336	single	stephensi cDNA			AGGTACAGTACGTAACGTGCGTTGACGGTAATACATACAACTCGCGGCATCTAACATTCTCATCATGAAA GCTTCCGGTGCCTTGGTGGGGCTACTGTTGGTGGGGCTAGTCCTGGCAGACGATCGTTGTCCACCGATCG ACGACCCGGAATCGCCACCGGTACTGCTGCCACATCCAACCGACTGTGAAAAGTTCCTGATCTGCAGCCA CGGCACTGCGGTTGTCAGCAAATGTCCACCCGGATTGCACTGGAACGATGGAAAGAAATTGTGCGACTAT CCATCGCTAGCCCAGTGTCTGGTGGGAGAAGCGGGATCTACCTCGCAACCGCTGCAACCGTCCGAAAACT GTCCGGCGGAGTACGATCCCGATCATATGGTGTACACGCCGCAC…
211E02'	EX227548	3L	39	B(2)	scaff_4008	scaffold00010	single	stephensi cDNA	multiple (3)		ACCAAAAAAGAAGCAAACGCACCGGGCGATAGAACGATAGTATTGGGAAGAACGGGAGCGCAAGAGAAAG CAAATCAAACCCAAAAAGCACAATCTCTCTCTCTCTTTCTTTCCT
212D07'	EX227610	3L	39	B(2)	scaff_4313	scaffold00005	single	stephensi cDNA	multiple (4)		GACGAAGGCGATGACGAGGATGACGACACATCTGGAGCGACTGATGACGGCGAAAGTGTTGGCTGAGCAC ACCATCCTTCAGACCATACCGCAGATTCAATTCTCCTCCGTGTGCGTGTGTGTGCAGTGAAACCATCGAG GTCAACCGTGTGGAGTTGGAAGTCGAGTTGCTGCGTCCCGTCGAAGGAAAACCATCATCCTCCGGAAGAT GCAGAGCCCAAACAACCAACCCCTTTGGATGTTCTGCCGCCCGCCACGTGACGACTGTGAAGCGAACTTG TCGGGTTTCGCCGGCTTCGGTTGCTGGCCAGTTGTGCACCCGGCCCTGCTCCATCTATCGACACAACGCCTTGCTGCGGATGCCGTGTGTGCCGTAGATTCCCCGGCTCGATGTT…
212D10	EX227612	3L	40	C(1)	scaff_3636	scaffold00136	single	stephensi cDNA			GGAATACGCTTTTGTGAGATTGAATCAAAATAACCCACTCAGAACAAACAAACAAAACAAACATGAGCAT AATGATGTGGCGGATATACGGTAGCCGCTGCTCGAGCTAGCAGGGAGAGAACCTTACAGCGATTAGCTTA CAGAAAACAAGAAACAATCAGTCAACAACGTCAGATGCCCAAACGGTAAACATTCGTTAACATCGTACAC GTACTCCACTTTGCTCCCCCAAAAACACCAATCATTTCATCTTATCGTACATTGATTCATAAGGGATTCA TCGGTTAGCAATAGTTTTGCAGACAGAACCTACAGCAACACCGACCAGTTCCACTATCTAAGGAGTACCG AGCGATAAAAACCAGCCGATACCGATATTCGTCATAATTTATCT…
11_D07	BU038904	2R	15	A(3)	scaff_2883	scaffold00002	funestus cDNA			GCAGCGATGGGACGCATTTTTGGACGTAGTTGGCGATGAACCGGAACGGTTGTACGTATGGGGGCTCTCC CTTTACATTCACACCCTTTACTGGGTGCTCGGATCATTCTTCGTCTTTATGGACGTTTTCCAGTGGCCAT CAGTGTTCAGAAAATTTAAAAATCAACCAGGCCTTAATGAACCTCTCAAGTGGACCGATCTGAAGAAGAT CATTCGCACCGTACTGATCAATCAGCTGCTGCTCAGCGTACCGATAACGCTGTTCGGGTTCCGTGCTCTG CTGGCCAGCGGTGCAGTAGTAAACGTGCGCGTCCTACCGTCCCTGTTCGAGGTGGTGCGTGATCTGCTGA TCAGTGCCGTCGGTTGGGAGCTCGGGTTTTACTACAGCCACCGT…
Ag2940	XM_311964	2R	15	B(2)	scaff_2883	scaffold00002	gambiae cDNA			ATCATGTCGCTGTGTAAAAGCTACGGCAAGGATAAGGTGATTTTTGCTACCGCCGAGGATCATGCCACGC CGAGCAAGGTGGAGCTACCGGAATCGGAACCGCGACCGGGACTGATACTGGAAAATGGAGACATCAACTG GAACTGTCCATGCCTCGGTGGCATGGCGATCGGTCCGTGCGGTAACGAGTTCCGGGAAGCATTCTCTTGC TTCCACTACAGCCAAGCACAACCGAAGGGTTCGGATTGCTACGAAGCGTTCAGCACAATGAACGAATGCA TGCGGAACTATCCTGGCGTGTACAAACAAAACCTCAACGAGGACGAGGATGAGGAGAGTGGTGCCGGTGT GGCGAGCATGATAGCCGACGAAGGCGAGGAAGAGGATGATGTCG…
AL139910	01C03	2R	15	B(2)	scaff_2883		gambiae BAC
141A14'	BH367876	2R	15	B(2)	scaff_4919	scaffold00001	gambiae BAC	multiple (2)BP,TE		GAATCCTGGGGACCTTACGTCAAGTGACGAATTGTCAAAATGCTTTAGATTTCACCACCTGATTTTAATG TACCTTGGGTGCGCTGGTGTCAGAATTTATTAAAATCCCAATTGTAATTTGTATTCCAGCAAAACAGGCT CCCTTTGGCGACACTGACGTGGCATATTGTTGTGTTTTGATTCGTGTAACAATAGAAATTACAGAAATTA CGCCTGCCTTCGCCAGCAGGGTAAGTTCAGGTGGTGCGCAAAACTCCGCTGAATAAAAACCGACGGCTAC CCAAGCGCAAGCCGCACGGCGTAACCCAGGGCCAAGGTGAGAGGACAGGTTTCGTCGCGAGCAGTCATTC CCCTTCTTCGTGACGCATTTCTCTACCGCTGACCCAGTACGGTA…
BH367876	141A14'	2R	15	B(2)	scaff_4919	scaffold00001	gambiae BAC
AL156626	31M01	2R	8	C(3)	scaff_3576		gambiae BAC

## Sheet: Map-V4 (Old)
Name	Accession	Chromosome Position			Matching Scaffold	Final Scaffold	Probe Source		Comments	Sequence
As_gsG6	AY226456	X	1	A(2)	scaff_4227	scaffold00015	stephensi cDNA			ATTTGCTCTACTTCTTCCTGCCCTTTGCCAATCAACCGACAACGCTTGAAAACACGATGGCAACGTTTGT AGCGCTACTGCTGACGATGGTCCTGTTGCCGGTACTGCTCCAAACAAGCGGTCCATACGCCGCGGCCGAA AAGGTTTGGGTTGATCGGGACAAAGTGTACTGCGAACATATCGACTGTACCAGGGTCGCCACGTACAAGG GGGAACGGTTCTGTAGCCCGTGCGATACGCGACACTTTTGCGAGTGTAAGGAAACGAAGGAATCTCTGCC GTACATGTACGCCTGCCCAGGGACGGAGCAATGCCAAACGAGCGATAGGCGAGGATCGTGCCAACAAACG ATGTCCGATGAACTGTGCAGTCGAATCGATCAAGCTTTCCTGGA…
212C07'	EX227603	X	1	C(1)	scaff_2891	scaffold00015	stephensi cDNA	multiple (2)	we sure these go here??	CTTGCAAAATTGCACAAATTATATATTTAAGCTTATATCGTAACTCTATCGTTCGTCTATGTTAATGTTT CCAAATTTCCTTCCTCCACGACTTTTGCACGACGAATCGTTAAACCGTCGAAACTATTCACAGCACCCAA CGGCGGGGTCGGGATTGATTCGTTCGTCATTCTGTCATTAACACACACAACACTGTACTCTACTTTTGAG AAGCATTTTCATCGTAAAAACTATACTTAAATACGTTTGCCGAAACTGCTTGAGTGTGAGTGAGATGGCG AGCAGTATAGGTGTATACAGCAATGGGCAATGGCAAATTGAACTATAAAATATTGCAATT
211D03'	EX227541	X	1	C(2)	scaff_2891		stephensi cDNA	multiple (2)	we sure these go here??	AACAAAAAAAAGAAAAACTAGCTGTTAATGTAGGAGGAAGCACAAAATGATGGATGAAACGATGGGCGTA CGTAAAGAAAAGGAAATTGATATTGCATTCTGGTCATTCCGCACCTAAACAATTAGCAATGCGATTCGCG CTGTGGTACGGATACATCAAGAACACAATCTTTTTGGCACTGAGATAGAAACAAAAGTAACGATGATGTG ATTTGATTTTTTTTTCTTGCAAAATTGCACAAATTATATATTTAAGCTTATATCGTAACTCTATCGTTCG TCTATGTTAATGTTTCCAAATTTCCTTCCTCCACGACTTTTGCACGACGAATCGTTAAACCGTCGAAACT ATTCACAGCACCCAACGGCGGGGTCGGGATTGATTCGTTCGTCA…
AL154010	27D16	X	1	C(6)	scaff_4493		gambiae BAC
1500000	BH388828	X	1	C(7)	scaff_4493		gambiae BAC			AGCTTAAAAAAATGTGAAAGTCCTATGCATATATGAAGAGAAAAAGGGCTGCCATTAAAGGCTAGAGCAG CAAAGAGCCGCATGTGGTTTGCCTGGAGCGTTTGGGAATCATGCTTTTCTTTCTTCTCATCATAATATTA GGAAAGCGCGCGGCCAGCTCCGTACGAAGGTCGAGTCGGGCGAGGGCACGATACCGGTCAAGAGCAGCGA TGGCATCCAGACCTGGGACGGTGTGCTGCAGGGTCAGCGACTGCTGACCATGTCCTGCTCGGACAAAATT TCCCGCTGGAACGTGCTGGGTCTGCAGGGTTCGCTGCTCGCGTCCATCATCGAGCCGATCTATCTGCATT CGATCGTGCTGGGCAGCCTGCTGCATCCGGCGCACATGTATCGG…
211F07	Shouche lab	X	2	A	scaff_4336		stephensi cDNA			GACCCTCTCGAACATGGCTCACGGTGGTGGCACATGTCGGCAAACCCTCACTGG TGGTGCCCACTGGTGAGCCGTGTCCTGAGAACGCCGATGTTGCTAGGGAA GCTGCACGCACACCAGTGTGCCGAAGTGCAATACGGTGACACATTTGCTG TACGCATGCCAGACTAAGGCAGGAGGGAGAAGTCAAGACATGTCCTTATG ATTTTCTGCCGGATTTCCACTGGCAACGCTCGGGACCGTTGACCTGGCCG AGGTGTGGAAGGAGGTGAGCTGAATTGTGCTCTACCGCCGATTCCGTCAC CCTTGGCATTACGTACTTAAGGTCCGCTAGGTGTACTGCGATATCTCAGA ACTCAAAAAATGCGATCACCAGTTCACATCAAATCAAA…
AL154813	28J20	X	2	C(2)	scaff_4336		gambiae BAC
AGAP000803	XM_311343	X	3	B(2)	scaff_4169		gambiae cDNA			CGCGCCAACTGTCATCGAACCTTCGTGCAGGCAATTTCCGTTTGAAGCGCCGAGCGAAAACGAGAAAAGG TCTTGAAGCAGAACCAGTGAGTGCAGAAAAGGATTCATCCGTTTTCCTTTTGTGTGTAGTTTGTGGCCAG AGTGTGGTGTGTGGGTGGGAGGACTATCGCTGCATGATGCAGGGCACGCGTCGTGGAGTGAGCGTCCACT ATCTACCCGCGATACTGCTGCTAGTGCACGCCCTATGCGGATCTGTCGACGGCAAGCGTGAAATTCCCAT CGGTGCCATCTTTCATCAGGTCCCGGATCACAGCTACGAGTCGGAGATCGCGTTCCGGTACGCAGTCGAG CGCGTCAACATGCACGAAAAGCACTTCGAGCTGGTGCCGATCGT…
211B07	EX227526	X	4	B(1)	scaff_2813		stephensi cDNA			GCAGCGAAAGCGCAAAGGCGCAAAGTATAAGCGAACGATATAGAAAAAAAAATAATAAAAAAAACGAGAA GTTCTTAAAAGCGAAAACTGTTGATAGAATGAAAAGCGAAAAATTATTTGGAAAAAAAACATCAAAACAC AATAAGAACAACTAAAAGAAAAAGACGAATGTGTGAAATGCGTTAAACTGATGATGGGGGAAAAAAGAGA GAGGGAGAGAGATGGAAAGAGAAAGTGGATGCAAAAAACAACACACGTATAGAACAAAATAATAAAAATA AAAAAAGCATACAGCCACACACACACACACATGCACGCATGCAAAGAGAAAAATCCGGTTGAGAGGACG
26_G11	BU038979	X	4	B(2)	scaff_2813		funestus cDNA			TCGGCCCTTACGGCTCTAGATTTTCGTCCGTTATGAGTGCGGCCACGATATCACGCTCTCTGTGGCCATT AGCTCTAGATNAGAGCGACATACAGCGAGATGCTACCGTTACTGTAAGAACAAACCTTACCCGAAGTCGC GCTTCTGTCGCGGTGTGCCAGACCCGAAGATCCGTATCTTTGATCTCGGTCGTAAGAAGGCTTCGGTGGA AGATTTTCCGCTCTGCGTCCATCTCGTATCGGACGAGTATGAACAGCTGAGCTCGGAAGCGCTCGAGGCA GGTCGTATCTGTTGCAATAAGTACCTGGTTAAGTTCTGTGGCAAGGACCAGTTCCACATTCGCATGCGTC TCCATCCGTTCCACGTGATTCGCATCAACAAAATGTTGTCCTGT…
18_G03	BU038942	X	4	B(3)	scaff_2813		funestus cDNA			TTNNNGCACCGGAGAACTCGGTTATTACGGCCGGGGGGTACGCGAACCCAGAAAAACCTCATCTCTGAAC TCGCAATGGATGTGGGGCCGGTGTATGAGGAGCGCTGGACCCATCCACCGTTCGCGGCGGAAATGGACCA TCAGGGACGGATCTATGCCCGGGGCGCCCAGGACATGAAGTGTGTGGGCATGCAGTTTCTCGGTGCAATT CGTGCGTTGCGTCGTGACGGCGTACGGTTGAAGCGTACTATCCATGCGACGTTCGTGCCGGATGAGGAGA TCGGTGGTAAGCTCGGTATGATGGAGTGGGTGCACAAGGAATCGTTCCGGGAGCTGAATGCGGGTTTTTC CATCGATGAGGGTATTGCGGGTGAAGGGGAGATCTATCCATTGT…
211A12	EX227520	X	6	A(1)	scaff_3892		stephensi cDNA		heterochromatin	CAACAAAAATGCGTTACGTCAGCAGCATTCGAGTGCCGGCACCAGTAGCAGCCAGGGACGCTTTACGACG TCGCTGGTGCAGGAATCGGAACACGGCGGTGGTAATGAGGGTTCATCACTGGCAAAGTAAACACACGCAC CCCCTGCGATAGAAAATATATGGTACGGGGGGAGGCGTGGGGGCGAGGCTGTGCTTTTTAGAGGGTGCTC TAGGAATAAGGCTGCGGGAGACTATAATGGGCTAGAATATAACAAGCACACGCTTTTGTTTTGGTTGAAG CAATAGAAATAGATTCGTTCGAACCTATCGTTTCCTATACG
211E05	EX227551	X	6	A(2)	scaff_4477		stephensi cDNA		heterochromatin	TACAGAGTCTAAACAAAAGGAGTGTTCAAACCAGGAGATTCTCTTCCTGGGGCGAGAGAGAATCCAGAAT GTGGGTGCCATCGGGGAATGTGCATGAGAGGGCGGGCCCGGACATGGGGTGATGCATCCTTTCCCTGTGT TTTTTTAAAGAACATCCAACAATATCGGACATTTTCTGTGTTGTGTGGCACAAGAAAATGAAAGTAAGAA ACGCGCACGTTAGAAAAACATAAGAAGGCAGCGAGTGGTGATCCAG
211H11	EX227583	2R	7	A(4)	scaff_3804		stephensi cDNA			CTGCACCGCACAGTATGAGGCGATTACTTTTTATTATCATCCCGGCCATCGTCACAATCGGACACTCGAT CCGACCGCCCATTATCGATGGGAGGGAAGCGGATCTACACGAGTTCCCGTACCAGGTGTCGTTACAGTGG AACTTTAACAATGGTTCACGCCCAACGCATTTCTGTTCCGGATCGATCCTCAACCGGGACTGGATTCTAA CGGCAGCGCACTGCATGGAAAATCTCTCGGGCAACGGTTGGTACGAGATCGTCGCAGGTGTGAACAACAT TGCCCACGAAGAACCCGGAGCACAGCGACGAAATGTGTCGCGGTTCGTCAAGCATCCGTTGTTCAATGAA CTCACCATCAAGCATGATATCGCTGTGATTCTGCTCTCGGAACC…
E12	contig32059	2R	7	B(1)	scaff_3276		stephensi microsatellite in contig		name of this probe?	AGGAAAACTTCcAAATgAatgAACTtCTTCAAcACGGTTAAGAGAGGTgCTggAGggggTGGtGTTGGGGATGTGCCTAGAGAGCGGGAAATGAGAacAaGAAAaTCAtGAtCCGGTTTcTCGGGgACACAaCAATTTCATCCAAATTTTtGTCACATCTCACATTGAATTATTATTATTATGCTTGTCGCTGTCGCCGTGGACTGCTCCCcATGCCCGCGACCATTTCCCGTGAGCTGGGACCAACGAGCGATTTCTTACGATTTtCATTTtCCCAACGGTTGGCCACAATtcGTGGTCcACGATCAAGGTAGCcTCAGgACGGGTtGGTTGgAaTCGTCGTTCGTTGATTTATGTATCGGATGCATTtGACAtCTCCCGGACGTGACACGAAGAaGC…
627837*	BM647307	2R	7	B(2)	scaff_3276		gambiae cDNA	multiple (2)	pending name of "E12"	CCCACGCGTCCGCGGACGCGTGGGTAAAACGCGACTTTGCACCTTACGGCCTCGGATTCTACCTAAATTC CGCATTTTCTGCTTCCAACGATGGCTGCCGCAAGTGCAAGGCTTTTCTCCCGGGTTAAAGATGGTTTCTC GACCAGCGTTCGGTTCGCGAGCTACGAAGCCACGCGCAAGAACCTGAAGCTGAACTCGAACTCGAAAGTT ATCTGCCAGGGATTCACCGGCAAGCAGGGAACCTTCCACTCGCAGCAAGCCATCGAGTATGGCACCAAGC TGGTCGGTGGAGTGTCCCCCGGCAAGGGTGGCCGCACGCACCTGGACCGACCAGTGTTCAACACGGTGGC CGAAGCGAAGAAGGCTACTGGCGCGGAAGCGTCCGTCATTTACG…
01_H04	BU038873	2R	7	B(2)	scaff_3276		funestus cDNA			CCAACGGCAAGTAAGAAACGAACGCAAAGCCATGGCCGCAACTCTAAAGCCTTACCTGACCGCGGTTCGT CACACCCTCACGGCCGCAATGTGCTTGAGCAATTTCTCGTCCCAGGTCGTCGAACGGCACAACAAACCTG AAGTAGAGGTCCGCAGCAGCAAGGAACTCTTGCTAACCCCGGTTGTGATATCGCGTAATGAAAAGGAACG GGTACTGATAGAAACGAGCGTCAATTCGGTGCGTATCAGTATTGCCGTCAAGCAGGCGGACGAAATTGAA AAGATCCTTTGCCACAAGTTCACCCGGTTCATGATGATGCGGGCAGAAAACTTCATCATACTGCGACGAA AACCAATCGACGGCTACGATATCAGCTTCCTCATCACTAACTTT…
12_G10	BU038913	2R	8	A	scaff_4197		funestus cDNA			TAAATACTGTTACCGAGTGTAGGAGCTACCGGAAGGAATCGACGGCACCCTGAGAAATCGTAACAATGCA AAAGTTTTTCGTACTGCTGCTGCTGGCATTGCCAGCCGTCCTGCTGACGGTGAATACCGGATCGAGTCCG TTCGCCTTTGCCGCGGAAGATGAGCTGGACGAAGAGCTGGTCGATGTGGAAACGGAGGATGCCGCTGTCG TGGCAGATGAAACGGAACCAGAGGACGAACCTGAAACGACGAAAGTCACCGGATGCGGACACGTACTTGC TCTTCACACGACCCCTACATGCAACCGGTTCGCAGCTTGAACTGCCCGCTGNCTGCCCAGTGGAGTTCTT GGTTGGTTTCACGAACAAGGNCGAGTTTGAGGATTTCGTCGTCG…
06_B01	BU038882	2R	9	A(1)	scaff_4197		funestus cDNA			AATGCGGGCACCGAAAACANCGGTTTCATTACGGCCGGGAATCTCATGGNAGGGCGGTACAACAAAATCT TTCAAGCGAAGGGTAATGTACCGGCGGAAAGCTACAACTTTTTCATCGACATCCTGCTGCAGACGGTTCG CAACGAGATTGGTGCCTGCTTGGAAAGTTCGTACGAGCGCATTTCCCTGCAAGAAGCTGCCAAGCGGTTG AACCTCAAGACGAAGGAGGAAGTGAAGCAGTTTGGTGAAAAGAAGGGCTGGAAATTGAATCCGGACGGTT TCTATCACTTCGTGAACGAGCTAGCCAAACCGAAGGAACCGATACCATCCCAGGAGCTGGCTGAACAGGC GATCATGTATGCACGGGAACTGGAAATGATCGTTTAAATGGGCA…
AL155077	29B07	2R	9	A(1)	scaff_4197		gambiae BAC
	AST014G1	2R	9	A(2)	scaff_4117		stephensi BAC
AsGPROR7	Tu lab	2R	9	A(3)	scaff_4208		stephensi cDNA			GCTATTTAACTGTGGCATCGGCTTTAAAACATACAACAAAAAAAGATATTAAAATATGCAGAAAATTATCTGCTGTATCATCTTCTAGCCGACCTTCTCCCGAGGACCTTCTCCAATGTCAGCTACCGCTCCAGCACGGACAAGGTGAACACTAATAGCCTTCCTTTTTTTTAAATGCATCATTACTCCCTCACTATCTCTTTAAGACACTCTTTATGTACTTCTGCCTTATCGATCTCGGGCTTCGATGGGAAAGAAAAGTGTGGCAGCAGCGAGTTGCCGGGATGGGGGGGCCAGGTTGTTAGCATAAAAGATTAACGCACTTAAAACTCCCCACACGGGGGAAACTCCTACTCGGGCTAGCGTGTGGCGCACGAAACCACATGGGATGATGATGGG…
BH387164	135P16	2R	9	B	scaff_4208		gambiae BAC
212H03	EX227647	2R	9	C(2)	scaff_4674		stephensi cDNA			GTAACTAAACAACGCAACAAGCCTTGCCACATCACATAAGAGCGCTCGCGCGCGTTCGGCTCGTGTAAAT CTACCAGCCTAACGAGGAACGAGGAAGATTGGATACGATAGAATACAGACAGCAGGATCATTCCCGAACC TTACCATAAAAAGAAAGACCAACATGATGCTGCTGCTATTGCTTCAAAATCAGACCAAGCAATGCAACAA TGTGTGGGGCACGATAGGGCAGACAAAACAGTACGAAACGGACGTCAAATCAAATACCCTCACCCAACCA CTTAACAATACACTCAGAGAGAGAGAGACCCCTCAGACAACTCCCGGTTTTTCGTCGCATAATTTCGATG CGAGGAAAAAAAGCACGTCGCAAC
153L12	BH380684	2R	9	C(3)	scaff_2760		gambiae BAC			AACAAGGCGAAGGTGTGCGAACCGTTGATCATCTGTCTGGAGAACTTCGAAGTGTTCGGTGTGGACAACG AAGGCCACGAGGATCAGCGCATTACGGGTTCGTTCCAGGCGGAACTGATGACGCTCTTCGGGCGCCAGTA CTCCCACCCGGTCGTGGTGGTGGCAGTGGCAAACCAGAAGGAATCCAACACACCCAAACTGACCTCCCTC TTTCTCGAGGTGATACAGCTGCATGCACCTACCACGGCCGAACGGTTGGAGCTGCTGCGCTGGATCTCCC TTGGCCATCGGTATCGGCTTCCGGTCGGCCAGCTGCAGAAGATTGCCGAGCAAAGCCAAGGCTTCACGCT GGCCGACCTGGAGCTGCTGTACGGCAATGCGCTGGAAGCGTGGC…
Ag2067	XM_320980	2R	9	D(2)	scaff_2760		gambiae cDNA			GTGCAACATTAGAATAAGCAATATGATTAACTTACGATGTATCGGTCGCAGCTTCAGGTACTGTTTAAAT GCTCGCACCTACAGCATATCGACGAGTGCCGCCACGGCCAAGGCGATTGCCGCGGATGGCAACGGGGACC GCATCAAAGTGCAACCAAAACTTTCCCGCAACACACCCGGCAGCACCGGCAGTGCAGTAGTGGCAGGAGG TTCCAAAAATCCTATCGTGGCAGCCGCTTTTGCTTCCCTGCGCAGTGACGAGAATGGAAGGGAGGATAGT GTCGCCAGCGGTTCCGACGCGAAGCAGGACGTTCAGATCGATGAGATGATTATGAAGGCAAACACGGTCG CAGAGCTGTTGGCCGTGTCGGACGTGACAAAAGTGAATCGAAAA…
Ag2050	XM_320998	2R	9	D(3)	scaff_2760		gambiae cDNA			CGATACTCGATGCCGCACGGTATGCACGGCACGCTACCACCCGGAGCAACGGATGATCTGCACGCGTGGT CCATCTATCGCCAGAACCTCAACTCAGACTTTGCCGACTCGGCGCTCGGCTCGTCGGACAAATCGCCCAA ACCGTACGCCTCCCAGTACCATCAGCGAGACACAGCCATCCTCAACCATCCGCGCTATGGCCCGAAACAG AACCCGATCAACAGCAACATGTACACCTACCTCAAGTTCGGGCTGCCGCGCGTCTTCCCCCCGAACGGTG GCCAACCGATGGCAAACGGACGGCCGGGCCGGGCCTCCTCCAAAGCGAACGGGCGGGGCCGGGTGAATCG CGGATATCGGGACAGTACCGGGCCCGGGCCCGGCTCGTCCGGCT…
Ag2030	XM_321024	2R	10	A(1)	scaff_4192		gambiae cDNA			GAACTTTATTTTCTGATATCCAAATTCCTGGCCAATGGACCACTGCGCGAGACGGCAAAGGTAAGTGCGG GGACGCTCGGAACGCAGATCCTACCCCGGCGCCTAGACTGGACCGGACAGGAGCATCGACAGTCGCTGGA TGAACTTGAAAGGAAATATCCACACGTTGGACCAGAGCATTTGCTCGAAATATGCAGCCGTATCGGACCG CTGTTGGACAAAGTGCTGCCCCCGGCCGTGTCCGGCGTTTCGTCCGTGCTCGGCGCCGGGCGGCAGAGCC TGCTGCGCACGAAGGAAAGCGTAACCAGGCCGCGCCAGCTGCTCGACTACTACACGCGCCGGCACGACCG ACCGCTGAGCGATGTGGTGAATCGCAACAACACGCACAACTTCG…
Ag1978	XM_001238427	2R	10	A(10)	scaff_3596		gambiae cDNA			GATCCACCGATCACCAACTTTTTCAGGGCCATCAAACGATCGTCACAATCGTCGAGCATATCTCCCACAC CGGCCAAAATAGCGAAGAGCAGCAATGGCAGCAGCATGAAGACGCCCAACTCCACCTGCTCCACGCCCAC ATCGTCAATATCGTCCTCTTCGTCCAAGAAGCGCTACTCGGAACGAACTAGGTACGACACGTCGCTGGGG CTGCTGACGAAAAAGTTCATCGATCTGCTGAACGAGTCGCCGGACGGGGTGGTCGATCTGAACATCGCGT CGACGAAGCTGAAGGTGCAGAAGCGGCGCATCTACGACATCACCAACGTGCTCGAGGGCATCGGCATGCT GGAGAAGAAGTCGAAGAACAACATACAGTGGAAGTGCGGCAACA…
Ag1979	XM_321085	2R	10	A(10)	scaff_3596		gambiae cDNA			AGCTCGTGCATACAGAAGGCGGAACGGTGCGACTCCGTGTCGCACTGTTCGGACAACTCGGACGAGCAGG ACTGCGAGCGGCTCGGCTGCCCGGGCCACTTCCAGTGCCAGGATGGTGTGTGCCTTGCCCGGCAGCACGT GTGCGACGGCATTGCCCACTGTCATGACGGGTCGGACGAGCAGGGCTGCAGCGAGTGGCGCTGCAACTTC GACGAGCTGTCGTGCAATCCGGCCACCGGCAATGGGCCGTGCCTGCCGGCGCTGTGGAAATGTGACGGGC TGGAGCAGTGTGCGAACGGGTTCGACGAGAGCAACTGCCCGGACACGTGCACCAACGATGAGTACTTCTG TGCCGGGCAGCGCAAATGCATACCGGAGGCGTGGCGCTGCGACG…
11_D03	BU038903	2R	10	A(2)	scaff_3596		funestus cDNA			ACACTAAAGACCCGGGAGCATCGCTCCGTAGGCCGGGAGAACCCGCAACTTAGCTAAGCCACTTTTGAAC TGCCGGCTAGATAGCGGTAATCAATTTGGCTCCCATGTCCCGAACCGAATCCCAGCAGTACTGTACACGA GCGTAAGAAACCATGGCTGGAACAAAGACTATAAGCCCAGCAAATTCCCTGAAACGGAAAAGGATCGTGA ATTGGCGGCCAAAAAATATGGATTAACAACGGCGGAGTATCAGCCCTACGCAGATGACGGTCTTGGTTAC GGAGACTATCCGAAACTGCCGGACGTACCGGTGGAAGCGCGCGATCCCTACTATCCATATGATTTTCCGG AATTGAAGAGAAATCTTCATGATACACTCCATGCAGAGACCGAC…
Ag2009	XM_550805	2R	10	A(4)	scaff_3596		gambiae cDNA			TATCTGCAAGCACTGCTACCTGTCCATCCCGACGATCAAAAGCATAAAATATTGCAACGGTACGAGCATA ACTTCCGGCACGCGATGTGCTTCTTTGACGATGCGATGAAGCAGCGTACACTGAACGTGCTCGATCAGCT GGACGTACGCAAAATAGAGCACTTCCCGTCGCATCTTATCAAAAAAATTCTGCCCCGCATAGATCAGCGT CTAAACCATCTCAAACAAGCACACAAATTTATTTCCGAAGAAGAGCAGCTGTGGCCCAACATATATCCAG AGGTGATACTGATGGATTACCTCTTCGATGCCGATCATGGTGTGTCACGCGATCAGGCTGTATTTTTCAT CATCCTGCTGATGGACCTGCAGGAAGACTATCGATACTACGTGA…
Ag1999	XM_321060	2R	10	A(6)	scaff_3596		gambiae cDNA			AAGAACAAGATGAAGGTGCTGAAGAAGATCAAGAAACGCATGGGACTAGCAACGAGAAGCGCATCATCCT GCCCGGGCCCGAACAATCTGCCCCCGCTACAGTTTCACACCGTGCACGGCGACAACATACGCATCTCGCG CGAGGGCACCGTCGCCAAGCGGTACGAGTCGTTCTGCAAGGGCATCACGTTCAGCGCCCGGCCGGTGCGC GTGAACGAGCGCGTGTGCGTCAAGTTCCTGGACATCTCGAACAACTGGAGCGGCGTGATCCGGTTCGGCT TCACCTGCAACGATCCGGCGTCGCTGCGCGGCAACCTGCCCAAGTACGCCTGCCCGGACCTGACGAACAA GCCCGGCTTCTGGGCGAAGGCGCTGAACGAGCGCTACTGCTACC…
Ag1986	XM_550827	2R	10	A(7)	scaff_3596		gambiae cDNA			CCATCGATGCATTTCTTGCAGGTGCTGCGAATCCAATCAGCTGACGGTACAAAGCGCATCGAAACAGAGC CCTCGAGCACGACGAAAACGCTGTACGAGCTCGTGCGGGAAGTCTGTGGGTTCAATCACTACGAATTTGC GCTTTTCCGCGAGAGAAACTTCACAAAGGAGGTTGTTTCCAGCGGCTCGCAAGAAGTGAAAGATGTTGGT CTAAAACATGGTGATATTTTATATTTACGTCTAGTAGAGGGCCCGTCTACATCGAAGGCCGCGGTAAGTG CGTCCTCGAAACCATCCACATCGGCAGCGGCGGCAGCAGCAGCAGCAGCAGCCACAGAGTCGTCTACCAT CCCGCAGGAGGATGCAGTCGACCTGGAGCTGTACAAGCAGGACG…
Ag1985*	XM_321074	2R	10	A(7)	scaff_3596		gambiae cDNA			AAGCGATCCCGTCGCACAAGTGAGATTGATAACGGCATCATTCATTCCGGAGGGCAGTCCGGAGGGCGAA GACGTACCTAGCCTGCAGCGTCACCACTGACGTAAAGCAAGTGGGTAGGAGCAACCCGTGCGCAGAGGGC AAACGCACCACCGGCGAGGCGAGGGAGTGCCCACGTAGTACGTGACGACCGTCGGCGGTCGCGTCGGATG CGTCCGGACGCTACCGGTGCCACGGTGCGACTATGTACGGGCTGCTGCTGGAGAACCTGTCCGAATACGT GAAGGCCGTCTACGGGGAGGACAAGTGGGATGACATCCGCCGGCAGACGGGCATCTCGTCGCCCTCGTTC AGCGTCCACGATGACTACGACGAGAATCTGCTCAACGTGCTGGC…
Ag1984	XM_321075	2R	10	A(8)	scaff_3596		gambiae cDNA			CCAAGAGCTAGCTAGACATCGTCTCGAACCTCCGCGAAGTGCATTGGTCGGCAAGACGGTAAACAAACAA AGCGTGACACTTATCCGGTCACTCGGGGGTGAAAATACCGACAGTGTGGTGTAACGTGCAGCTTCGCTTC AGAACCGGCACCAAACATGAGATGCTCTAGGTGGCCCCTGTTACCCCTGCTGCTGGTGCTGACCGTTCAG CAGTGTGCCGGCCAGCGGGAAGTGTTTCGGCTGTTCGCGAACTGTCGCTACGGCAAGCCCAACTTTGATC CGTGCATCAAGAAAGCGTTCAACGCGCTGCGACCATGGTTTAAGACAGGTTTGCCCGAGTTTAACGTGGC CCCGTTCGATCCGCACCGGGCCGAATTCATCGAGCAGCGGCGGG…
Ag1983	XM_321077	2R	10	A(8)	scaff_3596		gambiae cDNA			TACTATATGCACCGCTGTGAACGGGATGCGGCCGACGTGAACGACTGTCTGCGGTACGCCGCGAACAAGC TGGCCAGCTTCATACGGCGAGGAATTCCGGAGATCGGTATTGTTGATGTGGAACCGGTCGTGGTGGATGA GATCAGCATTGCGCTCGGCAGCGGTCCCGATGGGTATCGGGCCAGCTTCCGCAACATCGAGGCGTACGGC GTAAGCAACCTGTCGATCGTGAACGTGCGCTCCGACATCGACTCGATGCAGTTCCAGATGACGATCGAGA TCCCGAAAATCAAAGCCACGGCCCAGTACCAATCGTCCGGTGTGCTGCTGCTGCTGCAGGCGTCTGGCGC CGGCGAGTACTGGGGAGAGTATGAGGGCGTTAAGGCAAAAACTT…
Ag1981	XM_321081	2R	10	A(9)	scaff_3596		gambiae cDNA			ATTCTGCCCTGCCGACGAGCTGATCCTGAGATTAACAAATGTATCCGGAATTCGCTCAACTTCGTCAAAC CGTACGTTGCCCGCGGGCTGCCCGAGCTGAAGACGCCGCCACTGGAGCCGCTGCGCATTGAGGAGCTGGC GATGGAAAACAATGCCGGCGCGGTGCGGATAAAGGCCCTCTTCACGGACATCGTTGCGCAGGGCGCTGGC AACTACACCATCAAGGAGGTGCGCAGCGATCTCAAGAAGCTGCGCATTGACATGAGCATCGCGATCCCGC GGGTGGAGACGCGCGGCAAGTACGAGGTGATCGGTAACGTGCTGCTGCTACCGGTGCGATCGAACGGCGA GTTCTGGACGGAGTTTTCGGACATCACCGCCATCGCCAAGATCT…
Ag1980	XM_321082	2R	10	A(9)	scaff_3596		gambiae cDNA			GCGGAATCGAAAGGGGCGACCGCGACCGAGTACGGGCTCGTGTTCGGCATCTTCGAGCTGGTGGTGTTCA TCATCTCGCCCCTCTACGGCCAGTACATCAACCGGATCGGGCCGAAAGTATTATTCAACAGCGGCATCTT TACCACCGGCACCTCGGCCATCCTGTTCGGGCTGCTGGATCGCGTGCCCGGCCACGTGCCCTTCATCACG CTCGCGTTCGTGATACGCATCGTGGAGGCGCTCGGCAATGCCGCCTTCCTGACCGCTTCCTTCGCGATCA TTGCGAAAGAGTTCCCGAACAATGTGGCCACCACGTTCGCGTCGCTCGAGACGTGCTTTGGGCTGGGGCT GATCGTGGGCCCGATGGTGGGCGGCGCGCTGTACACGGTCGGCG…
AF13C05	Collins lab	2R	10	C	scaff_3596		funestus BAC			TTAACAACTTGAAGGAAGATGGTCTTGAGAAACACAGCAGCACTGATTATCATAGAAACTCCGCAAAGCGCACGTCGCATTTGTTCACAAAATATGTTTCCCTTTGACGTTTTGCTGTGTTTCACCAAAAATTGCAGTGTGAAGCTGTACTAAACCAGCCGAGCCCGCTAACCACCACATCTATGCTACGTTCGCTTCCGTTCTCCACCGCATCGAGGCAAAATGGCGCGTATGACCGCATGGAGCCAACCGCCGGGATTGGTTTGCCTTAATTTGTTCCTTCCACCGGTTGCGGTCCACCGTGGATGGATGGGTGGCTTGCTAACCGACGATAAGAAGCTGTATCGTGCATACCAGGGCACACAGACACATGTTTATAAGCGGGGCTTACTCAAAATC…
08_E06	BU038895	2R	10	D(1)	scaff_3596		funestus cDNA			NTTGCCGTACCGGAAACCCCCTTTATACGGTCGGGGGGGCCCGGNANACTTCAGGCAATTTATGGATGCA TGAATAACTTGCCGACCGATCAAGGATTCCCATCGAACGCTCGTCCCTTCATCACTCAGGAGGTTATCGA TCTGGGTGGTGAGGCAATCAGCAAGAACGAATATACCCACCTGGGCACGGTGACTGAGTTCCGGTTCTCG GCTGAAATTGGACGTTCCTTCCGAGGAAACAACCAGCTCCGTTGGCTATCTAACTGGGGTCCCGAATGGG GTTTCTTGCCCTCTAATCTTGCTCTCGTTTTCGTCGACAATCACGATAACCAGCGCGGTCATGGAGCGGG TGGCGCGGAAGTACTCACGCACAAAGTGCCCAAGAACTATAAGA…
212F09	EX227632	2R	10	D(3)	scaff_3596		stephensi cDNA			GACGGAGGTGCACAAAAAACCAACGCGACTAGAGAGCAACCCCACACGCATCCTCCCCACACGCTGTCCA CACCATCCATGGGTCGAGTTGATTTTCACACAGACGAACATTCCGACGAACAAAACGATTCTTCATGGCC GTTCCTTGTTACCGAGCCTTACCGCAACTCTGCCAGTTCCCGGTTTGGTTCGCTAATTAGGAACATTCGT TGATTTTATCACCTTTGGATTATTTGCTTTCACTGCACCCGACCACCAGCCAGACGTTTCTGAACGCCAC CAAGATAAGCCCGTTTGCCTGGTGCGTATGGGCGCCAGTGGAAAGCGTGCTCCAATCGGTGTCTTTTTGT ATGTCCTCCATCACGGACGTGCTATACAGATTTTGTTTCGTTTA…
AL153305	25P09	2R	10	D(4)	scaff_3596		gambiae BAC
Ag1780	XM_321295	2R	10	D(5)	scaff_4919		gambiae cDNA			AGAATACGAGACGTGGCCGATAAAATCAACAAATATGGCGTACAGACGCTACCCGGGCTGCAGTCGCTGA AGGTCCCAGTGAAGCAGATCGTCATCGGGCCGGCACACCTCGGCATCCTGCTCGAGGATGGGCGCGCCTT CCGAGTGGCCTTTTCCATCATACCCGAGCGGTTGGATCTCAGCAAGCAGGATGCCTCGAAGGCCGGCGGA ACCGGCGGCGCGGCGTCAAACAACAACTCCAAAAGCACGCCTACCTCGCGGCAGTGCCGGTCGCGCGCGC GCATCATGCGCACGAGCAGCTCGGTGCGGGCCGGCAGTGGCTCGCAAGCGTCCGGCTCGCGCAGCACCGG CGTCATCATGGGTGGCGGATCGTCCGGCAGCCGGTCGATCGTGT…
Ag1783	XM_321284	2R	10	D(5)	scaff_4919		gambiae cDNA			CTACCGACGCGCCGTCACGCCACCCCCCAAACGGCAGGAGGAATGACCATCGTTATGGCCGGTCTATCGA CAGCGGAAATATGCGAAAACACGAAGCTGGCCCGCGAGATGGCCGTGATGGGGAACTACGATTCGGCCGG CATCTACTACGAGGGTGTGCTGCAGATGCTCCGCAAGCTGCTGGTCGGTCTCAGCGAGCCACTGCAGAAG GGCAAATGGTTGATGATACAGCAAGAAATTAACAAAGAGTACAATCAAATGAAGCTGATCCAGAAGACGC TTACCGAGATTACGATGGATCTGCAGAACGCACCGCTGCAGGCCCGCATCCGCACGCCCCTGCACGAAAC GGCCAGCAAAGATCCGGCCGCCTGGTTCCGGGCCGATCCGGACA…
AsRPS6	AY237124	2R	11	A(1)	scaff_4919		stephensi cDNA			CTTTTTACTCTCCTGGAGTGTATGGGAATAGACGTGTAAAATGAAGTTGAACGTATCGTTTCCCGCTACG GGGGCTCAGAAGACCTTCGAGATCCCCTCGGACGACCACAAGCTGCGTCACTTCTATGACAAGCGTATGG GCACGGAGCTGACCGCCGACCATCTTGGCGAGGAATGGAAGGGATACGTCCTGAAGATTGCCGGTGGCAA CGACAAGCAGGGTTTCCCCATGAAGCAGGGTGTGCTGACCAACACTCGTGTTCGTCTGCTCCTGAAGAAG GGACACTCGTGCTACCGTCCGCGTCGTACCGGAGAGCGCAAGCGTAAGTCGGTGCGTGGCTGCATTGTCG ACCAAAACCTGTCCGCCCTGGCGCTGATCATCGTGCGCAAGGGT…
141A14'	BH367876	2R	11	A(3)	scaff_4919		gambiae BAC	multiple (2)BP,TE		GAATCCTGGGGACCTTACGTCAAGTGACGAATTGTCAAAATGCTTTAGATTTCACCACCTGATTTTAATG TACCTTGGGTGCGCTGGTGTCAGAATTTATTAAAATCCCAATTGTAATTTGTATTCCAGCAAAACAGGCT CCCTTTGGCGACACTGACGTGGCATATTGTTGTGTTTTGATTCGTGTAACAATAGAAATTACAGAAATTA CGCCTGCCTTCGCCAGCAGGGTAAGTTCAGGTGGTGCGCAAAACTCCGCTGAATAAAAACCGACGGCTAC CCAAGCGCAAGCCGCACGGCGTAACCCAGGGCCAAGGTGAGAGGACAGGTTTCGTCGCGAGCAGTCATTC CCCTTCTTCGTGACGCATTTCTCTACCGCTGACCCAGTACGGTA…
Ag2931	XM_311973	2R	11	A(3)	scaff_4919		gambiae cDNA			AAAACAGGCTCCCTTTGGCGACACTGACGTGGCATATTGTTGTGTTTTGATTCGTGTAACAATAGAAATT ACAGAAATTACGCCTGCCTTCGCCAGCAGGGTAAGTTCAGGTGGTGCGCAAAACTCCGCTGAATAAAAAC CGACGGCTACCCAAGCGCAAGCCGCACGGCGTAACCCAGGGCCAAGAACGGAGTTGAAATCGTGGCAGTA CTGCGTTGAAAGGAAGTACCCTTCATCGAAAGGAATCGGAGCGCAACACAAACACAGCTGAACTCAGCAC CATGGGCCTGACAATTTCCAGCGTGCTAACCCGATTATTCGGCAAAAAGCAGATGCGCATTCTCATGGTT GGACTCGATGCTGCCGGTAAGACGACGATTCTGTACAAGCTGAA…
Ag2933	XM_311969	2R	11	A(3)	scaff_4919		gambiae cDNA			GCTGGTCTACCGATAACTCTGCGGTGCAGTTCTAGTCCCGTTTGGAAAGTGTAGCTGCATGTGCAAGTTG CAGCACGATTGCAAGTAAACTGTAAGCATGAGTGCGAAGACGCCGAGTGAAGAAACAAAAGCACAAACCA AAGCGAGCAGCGGCGATATGGCCACAGACAAGCGGCGGGTGCAGCAGGACGACGATGCCTCCGGAGAACA ATGCGAAGCCGGTTCTTCTTCAGCAGCGCGCGAGGATGCTGCCATCCACATCTACGCCACGATTGCTTTC ATAGTCATAATCATCGTGATTGGTGTGCCAATGTGGTGGAAAACGACCGAAGTCTACCGCGTTTCCCTAC CCTACTCTGAAATTCGTGCCCTGAATGAGGATCCAATAAAGGCG…
Ag2934	XM_001237408	2R	11	A(3)	scaff_4919		gambiae cDNA			CCGTTTCAGCTGGCCGTGTTGCAAAACTTCCTCCAGGAGGATGCGAAGCGGGCGGACGCCACGAAGCGGC TCGAGGCGGAGTTCAGCACCGTCGACTGGAAGCGAAAGCAGATGGATCTGTACGAGTTCTACCAGACGGA CGATCTGTGCAGCCTCGAGCGGGACTACCTGCAAGCGTTCTACACGGTGCTGAAGGAGCAGATGATGCCG CTGGTGGAGGAGCTGACCGGTATTAAGCTGACGCATGTGTCCGCCTCCTGCTCGATGTACAACGCGGGCG ACTATCTGCTCGTGCACGACGACCTGCTGTCCGATCGGCGGATAGCGTACGTGTTCTATCTTAGCCCCTG GGACTGCCACAGACGGTGGCAGGCGAAGGATGGCGGCGCACTGG…
Ag1757	XM_001689272	2R	11	A(3)	scaff_4919		gambiae cDNA			GGCACGATGTGGACGCCGTCGTACGATATCATAGTGGAAACGTTGACCGGCTCCGAGTTCGAGGTGACGG TCAACGATCGCGATACGGTTGGGTATCTCAAGTCAGAAATACAAAAATATGAAGGAATACCCATCAGCCA GCAGCATTTGCTGTACAACCACAAGGAGCTAAGTGACGCGATGGAGATGAAGGACATCCCGCTGGTGAAA GGGTCGCGCGTCAAGCTCGTCCTCGGCATGAAGGGAGGACCGATCTCCTCCAAGCGGCTGTTCACCATCT CCTCCGACTACGACAACTGGCTGGACATGAGCGATGTACTGTCTGGGGAAGATCTGATGAATCTACAGAG TCCAGGCTTAAAGCTGCTGCTGTACAAGGACAACAAGAAGAACG…
Ag1759	XM_321324	2R	11	A(3)	scaff_4919		gambiae cDNA			ATGACGACGTACGAGGAATTCATTCAGCAAAACGAAGACCGGGACGGTATCCGGTTCACGTGGAACGTGT GGCCTTCGAGCCGGATCGATTCTACGCGCCTGGTCGTACCGCTCGGATGTCTCTACCAGCCGCTGAAGGA GCGCCCGGATCTACCCCCGATCCTGTACGATCCGGTCGTGTGCACGCGCCAGACGTGTCGGGCGATACTG AACCCGCTCTGCCAGGTGGACTACCGGGCGAAGCTGTGGGTGTGCAACTTTTGCTTCCAGCGCAATCCGT TCCCGCCGCAGTATGCCGCCATCTCGGAGCAGCACCAGCCGGCCGAGCTGATCGCCGGGTTCAGCACGAT CGAGTACACGATCACGCGCGCGCCCTGCATGCCGCCGGTGTTTC…
211B09'	Shouche lab	2R	12	B(3)	scaff_3456		stephensi cDNA	multiple (2)		GGAGGAGAACAGCGCCACCTAGTGTACGGTAGCGAAACTGTGTTCGTATTGATT TTAAACCGTAGCGCCCTCTGTCGGTGTATAGATAGTTTTATTTGTGAAAC CATTTGCTTTTTTTACGTAGACCTGCATCGAAATTCATACTAGCGGCATT TATACTCTATTTAGTTTCGTTTATTTTCCACCCCTTTTCTATGCCCAGCA CAGCACATTCAAAGCATCTGTTTCTTTTTTTGTAATCTAGTTTATTGACG TGTGTTCATGTATTGTATCGTTTTTTTTTTTAACTGATGGATGAATGAAA TACAAATAGAGTGGCGCGGCGCAGTAGGACGAATTGCGGTTTTAAGGCTA TGACCCGGTCCCGTCGGCCAATGAACAATCAAAAAAAA…
18_D12	BU038940	2R	12	C(1)	scaff_3456		funestus cDNA			AACAGACTCTGCCATGCAATCGGCACCGGGAAAGGCAAAATCAATTTTTGAATTTACCGTCACCGATCTG AACGGTAACGAGGTTTCGCTCGATCGCTACCAGGGATCAGTCTGCCTGATCGTGAACTTCTCCACCAAGG ATGCTGCCTTTGAGAAGGTGTTGGGGCTTCTCACGCCGCTTGTCCGAAAGTATCACACCGAAACCCGAAA AGATATGAACGTCCTCTTCTTCCCATGCTTCCAATTCGGTGCCAAAGAAACACCGGACGAAATCGTGAAG CGCTTCGAGTGCAGCACCAGCGGAATGATTGGTGAGATTTTCACCGAGATTGAGGTGAATGGCTCAAAAG CACCCGGACTGTACAAGTATCTGAAGGCGAAAAAGCCAGGCAAC…
Ag1929	XM_321134	2R	13	B(3)	scaff_4963		gambiae cDNA			CACAGCCGTCACGAACCACGACCCAAAACAGCGAGCCGATTTTATCAACATTTGTCGTGGCGTAGGCTAA TTCCCGGCTGTAATTCGTTGTAAATAATAATTTAACCCATAAACAAAAAGTGTAACTATAAGCTTTAACA CCAAGTGAAAGGATTCATCTCGATCGGTGGCATTGCATTCGGCCCGTAATGTGTGATTCTCCTGGATCGG AGCAGCGTTCGAAGCGCAGGCGAATCGACAAGCATGGCCGGTTTGCGGCACTGGAACGGCTGAAGAAGGT GAAGGAGGTCGGCACCAAGAACAAGTACGAGGTGGACGAGATCGAGAACGTGTACGATGAGGTGGACGAG AAGGAGTACGCCAAAATCGTCAACGAGCGCATGCACGACGACTG…
Ag1916	XM_321148	2R	13	B(5)	scaff_4416		gambiae cDNA			ATGGATGCCCGCATCGGACTGGAGTACATCATCGAGAATAACGACTACGTGAACAAGCTGGGCCTGGCGC TGGACACCAACAATGTCACGGTTAAGAAGCAAATCTTCGAGCTGCTGTCCACGCTGTGTGCGTTCAGCGC GAACGGGTACAAGCGTGCGATCGAAACGCTGGAACACTACAAAAGCATTAAGGGTGAGCGGTATCGGCTG CATCTGGTCGTGTCCGAGCTGGACAAGGCGACGGCGATCGAGTACCAGATCGCGCTGCTGGCGTTCGTCA ACTGCGTGATCATTTCGGCCGGTTCGCTCAAGGATCGGATACGCATGCGCAACGAGTTTATCGGATTAAA CCTAATACCAGTATTAAATAATTTAAGGCGCACGGCCAGCAGCG…
Ag1899	XM_321166	2R	13	C(1)	scaff_2555		gambiae cDNA			ATGGAATCGAAGGATACGGATGTGTTGGCGTTCCGCGCGAAACCACCCTGCCCGGGGGATGAGATTGTGA TTTCCGGCATTGCCGGCCGCTTTCCCAACTCGGACAATGTGAAGGAGTACGGGTACAATCTGTTCAACAA GATCGACATGGTGGACGATCTGGAGACGCGCTGGCGGCACAGCAACGTGGAGATTCCGCGCCGCATGGGC AAGGTGAACAATCTCGAGAAGTTTGACGCCACGTTCTTCGGTGTGCACTTCAAGCAGGCACACACGATGG ATCCGCAGTGTCGTATTCTGGTCGAGCACGCGTACGAAGCGGCCATCGATGCGGGCGTCAATCCGAAATC GCTGCGAGGTTCGCGCACGGGCGTGTTCGTCGGCGCGTGCTTCG…
C1-D11	contig30891	2R	13	C(2)	scaff_2555		stephensi microsatellite in contig			CATGCATCTATAGGTTTTTGTGtTTTTTTGCCTATATTTTATAAACGCTAGGtTTTTTTATTATATATAATATATAAAATTATGATTAGTCTACAACTACTGTACACAGGAGATAACGTGCAtTTTTTCTAAACGTTTGCTACCaAAAAAACACACACACACGAAAGAGAAAATGATGTAGGGTTTATCGATAAGAGGGCAGGGACAAGTAAAAGGACATCACAAGGAGTGTGTAGGTGGGCAATCtTTTTAAGGCGTTGCCAAGCGTTCTCTGaATCAAATCCCtTACTGTTCACAGCAtACCTTTTCCGGTcACTTAGGTAAATGCTTTTGGAGGGTAAGGCACGATCACAGTAGTCGAAGTAAGAATATAATTATATTGCTATATATATACACACA…
11A13	AL145719	2R	13	C(3)	scaff_2555		gambiae BAC			GGCGTCACGCAGGAGGYAACCTGATTCGGAGATTAAAAAGTGCTACAAAAAGCACGCGCTGCWKCTGCAC CCGGWCAAGAACAAGGCGCCCGGTGCGATGGAAGCATTTAAATCGCTCGGCAACGCGGTAGAGACGCTKA CCGATCCGCAAAAGCGAAAAGCGTACGATCTGTACCGTACCACGGGCGGGGGGCCAGCCGGTACGCGGGC GCKCGCATCGAACGGTGGCTACAYKTACGGCCAGAATGGGTTCAACTTCCAGTCGGACTTCGATACGGGC ATCAATCCGAACGATCTKTTCAACATKTTCTTCGGCGGCGGTTTTCCGCAGCAGCAGCAGCAGCACACGC AGCACCATTACTATCGGGCGCGGGCCGGCCGCGGCTCACAGTAC…
Ag1866	XM_001689267	2R	13	C(3)	scaff_2555		gambiae cDNA			TTTCTGCGCGGCGTGCAAAACAGTTATACGCGAGCGAGCCGCCAGGTGGAGAAGAAGAACGAGTACAATC GCTACACCAAGCATCATCGCGGTGCTGGCGGTGCCGACGCGGTCCTGCTCAAGCGTGCTCGCTCAGTCGA GGCTCTGGCGACAGTACTGCCAGCTGGCGGTGGCAGCGAGGGGCACGCTACGACCAACGGTATTTCCAGT TCGGTCTCACCGACCGCCACGATGCTGATGAACGGTGGCAAGGGTGGTGGCGCCGCTGGTGGCGGCGCTG CTGCCACACCGACCGAGCTGCCGCTGCTGGTCAGCGATTGCGTGACGATCGAGGAGAAGATCATCAACGG GCGCGAGAAGGGCGACCCGAAACCGAAGCGGCTGACCTCGATCA…
Ag3363	XM_314265	2R	14	A(2)	scaff_3750		gambiae cDNA			GCGCTGCTCGTTGCCGCATCGCTCCTAGCCTACGGTGGCTCACTGTACGGAACGTTCGTGTTCGACGATT CGGCCGCGATCGTCAAAAACATGGACGTGCGCAATGTGGCCACCCCGTTTCGCGACCTGCTGCGGCACGA CTTTTGGGGCAACAACCTAACCGACCCGACCAGCCATAAATCCTTCCGGCCGCTGACCGTGCTGAGCTTC CAGCTGGAGAACCGGCTGCTACGACTGAACGCCGGCCACATGAAAAAGGTCAACCTGGCACTGCACACGC TCATCTGCCTGTTGGTGTTTAAGCTGTATCAGGTTCTGTGGCGTGATTCGGGCCAATTCCGTACCCCGTT TTGGGCCGCCTTCATCTTCACCGTGCATCCGATACACACGGAAG…
Ag3365	XM_314266	2R	14	A(2)	scaff_3750		gambiae cDNA			CTCCTTTACCTTCCACATCCAGCAACCACACCATCCTCAGCACGTCCCTTCATGCCACTGCCGCTGGAAC TGAACGGCGAGCGAAGGAAACCGTCCAAAAAGCTCAGCTTCCAAGGATGCCAGGGCGGGCAGGCGCCGGT CATACCGGATCCGACGCGCGAACGCATACGAATGCAGGCGACGGCGGGCAAACTACAGATCGCGCCGAAC CAAACGTACGACTTCACCTCGGAAGACATGATCGACGAGGGTGAAATAGGGCGCGGTGCGTTCGGTGCCG TCAACCGGATGAAGTTCACGCACACGGGCACGGTGATGGCGGTGAAGCGGATCCGCTCGACCGTGGACGA GAAGGAGCAGAAGCAGCTGCTGATGGATCTGGAGGTGGTGATGA…
Ag3366	XM_314268	2R	14	A(3)	scaff_3750		gambiae cDNA			ATGTCGCGACTGGCCGACTATTTCGTCATCGTTGGATACGATCACGAGAAAGAGCGAACCGGTTCGAGGA GTGGAAAAATTATTCAAAGATTTCCCGAGAAAGATTGGCCCGACACACCGTTCATAGAAGGAATAGAATT GTTCTGTCAGCCACAAGGATGGGCCCTCTCCACGATCCGCCAGGAGCCCCAGTTCTTTGTGTCGGTGCTC ACCGACATGGATGGCAACCGGCATTACTGCGCGTGCCTGAGCTTCAACGAAACGATCGCTATCACGCCGA GCAAACCGATCGACGAGGAGGAGGAGGACGACAATCTGTCCCCGTCGGGCGGCGGACCAGCAGGCGGCGG CGTGCTGGCCAACAGTGGGCCACCCTCCATCACGCACCATAGCA…
Ag3369	XM_314272	2R	14	A(3)	scaff_3750		gambiae cDNA			GCCCCGAGCAGAACGAATCCCTTTTCGCTGCTTGGAATCCGTTTTCACGCGACCAACACTAACGGCTAGT GATTTGTTGTGCCAAGTGAAAACCTTCCACCGGATAGCACCGCTTTCGTGCGCCCGAGTGTACCGTGCTG TTAAATAATCTGCCCGAAAAGACGGCCATTGATGCCGTGAGGGTGATTCGACGACAAGTGTTCATGGCAG CTGCTGCTACGTCGTGGTAGAATCCGTGCGGTGGTTCCCTTTGGGTTACGTTTTGGTTTGTTGTGCGAAG TGTTGAAGAAAATCCATCACCGTGGCGTCGTCAATAGAAGCAACCAGCATGGAGACGGTCCGGGTCTTCA ACCAGGAGCTGTCCGGGCTCTATGAGTCGAAGCCGCCCATTTCG…
Ag3374	XM_314283	2R	14	B(2)	scaff_3576		gambiae cDNA			TACGTGCACAATCACATGGTGTTCACGAACAACGACAACTGCTCGAGCACCACCTGGCAGACGACGCACG AGACGCGCTCGTTTGCCACCTACCTGTCGAACGCGGGCTACCGGACCGGGTACTTCGGGAAGTATCTGAA CAAGTACAACGGGTCGTACATACCGCCCGGATGGCGAGAGTGGGGCGGGCTGATCATGAACTCGAAGTAC TACAACTACAGCATCAACATGAATGGGCAGAAGATTAAGCACGGGTTCGACTACGCGAAAGATTACTATC CGGATTTGATCGCGAACGATTCGATCGCGTTTCTGCGCCAATCGAAGCATCAGAACCACCGGAAGCCGGT CCTGCTGGCGATGAGCTTCCCGGCACCGCACGGCCCGGAAGATT…
Ag3434	XM_311720	2R	14	B(5)	scaff_3576		gambiae cDNA			AAACAAGTGAAATAGAGTGCGGAATTGCAGCGTCGTGCCTGGACTGTAAAGCAAAGTTGTTGGTTTGGTC GGTGTACTGTGCAATGCAATGGAGTGGCAATTTATAATACCTCAAGCAAGAGCGGAGCTTTTGCGATCGG ATAAAAACCATTACTGCGTCGGTCGAGTACTTGACGCCGCCGAAGTCCCGGATGCGCTGAAGGCTTCGCG AGTGATTTCGAGCGACCCGTTCGCTATATTCGACCATTTCGATACGTTCTACTCGGTCATCGACAATGAG AAGGCTTTGGCAGGGACGCATCTGCTGCGTGCCTACGATCAGCTCTATGGTGCTATCGACAAGCTCGGCA GTACGATGGCGGACCTGCTGTCCCGGAAGGAGATAGACACCACC…
E7T	contig31559	2R	14	C(1)	scaff_3576		stephensi microsatellite in contig		name of this probe?	CTCTCTCTCTCTCTCTCTCTCACTCACaCTCTCGCtCTTTCACTGGCCACGGCAGACAACTCTgtCCGCTTCACACCGAGCGTTGGCAGTGGATGGAAAaCCcGAACGTGGAAAaTAGGTCAATCTGGCACTGGCTGGATGCGGCGTTGCGCTTGGTATTCTCGGTGGGAAGTTGTGCCCcGATAATAATGCCCCcAAGAGGAATGCTCCTGCAAAaCGGAGCCTGTACACTgCCAGCACTGCCAGCACAGAACCATGTTtATGATTGGACCAACGGGTCGGATGATAGGAAGAGtGATTTTTtGTTGCCTCTTGCTACCTTCCGTGTTTCTCGCATTATTCTTCCACCGAGTGTCGGGATGTTTtATGATTTCTGTTTTATTTTAACTTCTCGTGGGC…
Ag2935	XM_311967	2R	15	B(2)	scaff_3791		gambiae cDNA			ACTTCTACGGATGCCACCGTGCGATTTTTGCTGTCCAATCTAAACATGTCGACGATTAATTTACCACTAA ATTTAACCGTGCGCGTGCATCCGGTGGTGCTATTCCAGATTGTGGATGCCTACGAGCGACGTAATGCCGA CTCGGAACGTGTTATCGGGACGCTGCTGGGTTCTGTCGACAAGGGTGTCGTAGAGGTGACTAACTGCTTC TGCTTGCCCCACAAGGAACACACCGACCAGGTGGAGGCGGAACTGGGCTACGCGTCCGATCTGTACGAGC TGAACCAGCGCGTCAATGCGTCGGAAAACATTGTCGGCTGGTGGGCAACGGGCCAGGAGGTTACGAACCA CAGCTCGGTCATCCACGAATACTATGCCCGTGAGTGCACGAACC…
Ag1762	XM_321322	2R	16	A(1)	scaff_3791		gambiae cDNA	not listed on map but placed in same band as 1763		ATGACGACGAGCCGGCAGTTTGACGCAAAAACGTACGACACGCTGACCAACCAGGACACCAACCCGTTCG CCGACAAACGCTCGCCAACGATCGAGGAAGAGGACACACCGCAGGTGATACACGTCGTGCCGGAGACCAG CAAAGCACGATGGAACCATATAGAGGATTTGGATTCGTTTTTCACCCGCGTCTACATCTACCACCAGAAG CATGGGTTTTACGTGATGATGCTGCAGAAGCTGTTCGAGCTGTTCCAGTTCGTGTTTGTCGTGGTGCTGA TCACGTACATGTTCAACTGCATCGACTATGCGATCCTGTTTCGTGACAAAATCATCGACCAAGAGTCGAA GGTTTCGCTCGGCGATGCCATGATCGGTGTGTCGGAGTGTGCCG…
Ag1763	XM_321320	2R	16	A(1)	scaff_2883		gambiae cDNA			CACAACCCCGTCGTAACACCACCGAAGCAGCCCTCGATAGTGGACGTGGAGAAGGGGCAGCCGGAGCATG AGCACGCAAGACAGCAACAGCAGCAGCAACAGCAGCAGGTCGCGGGCTCGCGGTTACGGCCACCGTCGGC ACTCGAGCCGTTCGCGTCGGAACCGAGCGGCGACGACCAGCCCGGCAGTAGGAGCGCAACCGGCGACCGG TTCAGACTAGTGCTACTGTACGTGCTTCAGTTTACCAGCGTCGGTGCCTCGATCGCGGCCGTTGTACTCA TCTGGGTCTACATGGGTTGGGAGTTTGGATTGCCGGCGCTGCTGATCACCTTGGCCGCGGTGTTCATCGC CAGCGGCTGGTGGCGATGGTGGTACATCGCGTTCGTGACGGCGC…
Ag1765	XM_321318	2R	16	A(1)	scaff_2883		gambiae cDNA			ATGTTTGCCTCGCTCAAGAACAAAATCCGCGAAGAAACTGGCAACGATGTGGCGCCGCTGTCCGTGTCGC GCACGAGACGCAGCCGGCCCGAATCGCTCACCAGCGCCAGCTCGATCGACGAGCTGAGCGTGCTCGAGCA GAAGGAGGCCGAGCTGAACGCAACCCGGCTGGAGTTGCAGGAGCTTACCGGCCACCTGAGCAGCTTCCGG GAGCAGGCCCGCCTGCTCGAGGAGGAAGCTGGCCGCCTGAAGCAGTCCAACAGCGCGCTGGAGGAGAAGC TGCAGGCGACCCAGCTGCAGCGGGAGCTGCAGCGCGAGGAGCAGGACAAGATACAGAACTGCCAGCAGCA GGAAATATCGAAGCTCAAGAGCATGCTGCTGTTCCGCGAGCAGG…
Ag3360	XM_314262	2R	16	C(2)	scaff_2883		gambiae cDNA			ACGAATCGCAGTCCGCCGCGACGGGGAAAATTGCTAGTTTTCTACAAAAGAAAAGTTTTTCCAGCTGTTT GTACCGATTGTTTCCATAAAAAGCTGTTATCCGTGATAATCAAGCAAAACGGGTTGCAGGACTTGAAGCG CATACGTTGTATTTTCGTTGAATAAAAGAAGAAAATGTCGCAAGAAGTGGAGGAAACCCTAAAGCGCATC CAATCGCACAAAGGCGTCGTAGGAACGATTGTGGTCAATAATGAAGGAATTCCAGTGAAAAGTACCCTCG ACAACACGTCCACCGTGCAGTACGCTGGGTTGATGAGCCAGCTGTCCGACAAGGCCCGGTCGGTGGTCCG TGATCTGGATCCATCGAACGATCTCTCCTTTCTACGGGTGCGGT…
Ag3350	XM_314250	2R	16	C(2)	scaff_2883		gambiae cDNA			ATGGTTAAACTATTCGCCCTGCTCAGGCTCCCGACCACCCTGGGATGCAGCCCGAAGCTGAAGACGCTGC CCAAGAACCTGTACAACCATCTGCGCGGCTTCCCGGTCGTCAATGGGGAGGTGTCGCTGCTGTCGGACAA GGTGCGCCGCTTCGTGGAGGAATCGGCCGCCATGTGCCAGCCGGACCGTATCCACATCGTGGACGGCAGT GAGAGCGAAAGCAGCACGCTGCTGAAGACGCTGCACAGCCAGGGCACGATCAAGCCGCTGCCCAAGTACG ACAACTGCTGGCTGGCTCGCACCAACCCGGCCGACGTGGCGCGCGTCGAATCGAAGACGTTCATCTGCAC CGAGCGGCCGGAGCAGGCCATCCCGACGCCGAAGCCGGGCGTGA…
B2	contig104289	2R	16	C(2)	scaff_2883		stephensi microsatellite in contig			TCAAATCCCCTACATTTAaTAAAAAAatATAATCCTTTCTCCAAGTTTGATTACACAACACGATTtAAAACTATTGGTCAAAATGCAAATTTAATCACACCTAAGCATGTCGTGCAGCcAAACAAATCACCGAcTGCACAACCTGCCCGTTCAGCtCATAAATCATGCTAACAATCTGCAAGAACAAAAAaCGATCATCAAAAAaTAATCCACAGCCTGCGACTGACCGGTATGTGTCGGGATGCCTGATCGTGATAACACGAACCGGCCGGGTCGAAAGCGGTTAGATAAACAAAaTCCAATCCGTTtGGTTtAGCAAAGGaCTCCGGcATAATGAAGGGTCACAAAAaGTCAAAACGAAGAGATGAGTCCGTACGACACCGGACAAacATACATACG…
AsSP11.9	AY162245	2R	17	A(3)	scaff_2883		stephensi cDNA			TCCGTTAAAACAACTGCGTTTGTCAACATGTACGCTCAACTTTTGCCGGTGCTGCTGGTCGCTTGTGTGC TGCTCGGAAGCGTGGCTTCCGCACCCCCGTCCACGGCAGACATCATATTTCCGGTGGTGGACGATCTAGC CATTGGCGATCCGTGTACGATCGAACCATCGCCCGATCCGACCGGCATTCAGTTCGCCAGGGAAGGAATC TGTCAGCGGGTGCGTGACTGCCCAACGTTTATTCCACGCATCATACGGGAACCGTTCGACATTCGGCGCG ATGTTTGCTACTTTGAGGTGCACGATCCGGTGGTTTGTTGTGTGGAATTACCCGTGTCCGCCGAACTGGT GCCGCTGAACAGCAACAAACGCCTGTCCTTGGATGATCTAGACG…
AST044C24	Tu lab	2R	17	A(6)	scaff_5009		stephensi BAC			CATAAGAAATAGAAGTCAAATAAGAAATTGTATTTTCTTTTAAATACAATGAATTCATCCAGCAATTCTCTAAGAATCTCATTATAAGTTTGGTATTTTACAGATGTTTTGATGAGTTTAACAAAGATTTAATCAAAGTCGATATTTCGACTACTCTCATGGATCTATTTCAAATTCACATTCACATTCTATTCATTTTCTACCACACAAAACAAGCTACTATTACAATTTTAGAACCTTTTGAGCCTATCGAAGGCCGCAACCTGTCAACCCCCGTTGCGCGCTCGGAATGACAAACTGTTAATCGAATCGTACGCTAACGCCACGGCCATCCGAGGCGTGCAGGCCACGAGACCATTGGCTGGCCGGCCGTTCTGCATAAATTAAAGATCATTTGCG…
AST044C24	AST044C24	2R	17	A(6)	scaff_5009		stephensi BAC
	AST044C24	2R	17	A(6)	scaff_2853		stephensi BAC	is this probe in 2 scaffolds?
Ag3327'	XM_319561	2R	17	B(1)	scaff_2853		gambiae cDNA			CAACCTGCGCCACTGGGCGCTGCTCTCCCTTGCCTGTAGCGTCATACTGCCACCGCAGAAGGTGGTGCGC AAGTATCTGCTAGGCCATCTGAAACGTTGCGCTAGCGATTTCATCACCGAGGAGGGCAAGTATGCACGCT TTGCCGAGAAATGTTTCTTCAAAACGCAGGGCACCCGGCGTCGGCAGTGGCCACCGTCGCGCGAGGAAAT CATCTGCACGATCAACCGGCGGCCGATCTACGCGCGGTTCCACTTCATGGACGGGCAGTACCATTCGGTC GAGTTCCACCCAAGCTCGACCTCTCGAGAGGTGATGGAAATCGTGAAGAAGAAGATCGGACTGCAGGAAA ATGCACTCGGTTACGCTATCTACGAAGTGCTGGGCGCATCGGAA…
Ag3326	XM_319560	2R	17	B(1)	scaff_2853		gambiae cDNA			ATGCCACGGTACGGTTCGGTCCAGTGCATCGAAGGGGTAGTGAAACGGTGCCGCATCGGTTCCACACCGG ACAAGGGCGTCCCCGATATGACCTGCATATCGGACATTGACGAGAATGGCATCAACCGCAACCTGAAAGT GCGCTACGAGCGAGACCAAATTTACGTATCCTTTTACAAAACTGAAACTATCAATCACACGACCTAA
Ag3323	XM_319556	2R	17	B(2)	scaff_2853		gambiae cDNA			ATGGGCGAAAACGTGAAGGTGGTAGTGCGGTGCCGGCCGATGAACAAGCGGGAACAGCAATCAAACTGCA AGAGCGTTATACAAATCGACAACTCATTGGTAAATCTAGACAATCCGAACGATCCGAACGCGTCGCAGAA ATCGTTCCAGTTCGACAATGCGTACGGTTATGCGGCAACGACGGAGAACATTTACAGCGACATTTGCTAC TCGCTGGTGGAGAGCGTCCTGGAAGGATACAATGCCACGATATTTGCCTACGGTCAGACGGGTTGCGGCA AATCGCACACGATGCAAGGGACGACCTACAACCTGTCCGCGGCCGATCCGAACAATGCGAACAACATCGG CATCATACCGCGCTCGTTCGAGCACATCTTCGAAGCGATCTCGC…
Ag3325*	XM_319559	2R	17	B(2)	scaff_2853		gambiae cDNA			TGACGTACGGAATCTTTCTGCTCGCAATCGCAATTGTCCATTTTTGCTCCGCCAGTGAAGTGTCGGACTA TTTTTCACTCCTAAAGTTGTACTTTTCTGCAAGCGCAAGAAAACCCATATCCTCGGCAAGATGCAGGGAC TAACGATGGCTAGTTTGAAGAAAAACCCAGCGCTGATCCCGCTGTACGTGTGTATCGCGATGGGTTCGGC TGGAGCCGTCTTCTACACCCTTCGTCTGGCGCTGAAGAGCCCCGAAGTTACCTGGAGCCGCAAGAACAAC CCCGAGCCATGGGAGGAATACCGGACCAAGCAGCATAAGTTCTACTCTCCGGTCAGGGATTACTCCAACA TTAGCAGCCCGGCCCCGAAGTACACCGACTAAAGTGTCAGCATA…
Ag3322	XM_319555	2R	17	B(3)	scaff_2853		gambiae cDNA			ATGAACATGGCACGTCGGCTCGATGTAATAATTTTCGGAGCAAGTGGATTTACTGGCAAGTATGCCGTGC TCGAAAGCGTTAAGCTGTTGGCCAACATGAAGTGGGGCATTGCTGGCCGTAGCCAGAACAAGCTGCAAGA CACGCTGAAAGAGATTGGCGAAAAGGCCAAGACCGACCTGTCGCACGTACCGATCGTGCTGGCGGACGTT AACAATCAGGACTCGCTGATCAACATGGCACGGGACTGTCGGGTGATCGTGAACTGCTGCGGTCCGTATC GATTGTACGGTGAGCCGGTGCTAAAGGCGTGTCTAGCCGAACGGACGCACCACGTGGACGTGAGCGGGGA GCCACAGTTCCTCGAAGGCATGCAGCTAAAGTACCACGAGGCAG…
Ag3320	XM_319552	2R	17	B(3)	scaff_2853		gambiae cDNA			ATGCGATTCAATGCTTTATCACCACCACCACCTCCCCCGCCGCCCCCACCGTCGGCCTCGAGCTCCGACT ATAACATCAGCAAGAAGATGGGCGTCCCGGACACGCAGTCCGACTTTAACCAATGGCTGCACGCGATGAA GATGGTGGCCCGGCTGCCAGGCGGCATGCCCTCGGAATTTCGGCGAAAGCTCTGGATGGCGCTAGCCGAC CGGTACCTAAAGACGCGCTCGCTCAACTGGGAGGAAGAGTCGGCCAGGTGTCTCAGCGAGCAGTCGGACG AGGACGACGAGGAGCTGGGCATACAGATCGTGAAGGATCTGCACCGGACCGGGTCGAGCCTTTGCTCCGG CCCGTCCGGCACGATCAACCAGGGCAAGCTGAAGCGCGTCCTGC…
Ag3315	XM_319546	2R	17	B(3)	scaff_2853		gambiae cDNA			CGCGGTGTGTTGGCAGAGAAAATCACACTTTCGCACAGCACGGAAATTCTGCCAGTGACCATCAAAGTTT GAATGAAAGTGCGGCAATATTAGGACGGGAAATCATGAGCAATCTTCCGGACGTAGAGCAGTTGAAGCTG GAGGAAAATCACACCAGCGCTGAAGGTGCCGCCGCCGCCCCGGTCGCGGAAGACGTGGTTGATCCATGGA CTGTTACCAGCTCATCCGATGCGGGAATTGATTACGATAAGTTGATAAAGCGGTTCGGATGTTCACATAT CGATGCGGCACTGATCGAGCGGCTCGAAAAGGTCGCGGGAAAACCGGTTCACCATCTGATCCGTCGTGGT ATATTCTTTTCGCACCGTGACCTACACACACTGCTGAATGCGGT…
Ag3790	XM_559572	2R	17	C(1)	scaff_2853		gambiae cDNA			AGTTGCACTCAGTTCGTCGTTGCGTGTGATACCTGCTACATTGAGTGATTATCTCTCAGTACCTTTATAA AAACCAACCGACATAAAAATGAGCTCTTCGCAGTATTATCCATTCCAATGCACACCGACCGTCTATCCGG CGGATCCGTTCGATGCCAACGAAGATGCCGGTACGCTCCGTACCGCGATGAAGGGTTTCGGCACCGACGA GAAGGCCATCATCGAGGTGCTGGCCCGCCGTGGCATCGTCCAGCGTCTGGAGATTGCTCAGGCGTTCAAG ACCTCGTTCGGCAAGGATCTGATCAGCGATCTGAAGTCGGAGCTGGGCGGCAAGTTTGAGGACGTGATAC TGGCGCTGATGACCCCACTGCCCCAGTTCTACGCCAAGGAGCTG…
36_A12	BU038994	2R	17	C(1)	scaff_2853		funestus cDNA			CATTACGGCCGGGGACCGGTGAAAAACAAGTTCAGTTGCACCAAGTTCGTCGTTGCGTGTGGTATCTGCT CCCTTTGAACGTTACCTCTCCCGTGTACTAAGAATCTAACCTCAAAATGAGCTCGTCGCAGTATTATCCA TTCCAATGCACACCGACCGTCTACCCGGCCGATCCGTTCGACGCTAACGAAGATGCGGGTACGCTCCGTA CCGCGATGAAGGGTTTCGGTACGGACGAGAAAGCCATCATCGAGGTGCTGGCCCGCCGCGGTATCGTCCA GCGTCTGGAGATCTCCCAAGCGTTCAAGACCTCGTTCGGTAAGGATCTGATCAGCGATCTGAAGTCAGAG CTGGGCGGCAAGTTTGAGGATGTGATACTGGCGCTCATGACACC…
Ag3336	XM_314232	2R	17	C(2)	scaff_2853		gambiae cDNA			TTGGCTGGAATGGGCGACAAAGTGCTTCCAGAGGTTTCCAAAAGCGACGACGAACAGTTCGAGGATGCAC AGAGCAAGGAAGATTTTAACGAGCGAACCGTCGACGAAGTTATCGAAAAGGTGATGGGACTGTCCGTCCG GAGGCCACCCGACTCGGACGCGGAAGAGTTTGTCGACTGTGTGAATGGACCGGAGGTGCCGCAATCCCAA AACAAACCGACGACAGCAGAGCAAGAGAATGAGTCATGTCGACAGGTAGCGGGAACGTCGGAAGAGGATT CACCACCCGAGGACGATTTAATAGACGAAGACTCCCAGCGGGACTACGAGTGTGGCCTGTCGGAGGAGGA ACTGGAGGCGAACAAAACCAAAGCGGACGAGCTGAAGCAGCAGG…
Ag3339	XM_558349	2R	17	C(2)	scaff_2853		gambiae cDNA			TATTTTGGTCCTTTTCCCCCTATTTCTGTTGGTCGCTCCCAGATTGGTCGTTCGAAGTTTCACAAGTCGC ACCACTTCGATCAACGCAACCAGGTGTGCATTCTGGTCGACGCAAAGCGTCCCGGCATCGGCGGCAAACC GTTGCTAGCGACGGACAGTCCCGAGTACACGCTGCCCTCGCTGTACCCGCCCAGCTATGGCCCTTCCCGG CCGGGCTGGCTCGAGTACGACCGGCAGGTGCTGTGCTTTTACGGCTACTTCCAGGAATCGCTCGGCAACG TGGACCGCATACCGTACCAGATACGGAACGTGCGCATTCTGTACTACCTCGAGGATGACACGATGCAGGT AAGCGAACCGCGTACGCTCAACTCCGGCATCCCGCAGGGTTGCC…
Ag3342	XM_314239	2R	17	C(2)	scaff_2853		gambiae cDNA			ATGAGTGATGAAGAAGATATTCTATCCGGTAGTGAGGAAGGCGACGATTTTTCTGCCAGCGAAGACGAAT GGCTGCCCACGAAGGATAGCAAGAAAAAGGCCGGCAAAGGCAAGTCCAAGGACGAAAGCAGTTCCGCCGA AGATGAGGACGAGGATGAGGACGATGGTTCCAGCTCGGCAGACGAAAGCGACCTGGATGATTTTGCTACC ACGGCCGGCAAGTCGCCTTCCGGCAAACAGCCACCGGGTGGAAACAAGAGAAAACGTTTGTCACCCGGCC TGCGGGATCGGCTCTATCAACAGTACAAGAAAGATTTGCTCAAAGAAATTGCCCCATCGAAGGCTCCCCT AAACAGCAGCGTTACAGACATCTTGCAAAAATGCCAATACCAGC…
Ag3328	XM_314225	2R	18	A(2)	scaff_2853		gambiae cDNA			CACCCGAGCATGGCTAGCCGCGAAGCCGTACGCCGGACGGTACAGTCCGTGCGGCCGATCCTGTCCGTCG ACCGTGAGGAGGCCCGCAAGCGCGTCCTCAACCTCTACAAGGCCTGGTATCGCCAGATTCCGTACATCGT GATGGACTATGACATCCCGAAGTCGGTGGAGCAGTGCCGGGAGAAGCTGCGCGAAGAGTTCCTGAAGCAC AAGAACGTCAGCGACATTCGCGTGATCGATATGCTCGTCATCAAGGGCCAGATGGAGCTGAAGGAATCGG TCGAGATCTGGAAGCAGAAGGCACACATCATGCGCTACTGGAAGGAGAGCCAGGAACCGAAACCAACGGA CTTCCTGTCGAAATTCTTGTCCGGCCAGAACTGAACCAGTCCTC…
25_E09	BU038972	2R	18	B(1)	scaff_3184		funestus cDNA			TCGGCCATTACGGCCTGGAGTTTTCCTAAAGTTAGCTAGAAGGGTGGTGGGTCTCAAAGCAGTAGCTGCA GGCAAGAACAAGCGTTCGTGGACAACGTCGATGAAGCTGCCAAAGATCCAAAGCACGTCGCTTTTAACAA AGGCTAAAAGGCAAAAAAAGGAAGGCACAAGTGGAACCGAGGCGGGGTAGATTGAGACAGCAGCAAAATG CAAACAATAAAGTGCGTGGTCGTTGGAGACGGTGCGGTCGGTAAGACTTGCCTGCTCATTTCCTACACGA CCAACAAATTTCCATCCGAGTACGTACCGACCGTGTTTGACAATTACGCCGTGACGGTCATGATCGGTGG TGAACCCTACACGCTCGGTTTGTTTGATACAGCTGGCCAGGAAG…
626240	BM655548	2R	18	B(2)	scaff_3184		gambiae cDNA			CCCACGCGTCCGAAGCCGTGAACGAGTCAAGTGCACGTCTGTGTCATTGGAAAAGGCAAGAAAACAAATC GTACGCGGTGTGTCTGATCGCGTTTCCGCCACGGGAAGTTATTCCAGCAACCAGCAAACTGTCGGTGAAG CTGTCGACCTTCTGTGCCAGTGCGTATAAAGGCCGGACAACTTACGTCTCTCGTTAGCTAAGGCTCTATT CCCCTTCTGTTTCGTGTCATCGCGCTCAAACGTAACTAGGAAATGATGAAATCGATCTTCTTCGGAATCG TTGCCCTGATGTTCGCGGCTGTTGTGATGCAGCAGGACCAGGCATCGGCACAGGTTACCGATACGGATGC CCCCTCAAGCACCGACGAATGGAACTACATGAACCGTAGCTGCT…
643142	BM624660	2R	18	B(2)	scaff_3184		gambiae cDNA			CCGGAAAAAAGAAGAAAAAAATGATGGCAAAGATGAATGTTGTGTTTGTGTTGGGCTTTGTGCTGGTGGC TTCCGCCTTTGCGACGGACCTTAGTGCAAATGACTGCGAAATCAACGTGGAGGAGTGTTCGCCGACCTAC TCCAGCTTTCTGTCGCGTTCCGGCAAGACGGTGGAGAACGATCTGAAGCAGTACACTAGCCAGCTGGTGG ACAAATCGTTCCACTTCCTGATGATGTCGTCCGCGTTCAACAAGCACAGCCTGGACCGCCCCGGGTTCGA GAAGCTGTACCGCAAGATCAGCGACAAGGCCTGGGCGGATGCGATCGAGCTGATCAAGTACCAGAGCCGC CGCGGCTCGTTCGGCCATCTGGTGCAGCCGAGCAAGGGCGAAAA…
17_G08	BU038935	2R	18	B(3)	scaff_3184		gambiae BAC			TTNNTNACCGGGAACTCGGCTTTACGGCCGGGGAAGTGCAACACGCGTTTTTCGGGTGTACGAGTATTTT GTTCCTCGGNNAAAGATGAAATTCAGCAAACACGTTTCGTCGTCGCGGCGCAAGAGCCGCAAGCGCCACT TCCAGGCCCCGTCGCACATCCGCAGGAAGATTATGTCGGCGCCGTTGTCAAGGCTGAACAANNGAAGTAC AACGTCCGTTCCATGCCAATTCGCAAGGATGACGAGGTGCAGGTAGTGCGCGGTCACTACAAGGGCAATC AGGTGGGCAAGGTGGTTCAGGTGTATCGTAAGAAGTACGTCGTGTACATTGAGCGCATCCAGCGCGAGAA GGCGAACGGCACGAACGTGTACGTCGGTGTGCACCCGTCCAAGT…
211F02	EX227558	2R	19	B	scaff_4655		stephensi cDNA			GATCATCAAGAAGCCGGTGGTGGTGCACTCGCGTTACCGTGTGCGCAAAAACACGATCGCTCGTCGTAAG GGCCGTCACTGCGGTTATGGTAAGCGAAAGGGTACGGCCAACGCTCGTATGCCGCAGAAGCTGCTCTGGA TGAACCGTATGCGTGTGCTGCGTCGCCTGCTGAAGAAGTACCGCGAGGCGAAGAAGATCGACCGTCACCT GTACCACGATCTGTACATGCGTGCAAAGGGTAACGT
11_B04	BU038900	2R	19	BC	scaff_4655		funestus cDNA			ACCAGCGAAAAGAGGTTCCTCATCACGCAGCCCCCAGATACGCGATCTCCGCGAGCTTCTTCTTCAAACG ATGCTGTTCAAAAGCTTTCTTCTGCTGAGCGTCTTTGCTGTCGCCTGCTATGGACAATCGAAAGTGCCCG TATACGTGTACTATGAATCGCTCTGCCCGGATAGTGCCCGGTTCGTAAACGAGCAGCTGTACCCGGTAGC CAAGACGTTCAAGAAGAATCTAGAGCTACATCTGGTACCGTTCGGCAAGTCCACCTACACGACGCAAGGT TCGGAGGTGATGTTCACGTGTCATCATGGTGAAAACGAGTGTTACGGCAACAAGGTGCACGCCTGTGCTA TCCAGCATATTCAGGGTAACTCGTATCAGCCGAACATTTCGAAG…
stBAC62	Shouche lab	2R	19	E(4)	scaff_3593		stephensi BAC		heterochromatin	TAGACGACATAGAGGTATACGTCTGTTCTGGACACATCTTAAACAGGTACGACTCATTCACGAGTATTGATTGTACAGAAGTAATTGCATTCCATATCAACGATTGATTTTTTATCATAATTACACAAAAAAAAAACAGTCCGACAACGTCCTGTCATTTAAATCCTCTCTCTTTAATAGGCCCGACGCGAGCGCGAGGAACAAGACAAAATGAAAAACGAATCGCTTAAATCCGCCCAACAGCATCACAGCCAAAAACAAGGCCAGCAAGAGCACACGATTGTTGGCTCGCAGCAAAGCAGTAACGGTGCTGGTGCTGGTGGTGGAGCTGGCAGTGGCGGTGGCGCTGGAAGCGGTGGCAGCACTGGAAACCTCGGGAGTCACCTGCACCATCCGTCA…
AST012A11	Tu lab	2L	28	C(1)	scaff_3898		stephensi BAC			TCTTCGTTGTCAGCCGAGTTCTTGTTTAATTTTGCGAAGAAGTGTCAGTTTTTATTGAAACGTCCAGTTACAAAGAGTAGATAGATGTGGTGAATATTTTCATCTGTAGTGAAAAGATCTGAAAAGATATTTTCTGGGAGGACATTGCTTTCCGCAGAATTGTTGGTTTGGAGTTACTCCTGGAGAAATTATGGAACAAAGCTTCAACTGTTCAGAGTTTCCCGACTGAGCAAATAACTCTCGAATCGAACTTGCCCTTCTTCGTCGTCGACGTTTTTTTTGCCTCCCGGTCCAAAGTAACCTCAATCTCAACACGATTTCCGTGCTCCATTGCGTTCGACTTCCTTTGCTGGCGCTGTGTGGTGCTATCAACTTGACTTCATCGGTTGGCCGTCCCCT…
	AST012A11	2L	28	C(1)	scaff_3898		stephensi BAC	listed as 21A11 on map
12_F01	BU038911	2L	28	C(2)	scaff_2538		funestus cDNA			GCGTCTTTGAAATCTGCTTGCGCTAGATCGTGTATTATTGAAAACATTTCCCGTTAAAGTAACGAAATGG ATCAATTGACGAAATTCTACGAACCCGGCCGCTCGTTCGCCAAGGACTCGATCCGGCTGATCAAGCGCTG CACCAAGCCCGACCGCCGGGAGTTTCAGAAGATCGCCATTGCCACTGCCATCGGATTCTGCATCATGGGA TTCATTGGTTTCTTCGTGAAACTGATACATATCCCGATCAACAACATCATCGTCGGATCATAAGCTGGGN GTGTTATCTGTGTGTGTTTGCGTTCCCTTTTTTCCTGTTCACGCGTCATTTATCCTGCGAGTAGAAGAGA TGATCATCCTCCTAAACATTCATGGACTGAAAACCAACGTTTCC…
AST041D2	Tu lab	2L	27	A	scaff_3087		stephensi BAC			TGTGAGCGGATACATTTCACACAGGAAACAGCTATGACCATGAtTACGcCAAGCTATTTAGGTGACACTATAGAATACTCAAGCTTGCATGcCTGCAGGTCGACTCTAGAGGATCGAATGGAAATTTAAACACAAACTTTGTTAATCTTCTTACGGGCAACAATAGGTACGGCCGTCCGATTGAAAAGTTGCCCCGCGGGGCCAACTGCAACTTCCCCGATGTCGAGCGTGTAACGTGTATTGGATTGCGTACCGGAGGTGGTTTTTTTTTCTTCTTTCGGATGGCGATGAAATTTAAATAATCAAAACATTAGCTCCCCGAGAGGCGAGAGTGTGTCCGGGAATGTGGGACTGGGTGAAAAAATCGAACGGTTGGACCTCCGCATTTGTGATGTCGTT…
AST041D2	AST041D2	2L	27	A	scaff_3087		stephensi BAC
650820	BM650357	2L	27	B(2)	scaff_3733		gambiae cDNA			CCCACGCGTCCGCTTAACACTCACACTATCGGGTGCAAGTTTTTCCTCCGTCGTTCCGGTGATTAAATAT CGAAGATGCTCCGTTTTGCGGCTGGCCGTGTGCTGGGCGGACTTCGCAGCGCCGCTGGGCTGAAGAGCAG CCAACCGATGGTGGGTGCGATGGTGGTGCGCCACTCGCACAGCAACGAGACGGACGAGGAGTTCGACAAA CGCTACGAGGCGTACTTCAACCGGCCGGAGATCGATGGCTGGGAAGCCCGCAAGGCGATGAACGATCTGC TCGGCATGGATCTGGTGCCGGAGCCGAAAATCATCGTGTCCGCGCTGAAGGCTTGCCGCCGCCTGAACGA CTACGCGCTGGCCGTCCGCTTCCTGGAGGGCGTGAAGGACAAGT…
05_D12'	BU038881	2L	26	B(2)	scaff_4612		funestus cDNA	multiple (2)	should I place this one on the map?	NTTCNCGACTGGAAACTCGGTTTTTACGGCCGGGGCAGGGAGGTAAGATCGGTCTGTTCGGTGGTGCCGG TGTCGGCAAGACCGTACTGATCATGGAGCTGTATCAACAACGTCGCTAAGGCCCATGGTGGTTACTCCGT GTTCGCCGGTGTCGGTGAACGTACCCGCGAGGGTAACGATCTGTACAACGAGATGATTGAGGGTGGTGTC ATCTCGCTGAAGGACAAGTCCTCCAAGGTAGCGCTGGTGTACGGTCAGATGAACGAGCCGCCCGGTGCCC GTGCTCGTGTCGCGCTGACTGGACTGACCGTGGCCGAGTACTTCCGTGACCAGTAGGGTCAGGATGTGCT GCTGTTCATTGACAACATTTTCCGCTTCACCCAGGCCGATTCGG…
05_D12*	BU038881	2L	26	C(2)	scaff_4612		funestus cDNA	multiple (2)		NTTCNCGACTGGAAACTCGGTTTTTACGGCCGGGGCAGGGAGGTAAGATCGGTCTGTTCGGTGGTGCCGG TGTCGGCAAGACCGTACTGATCATGGAGCTGTATCAACAACGTCGCTAAGGCCCATGGTGGTTACTCCGT GTTCGCCGGTGTCGGTGAACGTACCCGCGAGGGTAACGATCTGTACAACGAGATGATTGAGGGTGGTGTC ATCTCGCTGAAGGACAAGTCCTCCAAGGTAGCGCTGGTGTACGGTCAGATGAACGAGCCGCCCGGTGCCC GTGCTCGTGTCGCGCTGACTGGACTGACCGTGGCCGAGTACTTCCGTGACCAGTAGGGTCAGGATGTGCT GCTGTTCATTGACAACATTTTCCGCTTCACCCAGGCCGATTCGG…
2120000000000	EX227621	2L	25	A(1)	scaff_2655		funestus cDNA		listed as 212E10 on map	GTCCACCGATGAGCTGGCCCAGAACATCCCTCTGTCCATCAACTTCCTCGTGTCGCTGCTGAAGAAGCAC TGGCAGAACGTGCGCTCGCTGCACATCAAGTCGTCCATGGGTCAGGCTCAGCGACTGTACTAAGTGGGAG AAAAGGGGGAGTGTGTCGTGTTGTGGCGTATTTTTCACCGCAGAAACGATCATCTGCTACTGAAGTAATG CTTTTTGTCGCATTATTGAGGTAAACAAAAAAACGGTATCAAAATAAAGGGTTGTTCTGCCAAGGACAAT AACAAACCTG
211G05'	EX227572	2L	25	B(2)	scaff_2655		stephensi cDNA	multiple (2)		GCCATCAAGATGATCGAAAGGCACGCCGACGGTGGCCGCAAGCTCTCCAGCCAAGGCCAGCGCGATCTGG ATCGTATCGCGGCTCAGATTTCGAGCAAGAAGCGCGAAGCTCAGAAGAAGGAGGCCGCCCAGGTGCTGAA GCTGCAGGATTAAGCCTGGCTGTCGACATTTCCTGTGCATATGTACACACACACACACACAACGGAGCGT GCGAGTTATGTGGTCAGAATATATAAGTTTACCGTGGGTTTAACAGCCATCCAACATCGGGCTGTTGAGT G
211A03	EX227514	2L	25	B(7)	scaff_2655		stephensi cDNA			GTCCACCGATGAGCTGGCCCAGAACATCCCTCTGTCCATCAACTTCCTCGTGTCGCTGCTGAAGAAGCAC TGGCAGAACGTGCGCTCGCTGCACATCAAGTCGTCCATGGGTCAGGCTCAGCGACTGTACTAAGTGGGAG AAAAGGGGGAGTGTGTCGTGTTGTGGCGTATTTTTCACCGCAGAAACGATCATCTGCTACTGAAGTAATG CTTTTTGTCGCATTATTGAGGTAAACAAAAAAACGGTATCAAAATAAAGGGTTGTTCTGCCAAGGACAAT AACAAACCTG
F10	contig69673	2L	24	BC	scaff_3362		stephensi microsatellite in contig			CCGTTGtCGTGGCACAGAACAAaCCcAAATCCCACTACTGCACCcACTGCGgCAAGGGATTCGCGGCCAAGCACGGGCTAATGTTGCACAACCGTCGTCACCCGAACGGGGgCTGTACCGTACGGACGCACGTGTGCGAGTGCGGTAAGGCCTTCTTCCAGAAGAACCACCTGATGCTGCACCAGCGTCAGCATCTGGAgCAGAATCAACGCActGGCGGTGGGGTCgCGGGTGGTGCGGGTGCCGCcGGTCAGgCtAGCCAGCAGCAGCAACaGCAGCAAGCGTCCGCCGGTCAACAGCAGCTGGTTGTGGTAAAaGCTTTGGTCCTTTCTTTTtCAAACAATCTGTATTTTAAAATATTGTTACCGCcTTTCCTCTGGCAGATTCAAGCCACCAACC…
211D02	EX227540	2L	23	B(2)	scaff_2974		stephensi cDNA			GGTACTCGATCGTGTTCGGTTCGCCGACCAGCCACAGCTCGATCGGCTTGAACGAAATCGTCCGCTCGGT CGTATCCTCGTACACCTGCCCGTAATCGATCAGATCCGTGACGAGATCGTCGAAAGAATGCACATCGGTA TTATTACGCATGGCGAGCTTGTAGCTAAGCCGATTGTTATGCTGATTCCGGAAGTGTTCCACATTGTACT GAGATTTTCGATTCACCTGCGACCGGTGGTGTGTGTGTGTGAGCGTGTGTGTGTGTGTATGAAGTTTGGT TTTTTGGCAGGCAGGCAGGCAGGCAGGCAGGATCAACGACAGCAACAAATTTCCCCCCGCAATATCCCAA GCCAAGTGATGGGCGAACGCAGGCAGACGACCACAGCCACAGTT…
2110000	EX227550	2L	23	C(1)	scaff_3899		gambiae BAC		name 211E04? That’s whats on map	GATAAAAGCCCGTGCGCGCACAGCATGCATACATTTAGGCGTCTTTGCTGGCGTTGCTGCTGCTGCTGCT GTTCATGTAAAATAGAAAACGTGCCATTAGCATTAAGGTTGAAGGCAAAGGGATTTGTTGTTGTGGAGGG TGCAAAAACGATTGTAATGTTTGAACATTTTTACAAACACACACACATATACGCAAGAGCAACAGAAGAA AAGGCAAAGGCCAGCAACAATATGGTGGTGATTCTTATCATATTAGGATTAGGCGAGTTTAAGTCGTGGA AACAGTCGAGGTACGCAACAGAACACATAACCTATAGTAGCATTTGGGCGATTGTTAACCGATGATATGA TCGATCGAAACACAAACGGTACGTTACTTGAGTTTCGGGGGATG…
212E01	EX227614	2L	22	A(2)	scaff_2792		stephensi cDNA			GATTTTCTTCTGCCGATCGTCGTTCAGTTACGCCCAATCCGAGGAAAAGAGAGAAGAGCAACAGTAGCAG CACCAGCAGCGTCAGCAGTGCAAAAAATCTAAAATCGTCTGAGTCGCAATCGCAGCCGAAAACTACGCTT CCCACTACCCTTGACACCATGTCCCGGTCGTCTTCTGAATCGGAAGCACTGGTAACACTATCGCACCGTA AATCTGCTGCCGATAAAAGTGCAGTTAGTTCTAGAAAGCGGAAAAGATAATAATCATAAGCTGCAGTTTT ATGCAACAGAGCAAACACACGTGTATGGACCCGTTTCGAGTAGCGTAATTACGTTTACATGTATTCACCG TTTTTAGTTTCACAAAAGTCTAATAGAATGAAGCACCCCTTACA…
A7	contig86406	2L	22	B(1)	scaff_4234		stephensi microsatellite in contig			GAGATAATTAGACATTCTTCTTCTTGTTTCTTtgCCTAACGACCTCTAAGGTCATGCCTGCCATTTCTGGCTTATtAGACTGATTGATACTATATAGTTGCATAGTCAGACTTCaCTAAGGGTGAACagTTCGGATGAGATTTAAaGCCCGGTCCcACcGGCgCCGCTGTCGCCTCGACCAATAACCGCCCcAATTTAAaGaTATTTAcTtGTTGAAATATATACATCGGACGATCagATGCCaCTTAATGtAAACGGTTgTCAAAACTTTCTGAGTCATGATTGAAAAAagTTTAAaCAAGTTGTTTTAATATCTGATAATAAAAAaTTAAAGCAAAAATTTGAAAATATTGCCAAAAaCCATGGTGGCACTACTCTCATTTCGTTCATTGTATGACA…
03_G10	BU038875	2L	22	C(2)	scaff_4282		funestus cDNA			NTTTCTCACCGGGAAACCGGTTTTACGGCCGGGAGTTCTTCCCGCACGCCCTGGAGCAACTTCGAAACCT CGATGCGCGATCCCTTCTTCTACCAGCTGTACAACCGCTTCCTGACCTTCTACTATCAGTTCAAGAGCTA CCTGCAGCCGTACACCTATGAGGAGCTGAACTTCAAGGGTGTAGAATAAAAGGACGNTGGGNNNCCACCA GGCTTATGAACCTACTTGCGGACACAACGAGTTGCGGACGGCAGCAAGGTAATCCTGAGTAAGTCGCGGG TGAGAAGTTCTTCGATTTCTCGGTGTTTGCCCGTCAGAAGCGCATCAACCACAAGCCATTCACCTACACA ATGGATGTGTTCTCCGAGTTCGCCGGCAAGGGAGTTGTCCGTGT…
04_E02	BU038879	2L	21	B(1)	scaff_4241		funestus cDNA			AAAGGATCAAGGACACTGTGGCTCGTGCTGGTCTTTCTCCGCGACCGGTGCACTTGAGGGACAACATTTC CGTAAGACTGGCAAGCTGGTGTCGCTTTCCGAGCAAAATCTAGTCGACTGTTCGCAGAAGTACGGTAACA ATGGATGTAACGGTGGCATGATGGACTTTGCCTTCCAGTACGTCAAGGACAACAAGGGTATCGATACGGA GAAGTCGTACCCGTACGAGGCGATTGACGACGAGTACCATTACAACCCGAAAGCTGTCGGTGCCACCGAC AAGGGCTTCGTAGACATTCCGCAGGGCGATGAGAAGGCACTGATGAAGGCGATTGCTACCGTGGGACCAG TATCGGTTGCCATCGATGCATCGCACGAATCGTTCCAGTTCTAC…
211G01	EX227568	2L	21	B(2)	scaff_4241		stephensi cDNA			GCTTGCGAGGCGTTCCCTGGCTTTGCTTAAAAATTTTATATGCCAGATAGAAAAAGATGATGGCCTTATC GATAATCAATGTCAGGGCAGATGGTTTTTTGAATAATTTCCTCTCACTAGTGTATAACTTTGTTCCTTTT TCTAGCAGCGTGGCTTAGCGCGCAACATTAAATTTTCACTGTTCTTTTCTTTTTTCGGGGCAAAGGTTTT TGTTTTGCAATGTACGAAGGTGCATCCTTGCCCTTCCTGTTTTCCTATGGGTTTGGTAATTAAGAAATAC AATCGTGTAATAATGTACTAAAGAAAACTGAACTAAAAC
AsGbb	AY578815	2L	21	B(4)	scaff_3890		stephensi cDNA			GAGCGGGACAATAACCAGCTGCTGTACGCAAGTTTGCGCATGTACAAAAACCGTACCACCGAGCGGCCCT GGGACGCGATCGTGCGCGGTCGGCAGATAGTGGTGCGAGCCTCGCTGATCGGTGGATACGACGCGGTTAA AGATGGACACCGGTTGGAGTACATTGGGGAACAGTCCGTCCCCTACAACTACGAGGGATGGGTTGAGCTT AACGCCACGCAGGCCATGCAAAGGTGGATCGTAGATGGAGTGGCAAACAAGGGCATCTTTGTGGAGGTAT ACTACGCGGAGAGTCCTCGCAAGGACATTCTACCGCACGAGGTAGGTTTGATCCTGTCGAACCGTTTCGG ACGCTATCAACCGTTTCTGGTGGGTTACTGCAAGGGACCGGAGC…
	AST041P6	2L	20	AB	scaff_2794		stephensi BAC
211H02	EX227577	2L	20	B(1)	scaff_2836		stephensi cDNA			GTATGAATTGTGATCGAAAATGTGCAAGGAATTTATGAAACTGGGTGAAAAAGGATAGGGTATTTTAGAG GAGTTCCATCGATAGCTCGTAGTGTTCGAATATGAATCATATGCACTATACTCGTCCTTAAATGGAGCGC AATTTTTGAAATCTTACAATTTGAATATTTAATCAGCCATCATGTGGAATCTGGATCAAAATAAGCAATA GGGAACGGAAAAGTCTGTAATACGTGTTCTGCGTGGAGGTTTTGAACAACAGTGCAGGGAATATTGTGCG CATGAATGCTAATACACTGTGAATTATATTACCATGAGCCACGATCATGAGTTTAAATAAAGTGAATTTC TTATAAATG
212D01	EX227606	2L	20	B(2)	scaff_2836		stephensi cDNA			GGAGCTTGGCGCAACAGTCGCATGCCCCACTGACCAGCCGTACTGTAACTACGGGACCACCTCAGACTAT TGTTCCAGTGTTCCTATACCAAATGTATGCACTGACAGTACTGAAAACGCTCCAGTTACATGCTCAGCTG TCGGAATCTTGCCAGATGCTAGCAACTGTCGTATCTACCATGGATGCACCACCATTGGGCAGAGCTCGTC AATTTACAGATGCCCTGCTGGATACGCGTTTAATCCTGCCCTGGAGCTGTGCGGTTTGGAGAATGTGTTT TCACGCTGCGTCAAGATGCAATGTACTGCTAGCTTCGTTGGCCATGTACGATACGGGTTATCACAGCGGT TCTACGGCTTGTGTGATGGTACAGGACAAGCTCCCCTTGTTTAT…
AsUbi	AJ415521	3R	29	AB	scaff_3591		stephensi cDNA			GGACACGTTGGAATCATGCAGATTTTCGTGAAAACACTCACCGGCAAGACCATCACACTCGAGGTCGAGC CTTCGGACACGATCGAGAATGTGAAGGCCAAGATCCAGGATAAGGAAGGAATTCCTCCAGATCAGCAGCG TCTCATCTTCGCCGGCAAGCAGCTGGAGGATGGTCGCACCCTGTCGGACTACAACATTCAGAAGGAATCT ACCCTTCATCTGGTGCTGCGACTCCGCGGTGGTATCATCGAGCCTTCGCTGCGTATTCTGGCCCAGAAAT ATAACTGTGACAAAATGATTTGCCGCAAGTGCTACGCTCGTCTGCACCCGAGAGCAACCAACTGCCGCAA GAAGAAGTGCGGTCACACCAACAATCTGCGCCCGAAGAAGAAGC…
19_F10	BU038947	3R	29	B(2)	scaff_3591		funestus cDNA			CTTGGCCACATGTGGCNNTATAATGAGGCNCATNGCTCGAAATGTGGCCAGAACGTTGGTGCAGGCATCC TGCCGTGGCATCCATTCGACGACCGTAGCCCAAAACCCCCGTCAGGGAAAAAATGAAGGACGTATTACTT GCACTCTGATTCCCGGCGATGGCGTTGGCCCGGAGCTGGTGTACTCGGTGCAGGAAGTGTTCAAGGCAGC CGACGTACCGGTTGACTTCGAGGCGTTCTTCCTGTCGGAGGTGAACCCGACCTTGAGTGCACCGCTAGAG GATGTCGTGCGGTCGATTAACAAGAACAAGGTATGTCTGAAGGGTATCCTGGCGACGCCTGACTTCAGCC GTACCGGCGAACTGGAAACGCTCAACATGAAGCTGCGTAATGAA…
AsSki	AY578814	3R	29	B(3)	scaff_3591		stephensi cDNA			ATGACGGAATACGTGCCTCCACATCTCATCTCGGTGCTGAAGACGTACCAGGACAAAGCGCCTCGGAGTC TGCACGGTCCGGGCCTGTCGCTGGTGCATCCGAGCAAGGCGAGCAGCTCGACGATCGTTGTTGGACGGGC GGACACGCCAGACCTGCATGGTTCTGGCGCTTCACAGCATCTGCCGCTACACCATCAACACAGCTCACAG CACGGTGGAGATCATGGAGCTTCGCGCGGGAGCAGTGACGAAGATGTCCAGCCATCAGCGAGACAGCAGA CGCCGATGGGTCCACCGGTCCCAGGCGTACCGATCATGACAACACCCGACCCAGACTGCGGTATCGTGCA GATGACCGTACTGGAGGGTAAACGCATCGGGTGCTTTCTGCTCG…
212A07	EX227590	3R	29	C(1)	scaff_3591		stephensi cDNA			GGATGCTACGGATGGAGCTGTCACGCGCGACCAGTACGATCAGGCCAACGTGCTGAACGCGTTCCGGGGC GAGAACATCTTCGTCGATCCGGCACGCATTCGAAGCAAGCTGCAGGAGCGGATGCGTGCCACCCTGAAGC TACCGTCGTTGAGTGCGGAATCGGTGAAGGATATTCGTGATGAGTTGGACGAAGTGAAGGATCAGTTTGT GGAGTGCATGACGACGGCACGGAGTGTACTGGATAAGGCGCTGGATGGTACCACGCAGCAGTACCATCTT GTGTGTGCGAAAAAGCAGCAGTAAGAGCCAATGATGTGAAGCCAATAAAGATCGTGAGCTCTTGTTTATT CATTG
212D06	EX227609	3R	29	C(2)	scaff_3591		stephensi cDNA			AAAATTTTGTCAGCAAAAAGGGGCAGCAACAGAAAAAACAGGCTTTTCTTTGCGTAAGTTATTTAAAGTG AGTTTACATCGCAGCACGATTGATGCGTTTTTGTTTTGTGTGTGTAAAATAATAGATATATATACTTGTA TTCCTTCTACTTTTTGCGAGAGTATGTGTGTGTGGAGGATGGTCGACGATCGGGAAGTGTTTTAGTGATG CCACAGCTGTACATATCTTTCACGCGATCCAATCAAAATTTTGAAACAAACAAAAAAGTTACAGGAAAAA AAAACAAAAAAAAAGAAGTGAAGCAAAAAATCAAAAGCAAAAATAATATTAAGTTTAAGCTTAAACGCGT GCGGGAAGAAAACAAAGCGAAGCACTTCCAAGGGGTTTTTTTTA…
06_F07	BU038888	3R	29	D(2)	scaff_3591		funestus cDNA			ACCTCCGGCCCGGAAACTCGGCTTTACGGCCGGGGNAAGCCAGTGCTTCTAACGCAGTTGGAGAGCTTCT TCTCTTGCAAACAACATTCACATTCGTTCTGTCGCAAACAAACTAACCATTGCCATCATGAAACTGTTCG TCGCCATCGCTTTTGCCCTGTTGGCCGTTGTTGTCGCCCAGGAGCAGTACACCACCAAGTACGACGGTAT CGATCTGGATGAGATCCTGAAGTCGGACCGTCTGTTCAACAACTACTACAAGTGCCTGATGGATGAGGGC CGCTGCACTCCCGACGGTAACGAGCTGAAGAAGATCCTGCCGGAAGCCCTGCAGACCAACTGTGAAAAGT GTAGCGAGAAGCAGCGCAGCGGTGCGATCAAGGTGATCAACTAC…
16_C12	BU038929	3R	29	D(3)	scaff_3591		funestus cDNA			AGTTTGGCTTCTGCCTGTACTCAGTGAGCAACAAACGAGTTCCAACCCAAAAACGTTCCGTACCCAACCC GTGCCAAGATGAAATTCTTCGTCGTTGTCGCTCTGGCCCTGGTTGCCGTCGTTGCCGCCCAGGACAAGTA TACCACCAAGTACGATGGTGTCGATCTGGATGAGATTCTGAAGTCGGACCGTCTGTTCAACAACTACTAC AAGTGTCTGCTGGATCAGGGCCGCTGCACCCCGGACGGTAATGAGCTGAAGCGCATCCTGCCGGACGCCC TCAAGACCGACTGTGCCAAGTGTAGCGAGAAGCAGAAGACTGGCACGGAGAAGGTGATCAACTATCTGAT CGACAACCGTAAGGATCAGTGGGAAAACCTCCAGAAGAAGTACG…
AL152578	24K22	3R	30	A(1)	scaff_2593		gambiae BAC
A10	contig08419	3R	30	A(3)	scaff_2593		stephensi microsatellite in contig			CCGCAAATACACAGAACAGCTCCTCAAACATTGGATGAATCATCCACAGAACTACGACAAGCGTCGCGAACACATCAtCAGAGTGTCGTGCTGGACTGATTGaCATGTGAAGCTCTACCTTTGAAGGTGTGGTCATGTGGAGCATTGGGAGTATTGGAGTACTCTTCAACTATACTCTAAATTCTTCAAGTACTTTATCTCTTAAATCAATCCTAGCAAATACCCGGCGCCCACTAGAATGCAAATAAaTACAAGCTTAtCTCCCGCTCCCGGTAGGCAGAGCGCAAACAAACGGGCTTCTAGATAAAAAAaGTaCGCAATAAATCACAACTTGTCGTgTGATTAAGTAATCGCTGTAtCTTGCTAATGCCAACTGCTCGCTGCGCcGTGTCTGTCACA…
BH368588	145J17	3R	30	A(4)	scaff_2593		gambiae BAC
AST021C18	Tu lab	3R	30	C(1)	scaff_4640		stephensi BAC			ATTACGCCAAGCTATTTAGGTGACACTATAGAATACTCAAGCTTGCATGCCTGCAGGTCGACTCTAGAGGATCCTTCGCCGTACGTCCGACCCAGGGGTTGCTGTGTTTGCTGTGGAGGTGGTGTCGGTGCCTGCGGATAGGCGGCACTGGGCGGGATGTACGATGGAGGAGGCAAATAGTTGTTCCGGGGCGTTTGTCGGTACTGAATAGAATGTTGCTGCTGCTGCTGCTGAGGAGATTGCTTTGATTGCCGCTGCGGTGGAGCGTATGGGGCATTTTTGTAAAAGTCCTGATCATCGCCCTGATGTCCGGCGGGCCCGTACAGCAGGTTGTTCACAGCCGAGGCGTGCTGATTTTGCAACGGACTCGCGGTAGCCCATGTCGGGGGCTGTATATTG…
AST018E12	Tu lab	3R	31	A(2)	scaff_3983		stephensi BAC			GGCCGAGGAATGCGCTCCACTCGAGGTTCATATTTTCAACCCTCGCACGGGTAGAGACGTTTGATGCGTCCACTCCTCTATTTTACCGTTGGAAAGCCGACTACTACAAGCAACAACAACAAAAAAGCAGAGGTGATAAAAAGCATCATCAAACAAAATGAACGAACAGAGTGAAGCGAAGAAGAAGAAGAGAGAAAGAGAGCGACAGGGGTTGCTTCCCGTGACGACGACGACGACGACGACGACGATGGGGCCAATCCAGTTTGCAAGTGTGTGAAATGTGAGACCAAAACGGCACACACACTCGCTTAAATGCGGTGAGGAACTGGAAGTGGGTAGTGCAAGGCAAGGCAAGAAGGGAGGGTTTTTGTTTGGTAGCAACAAAGACGAATCCACCCT…
212B05	EX227597	3R	31	A(3)	scaff_3983		stephensi cDNA			CGCCCATGTTCGTCGTCAAGGCTTACCTGCCCGTCAACGAGTCGTTCGGTTTCACCGCCGATTTGAGATC CAACACCGGAGGACAGGCATTCCCGCAGTGCGTGTTCGATCACTGGCAGATCTTCCCCGGTGACCCAACC GACTCCTCCACCAAGCCCTTCCAGATCGTACAGGATATCCGTAAGCGTAAGGGTCTGAAGGAAGGACTCC CAGATCTATCGCAGTACTTGGACAAACTGTAAACGCTTCGACACTGGATGGAGCAGCAGCAGCAGCGGCA ACAACACCCCATTTATATTATTTACCAAGTACATTTATACAATTGGAAACCAGCGCCGACATAGCGCGGC CATGAACAGCAACAACAGCAGCAGCATCAGCAGTGACGCAAACT…
211H06	EX227580	3R	31	A(6)	scaff_3107		stephensi cDNA			AGGGTGATCAGTGAGAACAACTCGTTGGTGGAAATCCGTAACTTCCTGGGCGAGAAGCACATCCGTCGCG TGAAGATGCAGCCGGGCGTGAGCGTGATCAACTCGACCAAGCAGAAGGACGAACTGATCCTGGAGGGTAA TGACATCGAAGCGGTTTCGCTATCCGCTGCCCTCATCCAACAGTCGACGACTGTCCACAACAAGGATATC CGTAAGTTCTTGGACGGTCTGTACGTTTCCGAGAAGACCACAGTGGTACAGGACGAGGAATAAGTTGTAA CATTGTTGTAAGCATACGGAATGAAGCAGAAAACAAAGCGTGGTGTGTCCGATGGAAAC
212G05	EX227639	3R	31	A(6)	scaff_3107		stephensi cDNA			GGTGGAAATCCGTAACTTCCTGGGCGAGAAGCACATCCGTCGCGTGAAGATGCAGCCGGGCGTGAGCGTG ATCAACTCGACCAAGCAGAAGGACGAGCTGATCCTGGAGGGTAATGACATCGAAGCGGTTCCGCTATCCG CCGCCCTCATCCAACAGTCGACGACTGTCCACAACAAGGATATCCGTAAGTTCTTGGACGGTCTGTACGT TTCCGAGAAGACCACAGTGGTACAGGACGAGGAATAAGTTGTAACATTGTTGTAAGCATACGGAATGAAG CAGAAAACAAAGCGTGGTGTGTCCGATGGAAACG
211C04	EX227533	3R	31	B(1)	scaff_3107		stephensi cDNA			GTTCAAGGTGGCGTTTAACTACGATGAGAACTCCAACACGGCTAGCTACATGGAGCATCTGAGAAATTCG TTCTACAAGAACGTACAAGAACTGTCCGGCGTGTTACAGCGCTTGGGCGATGCGATCCTGGTGGTTGCTG GACAACCACTAAATACGCAGCAGTTTTTGCAAGTAGTGTCAGCGAATGGTACTCTACAGCAACTGCTGGA CGTGGTGGAAGCGACCGTACACCTCTCGGGAGACTATTCGTCGAGTGTGGGCAAACTGGTGGCTGCAGTG CGTGCTGCCAATGACTTCCAAACACGATCGTACTCCTTGCTGCGTACAAATCAGGCTTCGATCAACACCA ACGTCGATCGGTACAGTACCGCATCGAATGCATCGTTATATCGC…
AST026I17	Tu lab	3R	31	B(2)	scaff_3107		stephensi BAC			ATGATTACGCCAAGCTATTTAGGTGACACTATAGAATACTCAAGCTTGCATGCCTGCAGGTCGACTCTAGAGGATCACAATAAGTTGTAAATTGTTGCATATTGTTTTTTGCTGGAATCGCCCGTTGTTTTAAGCTTGTGAACGGTTATTTATGACAAAAAAAAAGAAACACTGTAAAATACTTTTAAGCTTTTTTTTTTTATTCATAAAGAACGGCCTGGCCGTATTGCTTGCTTTTAAGCTTTTCATAATAAAAAATATAGAAAAATATTCATACTCTATAAAAAAAGCGTAATCCGGTAAAAGAACAGTTACTTGATCTGCTGATAGTCGCTTGTTCGGTTCAGTGAATTTCGGATATTACTTTTTATAGTTTAAAGGTGTCTAAGTTTAACATCT…
AST026I17	AST026I17	3R	31	B(2)	scaff_3107		stephensi BAC
211E12'	EX227556	3R	31	B(3)	scaff_3107		stephensi cDNA	multiple (2)		GAATCATTTTTTTCTGGAGGAGTCCTCGTCTCGATACTCTGTGCTCTGTGCAATCACTCTTGTGATCCTT GCCCTGGGGGTGCGTGCCACATACAGGCGCCCTTCTTCTTCTGCCTAGGTGTTTGTGGAAATGCATGTTC ATGTGTGTGTACGTGTTTGTCTGTGTGTGTGTGTGTGTCACAAAAAT
	AST026I17	3R	31	B(2)	scaff_3463		stephensi BAC		Out of order in original images?
AsSerpin6	Jacobs-Lorena lab	3R	31	C(2)	scaff_4995		stephensi cDNA			ATGAAACACTTGCAAGTACTTTCGTTCACATTATGGCTACTGCTGGTACCCTTAGCCCACGGTCAGTGGAATCGCTATTA CACACAATCGCCCAGCGTGAGGTACACACCGATGGTTCGTGCACCGCAACGCGTTGCACTTAGGCAAAACTTTGAGAGTG GTCCAACAGCTGCCCCCTCACCAACCCCGGCCCGAAGACAGCCAGCTGCATCAGCGACGCCCGGCTATTCGTCTAGCAGC GGGCTATCGCTTACCCCGGACAATGATTCCAAGATATCGCAAGTCGTGGTAGACTTCATGATGCGCATCAGCCGAACGTT GGCACAGCATCACAGCAAGGCAGAGCTGTTCTCCCCCCTGAGCATCATTACCGTGGCCAACCTCCTGTTCCTCGG…
212H07	EX227650	3R	32	A(1)	scaff_4995		stephensi cDNA			CATGAAAACGGATATCGTAATGTTCAACTGTAGACACTACTTCCACGAACCGTGCCTGCTGGACAGCTAC AACCTGGAGAGCTGCATAGTATGTCACTCCAAACAGTTGGGCAGCTCGGGAGCGTTTTGAGGTGAGTGTG TGTGTGTGGTGCCTCCTCAAACAGACAAAAACAAAGTACGGAAAGCGAGTTTACAACAGGACTTTTGTGA CCGATCGCCATTTTGTGTCTCGAATTTTATCCTCATCGTTACACCTTATCGTTTTGTGTTTTAAATGCAG TGCCCACATTCGTTTTTAGATTTAAATTTTATCTGTGTTCTAAACCAAACCG
AsMad	AY578813	3R	32	A(2)	scaff_4995		stephensi cDNA			AATCTTCTCGTTTCGTTTACAATGGCACCGGTCAGCTATCAGGAACCACCGTACTGGGCCAGTATAGCGT ACTACGAGCTGAATTGTCGCGTTGGCGAAGTATTTCACTGCACCAACACTTCCATCATCGTGGACGGGTT TACCAATCCGTCGAACAACTCTGACCGCTTCTGTCTCGGGCAGCTGAGCAACGTGAACCGTAACAGTACG ATCGAAAACACCCGGCGCCACATCGGGAAGGGTGTGCATCTGTATTACGTTGGTGGGGAGGTGTACGCGG AGTGTCTGTCCGATTCGGCGATCTTTGTGCAGAGCCGCAACTGCAACCACCATCACGGGTTCCATCCGAG CACGGTGTGCAAAATTCCGCCCGGCTGCTCACTGAAGATCTTCA…
61_F02	BU039004	3R	32	C(1)	scaff_2942		funestus cDNA			AACTGGGCCCGAGCCTTNNNNNNNNGCGGCCGGAAAAGCTTCAGTTCGGTCCGGAAAACTGTTGTCGCCG TCAAATTGCAAACGATCACGAGGAGTACAAGTTTTAAGGGCCTTGAACAACAGAACTAGTCCGTCGTCCG CGAGGAAGGCACTTTGCTGTCGAAGGTGTGCCGGTGAAAATCAGTGTTAAGAGCACTTTTTTGTTTTTAC TGCCTGGAAACGAAACGTTTGCACCTAGCTGCACCAACCAATATGGCGTCGGAACGGTACGAGCTTAATA TGAATATGAAGTGTGTCAAGTACGTGATCTTCGTCATCAGCATCACGTTTGCGGTCGTGGCCGCAATGCT CCTGTCGATGGCAGTGGCCATCGGTAATCTGTTCGATGATTTCC…
211H04	EX227579	3R	32	C(3)	scaff_3251		stephensi cDNA			GAAAGCCCTGTACCGTGCATCGTTCTGCCAAACCTTTGCCGAGATGAAGCACCCGACCGGTGAATGGAAG GCCTGTCTCGGTGCTGCCCTCATCGCCACGTCCATGAGTCTGATCGGCATGATGCTGCTGAAGACGTTCG TGTACGACCCGATCCCGGAAACGTTCGACGAGGAGCACCAGAAGGCACAGCTGAAGCGTATGCTTGACCT CAACATTAACCCGATCCATGGTGTGTCGTCCAAGTGGGACTACGAGAACAACAAGTGGAAGTAAACCGTC ACCGGCACGAGGTGCTGTGAGCTGTGCAAGTAATTAAATTCCGTGATCCGTGTAACCATGGCTCACAGCC TCTGTTGTTCTGTGGGCGCCTGTTGAGCAAATAAATATCAGTGA…
211E10	EX227554	3R	33	B(1)	scaff_2847		stephensi cDNA			GAAGGCGCTGGTAGCGGCGCTCAAGAATGGTACGATCTTTGCGGCCGGATTGGACGTAATGACGCCCGAA CCGCTGCCAGCGGACGATGAGCTGCTGAGCCTCCCGAATGCAGTTGTCATTCCACATCTGGGATCTGCAA CGGTTCAGACGCGCAACAATATGGCTGAAATTGCAGCCCTTAACGTGCTGGCGGGAATAGCCAACACGCC CATGTTTTCTCCATATCCGTATTAAATTGTTTAAGCAAACGCTTTTTTTTGCAACATGCGTACCTGCAGC TGGTGCGCCCTATCCTATACTTAGCATGGGCAACTGTACGAATTAAGGCAGAGAACTGCGGTTCCTCGAA AGCAAAAGGTAAACATTTAAAAAAGGCTACTCTAATATCACTCT…
AST029K10	Tu lab	3R	33	B(2)	scaff_2847		stephensi BAC			ATGATTACGCCAAGCTATTTAGGTGACACTATAGAATACTCAAGCTTGCATGCCTGCAGGTCGACTCTAGAGGATCGGGAGTGTAGTTCCTTGCACGAGTGAGCATCTGTGGAGCGAGAAGTGGAGGAGTGAACGAAATGATCAAACGAGGAAAATGAGAAAATCGGTTTTACGGCGATGGCGAACAAATGGGTGACAGACCACCACCACTTGCCCATATTCTAGGCGCTACCTAAGATGGTCAAGCGGTTTAGCTGGACGATTATTATACTGGAAGATTATGGAAATGGAATTGTCTTCCCCACTCAGTTGACCATTTGAGATGCGTGTTTGGTGAATTAATATTCTATTGAGTAGCCGAAAAATGGGTTCTAAGCATAAAGGACGAAGAAATATTTT…
AST029K10	AST029K10	3R	33	B(2)	scaff_2910		stephensi BAC	Ends present in two scaffolds?
AGAP009694	gene	3R	33	C(2)	scaff_5019		gambiae cDNA	not listed on map		GAAGCTGGTGGAACAGAAGCTCCACCCACAGACGATCATTGCCGGATGGCGGCAGGCGGCCGACGTGGCCCGCACCGCTCTGCAGGGTGCCGCCGCGGACAACTCCGCCAACCAGGAGCGGTTCCGGGAGGATTTGCTGAACATTGCCCGCACCACGCTCAGCTCGAAGATTCTGTCCCAGCACAAGGAACACTTTGCCAAGCTGGCCGTCGATGCGGTGCTGCGCCTGAAGGGGTCCGGCTCGCTGAGCGCGATCCAGCGCATCAAGAAGCTGGGCGGCTGCCTGGAGGAGTCGTTCCTGGACGAGGGCTTCCTGCTGGACAAAAAGCCGGGCGTCCACCAGCCCAAGTCGGTGAAGAACGCCAACATCCTGATCGCCAACACGCCGATGGACACGGA…
31B02	AL156234	3R	34	B(1)	scaff_3917		gambiae BAC			TCAGCAGCACGGTCGGGACGGTTGGGATGGGAAGCAAAAAAGGTCATGCGGGGGGAGGACCTCCTTTCCG GTGGTGCACACCGTGTTGTGCGCCATTACGCCATCGTTAATTGTTCGAATGAATTGCATTAAATTAAATT AAATTTAAATGCAAATTGAGGTGAGTTTTCGTTTACAATGCAATTAGAGCAGTTCTTGCTGGCGAGACTG CCGTACTTTCCCTGCCCTTTCTTTCTGCTTTCCCACTCTCTCTCCCTCTCATCGTTCTTTCTTCTGTTCT TCTGTGTCATTCGGTTGAAAGTTTGGATTTTGTTTAACCCCGCGCTGCGCTTAAGGGGTCGAAGGGTTTT GGGCGGAAGAAAGAACCTTGGAGAACCCTGTGGCCCAAATGCAT…
211E11'	EX227555	3R	34	B(2)	scaff_2903		stephensi cDNA	multiple (2)		GAGTAAAGTTGAGCAGCTCGCTAGATACATTCGCAAGATCGTGCACGATC GATTGCACGGTGATTCGGAACTTGAACGGTGAACTTTTGCGCTAGCTCGG GATGGGAACGGTTGGGTGGCTTTGTGTGATTGGTTTGATGGTGGTGTGTG CCGCTGCTGACGATTCGATCTTTTTCTACGACGAAGGAAGCGCCAGCATG CCGGAAGCGACGAACGCTCCAAGAACAGTGCCCGGAATGATCCTTCAATC GCGAGCTGTGTTTGACGTGCCGATCGTGTGCCCGGAAGGAACCGTACTCG ACCACAAGGGTGTATGCCGGCGGACGATGGGTTGATTAAAGCTACACCGA TTTACCACAAGCGTCTAATGCCAAAAGTCCTCAACAAAGATA…
G1	Contig1	3R	35	A(2)	scaff_3840		stephensi microsatellite in contig			AACCCGACAGCGGCACACACAAGCGATTTTGGGGTAGAAATTGGGCGAATCCATTCCGATCAATCGANCCTCACAGCTCGAAGCTTGCAAGGCTCCGAACGGCTCCCAACGCCGGAAAATTAGGTCAATCACACACACACACACCATCGTTTAAGCCGATACTCTGAAGAATGTGTGTCTCGCTCGGCAACCAGACCGTGAAGCCGATGGAAAATCCACACCATCCTCTGGCTAAGAAGCGAACTGATGATGACTTTCACGCCTCAAGATGTGGGAGAGACAAAAACAGAGCGCAACCGTACGTCACACACGCGGCAGGAAAGCCAGTCACGAAAAAAAAAACCCCCGGAGCCAAATGGAAAGTTCATGTTTCTTCCATGAGTGCGACCACCGTCCTCG…
211B10	EX227528	3R	35	B(2)	scaff_2995		stephensi cDNA			GAAGCGCTGGAAGAGTTTTGGATGAACGATAACGGCGTATCGGAATGGGGTTGCGTGGATAGACTGGCCA ACAATAAGCGGCTGGCGACGGTCTATCTCGAGCGCAATCCGGTAGCGAGCGATGTCAACTATCGGCGAAA GCTGAAGCTTGCCGTGCCCTGGTTGCAAAAGATTGATGCGACACTGTACCGTTAGTAGTGGTAGAATCAT CGTGTGCTGGGGGTAAAATGGGTATTAAATGCAGCTAAGCCCCAATACCG
211F01	EX227557	3R	36	A(1)	scaff_3844		stephensi cDNA			GTTTGGGTAAACACCTACTTGGCCGTGGTAAGCCAGGCTCCATTCGGTGGCTACAAGCAGTCGGGTATTG GTCGCGAGCTGGGCAAAGACTCGCTGGAAGGTTACCTAGAGACAAAATCCGTCTCCATCCGTCTGCCAGC CAAAATTTAAACGGGTCTTCCTTTGCCCAGTTACGGTTATCGTGATTTACGATTGTTTCATCGTTGATGT TCCTGCAAAACAAATACATCTTCATCGTTTTGTTACATT
25M15	AL153203	3R	36	A(2)	scaff_3177		gambiae BAC			CCACCGGTTCGATCGCCTGCTTCGCCACGTTCCGATTCTCAKCCACACCGAGCAACAAGTCCGCCTGCGA TCGTACCTCCTCCCAAGCGTACTCAATATCATGCATCTGCGGATCGATACCGCAGATCATGAAGCGGATA ATAAACTTACCCTGGTACGTCGCAGGTATCATAAAGATCTTCTTCCGCTTCGTAATGTTCTCCAGCAGCT GCTTCGACCGTGCATCATCCCCCTTCAGCCGGAAGCAAACCAGAGCCAGCGTCGAGCACAACACCTCGAA CCGATCGTCCGTCCGGACATACTCCTCGAACCGATTCGCCAGTTGTATGTGGAACCGTATCAAGCTCCGG ATCTTCTCCGCACCCATCGTACGCAGCGTAATCCACACCTTGAG…
02J17	02J17	3R	36	A(4)	scaff_3177		gambiae BAC
212B12	EX227601	3R	36	B	scaff_3049		stephensi cDNA			GGAGCAGGCGAAGAAAAAGCTGTCCAAGAAGAAGCTGCAGAGGCAAAAGGAGAAGATGATGCGCAACGAA TGAGGTGGTGAGGTGGGGAGCGTAACCCCTTGTGCCGCGTGCAAAAGTTGAGTTCTTTTTGAGGGGCGAA TAAAACTGTCAACAAAAACGCCTGACGAGAGGC
61_G06	BU039005	3R	37	B(6)	scaff_2681		funestus cDNA			GTAACTTGTCGGAAAATTGGTCTTGGGCCGGGAACCCTCCCAAATTCGGAAAATATGGTTTTAATGGACC ACGTGGACGAGCTGCTCGACATCTTCGAGCTGTATACCGACATCGATCGATTTTTGGACTGCAAAATTAT GTCGGTCGACACAAACTACCGTGGCATGGGCATTGCGGGCATGCTGACGGACCGCACGCTCCAGTATGCG TCCGAAAATGATATTAAGCTGCTACACGTTCTGTGCAGCAGCCATTTTTCTGCCCGCGTCATGGAGAAGA TGGACTTTACGGAGGTGTTCCGTTTGCCGTATGCGGATTACCACGTTAACGGCGAGCAGGTATTCGATCC CGAGAAACCTCACGTGGCGTTGAGAATCTTGACGAAACGATTAG…
211A05	EX227515	3R	37	D(1)	scaff_2681		stephensi cDNA			GGCATTGTGGAGGAAGCCGCCAAGAAGCGCACTCGCCGCACGCAGAAATTCCAGCGTGCCATCGTCGGCG CGTCGCTGTCGGAGATCATGGCCAAGAGGAACATGAAGCCCGAAGTACGCAAGGCCCAGCGCGAACAGGC TATTAAGGCTGCCAAGGAGAAGAAGGCCAAGCAGACGGATAAGAAGCCGAAAGCCGCCGCTCAGACCAAC CCTAAGCAGCAGAAGCCGAAGGCCGCCAAGGTTGCACAGAAGGCTGCGCCACGCGTTGGAGGCAAGCGAT AAGAAATGGGAATGTGCCTTCATTTTTTTCTCTTACCTCAGAACATTTTCCCGACGTGATGGTCGATGTT TGCGTGTCCCCAATATGCTTGTACCATCTAAGTTTGGTGACGGC…
19_D07	BU038946	3R	37	D(1)	scaff_2681		funestus cDNA			TTGNGACCGGGAACTCGGTTGGGGTCTGCCACGTTTTCGAAAAGAAACAGCAGCTTGTGAAACTAAGCTA GTTGGCGGCCTTTAAAAATGAAGATCGGACTGTGCGCATTCAGCGGGTTCAAAATTTACCCCGCCAGCGG CAAGACTCTTGTCAAAGCCGATGGAAAGACGTTCACGTTCCTGACAAAAAATGTGAGCGTTCGTTCCTGA TGAAGCGCAACCCGCGCAAGGTGAAGTGGGCGGTGCTGTACCGCCGCAAGCACAAGAAGGGTATTGTGGA GGAAGCCTCCAAAAAGCGCACTCGCCGCACGCAGAAGTTCCAGCGTACCATCGTCGGTGCGTCGCTTTCG GACATCATGGCGAAGAGAAACATGAAGCCTGAAGTTCGTAAAGC…
627112	BM636978	3R	37	D(3)	scaff_2681		gambiae cDNA			CCCACGCGTCCGCGGATTTGTGTGAAAGACACACTTGATTTTGCTGCGGACTTAAACAATGTCTAAGAGA GGACGTGGAGGATCCGCGGGAGGAAAATTCCGCATCTCGCTCGGTCTGCCGGTTGGCGCCGTCATCAACT GTGCTGACAACACGGGGGCCAAGAACCTGTACGTCATTGCTGTCCATGGCATTCGCGGTCGTTTGAACCG TCTGCCTGCGGCTGGAGTCGGTGACATGTTCGTAGCTACGGTAAAGAAGGGTAAACCAGAGCTGCGTAAA AAGGTAATGCCAGCCGTCGTGATTCGGCAGCGTAAACCTTTCCGCAGGCGAGATGGTGTTTTTCTATACT TTGAGGACAATGCAGGTGTGATAGTAAACAACAAGGGTGAAATG…
211B01	EX227521	3L	46	A(1)	scaff_4313		stephensi cDNA			GGCCCGAACGGCTACGAAACATGTGTACAAAGTGGATCCCGATATGACGCGCGAGGGTGGATCGATTCCG GTCACGCTAACGCTGCAGCAGACGACGGGCAAAAACGTGTTGCTGCTGCCGATGGGTGCCTCGGATGATG GAGCACATTCGCAGAACGAAAAGATCGATGTGCGCAACTACATCGAGGGGACCAAACTGCTTGGGGCTTA CTTGTACGAGGTGTCTCGCATCAACTGAGCAGCCAGATTGCTGTCGATCTTTACCACTGCGAACGCAAAA CCCCGACATCACGACCCATCACTATCACTTCCCTGTGCTAAACACCAACCCCGTTTGATACCAATCGTTT TCGGCGCGTATATGAGAATTGTTAATAAAAAATCCGGCATGTTA…
18_G01	BU038941	3L	46	A(3)	scaff_4313		funestus cDNA			CCGGGGGAACTTTTCCTTGCGCTGCTAATTCTACTGNGAGCCTTGTCAAAANTCGNGTGNGCCATCATAA TTTTGTACGTTNAACTATTGCCTCTTCTTACCAAAAGAAGTTTCTCTCGTTTTAAGCTAGTGAAAAAGAG CTAATTCAGAACACTCAACATGTCTACCGTCGACAAGGAAGAGCTAGTTCAGAAGGCAAAATTAGCCGAA CAATCTGAACGGTACGATGATATGGCACAGGCAATGAAATCAGTAACAGAAACCGGCGTGGAACTGTCAA ATGAGGAAGGGAACCTACTGTCCGTTGCTTACAAGAACGTTGTCGGTGCCCGAAGATCATCATGGCGAGT GATATCGTCGATTGAACAGAAAACTGAATCCTCTGCCCGCAAAC…
212D07'	EX227610	3L	46	B(1)	scaff_4313		stephensi cDNA	multiple (4)	heterochromatin	GACGAAGGCGATGACGAGGATGACGACACATCTGGAGCGACTGATGACGGCGAAAGTGTTGGCTGAGCAC ACCATCCTTCAGACCATACCGCAGATTCAATTCTCCTCCGTGTGCGTGTGTGTGCAGTGAAACCATCGAG GTCAACCGTGTGGAGTTGGAAGTCGAGTTGCTGCGTCCCGTCGAAGGAAAACCATCATCCTCCGGAAGAT GCAGAGCCCAAACAACCAACCCCTTTGGATGTTCTGCCGCCCGCCACGTGACGACTGTGAAGCGAACTTG TCGGGTTTCGCCGGCTTCGGTTGCTGGCCAGTTGTGCACCCGGCCCTGCTCCATCTATCGACACAACGCCTTGCTGCGGATGCCGTGTGTGCCGTAGATTCCCCGGCTCGATGTT…
211F03	EX227559	3L	46	B(1)	scaff_4313		stephensi cDNA			GGAGAGGGTCGAGTCTACCGCCATCACACCGTGTCTCTCAAAATCCTGCGGCAGGCGAACTTCGGGGGTA CGAATATGGACGACTTCAGTGCGTTCCTTCGAGGTGAAAACTAAACTCCAAAAATGGATGGAGCGTACCC CATGGAGTGTGCGTTGGAATCGGAGCCGTGTCTTACACCTCGATGTCCACAAAACATTACCGTTCCTGCG GTACGTCCTTGGAGCGGACACTTAGAAAAGAGTAAATAAAATTGTTCACTC
16_G10*	BU038933	3L	46	B(2)	scaff_4313		stephensi cDNA	multiple (3)		GAGGTAGCAGNAGNANAGTTCTGTGAGNACTACCATTGGCTGCCGCGATATGAAAATTGCCCAGACACTA CGCGATCTGTTCCAGTCGCCCAACTTCCGTGTGGTCGTGGTGGACGATGTCGATGCGGTGGAAATTTGCG GTGCGCTTAAGAATATCGTAGCTTGCGGCGCTGGATTCGTCGACGGTATGGGCCTGGGTGATAATACGAA GGCCGCCGTTATTCGGTTAGGGTTGATGGAGATGATTAAGTTCGTCGATGTGTTCTACCCCGGTAGCAAA CTGTCAACGTTCTTCGAAAGCTGTGGCGTTGCTGATCTAATAACTACGTGTTATGGTGGCCGTAATCGCA AAGTGTCGGAAGCGTTCGTGAAAACAGGAAAAACGATCAAGCAG…
211B03	EX227523	3L	46	B(3)	scaff_4313		stephensi cDNA			GGCCCGAACGGCTACGAAACATGTGTACAAAGTGGATCCCGATATGACGCGCGAGGGTGGATCGATTCCG GTCACGCTAACGCTGCAGCAGACGACGGGCAAAAACGTGTTGCTGCTGCCGATGGGTGCCTCGGATGATG GAGCACATTCGCAGAACGAAAAGATCGATGTGCGCAACTACATCGAGGGGACCAAACTGCTTGGGGCTTA CTTGTACGAGGTGTCTCGCATCAACTGAGCAGCCAGATTGCTGTCGATCTTTACCACTGCGAACGCAAAA CCCCGACATCACGACCCATCACTATCACTTCCCTGTGCTAAACACCAACCCCGTTTGATACCAATCGTTT TCGGCGCGTATATGAGAATTGTTAATAAAAAATCCGGCATGTTA…
671280*	BM657097	3L	46	C(1)	scaff_4313		gambiae cDNA	multiple (2)		CCCACGCGTCCGGTGATTTCATCAAGAACATGATCACGGGAACGTCGCAGGCCGATTGTGCCGTGCTGAT CGTCGCCGCCGGTACCGGCGAGTTCGAGGCCGGTATCTCGAAGAACGGACAGACCCGCGAGCACGCCCTG CTTGCCTTCACCCTCGGCGTGAAGCAGCTGATTGTCGGCGTCAACAAGATGGACTCGACCGAGCCGCCGT ACAACGAGGCCCGCTTCGAGGAAATCAAGAAGGAGGTGTCGTCGTACATCAAGAAGATCGGCTACAACCC GGCCGCCGTCGCGTTCGTCCCGATCTCGGGCTGGCACGGCGACAACATGCTGGAACCGTCCACCAAGATG CCGTGGTTCAAGGGATGGGCCATCGAGCGCAAGGAGGGTAAGGC…
26_A01	BU038977	3L	46	C(2)	scaff_4313		funestus cDNA			TTCCTACGCAGTAGCAGCGACGCGAGAGCATCCAAAGTCCCAACTCTTGTGCGGTACACGATTTCAGTGC GTGCAGTTTGGCGTTGCGAACGAGTTGACCAAAACGTGGAATTGATTGGTACAGAAAGTGCATCTCTCGC GAAGAAGCATAAAGCATAGTCCTTTCCAGAGTGTGTGACAAAAAAGCAGAGCGAGTGAGTTGAGTGTGCG AAAAAGAAAGAGCGCCCCAGCAACGGAAGTGTGATTGAAAGAAGGAAAGAAACAGCACGAGCGAAGACAA AAAGCAAACCCAGCAAGCGGACAACTCCCCGAGTACTCTACGCCCAACATCCCAAAGGCCCTGCCCAGGA AATCGCATCAAAATGGTTATCAAAGTGTACATCAGCGGAATGTC…
07_A01	BU038890	3L	46	C(3)	scaff_4313		funestus cDNA			NTTGCGCCCGGAAACTCGGCTCTTACGGCCGGGGACATCATCATCATCGACCGTGGCTGGTTACAGCAGT GGCGCCGGTGAAGTTGACGAACAGCAGCAGCAACAGAAGCCACAACATCCTGGCAATAGTAGCAGCAGCA GCAGCAGTGTGTCCTCCTCCACCTACACTACCTACGTCCGATGGTTGATCGACATCAAAACGTACCACCA TTTCCATCGGAAAACATTCAGACGAAAAGAATACGGGATCTTTAATTCATTCCTTGATTACTCGTACATA ATTAATAACTATTAATTATTAATATTTAACGCGAGAAGCGAAAACGCAAGAGGAAAGAGCGGGATGAAAT TAACGAGACAAACACATCAAATCGGGTATAATTTTGCTATTTTT…
BH372501	178B1	3L	46	D(2)	scaff_4313		gambiae BAC
61_E02	BU039003	3L	45	A(1)	scaff_2609		funestus cDNA			GGACTTGGGTCCCGAGTCTTNCGTCAGGACGGCCGGAGAACCTCCGCCCGTTTGCGTACGCTCCGTTACC TACATCGCTAAGCCAGAGATCTACTACCAGAAGAGCATTATCGAGGAACCGACCGTGGCGCACGTTGGCA GCCTGGTTAAGACCATCCCGACCGCTGTGTCGCACCAGAGCTCCACCGTTGTCCACAACTCCGCCAAAAT CACCGAACCGATCTATGCACCGGCAGTAAAGCAGACACTTGTGTCGACTCCAATTGCCAAGACGACCTAC ATTGCAGCACCGGCGGCCTATGCTTATGCTGCCCCCGCGTTGGCCTATCACGATGCTTACGCTTACCATC ATCTGTGATCCTGCTGGGCCAGTCACGAAGGAAGCAATGGAGGA…
Ag7006'	XM_001688025	3L	45	C(1)	scaff_2609		gambiae cDNA			ATGGAGCTGCCCAAGGGAGCGAAAATCACACACACCGGGCTGCTGCAGCACACGCCCGATGGCAAGACGG AGCTGCAGAAGATCACCCAGGCCGGGCTGGTGGCCCGCTCGCCCGAGGGTACAGCCGCCAAGGGCATGAA CATACGTGGAAATGAGGACCTGTGGGTCGAGATTCAGGCCAACACGTTCAAGAACTGGGTGAACGAGCAT CTGCGCGAGTCTGGACTTCAGGTGAACATTCTCCACCTTTCCCCACAGGTGATTGAGTTCCACGAGGACT TTTGCGACGGCACACTGCTCTGTGCGCTCGTCGAAGGGCTGCAGAAGCGTCCGCTCAAACCGTCCTGGAA CAAGCGGCCCGCCAACCAGCACCACTACCTGGAGAACGTGACCA…
AF262H10	Collins lab	3L	45	C(4)	scaff_2609		funestus BAC			GNTCCNACGCACGCCGGTCACTAACGGCACTANCCACTGCATGGTGTGTGGGGAAATTGCATCATGAAACACATTCTCT CACTCGATCACACACAGACACACAACAAGGAAGCACCAGAGCACACGCACTGTGTTTTGGCAAGGCACGAAACAATAGA CACTTTAATTGTGGTCCGAGCGAGGGCACACAGTTTTGTGGGTCTCTATCTCCCTGCTTTATAAGATGCAAATTTGCCA CACATGCATACAACGACGGGCTCAAGGGGCGGGGGGCAGGGTGGCTCAACAGNCTGGGCTCCCGGACAGGATGACCTTG ACGATGATCATGCAGATGCGCTTGAGACGTTGCGCTTCTTCGCGCTGCTCGAGCCGATCGCGCAGCGGGAGCGTTAGGA…
11_F09	BU038906	3L	45	C(5)	scaff_2609		funestus cDNA			CACATAGTGGTGTTTATCAACAAGGTTGATGCGGCCGATCAGGAAATGGTCGATCTGGTGGAGATGGAAA TTCGTGAGCTTATGTCGGAGATGGGCTTCGATGGNGATAATGTTCCGGTCATTAAAGGATCGGCCCTTTG TGCACTGGAGGGACGCGAACCGGAAATGGGTGCTAATGCCGTAATGAAGCTGCTGGAGGAGGTAGACAAA TACGTGCCGACACCGGTGCGCGAGCTGGACAAACCATTCCTGTTGCCGGTTGAATCGGTGCACAGCATTC CTGGCCGTGGTACGGTCGTAACGGGCCGTCTGGAGCGTGGTATGCTGAAGAAAGGTCAGGAGTGTGAATT TGTCGGCTACAACAAGGTCATTAAGTCAACCATCACCGGTATTG…
Ag7006*	XM_001688025	3L	45	C(6)	scaff_2609		gambiae cDNA			ATGGAGCTGCCCAAGGGAGCGAAAATCACACACACCGGGCTGCTGCAGCACACGCCCGATGGCAAGACGG AGCTGCAGAAGATCACCCAGGCCGGGCTGGTGGCCCGCTCGCCCGAGGGTACAGCCGCCAAGGGCATGAA CATACGTGGAAATGAGGACCTGTGGGTCGAGATTCAGGCCAACACGTTCAAGAACTGGGTGAACGAGCAT CTGCGCGAGTCTGGACTTCAGGTGAACATTCTCCACCTTTCCCCACAGGTGATTGAGTTCCACGAGGACT TTTGCGACGGCACACTGCTCTGTGCGCTCGTCGAAGGGCTGCAGAAGCGTCCGCTCAAACCGTCCTGGAA CAAGCGGCCCGCCAACCAGCACCACTACCTGGAGAACGTGACCA…
Ag7008	XM_001237137	3L	45	C(6)	scaff_2609		gambiae cDNA			ATGCATCTAGCGCCGCCGCCGCTCGAAGCCGTCGGATCCGATTTCAATACGATTCAATCGTCCGCGGACC ATAACCGAAACTCTGTGAGCCGTCAAAGTCTCATGGATATCGTCAGTTCCAAGCTAGGCATGTCCGGCCC CCAGCTGGGCCAGAGCATATCGCAGCAAGGATTCTTCTCGTCCCGTGACAGCCTCTCGGCGTCCGGTACG TCCCGGCCCCTGCACTCCCATGTATCCGCCACCACGTCCGAGATGGATCTGTCCCGGAAGGACAGGAAGC GCGAACGGAGCAAGCTGAAAGCGGCCGATCCGCCCCTGCTCGGTTCCTGGAGCCGGACCGGGCCCCGCGA ATCGAACGCGAACGCGATGGGACCGTGCGCGACCACCCGGGCCT…
Ag6968'	XM_308789	3L	44	A(4)	scaff_2609		gambiae cDNA	multiple		ATGGCTCATTTCCTCGATATTCCGTACGCGGACGGTTCGATGAGACGTAAAAGCTCGATAGCATCGAGTG TGCTGGCGAGACACTATATAAATAACGCCAGCCGAAGTATCAATAGCTCATGCGCCCAAATCAATGAGTC GGATAAGGCTAACGATACAAACCACAAGGTGTTTGTGCAGCTGAACGAGTTGACCGGCAGTGGAGAAAAT CAGGAATGGAAGCAGACGGCCCGCTGGATCAAGTACGAGGAAAACTTGGAGGAGGAAGCGGATCGGTGGG GCCGGCCACACGTTGCCGCTCTGTCGTTTCACTCGTTGCTGAATCTACGCCACTGTCTCGAGACGGGAGT CGTCCTGATGAGCCTAGAGGCAAATGACTTGTCCATAGTTGCGC…
AGAP004902		3L	44	A(6)	scaff_2909		gambiae cDNA		not listed on map!	CTGCAGGGGTACAAGGTGTTCTACGAGTGTGCTACCGAAGATGCGATCAGCAGTGGCGAGATGGAGACGCGCAAGACCACCTCCTTAACGATACACCTGTCCAACCTGCGCAAGTTCTCCAACTACAGCATTCAAGTGTTGGCATACACGCGCATGGGTGACGGTGTGATCTCTCCACCCTCCTTCTGTCACACCGACGAAGATGCGCCCGAGGCACCGGCCGATATCAAAATTGCCATCAGCTCACCATCGTCGCTGTACGTGTCGTGGCTTCCCCCGCGAGACCCAAATGGCATCATAACCAAGTACAACCTCTACATGCGGGCTGTTAACGGGAGGGAGGAGCTGAACAACGACAAGCGAAACCTTCAAGCCACCAGCACCACTTCGAAGCGAAGC…
AsK3MO'	AY065662	3L	44	B(1)	scaff_4008		stephensi cDNA	multiple (5)		AATTCGGTTTGGACGCTTGACCGTGCCGGTTGTCGGGTGTGTTACAGCGTGTCCACGTGTGTTTTAGTGT CTGTTGTGCTTTAGGGTGTATGTACTAATCTATTGTCGCTTGTGTCACTTGAACGAGCAGAGCTCCATCG GTGTGTATCGTGAGTAGTAGCGAAAGAGGGATATATTAGTGAGCAGCACGCATAAGATGGCACCTGCTAG TGACAAGTACAAGCGTACTAACACCAACGGAATGCAGCATCAGCCGCTCGATGTGGCCATCGTTGGAGGT GGACTGGTTGGCTCACTGTTGGCACTCCATCTGGGCAAAAAGGGCCACGAGGTGAATCTGTACGAATATC GGGAAGACATTCGCACAGCGGAACTAGTGATTGGGCGCAGTATC…
Ag7019	XM_308754	3L	44	C(1)	scaff_4008		gambiae cDNA			ATGGCGACCGAATTCCTCGCTGAAAACAATGTGTGCGGCCAGACGATCCTGCAGATCGTCGCGGAAGGCA ACACCATCATCTGCGAGTTGCTGCGGCTGAAAGATTACGTGCCGGAACTGTTCTACCTAAGAACGAAGGA AGAGCAGCAAAAGTATGGCGAGATAGTGAAGGACTTTGGCTACTTTCAAATCGCCGACGCGCAGGAGGCA AAGATCGAGGCGGACGAACGGCTCCGGCTGCTCGACGAGGAGCTGCGGGAAAACTACATCGTCACGCTGA ACCGGTTCTACATCGTGTTCGAAAGCATCCACAAGTACGTGAAGGACCTGAACACGTTCATCGAGGAGCT GAACGCGGGCCTGTTCATCCAGCAGTCGATGGAGAAGGTGTTCC…
Ag7031	XM_565171	3L	44	C(2)	scaff_4008		gambiae cDNA			ATGGTGAATTCATTCGTGTCGGTAGTGATTATCCTTGGATTAGCAGCGGTACCGTTCTGCCATTCCACTG CCCTGAACGGTGCAGTGTCTGGGGGCGTGCCGAGCAGTAGCGGCAGCAGCAGCAGCAGCAGTAACATTAA TAAAGCGTCCAACGTGAACTTACCAACGCGTCCGACCGACAGTGCGCTACCGGGTGGCGTCCTCACCGGC GTCCTTCCCGACGCCGACAGCGAACGGTTCGATGCGCTCACGCTCGAGGATCAGGTGCGGCTGCTGTCGA AGCAGCTGAATGCGCTCACCTACCAGCGCCGCGAGGACTACAAGATGCTCGAGAACGGCCTGAAAAAGTA CGTGCGCAAGAACGCGGCCGAAATTACGGACGCCCAGATACGCG…
Ag7023	XM_308749	3L	44	C(2)	scaff_4008		gambiae cDNA			TGCCGAATGGTGCAGACGCCTCGCTTCGCTCTCTGTGCCGTCCGCGCGTGTAGTGTGATGAGTGTGAAGC CGTAGCTAGCTTATCTCTCCGCTCGTTTCCTGCAAACTGTCCAACACCCTGCCGCACCGGAGCACCGCAA GTTTGGCGGATTTCCTATCGCTGGGGATCCAGCGTTTTTTTCACGAGCCGTGTGTTTGTGATTGCGTGAA AACGTGGAATTGCGAAACCGTGGTGAAGTGTGCGTTTAGTGCGTTATCACACCGGCTCGTGAAACTTCTT CCCTCAACTCCGGATCTTTCTTGTAGTGTGCGTGCGTGTGCTTGTGTGTGTGTGTCTGTGTTGGCCAAAT CATCCAGCATGAAGAGTCCTTGCCGTGCTGCGGCAGGATGGTTG…
Ag7022	XM_001688018	3L	44	C(2)	scaff_4008		gambiae cDNA			ATGAGTGAACCCGCAGCGCTGGGTGCAATAAAGCAAGACCCGGAAGATGTTTCCACCAAGACGGATGAAG CCACGTTTACGACCCTGACCGAGGAAGGCTTCCCGGTGGGCCCGTCGCTCAAATCACCCACCCCGGCGGA AGACACCACCACCATCCTGAGTGATGACGAGACGAAAACGCTGACCACACTGGAACCGGCCAGGAAGCCG TCGGGCGGAGTGGCAAAGAAGAGCTTTCCCGGTGCTGCTGGCGCCACCGCTGTCTCACAGAAACTTTCCA ATGAACCTCCCAAGAACGATCTCAGCACGCCGGTGAAAAGTAAAACAAGCTCTAGCGCTACAGAGCAACC ATCGGCGGACAGTTTAATACAGAAGATGCGCAGCAAGCTGAGCA…
Ag7039	XM_308726	3L	44	C(3)	scaff_4008		gambiae cDNA			GTCGGTGAGTTCCCGCGGGATAGTGGCTGAAAAACCATTCCCCAGCGATGATGTTCCGCACGCGTTTGAT TCTGCTGTGCTTTTTAGCAACACTGCTTGCTGGACAGCAAGCAACCGGCAAGCCATTGCAGTTTGCGTGC GCCAGCCAATCGTCACCGGCGGCGGGCTGTCTGCTGACTGGCATCACCATCCGTCCGGAAGATATCATTA CCAGTCCACCGGGCATTCGACCGGCCACGGATCGCAAAATCACACTCCGCCAGTCGACGGTGGCCCATAT GCCGCCCACCCTGTTCGAGCAGTTCCCCCAGCTGGAGCAACTGAACGCGTCCTCCATCGCGCTCCAAACC ATCCCGCCCGGTTGCTTCGACAAAGCGACCAAGCTCGCCCGCCT…
Ag7046	XM_308716	3L	44	C(4)	scaff_4008		gambiae cDNA			ATGGCTTCGGTCGCCGCTTGGTTGCCATTCGCACGGGCGGCGGCCATCGGCTGGGTGCCGATCGCGTCCC ATCCGCTGCCGGCCCCGCCCGTCTTCAAGGACCGGCTGCGGTCGGAGGACGAGAAGCTCATCATCAACGT GTCCGGCCGGCGGTTCGAAACCTGGCGCACGACCGTCGAGAAGTACCCGGACACACTGCTCGGCTCGAAC GAGCGCGACTTCTTCTACGATGAGGACAGCAAGGAGTACTTCTTCGACCGCGATCCGGACATCTTCCGCC ACATCCTCAACTACTATCGCACCGGCAAGCTGCACTACCCGCGGCACGAGTGTCTGCTCAGCTACGATGA GGAGCTGGCCTTTTTCGGCATCATGCCGGACGTGATCGGCGACT…
Ag7051'	XM_308712	3L	44	C(5)	scaff_4008		gambiae cDNA	multiple		GCTTCGTAGCGGTACAGAGTGTTAAGAGCAAAAGCAAACGGAAATGCAAGTGTAAGGTGTGTGTGCGTGC AGTGTGAGTGAGGTGCTCATCTCTCCTCTGTGCTCTGTGCTGTGTTGTGTTGCAAGCTGCAGTGCTTCGA ATGGTTGGTGCAGTGGAATAAGCATAGCGAATAAGCAAAGTGCATCACACAGATAAGAAGCAAACGAGTG TGTGTGTTTTTGTCGGTGTGCGTGTGTTTTTCACTGTATGTGTGTCTGGTGGGAGACGTAAAAGGAGCCG ACAAGAGCCGAAGGGGTGGTGCTGGTGGAACGTACACCCCGAAAACAGGATTTCCCTCGAGTCGCCGTGT CCTCGAACAACGGCCCTTGCGTTCATCAAAGTCCGTAGCCGCGC…
A5771	XM_315786	3L	44	C(7)	scaff_4008		gambiae cDNA			ATGGCTAACGCGACCGAAGCAGGCATCGATCTGGAATGCTTTCTCGTGACCAAACACTCGTGGAAGGGCA AGTACAAGCGCATCCTGTCGGTCGGGTCGACCGGCGTCTCGACCTACAATCCGGACAAGTTCGACGTCAC CAACCGGTGGCCGTACGGTGAGGTAATCAGCGTACTGCCGAACCGGTCCGGTAATACGGCGTACGAGTTT GTGCTGAACCTGAGGAAGGACAAAAAGATCGACACGATCAAGCTTTCGTCGGAAAATCGGAACGAGATAC TAACCTCGTTGCTGAAATACCACAAGGAGTTTGCCGAGAAACCGAAACAAACTCTGAAATTCAATGCCTA CAAACATCACTGGTCCGGCACGACGCTGCCCACCGTGCTGGAAG…
Ag6965	XM_308792	3L	43	A(1)	scaff_4008		gambiae cDNA			ATGATTCACCTCACCGGACAGAACTACTCCACCAAGGAGATCATACAGAACATATTTTCGCCCATGGTGG GAGCCATCGTGTCCCAGCAGGCCGAGGAGCTGTGCCAGAAAAACAATCTTTCGTTTGTGGAAATGTTGCA ACCCTTCCTGAAGCTTTCCTCCGACGCACACTTTCGCGACATTGCCGGCACGAGCGTTTCGATCAAGGGG CTGCGGATCAATGTGGTGGACGTGAACTGGCGCCCACCGCAGACGATTCTGGCGAAAAAGATGCTAAACG AGGCGGTCACCACCGCACCGGGCGGCGATAAGATGCGAGCGATCAAGCTGGACGATGGTAGCTTCGTGGA CATCCCCGTCTCCGAGCCGTGGTTCGAGCAGTGGCGTGAAACGT…
Ag6968'	XM_308789	3L	43	A(1)	scaff_4008		gambiae cDNA	multiple		ATGGCTCATTTCCTCGATATTCCGTACGCGGACGGTTCGATGAGACGTAAAAGCTCGATAGCATCGAGTG TGCTGGCGAGACACTATATAAATAACGCCAGCCGAAGTATCAATAGCTCATGCGCCCAAATCAATGAGTC GGATAAGGCTAACGATACAAACCACAAGGTGTTTGTGCAGCTGAACGAGTTGACCGGCAGTGGAGAAAAT CAGGAATGGAAGCAGACGGCCCGCTGGATCAAGTACGAGGAAAACTTGGAGGAGGAAGCGGATCGGTGGG GCCGGCCACACGTTGCCGCTCTGTCGTTTCACTCGTTGCTGAATCTACGCCACTGTCTCGAGACGGGAGT CGTCCTGATGAGCCTAGAGGCAAATGACTTGTCCATAGTTGCGC…
Ag6898	XM_308858	3L	43	C(1)	scaff_3638		gambiae cDNA			ATGGTAAACCGATTGTTTCGAGCTGTGCTCAATCCACTCGATCATCTGCCGAAGTTAACGCCTCGGATAC TAAGAATAGCGATAGTGCTATGCATCCTCATCGCGATCTTCTCCCAAGCGACAGACAGTGCGCAAACAAA GCGAAGAATACGGCGACCCACTAACCTAAAGTCCTCCGTAGCGAAGCCAGAAGACAATCAAATCCCCACG AAAAAGGCACAGGATCGGTCGGATCAGGCGCCCGCCTCGGCAACGAACCGGTTCCGCGTGCGCACGAAAA CGCGCGGCTCACTGGCGGCCGGTGCTGCCGGTACGGCGGTCGTAGCGGGCGCTGCCAGCTCTGCCCTCGT GTCCAAGAAAGCACAGATCGACAGTGATGGCTACAAGATCGTTT…
Ag6900	XM_308856	3L	43	C(2)	scaff_3638		gambiae cDNA			ATGGAAGATGTGGCCACCGTTAATCTTTGGGCGTCCGTGCTGGAGCTGGTGGGTCGGGTTGAGGCACGCC GTACGGAACACATCCGCCAGGGCATCGGGCTCACCGCCGACGGGCTGTGCTGTCCGATCTGCGAGGGTGT GCTGCGGTACCCGGTCACGGCGACCTGCGGCCACACGTTCTGCCGGCAGTGTTGCTTCGGGCATGGGCGC TGCACGGTCTGTGGACAGCGGTTTCCATCCGTCGCGGGAGCGCCGGCTGCATCCAGCAGTGCGCCCGTTG CATTTACCTCCACTCCGTCCGCCTCCGTCTCGTCCGCTTCCGGCTCTTCCTCGTCGTCCTCGGCGACGGT GACGTCCGGGTCGTTCCGTGCGCTGCCGGCCCCGGAGGAGGGAA…
Ag6903	XM_308850	3L	43	C(2)	scaff_3638		gambiae cDNA			GTCGGTAGAGACCAGACATCGTTTAACGCTGGTACCATCGTGCTATTGCTACACTTGTTGATAGTGAGTT TTAACTACCGTGATTAGTTTGTGCCCGGTTCGATAAGATGTGCGATGTTAAACTGTGATGTTAAATCATT CTGCTGGGAAATAATGGTGAACAAAAGTGAAAAAGCTTCAACACTGCCTCCATAAAGCATGCGTAGTCAT TTATAACACATAACAAATCCAAATAAGCAAAGGAAACATGAGAGTTTTAATCGAGCTATTAATAATTGCA ATCCTCTCATTCAACGTGGTACAGGCACGCGAAAGGCGTAGCGTGTTCTACGTCAAGCACAACTCGACCG AGAAGAGCCAAAAGTCGGTTTCATCGAGCGACGAGAAACCGACC…
09_C11	BU038897	3L	43	C(3)	scaff_3638		funestus cDNA	order change?		ATACTTGGCGCCGGGAATTCGGTCTTACGGCCGGGGGAATTCCGTGATTTTTTCGGACAGCTGCGAGTGA TATCTCGCTTCGGTTGAAGCAGTCACTCCGCGGCATCATGGTTGTAACGAAAGATACGTTCCTGCCAACG GAGGAAGAACTTACGGTGCCGGAGATCAACCTATCCGGACCAGCACTTCGTGCCGGTGCTTTCCATATGG GAAAGTACTGTGAGGCTCAAAATAATGAGTTCATGTTATGCCGCCAAGAATTGGACGACCCGAGGGCGTG TGTGAATGAGGGCAAAGCGGTCACCAACTGTGCGTTCGAGTTCTTCCGAAAGCTAAAGAAGACGTGTGCT CAGGAGTTTACGCAGTACGCCAACTGTCTCGACAAAAGCAGTGG…
212E11	EX227622	3L	42	A(1)	scaff_2624		stephensi cDNA			GACAGTACGTAACGTGCGTTGACGGTAATACATACAACTCGCGGCATCTAACATTCTCATCATGAAAGCT TCCGGTGCCTTGGTGGGGCTACTGTTGGTGGGGCTGGTCCTGGCAGACGATCGTTGTCCACCGATCGACG ACCCGGAATCGCCACCGGTACTGCTGCCACATCCAACCGACTGTGAAAAGTTCCTGATCTGCAACCACGG CACTGCGGTTGTCAGCAAATGTCCACCCGGATTGCACTGGAACGATGGAAAGAAATTGTGTGACTATCCA TCGCTAGCCCAGTGTCTGGTGGGAGAAGCGGGATCTACCTCGCAACCGCTGCAACCGTCCGAAAACTGTC CGGCGGAGTACGATCCCGATCATATGGTGTACACGCCGCACGAA…
211B02	EX227522	3L	42	A(1)	scaff_2624		stephensi cDNA			GACAGTACGTAACGTGCGTTGACGGTAATACATACAACTCGCGGCATCTAACATTCTCATCATGAAAGCT TCCGGTGCCTTGGTGGGGCTACTGTTGGTGGGGCTGGTCCTGGCAGACGATCGTTGTCCACCGATCGACG ACCCGGAATCGCCACCGGTACTGCTGCCACATCCAACCGACTGTGAAAAGTTCCTGATCTGCAGCCACGG CACTGCGGTTGTCAGCAAATGTCCACCCGGATTGCACTGGAACGATGGAAAGAAATTGTGCGACTATCCA TCGCTAGCCCAGTGTCTGGTGGGAGAAGCGGGATCTACCTCGCAACCGCTGCAACCGTCCGAAAACTGTC CGGCGGAGTACGATCCCGATCATATGGTGTACACGCCGCACGAA…
BH382921	101L14	3L	42	A(1)	scaff_2915		gambiae BAC	how best to show this?
BH385043	109B13'	3L	42	B(1)	scaff_4967		gambiae BAC
212D03	EX227607	3L	42	B(2)	scaff_2569		stephensi cDNA			GAGGCGACGCGACAGTAGTTATTCTTTTCCGTTCCGGTAACCATCAGCAAGCATCATGCTACTCAAGGCT GTTGTTGTTTGTGCGTCCATGATCCTGGTGGTTGGTGGAGCTAGGGTGCCTCGGCTAGTTCTAGACGACA CCTACGTCAACCGAGTCGTCGGTGGAGAAGTGGCGAAGAACGTATCGGCACCGTACCAGGTGTCGCTTCA GGTAGCCGGCTGGGGTCATAACTGTGGTGGATCACTGTTGAACGATCGTTGGGTCCTGACGGCCGTTCAC TGTCTAGTCGGAACCGATCCCAGCGATCTTTTGGTGCTTGTCGGTACCAACAGTCTCAAGGAGGGAGGCG AACTGTTGAAGGTAGACAAGCTACTGTACCACAGTCGCTACAAC…
23_D08*	BU038965	3L	41	B(1)	scaff_4171		funestus cDNA	multiple (2)		AACGACCATTCGCCAGCACACAGCTTGGGCAAGGATTACACAACGGCGGGCAGTGCTGTCGGCAGCAGTA ATAGCTTCAACAATTTAAACATCGATAATAGAAGGTCCCGCAAGGCGCGAAGAGATTAGCCGCAACATAA TAACGTGCGCGTGTTTAAGAAACGTCCCCCACAACGCAACGCTTCACGATGAATATTCGCTGTGCAAAGC CCGAAGATCTGATGAACATGCAGCACTGCAATTTGCTTCTGTTTGCCAGAAAACTACCAGATGAAGGTAC TACTTCTATCACGGTCTCCCATGGCCCCCAGGGCAGGTTATGTGGCGGAGGATGAATAAGGGGAACATCG GTGGGTTACCGGCTTGCCAAAAGATGAAGAACCGGGAACCGGGC…
AsSP53.7	AY162233	3L	40	A(1)	scaff_4365		stephensi cDNA			GACTCAGTCCTGTGTGTTAACGGACTGCGCTTCCCATAAATAAACTACCAGCAGAAAACTAATCGAATCA TCTCGGGACGGAGCCATGAAGAAGTATCATCACTTGCTCGTCTGTCTCGTGCTGTGCATCGTCACCATCC CGCAGCACGGTGACACAAACCCTCGGCCGGACTTTGCGGTCCCCGCACGCATGACCGGAGTCGGTAGCGG GAGCCTCGATTCGACTGGGAACGTGGTACAAAACACGAACCGCGTCCTGAACCTGCTTGACCAGTTCCAA TCGATCACCGAAACACTGTACGGGCTGCAAACTCCCGAACTGTACCGGTTGGCAACGGGCTTTCGGTTGG TGCTGGACAGTTTGGTCGAGTCGGGCAGTCCCATCTTTCAGGGG…
716320	BM606621	3L	40	A(2)	scaff_4365		gambiae cDNA			CCCACGCGTCCGGCACGGGAAAGGAACAACTCTGCAGCAGCAGCAAAAGCAGCAACTTTAAAGTGTGATT CGTTGGTTATTTTTTTGTGAAGCCTAGCCTGAAGTATACGCAACGATGGCCCTTGCCGAGAACACCACCA AGACGGAAATGACGCTGACGGAAACCTCTACGCCCGTCATCTCGAAGGAGGTGATCACCGAGCGGACGAC GGCCGACGGCCTGTCGGAGAAGAACATCACCCAGTCGAAGAGCTACGGTTCGGCGAGCGAAAAGTCCATG GTGGAGGAGTCGGCCAACTCGATCACCAAGAAGCACGAAAAGTCCGAATCGGCCTTCGCGTCGGAGCGCA GCGTTACCGAGTCGGTTTCGGACGGTGGTGCACTGGCGTCATCG…
Ag5779	XM_001237712	3L	40	A(3)	scaff_4365		gambiae cDNA			GAAAGTGTTCTTATGACGGCAGCTGCCACTTGCTTGCTCGGCGGCATCATCGTCATCCCCGTCCGTCCAT CGGAAGGTCGTTTGTGACTGGTGCGTTTCCCGTTATCAGTGTTATCTTTATTCAATCGGGTTCAATTCAT TCTTGCCTTCCAACATGCCCACCCGCTGAAGCAGTGTGTGGCGCCCAGTGCTGTGATTTGCTCCGATAAG CAATAGTGTGTAGCGTTAGAAATAAGCACGACCCGGCCAGGGACACGACAGGCAACACTGCGCCAACCCT GTCTCGGCTCGTATCCTGCGAGGAGCAGATGAAAAAGGCAGTCACTAAATCCAATGTATTCCGGCCATGA ATAGCAATACGATCAAGATGAAGGGAGACCAGAAGAACGAATCG…
Ag5783	XM_315799	3L	40	A(4)	scaff_4365		gambiae cDNA			ATGATGGTGCAACAGTACGAGCGGGGTAAGGGCGACCCAGTAAGGACATCGGCGGAACACCAGACGGCTG TGGTGCTTAGGCATCCCGATGTGTCCTCGATTGGTGAGGCGGAGACGAGCGATTTCGAGAGTGCCAGTGT GACGAGCGGCGGCAGCAGCGTGAGTGGAGGCGACGGGGGTCGGCGAAGTGTGCGCACCAGCTCGGCGTTC AGTGAGGGAAGCCGCGATGTGGCCAGCATTGAACGGTTCGAGCTAGGGGCGGTAAATCAGCCGCAAAGGC AGCAGCAGGAAGAGCTGGCGGCGGGTCACAACACGATGATTACCATTAACATTAACTACCGATGTGATAC GAACAATCCTCCGAAGACAAGCAAAGCTACGTGTGGGGAGGAAG…
Ag7069	XM_308694	3L	40	A(5)	scaff_4365		gambiae cDNA			ACGCCACTGGAACAGATCGGAAAGCGTCAGTCGAGTCCGGAGCATTCGCACGATCGCACGTCGGGAGAAA CTGAATGGTATTAGAGCTCGAGGGGCGAATAGTTTGATTTTGCTTGTAACCGTATGATTAGAAATTGTTA CATTACTGTGGCTGTGTGTGACAGTGGAATAATAAACAGTGAAGCGTTTGAGCGAATAGTGAGGTTGAGG CTCAGTTGGCATGGAAAGTGATGTGGTGATGAGGGGAAAAATGTACAAAATTGTGATCCAATCGAAAATG GCTTCCCGATCTATCGTTTGGCTATTCGCCGTGCTGCTCATTGCAGCATTTGTACAACACAGTGGGGCTG AGTTCGTGCAATTGGATGAATACTATCGTATGCCAAAGATTTAC…
Ag7070	XM_001688008	3L	40	A(5)	scaff_4365		gambiae cDNA			ATGCCGAAACTCTGGCAGATGGATGATTACGACGAATGTCTCGAGTCACCCGGTCCGGGAGAACCGCCGG GCGTGTACTGTGGTTTGTCCGTCGTACTGAAGCCCAACAATCGGTCTGAGCTTTGGAAGCTGATTGAGAA GTTTTCCAGTGACTATAAGCGCCACTACAACCATCAAGTGCTCAAATGGGGTGTTTGCATCAAAAGGTGT CAAAAAGCAATAGAAAAGCTCTCACCAGCGGAAAGAAATGCACTAACGGTGGAGCCATTCCCGATTGATG TTCGGTATAAATTCAATGATGGCATACTGGAAAACATTCCTACGTACCGAGAGGCCTATCACGATGTTCT GGAAATTTGCGTCAACAAGGAGCTTAACGATACGTACGGTTTGG…
Ag7086*	XM_308670	3L	40	A(5)	scaff_4365		gambiae cDNA	multiple		ATGTCCAAAACATTAGCACAGTGGAGTATCGCCGCGTTGAAGCGTGGACAGAAGAAGGTTTTTGGGCAAA TTGACATTGCAAAGCATCAGGTTGTTGCGTATACCGAAAAGTCCCAGGACAAACATGAGTCACGTCACAT TCAGCTCGTGCGGGAGTATGGCTTTCATCCTCGATCGAAGGTACAGGTCGAGGATGGTGCCCTGCTGCCG CGCAAATTCGAACCCTTCCCCAACGACATGTACGGCCGACCGCTGGAGGAAATCGATAACTTCATCTACG AAGAGACCTTCTGCGTGGTGTCGAAGCGCTTTCGGAAGAACTACATCCATCGGTTCACGGGCACGAAAAG TTTGTTCTGTTTCACCCCGTGGAGCCCGACCCGACGTGCCTGCG…
10I04	AL145436	3L	40	B	scaff_4302		gambiae BAC			GGATAAAAAAGGATTGTBTAAGGGCTACATTATAACTCTCCATACGATGTAACTTACCATGAAACAGGAA CTTAAAAACCTAATCTTGTTATGCAAACAACCGACACAAATCAATTCCCTGGCAGCTTTACCACTTTATC TCGCACTCATCTAATAGCCACAAGCACACTTTATGGGACGAGTTTGCAAGAGTCCACATGAGCCAGATTT AGTTTTTCACTAAAGCAATCGCAATAACAATAAATGGCATTCGATAAGCCAACGGAAGCTGTTTACCAAT CCAAACCACTCAACCAAAGAAAACAAAATAACGCACTACCGCACCAAAGCAAGGAAGAGCGTGTGCATGC CCCTCTTGCGAATGAAAAAATACACTCCACAAAAACACACCAAA…
AL145437	10I04	3L	40	B	scaff_4302		gambiae BAC
B2N	contig70837	3L	40	C(2)	scaff_3611		stephensi microsatellite in contig			AATGAGCTTTCTTTTtCCTCGTTTtCTCgCCCgaCTTTTtGCCTTtATTTtCACACCcACAcACCCATTTCGACGCCTTTGGTTgAaGATTTAATTTATTGAATGTGACGCACCAGCGTGTGTCGGCGCGCTCGTTGAATCAACCTCTCAAGCAAAACCACACTTGATCGTTCCCGCTCCTTGAGCCGGCTCgCGCCGtGGCCTTGGTCGCAAAaGCTTCCTTCCGCAGCCTTCAGCAGCTCAACAGTGCCGCGCATTGGTTGGGTTTtGCGGTGCGTGGGATGaCGAAGAAACCCcaCcGAAAaCCAGCATCCGCcAGGgATAATAATCGTAAAaaTATGACCTCGAGCaTAagCAGCTGGATATATCCTtCCGGTTTTtGGTGAGCTACAGCcTtCC…
AsPPO1	AY559300	3L	40	D(2)	scaff_3636		stephensi cDNA			AACCTGCATCATTGGCACTGGCATCTGGTGTACCCGGGCGATGGACCGGACGCCGTCGTGCGCAAGGATC GTCGCGGCGAGCTGTTCTACTACATGCACAGCCAGCTGATCGCACGCTACAACATCGATCGGTTCTGTGC CAAGCTGAAGAAGGTACGCCATTTCACCAACTTCCGCGAACCGATCGTCGAAGCGTACTTTCCGAAGATG CTGCGCAGTCAGACCAACCGTGCCTACCCCGCACGTGCGGCCAACGTAACGCTGCAGGACGTGGAACGGG TCGGCGACAATACGTTCGTGACGGTGAACGATCTCGAACGGTGGCGTGATCGCATTCACGAAGCGATCGA TCAAGGATTTGTGTTGGATAAGGCTGGCAATCGCATTATGCTGG…
211F11	EX227566	3L	40	D(4)	scaff_3636		stephensi cDNA			GTGGGTAGTACGTACAACAAAAGCGCAAGCCACAAAAATTGCATTTCGGCCAACGTGGAAGGTGGAAAAA TTGTGATTTAGATGATAAGTAGACCAAAACCAACCAGTTCCCGGGATGATGGTGTGTGGGCGCAGCACAC CTGCTGTAGGCAGCAGACAGTCGTCACATTTAAATTGAACCATTTGTACAGACAGTTGAAGTTGGCGGCA GAGGGACACCGCCGTCCGCAAAACGAACGGGAGTTGGTGTAAAATTTATGTTTCGATGTACAGTTGTAAT CAAAAGTCGGTGATGGTAGTTGAAGGTAAACGATACTCTTACATATGGTGCATGGTTAAAAGGAAGCATG GAAGGGAAGCAGTGGCAACCGGTTAGGAGATTTAGCGCGGTGCC…
Ag6263	XM_316327	3L	40	D(4)	scaff_3636		gambiae cDNA			CGCACTTCTGGTTGTTCTTTCAAACCATACAATACCCGAAACTAGCTGAGAACTTTGTAGTTCAAGCAAT TGAAAAAACGCAAGAAAACAGCGCTCCGTAGAACGACCCCGGAGAATAGACACGCAATTTTGTACGACCA ATCTCGAAGCGAGTGAATTGAGGGAGTGAGCTACCGTGTGTGAGAATACTCGTGATACATTTCGAAAGTT CTATCTGATTGTTTGCTCTGTGTTTGCGAAGACACAAACTAACGCGCAGTGATGGTTGTCGCAGTGAAAG TGTTTAAAAAATCCGCCCCGAATGGCAAACTGACCGTCTATCTCGGCAAGCGTGACTTCATCGACCACAC CGACTACTGTGACCCGATCGATGGCGTTATCGTGCTGGACGAGG…
212G03	EX227637	3L	39	A(1)	scaff_5008		stephensi cDNA			GTCGTCAGTGGGGTCGCCGAACGTCGGGAGATCGTCTGCTAAATTATGCCGTGGTCGTGAACAACTCGCT GCCAGTGCCGGAGAAGAGCAGCATCTATCGCTATCTGCCAGCAGCGGGTGCATACCGGCCACCGAACATC ACCGCTATCTACGCCCGCGATAACGTTCCGGCCGGAAACGGTGGCTACGCTGGTATCGTTTCCGGTGGCG TGAACCAATCCAATGTGACGCTCAGGCTTACCACGAAGCCTTATCAGCGGTTCAACTTTACCGTGGAGAT TTACGGACGGTAGAGCTCCACGCGCGACTAGAGGAGGTAGCAAATGTAGACAATAAACGGATAATCG
AST004P4	Tu lab	3L	39	B(3)	scaff_4679		stephensi BAC			TTAAAGATTCCATCCGGCAAGGCTTGTAAGAATTACAGTGATCAACATTACATACCAAGTAATGAAGCATGATTGTCTCTCAAGTGCTCATGATCTGTCCCATGAATATGCTTTTATATCCTATTCTTTGGCCTGATACTAGAGAAGACCAGGCAAACATGTCAGGTGTTTAAAAAAATGGTAAAATATATATGGTACGATCGCTGCATATACCAGTTGGAGAAAAGAAGAAAAATCCTTACTAAAAACCTTTCGCTAGTTTATTTTGCAAAGGATCGGGCTAGATGTATTTATAGAATTACGTTTATTGTATCAGTTTAAACTTTCATGTTTAAACATTGATACCGGCCGGGCTAGCTCCTGATAACTTGTTTACTGGAATACAATTCAGTAAGTAAA…
AsAG5	AY162227	3L	39	B(3)	scaff_4679		stephensi cDNA			TCAATCCGTTTACAATGGCCATCTGGATCGCTTGTGTTTCAGTTCTGCTGCTTGTCCTGCTGGATGTAAC TGCGGGCGGTAAATACTGTCGAAGCGATCTTTGTCCACGCGGCGGTCCGCATGTCGGCTGTAATCCACCA CCATTTTCCGGCGGTCCTACGTGTCGCAGCATGAAGGGCGCAAAGAAGATTCCGCTAAAGAACTTAAAAT CCTTCATCACGGATGAGCACAATCTTAACCGGTCGAACATTGCGCTGGGCCGGATTGCACCCTATCCGAA GGCGGTCAAGATGCCAACGCTTACGTGGGACGCGGAGCTTGAGGCGCTTGCCGATGCGAATGCACGGTCC TGCAACTATGGGCACGACAGGTGTCGAGCGACGGACAAGTTCCC…
AsHyp16	AY162228	3L	38	E	scaff_3291		stephensi cDNA			GCTCAGTCAGTACCAGGTGTTGCAAGCGGTACACAGCGATCGTGCTCAACATTTTATTAGTGAGCATTGG AAAAAGTGTTACAAATACAGCATGTTGTCCAAAGGCCAAACGCTGTTACTGGTAGTGTTTGCCGTTGCAG TTTTCGGTACCGTTTCGGTGGAAGGTGCCGCACTGAACCGGACACCTCGTCAGCTGAGCAGTTTACTCAC ACTTAGTGGCGAATCAAATTCTAGAATAGAAAATGGTACCATCCTGTGTGACACGCTCAAGTGCCCACCG GAATCGTTCAAGTGTGTGATCGTCAAAAACTCCACCAAGGACGATGTGAACAAGATTCGAGTGACACGCG AGTGCCTTGATCCGGCGGGCAAGGCGACGGCCAAGAATGTCACC…
211B11	EX227529	3L	38	F(1)	scaff_3291		stephensi cDNA			AACGACTACACGGCGTACAGCACGCTGGGCAAAGCGTTTGCCGCACGATGCCTGGACGCAGGGCTTACCG AGATGCGGTGTGATTTGAAACCGACGGCCGGCATCAAGGTGGGTGCATTTCTGCGCGCCGTTGAAGAGAG TGGAATCGTACTACAAGAACCGGAACGTATTCGCCCAACGTACTCGTGGGACATGCATCGGCCCGAAAAA CCATGGGAAGTGACAGAATAACACAACAACACGAATGGTGTACATGGTGTGGTTTAGTGAGCTACGGTTT ATTAGGTCAATAAACGAGAAGCTGTTTCATTAC
