# Supplementary material for: Genome analysis of a major urban malaria vector mosquito, Anopheles stephensi
Source: Genome Biol. 2014 Sep 23;15(9):459. doi: 10.1186/s13059-014-0459-2 (PMC4195908; doi:10.1186/s13059-014-0459-2)
Supplement: Additional file 2: — 1. Physical map data. 2. Lists of genes in clusters. 3. Cluster ontology. 4. Sex-biased genes list and GO terms. 5. Revised annotation for immunity-related genes. 6. Sequences of immunity-related genes. 7. RNA-seq expression profile of immunity-related genes. 8. Automatic annotated salivary genes. 9. Revised manual annotation for salivary genes. 10. Manual annotated salivary genes sequences. 11. Gene families counts table. 12. Repeat sequences. 13. Genome landscape. 14. Tandem repeat sequences. 15. Chromosome quotients of putative Y-linked scaffolds. 16. Sequences of putative Y-linked scaffolds. 17. Chromosome quotients of Y-linked BACs. 18. Sequences of Y-linked BACs. 19. Repeat masker output of Y-linked BACs and Y-linked scaffolds. 20. Repeat masker output of Y-linked BACs. 21. Synteny blocks. 22: SNP analysis raw data. 23. Summary of transcript consequences for An. stephensi Indian strain SNP calls. 24. BAC-ends dbGSS accession numbers. 25. Non-coding RNA annotation. [file 13059_2014_459_MOESM2_ESM.zip › Additional file 3: Lists of genes in clusters.xlsx]

## Sheet: 1
ASTEI03705
ASTEI04832
ASTEI07270
ASTEI07890
ASTEI07891
ASTEI08168
ASTEI10032
ASTEI11169

## Sheet: 2
ASTEI00531
ASTEI00580
ASTEI00887
ASTEI01264
ASTEI02390
ASTEI03650
ASTEI04414
ASTEI10616
ASTEI10617
ASTEI11378

## Sheet: 3
ASTEI00021
ASTEI00041
ASTEI00055
ASTEI00067
ASTEI00096
ASTEI00100
ASTEI00113
ASTEI00154
ASTEI00160
ASTEI00202
ASTEI00209
ASTEI00235
ASTEI00268
ASTEI00338
ASTEI00372
ASTEI00379
ASTEI00431
ASTEI00432
ASTEI00463
ASTEI00464
ASTEI00473
ASTEI00475
ASTEI00483
ASTEI00484
ASTEI00486
ASTEI00490
ASTEI00562
ASTEI00572
ASTEI00584
ASTEI00588
ASTEI00672
ASTEI00690
ASTEI00696
ASTEI00706
ASTEI00707
ASTEI00734
ASTEI00746
ASTEI00750
ASTEI00752
ASTEI00761
ASTEI00764
ASTEI00766
ASTEI00783
ASTEI00787
ASTEI00790
ASTEI00794
ASTEI00813
ASTEI00830
ASTEI00838
ASTEI00880
ASTEI00908
ASTEI00917
ASTEI00919
ASTEI00927
ASTEI00953
ASTEI00959
ASTEI00987
ASTEI00995
ASTEI00996
ASTEI01045
ASTEI01083
ASTEI01092
ASTEI01096
ASTEI01110
ASTEI01125
ASTEI01161
ASTEI01166
ASTEI01168
ASTEI01169
ASTEI01177
ASTEI01187
ASTEI01211
ASTEI01234
ASTEI01272
ASTEI01279
ASTEI01280
ASTEI01282
ASTEI01309
ASTEI01336
ASTEI01338
ASTEI01340
ASTEI01347
ASTEI01356
ASTEI01380
ASTEI01456
ASTEI01474
ASTEI01476
ASTEI01494
ASTEI01501
ASTEI01519
ASTEI01543
ASTEI01574
ASTEI01575
ASTEI01586
ASTEI01610
ASTEI01618
ASTEI01631
ASTEI01665
ASTEI01669
ASTEI01676
ASTEI01677
ASTEI01688
ASTEI01703
ASTEI01724
ASTEI01730
ASTEI01739
ASTEI01752
ASTEI01776
ASTEI01789
ASTEI01822
ASTEI01826
ASTEI01830
ASTEI01852
ASTEI01873
ASTEI01889
ASTEI01905
ASTEI01948
ASTEI02017
ASTEI02115
ASTEI02127
ASTEI02141
ASTEI02163
ASTEI02181
ASTEI02213
ASTEI02215
ASTEI02218
ASTEI02220
ASTEI02248
ASTEI02252
ASTEI02263
ASTEI02293
ASTEI02316
ASTEI02318
ASTEI02336
ASTEI02376
ASTEI02377
ASTEI02436
ASTEI02444
ASTEI02445
ASTEI02503
ASTEI02522
ASTEI02523
ASTEI02555
ASTEI02596
ASTEI02598
ASTEI02628
ASTEI02664
ASTEI02683
ASTEI02700
ASTEI02705
ASTEI02711
ASTEI02733
ASTEI02758
ASTEI02769
ASTEI02810
ASTEI02813
ASTEI02818
ASTEI02854
ASTEI02855
ASTEI02873
ASTEI02887
ASTEI02897
ASTEI02901
ASTEI02914
ASTEI02923
ASTEI02948
ASTEI02981
ASTEI03045
ASTEI03064
ASTEI03065
ASTEI03082
ASTEI03094
ASTEI03110
ASTEI03117
ASTEI03118
ASTEI03122
ASTEI03133
ASTEI03175
ASTEI03176
ASTEI03177
ASTEI03179
ASTEI03213
ASTEI03230
ASTEI03247
ASTEI03277
ASTEI03303
ASTEI03355
ASTEI03397
ASTEI03402
ASTEI03419
ASTEI03425
ASTEI03435
ASTEI03490
ASTEI03504
ASTEI03511
ASTEI03517
ASTEI03536
ASTEI03575
ASTEI03579
ASTEI03600
ASTEI03612
ASTEI03614
ASTEI03617
ASTEI03651
ASTEI03679
ASTEI03697
ASTEI03745
ASTEI03746
ASTEI03783
ASTEI03805
ASTEI03811
ASTEI03849
ASTEI03879
ASTEI03888
ASTEI03890
ASTEI03937
ASTEI03941
ASTEI03945
ASTEI03953
ASTEI03958
ASTEI04017
ASTEI04021
ASTEI04027
ASTEI04048
ASTEI04068
ASTEI04083
ASTEI04084
ASTEI04100
ASTEI04106
ASTEI04128
ASTEI04144
ASTEI04197
ASTEI04276
ASTEI04325
ASTEI04353
ASTEI04356
ASTEI04367
ASTEI04372
ASTEI04395
ASTEI04401
ASTEI04408
ASTEI04412
ASTEI04432
ASTEI04448
ASTEI04463
ASTEI04464
ASTEI04480
ASTEI04482
ASTEI04539
ASTEI04574
ASTEI04582
ASTEI04605
ASTEI04621
ASTEI04622
ASTEI04645
ASTEI04672
ASTEI04697
ASTEI04722
ASTEI04727
ASTEI04786
ASTEI04804
ASTEI04814
ASTEI04863
ASTEI04864
ASTEI04877
ASTEI04895
ASTEI04908
ASTEI04967
ASTEI04988
ASTEI04989
ASTEI04991
ASTEI05010
ASTEI05047
ASTEI05068
ASTEI05071
ASTEI05081
ASTEI05127
ASTEI05129
ASTEI051572
ASTEI05199
ASTEI05223
ASTEI05226
ASTEI05230
ASTEI05239
ASTEI05240
ASTEI05252
ASTEI05269
ASTEI05318
ASTEI05326
ASTEI05363
ASTEI05376
ASTEI05381
ASTEI05382
ASTEI05383
ASTEI05390
ASTEI05454
ASTEI05479
ASTEI05493
ASTEI05500
ASTEI05503
ASTEI05505
ASTEI05532
ASTEI05549
ASTEI05606
ASTEI05626
ASTEI05635
ASTEI05637
ASTEI05661
ASTEI056831
ASTEI05686
ASTEI05689
ASTEI05709
ASTEI05715
ASTEI05730
ASTEI05744
ASTEI05761
ASTEI05762
ASTEI05770
ASTEI05771
ASTEI05799
ASTEI05805
ASTEI05813
ASTEI05819
ASTEI05856
ASTEI05865
ASTEI05924
ASTEI05945
ASTEI05978
ASTEI05988
ASTEI06003
ASTEI06006
ASTEI06033
ASTEI06058
ASTEI06097
ASTEI06118
ASTEI06199
ASTEI06203
ASTEI06221
ASTEI06231
ASTEI06233
ASTEI06236
ASTEI06238
ASTEI06241
ASTEI06273
ASTEI06279
ASTEI06281
ASTEI06286
ASTEI06340
ASTEI063440
ASTEI06371
ASTEI06408
ASTEI06409
ASTEI06418
ASTEI06493
ASTEI06494
ASTEI06517
ASTEI06525
ASTEI06526
ASTEI06540
ASTEI06546
ASTEI06548
ASTEI06555
ASTEI06557
ASTEI06569
ASTEI06582
ASTEI06585
ASTEI06605
ASTEI06626
ASTEI06634
ASTEI06661
ASTEI06702
ASTEI06708
ASTEI06720
ASTEI06729
ASTEI06800
ASTEI06836
ASTEI06854
ASTEI06888
ASTEI06907
ASTEI06910
ASTEI06949
ASTEI06952
ASTEI06968
ASTEI07017
ASTEI07027
ASTEI07046
ASTEI07075
ASTEI07157
ASTEI07167
ASTEI07169
ASTEI07187
ASTEI07209
ASTEI07219
ASTEI07259
ASTEI07274
ASTEI07287
ASTEI07332
ASTEI07378
ASTEI07381
ASTEI07395
ASTEI07396
ASTEI07454
ASTEI07469
ASTEI07479
ASTEI07503
ASTEI07521
ASTEI07593
ASTEI07648
ASTEI07670
ASTEI07675
ASTEI07685
ASTEI07738
ASTEI07779
ASTEI07784
ASTEI07789
ASTEI07837
ASTEI07871
ASTEI07918
ASTEI07945
ASTEI08119
ASTEI08221
ASTEI08227
ASTEI08303
ASTEI08359
ASTEI08374
ASTEI08375
ASTEI08406
ASTEI08410
ASTEI08420
ASTEI08487
ASTEI08488
ASTEI08518
ASTEI08523
ASTEI08526
ASTEI08533
ASTEI08546
ASTEI08619
ASTEI08643
ASTEI08665
ASTEI08666
ASTEI08671
ASTEI08712
ASTEI08717
ASTEI08719
ASTEI08736
ASTEI08755
ASTEI08785
ASTEI08805
ASTEI08806
ASTEI08819
ASTEI08846
ASTEI08854
ASTEI08889
ASTEI08922
ASTEI08938
ASTEI09006
ASTEI09051
ASTEI09052
ASTEI09054
ASTEI09067
ASTEI09069
ASTEI09081
ASTEI09089
ASTEI09099
ASTEI09101
ASTEI09120
ASTEI09169
ASTEI09174
ASTEI09198
ASTEI09215
ASTEI09217
ASTEI09236
ASTEI09253
ASTEI09255
ASTEI09261
ASTEI09272
ASTEI09277
ASTEI09291
ASTEI09335
ASTEI09353
ASTEI09359
ASTEI09365
ASTEI09378
ASTEI09380
ASTEI09383
ASTEI09387
ASTEI09432
ASTEI09457
ASTEI09458
ASTEI09467
ASTEI09471
ASTEI09492
ASTEI09511
ASTEI09599
ASTEI09635
ASTEI09636
ASTEI09638
ASTEI09639
ASTEI09640
ASTEI09649
ASTEI09658
ASTEI09661
ASTEI09675
ASTEI09678
ASTEI09679
ASTEI09688
ASTEI09695
ASTEI09709
ASTEI09710
ASTEI09711
ASTEI097191
ASTEI09746
ASTEI09780
ASTEI09788
ASTEI09795
ASTEI09812
ASTEI09882
ASTEI09895
ASTEI09919
ASTEI09929
ASTEI09954
ASTEI09969
ASTEI10015
ASTEI10053
ASTEI10077
ASTEI10084
ASTEI10093
ASTEI10101
ASTEI10124
ASTEI10140
ASTEI10150
ASTEI10194
ASTEI10217
ASTEI10270
ASTEI10304
ASTEI10308
ASTEI10324
ASTEI10399
ASTEI10416
ASTEI10453
ASTEI10474
ASTEI10483
ASTEI10484
ASTEI10526
ASTEI10538
ASTEI10553
ASTEI10554
ASTEI10598
ASTEI10606
ASTEI10623
ASTEI10642
ASTEI10656
ASTEI10685
ASTEI10699
ASTEI10717
ASTEI10723
ASTEI10727
ASTEI10730
ASTEI10731
ASTEI10732
ASTEI10754
ASTEI10756
ASTEI10760
ASTEI10768
ASTEI10773
ASTEI10782
ASTEI10810
ASTEI10821
ASTEI10872
ASTEI10889
ASTEI10890
ASTEI10901
ASTEI10961
ASTEI11044
ASTEI11059
ASTEI11064
ASTEI11086
ASTEI11107
ASTEI11124
ASTEI11150
ASTEI11180
ASTEI11275
ASTEI11282
ASTEI11332
ASTEI11351
ASTEI11389
ASTEI11402
ASTEI11408
ASTEI11419
ASTEI11439
ASTEI11442
ASTEI11495
ASTEI11526
ASTEI11539
ASTEI11656
ASTEI11663
ASTEI11664
ASTEI11719
ASTEI11733

## Sheet: 4
ASTEI00054
ASTEI00074
ASTEI00102
ASTEI00120
ASTEI00121
ASTEI00141
ASTEI00142
ASTEI00299
ASTEI00303
ASTEI00304
ASTEI00305
ASTEI00381
ASTEI00424
ASTEI00434
ASTEI00453
ASTEI00466
ASTEI00485
ASTEI00526
ASTEI00555
ASTEI00557
ASTEI00592
ASTEI00595
ASTEI00598
ASTEI00599
ASTEI00621
ASTEI00648
ASTEI00679
ASTEI00709
ASTEI00718
ASTEI00721
ASTEI00749
ASTEI00751
ASTEI00781
ASTEI00906
ASTEI00907
ASTEI00963
ASTEI01074
ASTEI01084
ASTEI01134
ASTEI01145
ASTEI01176
ASTEI01302
ASTEI01311
ASTEI01312
ASTEI01313
ASTEI01314
ASTEI01317
ASTEI01363
ASTEI01443
ASTEI01462
ASTEI01465
ASTEI01466
ASTEI01544
ASTEI01667
ASTEI01707
ASTEI01727
ASTEI01748
ASTEI01787
ASTEI01871
ASTEI01890
ASTEI01919
ASTEI01984
ASTEI01985
ASTEI01986
ASTEI02006
ASTEI02007
ASTEI02041
ASTEI02090
ASTEI02091
ASTEI02092
ASTEI02106
ASTEI02109
ASTEI02124
ASTEI02198
ASTEI02209
ASTEI02221
ASTEI02232
ASTEI02275
ASTEI02327
ASTEI02345
ASTEI02359
ASTEI02383
ASTEI02386
ASTEI02426
ASTEI02433
ASTEI02468
ASTEI02469
ASTEI02478
ASTEI02479
ASTEI02534
ASTEI02546
ASTEI02563
ASTEI02565
ASTEI02570
ASTEI02640
ASTEI02695
ASTEI02697
ASTEI02698
ASTEI02739
ASTEI02747
ASTEI02797
ASTEI02816
ASTEI02903
ASTEI02904
ASTEI02905
ASTEI02928
ASTEI02940
ASTEI02964
ASTEI03020
ASTEI03040
ASTEI03058
ASTEI03108
ASTEI03136
ASTEI03137
ASTEI03169
ASTEI03170
ASTEI03181
ASTEI03279
ASTEI03299
ASTEI03322
ASTEI03332
ASTEI03387
ASTEI03449
ASTEI03462
ASTEI03469
ASTEI03489
ASTEI03492
ASTEI03497
ASTEI03545
ASTEI03557
ASTEI03571
ASTEI03589
ASTEI03652
ASTEI03661
ASTEI03667
ASTEI03668
ASTEI03674
ASTEI03711
ASTEI03791
ASTEI03802
ASTEI03855
ASTEI03856
ASTEI03902
ASTEI03927
ASTEI03994
ASTEI04018
ASTEI04026
ASTEI04037
ASTEI04057
ASTEI04064
ASTEI04088
ASTEI04156
ASTEI04179
ASTEI04183
ASTEI04188
ASTEI04295
ASTEI04321
ASTEI04338
ASTEI04379
ASTEI04457
ASTEI04509
ASTEI04510
ASTEI04526
ASTEI04544
ASTEI04545
ASTEI04590
ASTEI04596
ASTEI04609
ASTEI04630
ASTEI04635
ASTEI04638
ASTEI04643
ASTEI04700
ASTEI04706
ASTEI04745
ASTEI04802
ASTEI04813
ASTEI048280
ASTEI04856
ASTEI04898
ASTEI04957
ASTEI04960
ASTEI04973
ASTEI04986
ASTEI05014
ASTEI05018
ASTEI05041
ASTEI05057
ASTEI05064
ASTEI05072
ASTEI05073
ASTEI05104
ASTEI05131
ASTEI05164
ASTEI05182
ASTEI05187
ASTEI05198
ASTEI05238
ASTEI05293
ASTEI05297
ASTEI05299
ASTEI05443
ASTEI05445
ASTEI05449
ASTEI05472
ASTEI05473
ASTEI05474
ASTEI05481
ASTEI05485
ASTEI05508
ASTEI05524
ASTEI05528
ASTEI05530
ASTEI05546
ASTEI05600
ASTEI05601
ASTEI05627
ASTEI05705
ASTEI05706
ASTEI05722
ASTEI05731
ASTEI05732
ASTEI05797
ASTEI05876
ASTEI05913
ASTEI05915
ASTEI05916
ASTEI05959
ASTEI05965
ASTEI05999
ASTEI06102
ASTEI06115
ASTEI06123
ASTEI06132
ASTEI06167
ASTEI06194
ASTEI06210
ASTEI06212
ASTEI06213
ASTEI06275
ASTEI06277
ASTEI06292
ASTEI06315
ASTEI06316
ASTEI06318
ASTEI06319
ASTEI06321
ASTEI06327
ASTEI06329
ASTEI06417
ASTEI06431
ASTEI06450
ASTEI06451
ASTEI06453
ASTEI06558
ASTEI06562
ASTEI06574
ASTEI06594
ASTEI06622
ASTEI06665
ASTEI06678
ASTEI06682
ASTEI06685
ASTEI06705
ASTEI06734
ASTEI06743
ASTEI06746
ASTEI06752
ASTEI06763
ASTEI06821
ASTEI06829
ASTEI06830
ASTEI06831
ASTEI06853
ASTEI06865
ASTEI06872
ASTEI06884
ASTEI06885
ASTEI06911
ASTEI06914
ASTEI06964
ASTEI06996
ASTEI06999
ASTEI07033
ASTEI07036
ASTEI07110
ASTEI07119
ASTEI07160
ASTEI07161
ASTEI07175
ASTEI07184
ASTEI07185
ASTEI07193
ASTEI07196
ASTEI07197
ASTEI07233
ASTEI07237
ASTEI07267
ASTEI07272
ASTEI07313
ASTEI07314
ASTEI07334
ASTEI07356
ASTEI07420
ASTEI07426
ASTEI07452
ASTEI07460
ASTEI07501
ASTEI07539
ASTEI07542
ASTEI07578
ASTEI07582
ASTEI07584
ASTEI07619
ASTEI07633
ASTEI07634
ASTEI07636
ASTEI07647
ASTEI07649
ASTEI07695
ASTEI07749
ASTEI07750
ASTEI07755
ASTEI07812
ASTEI07814
ASTEI07830
ASTEI07832
ASTEI07833
ASTEI07835
ASTEI07839
ASTEI07874
ASTEI07875
ASTEI07886
ASTEI07925
ASTEI07935
ASTEI08040
ASTEI08043
ASTEI08052
ASTEI08093
ASTEI08114
ASTEI08158
ASTEI08173
ASTEI08185
ASTEI08233
ASTEI08254
ASTEI08298
ASTEI08309
ASTEI08310
ASTEI08311
ASTEI08312
ASTEI08330
ASTEI08338
ASTEI08364
ASTEI08392
ASTEI08467
ASTEI08516
ASTEI08527
ASTEI08529
ASTEI08531
ASTEI08554
ASTEI08565
ASTEI08634
ASTEI08644
ASTEI08667
ASTEI08688
ASTEI08800
ASTEI08802
ASTEI08830
ASTEI08851
ASTEI08852
ASTEI08855
ASTEI08983
ASTEI09041
ASTEI09058
ASTEI09063
ASTEI09094
ASTEI09112
ASTEI09175
ASTEI09176
ASTEI09197
ASTEI09273
ASTEI09281
ASTEI093042
ASTEI09323
ASTEI09324
ASTEI09350
ASTEI09352
ASTEI09405
ASTEI09473
ASTEI09484
ASTEI09580
ASTEI09582
ASTEI09644
ASTEI09662
ASTEI09664
ASTEI09685
ASTEI09721
ASTEI09730
ASTEI09791
ASTEI09792
ASTEI09859
ASTEI09876
ASTEI09933
ASTEI09937
ASTEI09938
ASTEI09940
ASTEI10002
ASTEI10016
ASTEI10090
ASTEI10126
ASTEI10134
ASTEI10144
ASTEI10166
ASTEI10167
ASTEI10169
ASTEI10195
ASTEI10220
ASTEI10277
ASTEI10327
ASTEI10356
ASTEI10357
ASTEI10426
ASTEI10456
ASTEI10481
ASTEI10494
ASTEI10507
ASTEI10530
ASTEI10531
ASTEI10542
ASTEI10673
ASTEI10680
ASTEI10681
ASTEI10682
ASTEI10693
ASTEI10739
ASTEI10744
ASTEI10749
ASTEI10781
ASTEI10790
ASTEI10827
ASTEI10832
ASTEI10885
ASTEI10932
ASTEI10969
ASTEI10990
ASTEI10995
ASTEI11008
ASTEI11015
ASTEI11043
ASTEI11062
ASTEI11077
ASTEI11106
ASTEI11135
ASTEI11202
ASTEI11218
ASTEI11276
ASTEI11364
ASTEI11366
ASTEI11404
ASTEI11458
ASTEI11502
ASTEI11543
ASTEI11569
ASTEI11636
ASTEI11770

## Sheet: 5
ASTEI00101
ASTEI00151
ASTEI00192
ASTEI00234
ASTEI00279
ASTEI00280
ASTEI00281
ASTEI00444
ASTEI00456
ASTEI00462
ASTEI01043
ASTEI01054
ASTEI01055
ASTEI01056
ASTEI01160
ASTEI01275
ASTEI01289
ASTEI01294
ASTEI01321
ASTEI01419
ASTEI01457
ASTEI01460
ASTEI01479
ASTEI01498
ASTEI01590
ASTEI01613
ASTEI01619
ASTEI01635
ASTEI01636
ASTEI01640
ASTEI01689
ASTEI01728
ASTEI01777
ASTEI01802
ASTEI01808
ASTEI02019
ASTEI02024
ASTEI02113
ASTEI02153
ASTEI02154
ASTEI02372
ASTEI02396
ASTEI02448
ASTEI02450
ASTEI02457
ASTEI02486
ASTEI02688
ASTEI02789
ASTEI02924
ASTEI02986
ASTEI03026
ASTEI03098
ASTEI03207
ASTEI03480
ASTEI03602
ASTEI03765
ASTEI03860
ASTEI03865
ASTEI03913
ASTEI03973
ASTEI04000
ASTEI04067
ASTEI04078
ASTEI04102
ASTEI04119
ASTEI04254
ASTEI04360
ASTEI04514
ASTEI04563
ASTEI04648
ASTEI04649
ASTEI04694
ASTEI04974
ASTEI04975
ASTEI05061
ASTEI050821
ASTEI05253
ASTEI05340
ASTEI05380
ASTEI05442
ASTEI05476
ASTEI05632
ASTEI05665
ASTEI05681
ASTEI05683
ASTEI05756
ASTEI05801
ASTEI05818
ASTEI05893
ASTEI06039
ASTEI06067
ASTEI06070
ASTEI06125
ASTEI06162
ASTEI06339
ASTEI06421
ASTEI06477
ASTEI06589
ASTEI06749
ASTEI06776
ASTEI06896
ASTEI06903
ASTEI06945
ASTEI07004
ASTEI07089
ASTEI07090
ASTEI07092
ASTEI07101
ASTEI07319
ASTEI07335
ASTEI07478
ASTEI07531
ASTEI07560
ASTEI07618
ASTEI07762
ASTEI07782
ASTEI07783
ASTEI07826
ASTEI07929
ASTEI07966
ASTEI07981
ASTEI07983
ASTEI07984
ASTEI08211
ASTEI08350
ASTEI08407
ASTEI08421
ASTEI08450
ASTEI08532
ASTEI08562
ASTEI08604
ASTEI08640
ASTEI08878
ASTEI08912
ASTEI08972
ASTEI09020
ASTEI09124
ASTEI09132
ASTEI09160
ASTEI09199
ASTEI09200
ASTEI09205
ASTEI09319
ASTEI09331
ASTEI09334
ASTEI09342
ASTEI09427
ASTEI09428
ASTEI09785
ASTEI09821
ASTEI09828
ASTEI098890
ASTEI09890
ASTEI10005
ASTEI10008
ASTEI10231
ASTEI10331
ASTEI10342
ASTEI10375
ASTEI10436
ASTEI10473
ASTEI10587
ASTEI10596
ASTEI10675
ASTEI10733
ASTEI10736
ASTEI10783
ASTEI10956
ASTEI11068
ASTEI11161
ASTEI11299
ASTEI11352
ASTEI11478
ASTEI11506
ASTEI11598
ASTEI11628
ASTEI11759
ASTEI11768

## Sheet: 6
ASTEI00026
ASTEI00028
ASTEI00029
ASTEI00076
ASTEI00178
ASTEI00188
ASTEI00245
ASTEI00254
ASTEI00270
ASTEI00295
ASTEI00307
ASTEI00405
ASTEI00407
ASTEI00408
ASTEI00447
ASTEI00537
ASTEI00544
ASTEI00593
ASTEI00596
ASTEI00608
ASTEI00609
ASTEI00622
ASTEI00634
ASTEI00655
ASTEI00656
ASTEI00826
ASTEI00867
ASTEI00871
ASTEI00892
ASTEI00893
ASTEI00894
ASTEI00901
ASTEI00904
ASTEI00950
ASTEI00951
ASTEI00988
ASTEI01082
ASTEI01170
ASTEI01171
ASTEI01204
ASTEI01224
ASTEI01243
ASTEI01259
ASTEI01276
ASTEI01281
ASTEI01300
ASTEI01385
ASTEI01410
ASTEI01485
ASTEI01510
ASTEI01582
ASTEI01585
ASTEI01595
ASTEI01655
ASTEI01666
ASTEI01670
ASTEI01692
ASTEI01702
ASTEI01714
ASTEI01717
ASTEI01758
ASTEI01770
ASTEI017980
ASTEI017981
ASTEI01807
ASTEI01825
ASTEI01858
ASTEI01894
ASTEI01936
ASTEI01949
ASTEI01962
ASTEI02008
ASTEI02050
ASTEI02083
ASTEI02086
ASTEI02088
ASTEI02107
ASTEI02183
ASTEI02233
ASTEI02247
ASTEI02309
ASTEI02310
ASTEI02319
ASTEI02378
ASTEI02379
ASTEI02382
ASTEI02389
ASTEI02394
ASTEI02405
ASTEI02427
ASTEI02428
ASTEI02459
ASTEI02482
ASTEI02484
ASTEI02537
ASTEI02564
ASTEI02567
ASTEI02590
ASTEI02671
ASTEI02696
ASTEI02706
ASTEI02707
ASTEI02715
ASTEI02736
ASTEI02756
ASTEI02763
ASTEI02793
ASTEI02814
ASTEI02824
ASTEI02828
ASTEI02867
ASTEI02875
ASTEI02898
ASTEI02907
ASTEI02908
ASTEI02915
ASTEI02951
ASTEI02978
ASTEI02979
ASTEI02992
ASTEI02999
ASTEI03028
ASTEI03047
ASTEI03071
ASTEI03126
ASTEI031260
ASTEI03138
ASTEI03168
ASTEI03271
ASTEI03301
ASTEI03306
ASTEI03548
ASTEI03555
ASTEI03613
ASTEI03693
ASTEI03712
ASTEI03753
ASTEI03789
ASTEI03794
ASTEI03796
ASTEI03814
ASTEI03817
ASTEI03822
ASTEI03824
ASTEI03825
ASTEI03866
ASTEI03867
ASTEI03901
ASTEI03978
ASTEI03987
ASTEI04045
ASTEI04061
ASTEI04080
ASTEI04105
ASTEI04115
ASTEI04170
ASTEI04200
ASTEI04218
ASTEI04226
ASTEI04269
ASTEI04284
ASTEI04292
ASTEI04324
ASTEI04331
ASTEI04365
ASTEI04369
ASTEI04467
ASTEI04468
ASTEI04496
ASTEI04508
ASTEI04587
ASTEI04627
ASTEI04707
ASTEI04753
ASTEI04754
ASTEI04764
ASTEI04767
ASTEI04831
ASTEI04901
ASTEI04924
ASTEI04958
ASTEI05004
ASTEI05037
ASTEI05116
ASTEI05143
ASTEI05188
ASTEI05200
ASTEI05283
ASTEI05295
ASTEI05298
ASTEI05302
ASTEI05339
ASTEI05347
ASTEI05371
ASTEI05372
ASTEI05440
ASTEI05483
ASTEI05545
ASTEI05570
ASTEI05589
ASTEI05599
ASTEI05602
ASTEI05603
ASTEI05624
ASTEI05663
ASTEI05703
ASTEI05714
ASTEI05840
ASTEI05864
ASTEI05871
ASTEI05911
ASTEI05931
ASTEI05932
ASTEI06222
ASTEI06449
ASTEI06490
ASTEI06544
ASTEI06545
ASTEI06552
ASTEI06591
ASTEI06664
ASTEI06676
ASTEI06677
ASTEI06706
ASTEI06721
ASTEI06725
ASTEI06726
ASTEI06825
ASTEI06848
ASTEI06944
ASTEI06962
ASTEI06963
ASTEI07000
ASTEI07001
ASTEI07085
ASTEI07127
ASTEI07130
ASTEI07141
ASTEI07162
ASTEI07186
ASTEI07198
ASTEI07232
ASTEI07264
ASTEI07415
ASTEI07444
ASTEI07507
ASTEI07555
ASTEI07579
ASTEI07606
ASTEI07704
ASTEI07705
ASTEI07806
ASTEI07842
ASTEI07844
ASTEI07850
ASTEI07953
ASTEI07989
ASTEI08010
ASTEI08011
ASTEI08015
ASTEI08017
ASTEI08023
ASTEI08051
ASTEI08055
ASTEI08081
ASTEI08099
ASTEI08100
ASTEI08184
ASTEI08217
ASTEI08228
ASTEI08229
ASTEI08243
ASTEI08321
ASTEI08327
ASTEI08400
ASTEI08425
ASTEI08485
ASTEI08500
ASTEI08547
ASTEI08548
ASTEI08596
ASTEI08602
ASTEI08711
ASTEI08752
ASTEI08767
ASTEI08769
ASTEI08797
ASTEI08863
ASTEI08894
ASTEI08936
ASTEI08958
ASTEI08959
ASTEI08963
ASTEI09032
ASTEI09034
ASTEI09036
ASTEI09045
ASTEI09056
ASTEI09087
ASTEI09100
ASTEI09172
ASTEI09264
ASTEI093046
ASTEI09312
ASTEI09347
ASTEI09413
ASTEI09414
ASTEI09424
ASTEI09429
ASTEI09478
ASTEI09551
ASTEI09581
ASTEI09622
ASTEI09672
ASTEI09889
ASTEI09911
ASTEI10017
ASTEI10031
ASTEI10059
ASTEI10060
ASTEI10158
ASTEI10254
ASTEI10264
ASTEI10266
ASTEI10283
ASTEI10294
ASTEI10305
ASTEI10323
ASTEI10400
ASTEI10417
ASTEI10418
ASTEI10492
ASTEI10498
ASTEI10536
ASTEI10544
ASTEI10562
ASTEI10585
ASTEI10653
ASTEI10661
ASTEI10670
ASTEI10724
ASTEI10751
ASTEI10791
ASTEI10818
ASTEI10830
ASTEI10834
ASTEI10835
ASTEI10852
ASTEI10869
ASTEI10876
ASTEI11155
ASTEI11189
ASTEI11269
ASTEI11329
ASTEI11345
ASTEI11444
ASTEI11542
ASTEI11637
ASTEI11661
ASTEI11671
ASTEI11777

## Sheet: 7
ASTEI00002
ASTEI000020
ASTEI00004
ASTEI00005
ASTEI00006
ASTEI00011
ASTEI00020
ASTEI00022
ASTEI00033
ASTEI00034
ASTEI00037
ASTEI00057
ASTEI00061
ASTEI00070
ASTEI00075
ASTEI00079
ASTEI00082
ASTEI00083
ASTEI00106
ASTEI00109
ASTEI00110
ASTEI00111
ASTEI00119
ASTEI00124
ASTEI00126
ASTEI00138
ASTEI00152
ASTEI00161
ASTEI00164
ASTEI00180
ASTEI00181
ASTEI00182
ASTEI00186
ASTEI00193
ASTEI00213
ASTEI00215
ASTEI00216
ASTEI00218
ASTEI00220
ASTEI00221
ASTEI00227
ASTEI00228
ASTEI00240
ASTEI00242
ASTEI00243
ASTEI00249
ASTEI00265
ASTEI00267
ASTEI00273
ASTEI00297
ASTEI00298
ASTEI00300
ASTEI00301
ASTEI00302
ASTEI00313
ASTEI00314
ASTEI00316
ASTEI00318
ASTEI00319
ASTEI00330
ASTEI00332
ASTEI00337
ASTEI00339
ASTEI00340
ASTEI00343
ASTEI00346
ASTEI00348
ASTEI00364
ASTEI00369
ASTEI00373
ASTEI00388
ASTEI00390
ASTEI00401
ASTEI00402
ASTEI00409
ASTEI00410
ASTEI00412
ASTEI00415
ASTEI00416
ASTEI00438
ASTEI00439
ASTEI00459
ASTEI00460
ASTEI00461
ASTEI00465
ASTEI00479
ASTEI00493
ASTEI00496
ASTEI00499
ASTEI00503
ASTEI00508
ASTEI00510
ASTEI00511
ASTEI00516
ASTEI00518
ASTEI00530
ASTEI00539
ASTEI00541
ASTEI00550
ASTEI00558
ASTEI00559
ASTEI00563
ASTEI00565
ASTEI00566
ASTEI00567
ASTEI00569
ASTEI00574
ASTEI00576
ASTEI00581
ASTEI00606
ASTEI00616
ASTEI00617
ASTEI00618
ASTEI00625
ASTEI00630
ASTEI00631
ASTEI00639
ASTEI00642
ASTEI00643
ASTEI00647
ASTEI00654
ASTEI00658
ASTEI00662
ASTEI00665
ASTEI00666
ASTEI00678
ASTEI00686
ASTEI00688
ASTEI00692
ASTEI00694
ASTEI00701
ASTEI00717
ASTEI00738
ASTEI00739
ASTEI00748
ASTEI00755
ASTEI00760
ASTEI00762
ASTEI00767
ASTEI00769
ASTEI00773
ASTEI00778
ASTEI00779
ASTEI00786
ASTEI00793
ASTEI00796
ASTEI00798
ASTEI00815
ASTEI00818
ASTEI00821
ASTEI00825
ASTEI00832
ASTEI00835
ASTEI00837
ASTEI00844
ASTEI00848
ASTEI00851
ASTEI00852
ASTEI00861
ASTEI00875
ASTEI00876
ASTEI00879
ASTEI00882
ASTEI00891
ASTEI00914
ASTEI00924
ASTEI00926
ASTEI00935
ASTEI00943
ASTEI00948
ASTEI00962
ASTEI00965
ASTEI00972
ASTEI00976
ASTEI00980
ASTEI00982
ASTEI00983
ASTEI00997
ASTEI00998
ASTEI01023
ASTEI01026
ASTEI01030
ASTEI01041
ASTEI01044
ASTEI01060
ASTEI01064
ASTEI01067
ASTEI01081
ASTEI01104
ASTEI01106
ASTEI01112
ASTEI01113
ASTEI01114
ASTEI01121
ASTEI01148
ASTEI01159
ASTEI01191
ASTEI01206
ASTEI01207
ASTEI01212
ASTEI01219
ASTEI01241
ASTEI01249
ASTEI01258
ASTEI01270
ASTEI01271
ASTEI01277
ASTEI01285
ASTEI01331
ASTEI01350
ASTEI01353
ASTEI01354
ASTEI01360
ASTEI01366
ASTEI01367
ASTEI01396
ASTEI01406
ASTEI01407
ASTEI01409
ASTEI01420
ASTEI01422
ASTEI01424
ASTEI01426
ASTEI01427
ASTEI01431
ASTEI01434
ASTEI01448
ASTEI01449
ASTEI01450
ASTEI01452
ASTEI01459
ASTEI01469
ASTEI01472
ASTEI01473
ASTEI01477
ASTEI01478
ASTEI01483
ASTEI01489
ASTEI01490
ASTEI01496
ASTEI01505
ASTEI01512
ASTEI01516
ASTEI01523
ASTEI01532
ASTEI01535
ASTEI01540
ASTEI01559
ASTEI01560
ASTEI01561
ASTEI01562
ASTEI01563
ASTEI01571
ASTEI01573
ASTEI01576
ASTEI01591
ASTEI01601
ASTEI01608
ASTEI01616
ASTEI01623
ASTEI01624
ASTEI01630
ASTEI01643
ASTEI01644
ASTEI01650
ASTEI01651
ASTEI01658
ASTEI01668
ASTEI01684
ASTEI01687
ASTEI01711
ASTEI01712
ASTEI017192
ASTEI01722
ASTEI01729
ASTEI01732
ASTEI01735
ASTEI01736
ASTEI01741
ASTEI01744
ASTEI01750
ASTEI01751
ASTEI01763
ASTEI01764
ASTEI01765
ASTEI01768
ASTEI01795
ASTEI01796
ASTEI01801
ASTEI01804
ASTEI01811
ASTEI01812
ASTEI01827
ASTEI01828
ASTEI01829
ASTEI01831
ASTEI01833
ASTEI01836
ASTEI01838
ASTEI01842
ASTEI01843
ASTEI01845
ASTEI01848
ASTEI01855
ASTEI01857
ASTEI01859
ASTEI01865
ASTEI01869
ASTEI01872
ASTEI01881
ASTEI01882
ASTEI01899
ASTEI01915
ASTEI01920
ASTEI01922
ASTEI01930
ASTEI01932
ASTEI01934
ASTEI01939
ASTEI01944
ASTEI01946
ASTEI01947
ASTEI01959
ASTEI01969
ASTEI01976
ASTEI01987
ASTEI01990
ASTEI01993
ASTEI01994
ASTEI01998
ASTEI02002
ASTEI02015
ASTEI02016
ASTEI02022
ASTEI02043
ASTEI02048
ASTEI02049
ASTEI02053
ASTEI02059
ASTEI02060
ASTEI02064
ASTEI02082
ASTEI02094
ASTEI02096
ASTEI02097
ASTEI02108
ASTEI02130
ASTEI02136
ASTEI02138
ASTEI02139
ASTEI02143
ASTEI02144
ASTEI02145
ASTEI02147
ASTEI02149
ASTEI02164
ASTEI02166
ASTEI02170
ASTEI02173
ASTEI02175
ASTEI02177
ASTEI02182
ASTEI02185
ASTEI02200
ASTEI02206
ASTEI02222
ASTEI02234
ASTEI02235
ASTEI02239
ASTEI02242
ASTEI02243
ASTEI02249
ASTEI02255
ASTEI02266
ASTEI02277
ASTEI02279
ASTEI02280
ASTEI02283
ASTEI02284
ASTEI02291
ASTEI02295
ASTEI02297
ASTEI02301
ASTEI02303
ASTEI02308
ASTEI02312
ASTEI02313
ASTEI02334
ASTEI02337
ASTEI02340
ASTEI02342
ASTEI02343
ASTEI02349
ASTEI02350
ASTEI02370
ASTEI02373
ASTEI02399
ASTEI02402
ASTEI02411
ASTEI02420
ASTEI02422
ASTEI02424
ASTEI02429
ASTEI02452
ASTEI02453
ASTEI02454
ASTEI02467
ASTEI02472
ASTEI02473
ASTEI02495
ASTEI02502
ASTEI02512
ASTEI02513
ASTEI02515
ASTEI02530
ASTEI02539
ASTEI02540
ASTEI02541
ASTEI02569
ASTEI02572
ASTEI02578
ASTEI02579
ASTEI02584
ASTEI02591
ASTEI02599
ASTEI02603
ASTEI02607
ASTEI02608
ASTEI02612
ASTEI02613
ASTEI02614
ASTEI02620
ASTEI02621
ASTEI02622
ASTEI02631
ASTEI02632
ASTEI02635
ASTEI02636
ASTEI02645
ASTEI02661
ASTEI02668
ASTEI02670
ASTEI02674
ASTEI02675
ASTEI02676
ASTEI02679
ASTEI02680
ASTEI02682
ASTEI02684
ASTEI02686
ASTEI02689
ASTEI02694
ASTEI02726
ASTEI02728
ASTEI02730
ASTEI02749
ASTEI02751
ASTEI02753
ASTEI02760
ASTEI02762
ASTEI02764
ASTEI02766
ASTEI02770
ASTEI02772
ASTEI02781
ASTEI02782
ASTEI02811
ASTEI02826
ASTEI02827
ASTEI02829
ASTEI02845
ASTEI02846
ASTEI02850
ASTEI02877
ASTEI02892
ASTEI02911
ASTEI02941
ASTEI02942
ASTEI02946
ASTEI02947
ASTEI02949
ASTEI02950
ASTEI02955
ASTEI02957
ASTEI02962
ASTEI02971
ASTEI02973
ASTEI02985
ASTEI02988
ASTEI02993
ASTEI03003
ASTEI03004
ASTEI03009
ASTEI03012
ASTEI03023
ASTEI03037
ASTEI03044
ASTEI03069
ASTEI03075
ASTEI03097
ASTEI03104
ASTEI03111
ASTEI03113
ASTEI03119
ASTEI03147
ASTEI03148
ASTEI03153
ASTEI03157
ASTEI03163
ASTEI03165
ASTEI03166
ASTEI03173
ASTEI03192
ASTEI03199
ASTEI03209
ASTEI03212
ASTEI03215
ASTEI03216
ASTEI03217
ASTEI03219
ASTEI03226
ASTEI03241
ASTEI03242
ASTEI03244
ASTEI03253
ASTEI03254
ASTEI03256
ASTEI03257
ASTEI03260
ASTEI03264
ASTEI03272
ASTEI03280
ASTEI03283
ASTEI03287
ASTEI03288
ASTEI03293
ASTEI03295
ASTEI03297
ASTEI033031
ASTEI03308
ASTEI03314
ASTEI03315
ASTEI03324
ASTEI03325
ASTEI03328
ASTEI03335
ASTEI03336
ASTEI03337
ASTEI03338
ASTEI03339
ASTEI03340
ASTEI03341
ASTEI03342
ASTEI03343
ASTEI03344
ASTEI03345
ASTEI03346
ASTEI03347
ASTEI03348
ASTEI03349
ASTEI03350
ASTEI03351
ASTEI03352
ASTEI03353
ASTEI03365
ASTEI03366
ASTEI03367
ASTEI03368
ASTEI03370
ASTEI03375
ASTEI03382
ASTEI03383
ASTEI03405
ASTEI03406
ASTEI03410
ASTEI03416
ASTEI03417
ASTEI03437
ASTEI03440
ASTEI03442
ASTEI03446
ASTEI03448
ASTEI03450
ASTEI03460
ASTEI03470
ASTEI03471
ASTEI03472
ASTEI03476
ASTEI03478
ASTEI03479
ASTEI03485
ASTEI03499
ASTEI03501
ASTEI03503
ASTEI03508
ASTEI03509
ASTEI03514
ASTEI03522
ASTEI03542
ASTEI03556
ASTEI03560
ASTEI03576
ASTEI03597
ASTEI03601
ASTEI03611
ASTEI03623
ASTEI03635
ASTEI03644
ASTEI03653
ASTEI03666
ASTEI03669
ASTEI03670
ASTEI03673
ASTEI03675
ASTEI03676
ASTEI03688
ASTEI03689
ASTEI03698
ASTEI03703
ASTEI03716
ASTEI03719
ASTEI03723
ASTEI03731
ASTEI03733
ASTEI03736
ASTEI03738
ASTEI03741
ASTEI03742
ASTEI03743
ASTEI03748
ASTEI03774
ASTEI03780
ASTEI03797
ASTEI03799
ASTEI03803
ASTEI03808
ASTEI03809
ASTEI03810
ASTEI03812
ASTEI03813
ASTEI03821
ASTEI03830
ASTEI03835
ASTEI03838
ASTEI03850
ASTEI03851
ASTEI03854
ASTEI03859
ASTEI03862
ASTEI03864
ASTEI03872
ASTEI03873
ASTEI03874
ASTEI03875
ASTEI03903
ASTEI03918
ASTEI03943
ASTEI03944
ASTEI03955
ASTEI03967
ASTEI03969
ASTEI03990
ASTEI03991
ASTEI03997
ASTEI04007
ASTEI04029
ASTEI04031
ASTEI04032
ASTEI04033
ASTEI04041
ASTEI04044
ASTEI04049
ASTEI04054
ASTEI04063
ASTEI04072
ASTEI04073
ASTEI04075
ASTEI04076
ASTEI04081
ASTEI04093
ASTEI04095
ASTEI04118
ASTEI04125
ASTEI04127
ASTEI04135
ASTEI04139
ASTEI04140
ASTEI04148
ASTEI04160
ASTEI04162
ASTEI04166
ASTEI04174
ASTEI04184
ASTEI04190
ASTEI04192
ASTEI04195
ASTEI04207
ASTEI04216
ASTEI04230
ASTEI04233
ASTEI04237
ASTEI04246
ASTEI04248
ASTEI04250
ASTEI04251
ASTEI04257
ASTEI04259
ASTEI04264
ASTEI04279
ASTEI04286
ASTEI04287
ASTEI04288
ASTEI04305
ASTEI04307
ASTEI04308
ASTEI04315
ASTEI04326
ASTEI04327
ASTEI04328
ASTEI04336
ASTEI04339
ASTEI04341
ASTEI04346
ASTEI04347
ASTEI04348
ASTEI04355
ASTEI04357
ASTEI04358
ASTEI04361
ASTEI04366
ASTEI04373
ASTEI04374
ASTEI04383
ASTEI04388
ASTEI04390
ASTEI04391
ASTEI04392
ASTEI04393
ASTEI04399
ASTEI04400
ASTEI04405
ASTEI04426
ASTEI04427
ASTEI04440
ASTEI04446
ASTEI04447
ASTEI04460
ASTEI04478
ASTEI04479
ASTEI04481
ASTEI04484
ASTEI04501
ASTEI04505
ASTEI04506
ASTEI04507
ASTEI04520
ASTEI04522
ASTEI04529
ASTEI04530
ASTEI04536
ASTEI04538
ASTEI04540
ASTEI04551
ASTEI04557
ASTEI04559
ASTEI04571
ASTEI04575
ASTEI04577
ASTEI04579
ASTEI04583
ASTEI04584
ASTEI04585
ASTEI04603
ASTEI04604
ASTEI04613
ASTEI04624
ASTEI04655
ASTEI04656
ASTEI04657
ASTEI04665
ASTEI04669
ASTEI04671
ASTEI04676
ASTEI04681
ASTEI04682
ASTEI04687
ASTEI04703
ASTEI04725
ASTEI04730
ASTEI04738
ASTEI04739
ASTEI04751
ASTEI04752
ASTEI04759
ASTEI04760
ASTEI04761
ASTEI04771
ASTEI04772
ASTEI04773
ASTEI04774
ASTEI04787
ASTEI04794
ASTEI04808
ASTEI04809
ASTEI04815
ASTEI048284
ASTEI04838
ASTEI04839
ASTEI04848
ASTEI04853
ASTEI04861
ASTEI04862
ASTEI04866
ASTEI04867
ASTEI04874
ASTEI04876
ASTEI04879
ASTEI04882
ASTEI04885
ASTEI04886
ASTEI04887
ASTEI04890
ASTEI04891
ASTEI04892
ASTEI04900
ASTEI04905
ASTEI04906
ASTEI04914
ASTEI04918
ASTEI04921
ASTEI04923
ASTEI04928
ASTEI04931
ASTEI04935
ASTEI04936
ASTEI04938
ASTEI04940
ASTEI04951
ASTEI04952
ASTEI04966
ASTEI04968
ASTEI04969
ASTEI04976
ASTEI04977
ASTEI04978
ASTEI04979
ASTEI04998
ASTEI05000
ASTEI05002
ASTEI05007
ASTEI05008
ASTEI05011
ASTEI05016
ASTEI05017
ASTEI05021
ASTEI05024
ASTEI05036
ASTEI05052
ASTEI05058
ASTEI05059
ASTEI05070
ASTEI05078
ASTEI05079
ASTEI05082
ASTEI05084
ASTEI05085
ASTEI05086
ASTEI05094
ASTEI05095
ASTEI05099
ASTEI05102
ASTEI05114
ASTEI05130
ASTEI05136
ASTEI05144
ASTEI05145
ASTEI05152
ASTEI05154
ASTEI051574
ASTEI051578
ASTEI05158
ASTEI05159
ASTEI05161
ASTEI05169
ASTEI05172
ASTEI05192
ASTEI05201
ASTEI05205
ASTEI05206
ASTEI05207
ASTEI05208
ASTEI05209
ASTEI05213
ASTEI05221
ASTEI05231
ASTEI05232
ASTEI052400
ASTEI05245
ASTEI05254
ASTEI05256
ASTEI05264
ASTEI05275
ASTEI05276
ASTEI05277
ASTEI05278
ASTEI05280
ASTEI05300
ASTEI05304
ASTEI05310
ASTEI05313
ASTEI05322
ASTEI05324
ASTEI05328
ASTEI05337
ASTEI05352
ASTEI05356
ASTEI05357
ASTEI05362
ASTEI05364
ASTEI05365
ASTEI05379
ASTEI05389
ASTEI05397
ASTEI05400
ASTEI05402
ASTEI05403
ASTEI05409
ASTEI05414
ASTEI05427
ASTEI05428
ASTEI05429
ASTEI05446
ASTEI05447
ASTEI05448
ASTEI05455
ASTEI05458
ASTEI05460
ASTEI05461
ASTEI05462
ASTEI05488
ASTEI05489
ASTEI05490
ASTEI05499
ASTEI05510
ASTEI05515
ASTEI055272
ASTEI05538
ASTEI05539
ASTEI05541
ASTEI05552
ASTEI05566
ASTEI05582
ASTEI05583
ASTEI05621
ASTEI05636
ASTEI05638
ASTEI05647
ASTEI05652
ASTEI05657
ASTEI05658
ASTEI05659
ASTEI05666
ASTEI05671
ASTEI05674
ASTEI05684
ASTEI05688
ASTEI05693
ASTEI05702
ASTEI05710
ASTEI05712
ASTEI05716
ASTEI05717
ASTEI05718
ASTEI05727
ASTEI05733
ASTEI05734
ASTEI05751
ASTEI05752
ASTEI05753
ASTEI05755
ASTEI05772
ASTEI05776
ASTEI05779
ASTEI05780
ASTEI05782
ASTEI05794
ASTEI05795
ASTEI05800
ASTEI05804
ASTEI05810
ASTEI05814
ASTEI05815
ASTEI05816
ASTEI05835
ASTEI05848
ASTEI05849
ASTEI05853
ASTEI05858
ASTEI05868
ASTEI05870
ASTEI05874
ASTEI05887
ASTEI05896
ASTEI05897
ASTEI05904
ASTEI05907
ASTEI05933
ASTEI05951
ASTEI05952
ASTEI05954
ASTEI05955
ASTEI05956
ASTEI05970
ASTEI05979
ASTEI05982
ASTEI05985
ASTEI05993
ASTEI06001
ASTEI06002
ASTEI06011
ASTEI06017
ASTEI06018
ASTEI06023
ASTEI06026
ASTEI06029
ASTEI06030
ASTEI06031
ASTEI06032
ASTEI06043
ASTEI06046
ASTEI06048
ASTEI06057
ASTEI06061
ASTEI06062
ASTEI06063
ASTEI06064
ASTEI06066
ASTEI06069
ASTEI06072
ASTEI06074
ASTEI06075
ASTEI06077
ASTEI06082
ASTEI06088
ASTEI06092
ASTEI06093
ASTEI06095
ASTEI06096
ASTEI06098
ASTEI06099
ASTEI06109
ASTEI06120
ASTEI06122
ASTEI06133
ASTEI06137
ASTEI06144
ASTEI06156
ASTEI06157
ASTEI06160
ASTEI06168
ASTEI06174
ASTEI06180
ASTEI06226
ASTEI06227
ASTEI06239
ASTEI06242
ASTEI06244
ASTEI06246
ASTEI06247
ASTEI06248
ASTEI06250
ASTEI06254
ASTEI06258
ASTEI06265
ASTEI06269
ASTEI06271
ASTEI06272
ASTEI06276
ASTEI06278
ASTEI06324
ASTEI06330
ASTEI06332
ASTEI06338
ASTEI06349
ASTEI06351
ASTEI06356
ASTEI06365
ASTEI06366
ASTEI06367
ASTEI06368
ASTEI06369
ASTEI06381
ASTEI06395
ASTEI06396
ASTEI06397
ASTEI06405
ASTEI06413
ASTEI06427
ASTEI06429
ASTEI06432
ASTEI06433
ASTEI06434
ASTEI06441
ASTEI06446
ASTEI064540
ASTEI06457
ASTEI06458
ASTEI06459
ASTEI06463
ASTEI06470
ASTEI06476
ASTEI06486
ASTEI06496
ASTEI06502
ASTEI06503
ASTEI06507
ASTEI06515
ASTEI06527
ASTEI06529
ASTEI06531
ASTEI06533
ASTEI06543
ASTEI06556
ASTEI06566
ASTEI06570
ASTEI06572
ASTEI06578
ASTEI06586
ASTEI06587
ASTEI06599
ASTEI06601
ASTEI06619
ASTEI06621
ASTEI06623
ASTEI06630
ASTEI06636
ASTEI06637
ASTEI06647
ASTEI06648
ASTEI06655
ASTEI06656
ASTEI06657
ASTEI06663
ASTEI06666
ASTEI06668
ASTEI06669
ASTEI06671
ASTEI06674
ASTEI06675
ASTEI06681
ASTEI06687
ASTEI06699
ASTEI06704
ASTEI06710
ASTEI06712
ASTEI06715
ASTEI06716
ASTEI06748
ASTEI06751
ASTEI06759
ASTEI06765
ASTEI06767
ASTEI06769
ASTEI06770
ASTEI06773
ASTEI06774
ASTEI06778
ASTEI06783
ASTEI06787
ASTEI06798
ASTEI06803
ASTEI06816
ASTEI068250
ASTEI068257
ASTEI06828
ASTEI06833
ASTEI06844
ASTEI06855
ASTEI06860
ASTEI06868
ASTEI06873
ASTEI06886
ASTEI06887
ASTEI06891
ASTEI06894
ASTEI06899
ASTEI06902
ASTEI06904
ASTEI06917
ASTEI06934
ASTEI06935
ASTEI06936
ASTEI06948
ASTEI06955
ASTEI06956
ASTEI06961
ASTEI06977
ASTEI06980
ASTEI06982
ASTEI06984
ASTEI06988
ASTEI06989
ASTEI07008
ASTEI07021
ASTEI07029
ASTEI07067
ASTEI07068
ASTEI07071
ASTEI07073
ASTEI07074
ASTEI07084
ASTEI07093
ASTEI07103
ASTEI07104
ASTEI07105
ASTEI07112
ASTEI07115
ASTEI07116
ASTEI07131
ASTEI07134
ASTEI07137
ASTEI07138
ASTEI07139
ASTEI07143
ASTEI07147
ASTEI07148
ASTEI07154
ASTEI07165
ASTEI07166
ASTEI07170
ASTEI07192
ASTEI071952
ASTEI071954
ASTEI07201
ASTEI07203
ASTEI07213
ASTEI07214
ASTEI07217
ASTEI07218
ASTEI07240
ASTEI07244
ASTEI07246
ASTEI07248
ASTEI07254
ASTEI07255
ASTEI07256
ASTEI07258
ASTEI07276
ASTEI07285
ASTEI07286
ASTEI07293
ASTEI07294
ASTEI07297
ASTEI07298
ASTEI07299
ASTEI07300
ASTEI07304
ASTEI07312
ASTEI07325
ASTEI07336
ASTEI07337
ASTEI07338
ASTEI07343
ASTEI07345
ASTEI07352
ASTEI07355
ASTEI07363
ASTEI07367
ASTEI07372
ASTEI07384
ASTEI07385
ASTEI07386
ASTEI07409
ASTEI07413
ASTEI07416
ASTEI07425
ASTEI07433
ASTEI07442
ASTEI07449
ASTEI07461
ASTEI07462
ASTEI07468
ASTEI07481
ASTEI07486
ASTEI07497
ASTEI07502
ASTEI07513
ASTEI07514
ASTEI07515
ASTEI07516
ASTEI07517
ASTEI07524
ASTEI07526
ASTEI07532
ASTEI07540
ASTEI07546
ASTEI07547
ASTEI07548
ASTEI07549
ASTEI07550
ASTEI07551
ASTEI07552
ASTEI07553
ASTEI07559
ASTEI07567
ASTEI07587
ASTEI07588
ASTEI075881
ASTEI075884
ASTEI07589
ASTEI07595
ASTEI07600
ASTEI07604
ASTEI07622
ASTEI07625
ASTEI07629
ASTEI07640
ASTEI07643
ASTEI07644
ASTEI07662
ASTEI07667
ASTEI07671
ASTEI07672
ASTEI07678
ASTEI07697
ASTEI07698
ASTEI07700
ASTEI07720
ASTEI07721
ASTEI07722
ASTEI07725
ASTEI07726
ASTEI07732
ASTEI07739
ASTEI07743
ASTEI07754
ASTEI07759
ASTEI07765
ASTEI07773
ASTEI07776
ASTEI07786
ASTEI07791
ASTEI07792
ASTEI07794
ASTEI07795
ASTEI07796
ASTEI07808
ASTEI07809
ASTEI07811
ASTEI07813
ASTEI07816
ASTEI07843
ASTEI07856
ASTEI07868
ASTEI07869
ASTEI07883
ASTEI07893
ASTEI07894
ASTEI07899
ASTEI07903
ASTEI07913
ASTEI07917
ASTEI07921
ASTEI079290
ASTEI07932
ASTEI07933
ASTEI07946
ASTEI07957
ASTEI07968
ASTEI07969
ASTEI07979
ASTEI07980
ASTEI07982
ASTEI07986
ASTEI07988
ASTEI07996
ASTEI07997
ASTEI08001
ASTEI08002
ASTEI08032
ASTEI08045
ASTEI080453
ASTEI08049
ASTEI08056
ASTEI08057
ASTEI08059
ASTEI08060
ASTEI08061
ASTEI08063
ASTEI08065
ASTEI08067
ASTEI08068
ASTEI08073
ASTEI08077
ASTEI08083
ASTEI08084
ASTEI08088
ASTEI08104
ASTEI08108
ASTEI08112
ASTEI08113
ASTEI08115
ASTEI08117
ASTEI08118
ASTEI08130
ASTEI08131
ASTEI08132
ASTEI08136
ASTEI08147
ASTEI08149
ASTEI08150
ASTEI08159
ASTEI08163
ASTEI08164
ASTEI08175
ASTEI08176
ASTEI08178
ASTEI08179
ASTEI08186
ASTEI08187
ASTEI08188
ASTEI08194
ASTEI08199
ASTEI08201
ASTEI08204
ASTEI08209
ASTEI082133
ASTEI08219
ASTEI08223
ASTEI08226
ASTEI08234
ASTEI08235
ASTEI08236
ASTEI08237
ASTEI08238
ASTEI08241
ASTEI08242
ASTEI08246
ASTEI08249
ASTEI08262
ASTEI08277
ASTEI08284
ASTEI08285
ASTEI08286
ASTEI08287
ASTEI08315
ASTEI08319
ASTEI08320
ASTEI08323
ASTEI08326
ASTEI08336
ASTEI08343
ASTEI08347
ASTEI08349
ASTEI08354
ASTEI08355
ASTEI08376
ASTEI08378
ASTEI08382
ASTEI08383
ASTEI08396
ASTEI08397
ASTEI08409
ASTEI08418
ASTEI08442
ASTEI08446
ASTEI08455
ASTEI08456
ASTEI08457
ASTEI08458
ASTEI08468
ASTEI08494
ASTEI08506
ASTEI08508
ASTEI08509
ASTEI08510
ASTEI08511
ASTEI08512
ASTEI08513
ASTEI08553
ASTEI08559
ASTEI08560
ASTEI08564
ASTEI08579
ASTEI08583
ASTEI08589
ASTEI08601
ASTEI08606
ASTEI08608
ASTEI08610
ASTEI08624
ASTEI08626
ASTEI08627
ASTEI08654
ASTEI08659
ASTEI08660
ASTEI08662
ASTEI08668
ASTEI08669
ASTEI08670
ASTEI08672
ASTEI08682
ASTEI08694
ASTEI08695
ASTEI08706
ASTEI08707
ASTEI08715
ASTEI08720
ASTEI08721
ASTEI08722
ASTEI08724
ASTEI08726
ASTEI08727
ASTEI08735
ASTEI08742
ASTEI08743
ASTEI08754
ASTEI08780
ASTEI08782
ASTEI08784
ASTEI08789
ASTEI08792
ASTEI08808
ASTEI08809
ASTEI08814
ASTEI08818
ASTEI08820
ASTEI08821
ASTEI08822
ASTEI08838
ASTEI08847
ASTEI08856
ASTEI08868
ASTEI08870
ASTEI08880
ASTEI08881
ASTEI08888
ASTEI08898
ASTEI08907
ASTEI08917
ASTEI08934
ASTEI08937
ASTEI08943
ASTEI08944
ASTEI08948
ASTEI08951
ASTEI08952
ASTEI08953
ASTEI08955
ASTEI08967
ASTEI08968
ASTEI08969
ASTEI08973
ASTEI08974
ASTEI08977
ASTEI08979
ASTEI08981
ASTEI08988
ASTEI09001
ASTEI09002
ASTEI09015
ASTEI09025
ASTEI09026
ASTEI09028
ASTEI09040
ASTEI09042
ASTEI09046
ASTEI09049
ASTEI09066
ASTEI09068
ASTEI09075
ASTEI09077
ASTEI09078
ASTEI09079
ASTEI09090
ASTEI09092
ASTEI09098
ASTEI09102
ASTEI09115
ASTEI09125
ASTEI09126
ASTEI09127
ASTEI09129
ASTEI09133
ASTEI09136
ASTEI09141
ASTEI09151
ASTEI09166
ASTEI09171
ASTEI09180
ASTEI09181
ASTEI09204
ASTEI09206
ASTEI09208
ASTEI09223
ASTEI09225
ASTEI09226
ASTEI09229
ASTEI09244
ASTEI09249
ASTEI09250
ASTEI09259
ASTEI09262
ASTEI09265
ASTEI09267
ASTEI09271
ASTEI09292
ASTEI09295
ASTEI09303
ASTEI09306
ASTEI09307
ASTEI09320
ASTEI09321
ASTEI09322
ASTEI09325
ASTEI09327
ASTEI09333
ASTEI09343
ASTEI09349
ASTEI09369
ASTEI09370
ASTEI09373
ASTEI09377
ASTEI09379
ASTEI09384
ASTEI09397
ASTEI09398
ASTEI09425
ASTEI09438
ASTEI09447
ASTEI09449
ASTEI09455
ASTEI09456
ASTEI09460
ASTEI09469
ASTEI09480
ASTEI09481
ASTEI09483
ASTEI09485
ASTEI09494
ASTEI09496
ASTEI09503
ASTEI09505
ASTEI09510
ASTEI09516
ASTEI09517
ASTEI095322
ASTEI09533
ASTEI09534
ASTEI09536
ASTEI09542
ASTEI09572
ASTEI09574
ASTEI09575
ASTEI09576
ASTEI09590
ASTEI09591
ASTEI09592
ASTEI09593
ASTEI09595
ASTEI09604
ASTEI09647
ASTEI09650
ASTEI09653
ASTEI09676
ASTEI09689
ASTEI09691
ASTEI09692
ASTEI09699
ASTEI09702
ASTEI09704
ASTEI09707
ASTEI09712
ASTEI09713
ASTEI09715
ASTEI09716
ASTEI09717
ASTEI09723
ASTEI09735
ASTEI09741
ASTEI09745
ASTEI09758
ASTEI09761
ASTEI09765
ASTEI09766
ASTEI09774
ASTEI09777
ASTEI09786
ASTEI09787
ASTEI09789
ASTEI09796
ASTEI09797
ASTEI09798
ASTEI09799
ASTEI09801
ASTEI09802
ASTEI09803
ASTEI09806
ASTEI09816
ASTEI09824
ASTEI09840
ASTEI09842
ASTEI09843
ASTEI09846
ASTEI09847
ASTEI09856
ASTEI09862
ASTEI09865
ASTEI09870
ASTEI09871
ASTEI09872
ASTEI09878
ASTEI09879
ASTEI09884
ASTEI09885
ASTEI09887
ASTEI09891
ASTEI09901
ASTEI09918
ASTEI09925
ASTEI09935
ASTEI09948
ASTEI09952
ASTEI09955
ASTEI09957
ASTEI09962
ASTEI09963
ASTEI09965
ASTEI09968
ASTEI09971
ASTEI09972
ASTEI09974
ASTEI09975
ASTEI09981
ASTEI09982
ASTEI09985
ASTEI09987
ASTEI09988
ASTEI09999
ASTEI10000
ASTEI10013
ASTEI10022
ASTEI10027
ASTEI10039
ASTEI10049
ASTEI10052
ASTEI10057
ASTEI10058
ASTEI10066
ASTEI10069
ASTEI10075
ASTEI10078
ASTEI10087
ASTEI10088
ASTEI10092
ASTEI10094
ASTEI10099
ASTEI10105
ASTEI10106
ASTEI10107
ASTEI10114
ASTEI10128
ASTEI10139
ASTEI10142
ASTEI10151
ASTEI10152
ASTEI10159
ASTEI10160
ASTEI10161
ASTEI10190
ASTEI10191
ASTEI10192
ASTEI10193
ASTEI10212
ASTEI10213
ASTEI10214
ASTEI10216
ASTEI10218
ASTEI10221
ASTEI10227
ASTEI10232
ASTEI10248
ASTEI10257
ASTEI10260
ASTEI10286
ASTEI10289
ASTEI10293
ASTEI10302
ASTEI10303
ASTEI10332
ASTEI10333
ASTEI10334
ASTEI10344
ASTEI10361
ASTEI10367
ASTEI10385
ASTEI10398
ASTEI10401
ASTEI10404
ASTEI10405
ASTEI10407
ASTEI10425
ASTEI10431
ASTEI10459
ASTEI10509
ASTEI10511
ASTEI10520
ASTEI10524
ASTEI10525
ASTEI10539
ASTEI10545
ASTEI10550
ASTEI10580
ASTEI10590
ASTEI10593
ASTEI10594
ASTEI10603
ASTEI10625
ASTEI10627
ASTEI10630
ASTEI10633
ASTEI10638
ASTEI10639
ASTEI10659
ASTEI10678
ASTEI10679
ASTEI10690
ASTEI10696
ASTEI10702
ASTEI10711
ASTEI10713
ASTEI10714
ASTEI10716
ASTEI10728
ASTEI10740
ASTEI10746
ASTEI10764
ASTEI10767
ASTEI10772
ASTEI10779
ASTEI10788
ASTEI10795
ASTEI10800
ASTEI10802
ASTEI10803
ASTEI10804
ASTEI10805
ASTEI10806
ASTEI10807
ASTEI10808
ASTEI10809
ASTEI10813
ASTEI10815
ASTEI10816
ASTEI10826
ASTEI10849
ASTEI10857
ASTEI10859
ASTEI10860
ASTEI10864
ASTEI10867
ASTEI10873
ASTEI10882
ASTEI10893
ASTEI10896
ASTEI10899
ASTEI10906
ASTEI10911
ASTEI10913
ASTEI10914
ASTEI10915
ASTEI10916
ASTEI10924
ASTEI10933
ASTEI10934
ASTEI10935
ASTEI10941
ASTEI10942
ASTEI10945
ASTEI10947
ASTEI10955
ASTEI10963
ASTEI10965
ASTEI10967
ASTEI10971
ASTEI10973
ASTEI10982
ASTEI10984
ASTEI10985
ASTEI10986
ASTEI10987
ASTEI10988
ASTEI10991
ASTEI10992
ASTEI10993
ASTEI10994
ASTEI11001
ASTEI11002
ASTEI11014
ASTEI11017
ASTEI11020
ASTEI11021
ASTEI11025
ASTEI11026
ASTEI11029
ASTEI11031
ASTEI11032
ASTEI11037
ASTEI11038
ASTEI11039
ASTEI11048
ASTEI11051
ASTEI11052
ASTEI11057
ASTEI11058
ASTEI11071
ASTEI11079
ASTEI11081
ASTEI11087
ASTEI11089
ASTEI11112
ASTEI11116
ASTEI11117
ASTEI11118
ASTEI11119
ASTEI11123
ASTEI11125
ASTEI11126
ASTEI11127
ASTEI11128
ASTEI11130
ASTEI11133
ASTEI11136
ASTEI11140
ASTEI11151
ASTEI11152
ASTEI11153
ASTEI11162
ASTEI11163
ASTEI11173
ASTEI11176
ASTEI11177
ASTEI11178
ASTEI11181
ASTEI11183
ASTEI11184
ASTEI11187
ASTEI11191
ASTEI11192
ASTEI11193
ASTEI11194
ASTEI11201
ASTEI11214
ASTEI11216
ASTEI11226
ASTEI11229
ASTEI11234
ASTEI11235
ASTEI11237
ASTEI11239
ASTEI11240
ASTEI11245
ASTEI11249
ASTEI11254
ASTEI11261
ASTEI11263
ASTEI11265
ASTEI11285
ASTEI11286
ASTEI11288
ASTEI11294
ASTEI11304
ASTEI11305
ASTEI11309
ASTEI11312
ASTEI11317
ASTEI11330
ASTEI11340
ASTEI11342
ASTEI11343
ASTEI11348
ASTEI11350
ASTEI11355
ASTEI11367
ASTEI11368
ASTEI11374
ASTEI11376
ASTEI11377
ASTEI11380
ASTEI11382
ASTEI11395
ASTEI11397
ASTEI11399
ASTEI11400
ASTEI11401
ASTEI11410
ASTEI11413
ASTEI11420
ASTEI11424
ASTEI11432
[truncated: 106 more rows]

## Sheet: 8
ASTEI00045
ASTEI00047
ASTEI00064
ASTEI00065
ASTEI00066
ASTEI00092
ASTEI00093
ASTEI00094
ASTEI00095
ASTEI00103
ASTEI00122
ASTEI00125
ASTEI00157
ASTEI00158
ASTEI00165
ASTEI00203
ASTEI00222
ASTEI00233
ASTEI00253
ASTEI00256
ASTEI00262
ASTEI00264
ASTEI00282
ASTEI00284
ASTEI00285
ASTEI00288
ASTEI00292
ASTEI00366
ASTEI00384
ASTEI00413
ASTEI00450
ASTEI00470
ASTEI00477
ASTEI00488
ASTEI00495
ASTEI00514
ASTEI00542
ASTEI00551
ASTEI00552
ASTEI00553
ASTEI00613
ASTEI00624
ASTEI00664
ASTEI00670
ASTEI00671
ASTEI00674
ASTEI00675
ASTEI00676
ASTEI00703
ASTEI00704
ASTEI00708
ASTEI00745
ASTEI00747
ASTEI00756
ASTEI00771
ASTEI00780
ASTEI00806
ASTEI00843
ASTEI00845
ASTEI00885
ASTEI00925
ASTEI00938
ASTEI00971
ASTEI00986
ASTEI01004
ASTEI01007
ASTEI01022
ASTEI01027
ASTEI01040
ASTEI01051
ASTEI01079
ASTEI01087
ASTEI01109
ASTEI01127
ASTEI01142
ASTEI01158
ASTEI01163
ASTEI01180
ASTEI01182
ASTEI01184
ASTEI01214
ASTEI01221
ASTEI01226
ASTEI01229
ASTEI01230
ASTEI01237
ASTEI01273
ASTEI01284
ASTEI01287
ASTEI01292
ASTEI01296
ASTEI01315
ASTEI01332
ASTEI01352
ASTEI01368
ASTEI01373
ASTEI01375
ASTEI01394
ASTEI01398
ASTEI01408
ASTEI01412
ASTEI01418
ASTEI01437
ASTEI01439
ASTEI01445
ASTEI01446
ASTEI01458
ASTEI01470
ASTEI01487
ASTEI01499
ASTEI01504
ASTEI01507
ASTEI01536
ASTEI01538
ASTEI01569
ASTEI01606
ASTEI01628
ASTEI01639
ASTEI01641
ASTEI01648
ASTEI01663
ASTEI01664
ASTEI01675
ASTEI01680
ASTEI01681
ASTEI01691
ASTEI01697
ASTEI01698
ASTEI01710
ASTEI01723
ASTEI01725
ASTEI01734
ASTEI01754
ASTEI01769
ASTEI01774
ASTEI01806
ASTEI01847
ASTEI01849
ASTEI01861
ASTEI01884
ASTEI01896
ASTEI01904
ASTEI01906
ASTEI01925
ASTEI01999
ASTEI02001
ASTEI02003
ASTEI02004
ASTEI02005
ASTEI02021
ASTEI02054
ASTEI02065
ASTEI02066
ASTEI02070
ASTEI02093
ASTEI02110
ASTEI02117
ASTEI02140
ASTEI02174
ASTEI02207
ASTEI02214
ASTEI02228
ASTEI02282
ASTEI02328
ASTEI02351
ASTEI02395
ASTEI02398
ASTEI02439
ASTEI02442
ASTEI02447
ASTEI02492
ASTEI02496
ASTEI02506
ASTEI02532
ASTEI02533
ASTEI02535
ASTEI02536
ASTEI02538
ASTEI02542
ASTEI02543
ASTEI02544
ASTEI02552
ASTEI02566
ASTEI025762
ASTEI02618
ASTEI02627
ASTEI02642
ASTEI02647
ASTEI02648
ASTEI02649
ASTEI02650
ASTEI02654
ASTEI02662
ASTEI02678
ASTEI02716
ASTEI02718
ASTEI02722
ASTEI02759
ASTEI02794
ASTEI02825
ASTEI02833
ASTEI02840
ASTEI02852
ASTEI02876
ASTEI02878
ASTEI02884
ASTEI02885
ASTEI02889
ASTEI02895
ASTEI02896
ASTEI02921
ASTEI02952
ASTEI02980
ASTEI03007
ASTEI03013
ASTEI03021
ASTEI03030
ASTEI03072
ASTEI03079
ASTEI03084
ASTEI03150
ASTEI03151
ASTEI03156
ASTEI03164
ASTEI03171
ASTEI03185
ASTEI03210
ASTEI03214
ASTEI03221
ASTEI03224
ASTEI03249
ASTEI03263
ASTEI03273
ASTEI03296
ASTEI03302
ASTEI03320
ASTEI03356
ASTEI03374
ASTEI03384
ASTEI03388
ASTEI03392
ASTEI03407
ASTEI03408
ASTEI03411
ASTEI03443
ASTEI03455
ASTEI03513
ASTEI03525
ASTEI03532
ASTEI03533
ASTEI03538
ASTEI03543
ASTEI03547
ASTEI03549
ASTEI03564
ASTEI03568
ASTEI03580
ASTEI03583
ASTEI03594
ASTEI03604
ASTEI03607
ASTEI03621
ASTEI03636
ASTEI03637
ASTEI03638
ASTEI03640
ASTEI03642
ASTEI03643
ASTEI03649
ASTEI03657
ASTEI03665
ASTEI03752
ASTEI03766
ASTEI03768
ASTEI03769
ASTEI03786
ASTEI03793
ASTEI03815
ASTEI03831
ASTEI03843
ASTEI03853
ASTEI03857
ASTEI03863
ASTEI03876
ASTEI03883
ASTEI03886
ASTEI03887
ASTEI03894
ASTEI03896
ASTEI03907
ASTEI03908
ASTEI03909
ASTEI03915
ASTEI03917
ASTEI03934
ASTEI03938
ASTEI03962
ASTEI03964
ASTEI03974
ASTEI03977
ASTEI03984
ASTEI04008
ASTEI04022
ASTEI04039
ASTEI04042
ASTEI04059
ASTEI04071
ASTEI04145
ASTEI04150
ASTEI04185
ASTEI04205
ASTEI04219
ASTEI04238
ASTEI04245
ASTEI04255
ASTEI04272
ASTEI04296
ASTEI04309
ASTEI04311
ASTEI04312
ASTEI04334
ASTEI04397
ASTEI04409
ASTEI04410
ASTEI04417
ASTEI04429
ASTEI04433
ASTEI04435
ASTEI04449
ASTEI04454
ASTEI04459
ASTEI04465
ASTEI04476
ASTEI04487
ASTEI04492
ASTEI04499
ASTEI04504
ASTEI04550
ASTEI04552
ASTEI04553
ASTEI04556
ASTEI04593
ASTEI04597
ASTEI04598
ASTEI04601
ASTEI04611
ASTEI04620
ASTEI04646
ASTEI04666
ASTEI04667
ASTEI04688
ASTEI04692
ASTEI04741
ASTEI04749
ASTEI04758
ASTEI04785
ASTEI04849
ASTEI04869
ASTEI04896
ASTEI04909
ASTEI04912
ASTEI04913
ASTEI04917
ASTEI04932
ASTEI04980
ASTEI04994
ASTEI04995
ASTEI05006
ASTEI05019
ASTEI05030
ASTEI05032
ASTEI05040
ASTEI05043
ASTEI05046
ASTEI05048
ASTEI05049
ASTEI05050
ASTEI05112
ASTEI05113
ASTEI05155
ASTEI05170
ASTEI05178
ASTEI05189
ASTEI05190
ASTEI05204
ASTEI05217
ASTEI05233
ASTEI05237
ASTEI052404
ASTEI05242
ASTEI05259
ASTEI05261
ASTEI05282
ASTEI05287
ASTEI05291
ASTEI05305
ASTEI05314
ASTEI05343
ASTEI05373
ASTEI05374
ASTEI05406
ASTEI05408
ASTEI05410
ASTEI05417
ASTEI05422
ASTEI05436
ASTEI05459
ASTEI05487
ASTEI05495
ASTEI05497
ASTEI05498
ASTEI05506
ASTEI05507
ASTEI05531
ASTEI05544
ASTEI05553
ASTEI05565
ASTEI05577
ASTEI05578
ASTEI05581
ASTEI05586
ASTEI05622
ASTEI05640
ASTEI05641
ASTEI05677
ASTEI05679
ASTEI05680
ASTEI05711
ASTEI05721
ASTEI05723
ASTEI05724
ASTEI05735
ASTEI05738
ASTEI05741
ASTEI05750
ASTEI05766
ASTEI05769
ASTEI05793
ASTEI05808
ASTEI05827
ASTEI05828
ASTEI05829
ASTEI05831
ASTEI05832
ASTEI05833
ASTEI05834
ASTEI05842
ASTEI05847
ASTEI05861
ASTEI05863
ASTEI05899
ASTEI05900
ASTEI05902
ASTEI05906
ASTEI05912
ASTEI05929
ASTEI05949
ASTEI05950
ASTEI05957
ASTEI06056
ASTEI06068
ASTEI06085
ASTEI06087
ASTEI06101
ASTEI06104
ASTEI06119
ASTEI06126
ASTEI06141
ASTEI06147
ASTEI06148
ASTEI06152
ASTEI06159
ASTEI06165
ASTEI06177
ASTEI06181
ASTEI06195
ASTEI06196
ASTEI06198
ASTEI06200
ASTEI06217
ASTEI06218
ASTEI06220
ASTEI06223
ASTEI06224
ASTEI06229
ASTEI06259
ASTEI06299
ASTEI06303
ASTEI06341
ASTEI06342
ASTEI06344
ASTEI06362
ASTEI06370
ASTEI06373
ASTEI06376
ASTEI06391
ASTEI06392
ASTEI06398
ASTEI06400
ASTEI06423
ASTEI06424
ASTEI06426
ASTEI06439
ASTEI06442
ASTEI06452
ASTEI06475
ASTEI06482
ASTEI06483
ASTEI06495
ASTEI06497
ASTEI06498
ASTEI06501
ASTEI06535
ASTEI06536
ASTEI06537
ASTEI06538
ASTEI06554
ASTEI06567
ASTEI06580
ASTEI06610
ASTEI06624
ASTEI06625
ASTEI06632
ASTEI06633
ASTEI06646
ASTEI06659
ASTEI06701
ASTEI06707
ASTEI06719
ASTEI06793
ASTEI06795
ASTEI06796
ASTEI06801
ASTEI06820
ASTEI06845
ASTEI06856
ASTEI06857
ASTEI06878
ASTEI06880
ASTEI06881
ASTEI06889
ASTEI06892
ASTEI06895
ASTEI06908
ASTEI06909
ASTEI06972
ASTEI06976
ASTEI06994
ASTEI06997
ASTEI07012
ASTEI07015
ASTEI07016
ASTEI07019
ASTEI07020
ASTEI07022
ASTEI07023
ASTEI07099
ASTEI07100
ASTEI07120
ASTEI07121
ASTEI07140
ASTEI07152
ASTEI07183
ASTEI07208
ASTEI07222
ASTEI07239
ASTEI07251
ASTEI07282
ASTEI07284
ASTEI07288
ASTEI07326
ASTEI07347
ASTEI07362
ASTEI07370
ASTEI07394
ASTEI07421
ASTEI07423
ASTEI07424
ASTEI07427
ASTEI07443
ASTEI07455
ASTEI07464
ASTEI07480
ASTEI07558
ASTEI07583
ASTEI07594
ASTEI07596
ASTEI07630
ASTEI07639
ASTEI07650
ASTEI07660
ASTEI07665
ASTEI07687
ASTEI07693
ASTEI07719
ASTEI07753
ASTEI07760
ASTEI07777
ASTEI07781
ASTEI07790
ASTEI07797
ASTEI078093
ASTEI07819
ASTEI07820
ASTEI07878
ASTEI07879
ASTEI07882
ASTEI07907
ASTEI07922
ASTEI07931
ASTEI07961
ASTEI08004
ASTEI08007
ASTEI08019
ASTEI08020
ASTEI08022
ASTEI08031
ASTEI08047
ASTEI08071
ASTEI08079
ASTEI08091
ASTEI08094
ASTEI08095
ASTEI08135
ASTEI08144
ASTEI08146
ASTEI08156
ASTEI08174
ASTEI08196
ASTEI08206
ASTEI08207
ASTEI08240
ASTEI08247
ASTEI08290
ASTEI08299
ASTEI08302
ASTEI08305
ASTEI08307
ASTEI08313
ASTEI08339
ASTEI08358
ASTEI08384
ASTEI08394
ASTEI08395
ASTEI08401
ASTEI08417
ASTEI08419
ASTEI08433
ASTEI08435
ASTEI08453
ASTEI08454
ASTEI08462
ASTEI08465
ASTEI08486
ASTEI08490
ASTEI08492
ASTEI08493
ASTEI08520
ASTEI08524
ASTEI08525
ASTEI08550
ASTEI08552
ASTEI08582
ASTEI08584
ASTEI08598
ASTEI08623
ASTEI08661
ASTEI08684
ASTEI08702
ASTEI08703
ASTEI08709
ASTEI08729
ASTEI08730
ASTEI08749
ASTEI08765
ASTEI08771
ASTEI08776
ASTEI08788
ASTEI08793
ASTEI08811
ASTEI08826
ASTEI08843
ASTEI08844
ASTEI08879
ASTEI08932
ASTEI08939
ASTEI08940
ASTEI08941
ASTEI08942
ASTEI08945
ASTEI08946
ASTEI08956
ASTEI08980
ASTEI08985
ASTEI08990
ASTEI08992
ASTEI08996
ASTEI09021
ASTEI09027
ASTEI09029
ASTEI09047
ASTEI09055
ASTEI09084
ASTEI09091
ASTEI09114
ASTEI09138
ASTEI09139
ASTEI09140
ASTEI09143
ASTEI09149
ASTEI09159
ASTEI09163
ASTEI09173
ASTEI09196
ASTEI09202
ASTEI09203
ASTEI09214
ASTEI09231
ASTEI09266
ASTEI09282
ASTEI09348
ASTEI09362
ASTEI09366
ASTEI09367
ASTEI09393
ASTEI09396
ASTEI09431
ASTEI09444
ASTEI09465
ASTEI09490
ASTEI09491
ASTEI094952
ASTEI09497
ASTEI09509
ASTEI09524
ASTEI09531
ASTEI09535
ASTEI09559
ASTEI09560
ASTEI09570
ASTEI09571
ASTEI09602
ASTEI09603
ASTEI09610
ASTEI09617
ASTEI09620
ASTEI09655
ASTEI09673
ASTEI09690
ASTEI09696
ASTEI09720
ASTEI09722
ASTEI09738
ASTEI09753
ASTEI09755
ASTEI09763
ASTEI09814
ASTEI09817
ASTEI09818
ASTEI09845
ASTEI09873
ASTEI09898
ASTEI09903
ASTEI09912
ASTEI09944
ASTEI09973
ASTEI09978
ASTEI09989
ASTEI09990
ASTEI10001
ASTEI10024
ASTEI10044
ASTEI10085
ASTEI10091
ASTEI10102
ASTEI10120
ASTEI10122
ASTEI10123
ASTEI10127
ASTEI10146
ASTEI10149
ASTEI10181
ASTEI10187
ASTEI10188
ASTEI10205
ASTEI10206
ASTEI10229
ASTEI10240
ASTEI10241
ASTEI10244
ASTEI10249
ASTEI10259
ASTEI10312
ASTEI10318
ASTEI10366
ASTEI10370
ASTEI10391
ASTEI10412
ASTEI10424
ASTEI10435
ASTEI10461
ASTEI10462
ASTEI10463
ASTEI10467
ASTEI10468
ASTEI10485
ASTEI10499
ASTEI10505
ASTEI10556
ASTEI10567
ASTEI10577
ASTEI10581
ASTEI10601
ASTEI10618
ASTEI10628
ASTEI10644
ASTEI10674
ASTEI10686
ASTEI10687
ASTEI10688
ASTEI10692
ASTEI10704
ASTEI10718
ASTEI10721
ASTEI10735
ASTEI10761
ASTEI10766
ASTEI10814
ASTEI10819
ASTEI10822
ASTEI10823
ASTEI10833
ASTEI10836
ASTEI10838
ASTEI10845
ASTEI10846
ASTEI10848
ASTEI10854
ASTEI10875
ASTEI10878
ASTEI10880
ASTEI10884
ASTEI10897
ASTEI10917
ASTEI10952
ASTEI10953
ASTEI10959
ASTEI10960
ASTEI10964
ASTEI10983
ASTEI11013
ASTEI11023
ASTEI11024
ASTEI11036
ASTEI11063
ASTEI11067
ASTEI11097
ASTEI11122
ASTEI11134
ASTEI11144
ASTEI11159
ASTEI11186
ASTEI11198
ASTEI11205
ASTEI11222
ASTEI11223
ASTEI11230
ASTEI11243
ASTEI11270
ASTEI11271
ASTEI11283
ASTEI11291
ASTEI11301
ASTEI11303
ASTEI11314
ASTEI11315
ASTEI11320
ASTEI11323
ASTEI11325
ASTEI11341
ASTEI11354
ASTEI11357
ASTEI11370
ASTEI11398
ASTEI11407
ASTEI11452
ASTEI11467
ASTEI11468
ASTEI11476
ASTEI11493
ASTEI11499
ASTEI11507
ASTEI11520
ASTEI11529
ASTEI11558
ASTEI11563
ASTEI11564
ASTEI11581
ASTEI11582
ASTEI11588
ASTEI11595
ASTEI11600
ASTEI11605
ASTEI11607
ASTEI11643
ASTEI11660
ASTEI11677
ASTEI11680
ASTEI11682
ASTEI11691
ASTEI11704
ASTEI11706
ASTEI11712
ASTEI11722
ASTEI11727

## Sheet: 9
ASTEI00036
ASTEI00071
ASTEI00073
ASTEI00108
ASTEI00134
ASTEI00195
ASTEI00196
ASTEI00208
ASTEI00326
ASTEI00344
ASTEI00370
ASTEI00380
ASTEI00525
ASTEI00527
ASTEI00560
ASTEI00715
ASTEI00719
ASTEI00729
ASTEI00889
ASTEI01069
ASTEI01131
ASTEI01133
ASTEI01174
ASTEI01256
ASTEI01308
ASTEI01511
ASTEI01567
ASTEI01587
ASTEI01747
ASTEI01771
ASTEI01824
ASTEI01832
ASTEI01978
ASTEI01981
ASTEI01982
ASTEI02026
ASTEI02027
ASTEI02028
ASTEI02035
ASTEI02073
ASTEI02192
ASTEI02193
ASTEI02268
ASTEI02269
ASTEI02270
ASTEI02271
ASTEI02272
ASTEI02388
ASTEI02391
ASTEI02529
ASTEI02593
ASTEI02616
ASTEI02721
ASTEI02744
ASTEI02745
ASTEI02746
ASTEI02805
ASTEI02839
ASTEI02913
ASTEI02926
ASTEI02991
ASTEI03062
ASTEI03063
ASTEI03068
ASTEI03074
ASTEI03105
ASTEI03158
ASTEI03159
ASTEI03160
ASTEI03161
ASTEI03162
ASTEI03174
ASTEI03225
ASTEI03270
ASTEI03282
ASTEI03290
ASTEI03291
ASTEI03311
ASTEI03317
ASTEI03363
ASTEI03364
ASTEI03385
ASTEI03386
ASTEI03639
ASTEI03662
ASTEI03663
ASTEI03996
ASTEI04094
ASTEI04274
ASTEI04278
ASTEI04483
ASTEI04566
ASTEI04600
ASTEI04631
ASTEI04632
ASTEI04633
ASTEI04637
ASTEI04639
ASTEI04640
ASTEI04641
ASTEI04642
ASTEI04644
ASTEI04744
ASTEI04800
ASTEI04859
ASTEI04903
ASTEI04904
ASTEI04955
ASTEI04956
ASTEI04961
ASTEI04962
ASTEI04971
ASTEI04972
ASTEI05035
ASTEI05126
ASTEI05171
ASTEI05173
ASTEI05175
ASTEI05176
ASTEI05177
ASTEI05477
ASTEI05504
ASTEI05551
ASTEI05846
ASTEI06161
ASTEI06189
ASTEI06291
ASTEI06559
ASTEI06577
ASTEI06617
ASTEI06679
ASTEI06683
ASTEI06684
ASTEI06697
ASTEI06717
ASTEI06794
ASTEI06823
ASTEI06869
ASTEI06870
ASTEI06871
ASTEI06939
ASTEI06941
ASTEI06987
ASTEI07052
ASTEI07231
ASTEI07301
ASTEI07308
ASTEI07311
ASTEI07380
ASTEI07429
ASTEI07431
ASTEI07466
ASTEI07500
ASTEI07528
ASTEI07566
ASTEI07569
ASTEI07570
ASTEI07571
ASTEI07572
ASTEI07574
ASTEI07575
ASTEI07576
ASTEI07577
ASTEI07580
ASTEI07581
ASTEI07735
ASTEI07769
ASTEI07900
ASTEI07901
ASTEI07934
ASTEI07936
ASTEI07937
ASTEI07967
ASTEI07991
ASTEI08016
ASTEI08027
ASTEI08041
ASTEI08197
ASTEI082136
ASTEI08296
ASTEI08459
ASTEI08460
ASTEI08519
ASTEI08691
ASTEI08801
ASTEI08853
ASTEI08895
ASTEI08896
ASTEI09019
ASTEI09270
ASTEI09363
ASTEI09420
ASTEI094959
ASTEI09544
ASTEI09545
ASTEI09546
ASTEI09548
ASTEI09549
ASTEI09550
ASTEI09552
ASTEI09619
ASTEI09631
ASTEI09669
ASTEI09670
ASTEI09671
ASTEI09706
ASTEI09858
ASTEI09915
ASTEI10026
ASTEI10043
ASTEI10080
ASTEI10109
ASTEI10113
ASTEI10116
ASTEI10117
ASTEI10118
ASTEI10119
ASTEI10125
ASTEI10131
ASTEI10165
ASTEI10168
ASTEI10358
ASTEI10441
ASTEI10450
ASTEI10495
ASTEI10583
ASTEI10672
ASTEI10725
ASTEI10726
ASTEI10729
ASTEI10769
ASTEI10844
ASTEI10892
ASTEI10918
ASTEI11100
ASTEI11101
ASTEI11114
ASTEI11168
ASTEI11211
ASTEI11220
ASTEI11252
ASTEI11307
ASTEI11310
ASTEI11311
ASTEI11346
ASTEI11393
ASTEI11411
ASTEI11445
ASTEI11449
ASTEI11537
ASTEI11548
ASTEI11597
ASTEI11615
ASTEI11616
ASTEI11681
ASTEI11698
ASTEI11725
ASTEI11737

## Sheet: 10
ASTEI00446
ASTEI00521
ASTEI01381
ASTEI01383
ASTEI01384
ASTEI01440
ASTEI02132
ASTEI02322
ASTEI02324
ASTEI02455
ASTEI02485
ASTEI02516
ASTEI02731
ASTEI02990
ASTEI02995
ASTEI03054
ASTEI03055
ASTEI03577
ASTEI03706
ASTEI03729
ASTEI03754
ASTEI03840
ASTEI03919
ASTEI03923
ASTEI04293
ASTEI04335
ASTEI04407
ASTEI04466
ASTEI04470
ASTEI04599
ASTEI04736
ASTEI04828
ASTEI05892
ASTEI06287
ASTEI06360
ASTEI06523
ASTEI06539
ASTEI06563
ASTEI06761
ASTEI07094
ASTEI07230
ASTEI07506
ASTEI07527
ASTEI07888
ASTEI07892
ASTEI08024
ASTEI08078
ASTEI08424
ASTEI08428
ASTEI08441
ASTEI08645
ASTEI08681
ASTEI09064
ASTEI09104
ASTEI09211
ASTEI09376
ASTEI09422
ASTEI09423
ASTEI09440
ASTEI09453
ASTEI10033
ASTEI10262
ASTEI10574
ASTEI10579
ASTEI10837
ASTEI10908
ASTEI11463
ASTEI11666
ASTEI11703
ASTEI11742

[truncated: 10 more sheets: 11, 12, 13, 14, 15, 16, 17, 18, 19, 20]
