# Supplementary material for: Genome analysis of a major urban malaria vector mosquito, Anopheles stephensi
Source: Genome Biol. 2014 Sep 23;15(9):459. doi: 10.1186/s13059-014-0459-2 (PMC4195908; doi:10.1186/s13059-014-0459-2)
Supplement: Additional file 2: — 1. Physical map data. 2. Lists of genes in clusters. 3. Cluster ontology. 4. Sex-biased genes list and GO terms. 5. Revised annotation for immunity-related genes. 6. Sequences of immunity-related genes. 7. RNA-seq expression profile of immunity-related genes. 8. Automatic annotated salivary genes. 9. Revised manual annotation for salivary genes. 10. Manual annotated salivary genes sequences. 11. Gene families counts table. 12. Repeat sequences. 13. Genome landscape. 14. Tandem repeat sequences. 15. Chromosome quotients of putative Y-linked scaffolds. 16. Sequences of putative Y-linked scaffolds. 17. Chromosome quotients of Y-linked BACs. 18. Sequences of Y-linked BACs. 19. Repeat masker output of Y-linked BACs and Y-linked scaffolds. 20. Repeat masker output of Y-linked BACs. 21. Synteny blocks. 22: SNP analysis raw data. 23. Summary of transcript consequences for An. stephensi Indian strain SNP calls. 24. BAC-ends dbGSS accession numbers. 25. Non-coding RNA annotation. [file 13059_2014_459_MOESM2_ESM.zip › Additional file 4: Cluster ontology.txt]

GOBPID	Pvalue	OddsRatio	ExpCount	Count	Size	Term
GO:0007586	1.28756028025976e-07	141.847619047619	0.0520555258942872	4	10	digestion
GO:0006508	4.52128338495034e-06	5.98086956521739	3.06086492258409	13	588	proteolysis
GO:0006687	0.00089668737158649	18.1838235294118	0.192605445808863	3	37	glycosphingolipid metabolic process
GO:0030149	0.00115737702415644	50.3040540540541	0.0520555258942872	2	10	sphingolipid catabolic process
GO:0046466	0.00115737702415644	50.3040540540541	0.0520555258942872	2	10	membrane lipid catabolic process
GO:0006665	0.00169609369055997	14.3604651162791	0.239455419113721	3	46	sphingolipid metabolic process
GO:0006664	0.00399008920436405	10.4435028248588	0.322744260544581	3	62	glycolipid metabolic process
GO:0044241	0.00520555258942867	Inf	0.00520555258942872	1	1	lipid digestion
GO:0050892	0.00520555258942867	Inf	0.00520555258942872	1	1	intestinal absorption
GO:0030299	0.00520555258942867	Inf	0.00520555258942872	1	1	intestinal cholesterol absorption
GO:1902221	0.00571158215932729	20.0891891891892	0.114522156967432	2	22	erythrose 4-phosphate/phosphoenolpyruvate family amino acid metabolic process
GO:0006558	0.00571158215932729	20.0891891891892	0.114522156967432	2	22	L-phenylalanine metabolic process
GO:0006643	0.00607094880979248	8.91787439613527	0.374799786438868	3	72	membrane lipid metabolic process
GO:0001575	0.0155375687515049	98.0394736842105	0.0156166577682862	1	3	globoside metabolic process
GO:0006572	0.0155375687515049	98.0394736842105	0.0156166577682862	1	3	tyrosine catabolic process
GO:0030301	0.0206642925889587	65.3508771929825	0.0208222103577149	1	4	cholesterol transport
GO:0035187	0.0206642925889587	65.3508771929825	0.0208222103577149	1	4	hatching behavior
GO:0022600	0.0206642925889587	65.3508771929825	0.0208222103577149	1	4	digestive system process
GO:0006564	0.0206642925889587	65.3508771929825	0.0208222103577149	1	4	L-serine biosynthetic process
GO:0006685	0.0206642925889587	65.3508771929825	0.0208222103577149	1	4	sphingomyelin catabolic process
GO:0006026	0.022706856296274	9.31489629164048	0.234249866524293	2	45	aminoglycan catabolic process
GO:0015669	0.0257649993983912	49.0065789473684	0.0260277629471436	1	5	gas transport
GO:0015671	0.0257649993983912	49.0065789473684	0.0260277629471436	1	5	oxygen transport
GO:0035188	0.0257649993983912	49.0065789473684	0.0260277629471436	1	5	hatching
GO:0031629	0.0257649993983912	49.0065789473684	0.0260277629471436	1	5	synaptic vesicle fusion to presynaptic membrane
GO:0046514	0.0257649993983912	49.0065789473684	0.0260277629471436	1	5	ceramide catabolic process
GO:0006684	0.0257649993983912	49.0065789473684	0.0260277629471436	1	5	sphingomyelin metabolic process
GO:0016042	0.0273386361445899	4.96612466124661	0.655899626268019	3	126	lipid catabolic process
GO:0042207	0.0308398177533352	39.2	0.0312333155365723	1	6	styrene catabolic process
GO:0015918	0.0308398177533352	39.2	0.0312333155365723	1	6	sterol transport
GO:0006303	0.0308398177533352	39.2	0.0312333155365723	1	6	double-strand break repair via nonhomologous end joining
GO:1902222	0.0308398177533352	39.2	0.0312333155365723	1	6	erythrose 4-phosphate/phosphoenolpyruvate family amino acid catabolic process
GO:0018966	0.0308398177533352	39.2	0.0312333155365723	1	6	styrene metabolic process
GO:0006559	0.0308398177533352	39.2	0.0312333155365723	1	6	L-phenylalanine catabolic process
GO:0006040	0.0364234427213408	4.41727053140097	0.73398291510945	3	141	amino sugar metabolic process
GO:1900673	0.0409123003052405	27.9924812030075	0.0416444207154298	1	8	olefin metabolic process
GO:0009070	0.0409123003052405	27.9924812030075	0.0416444207154298	1	8	serine family amino acid biosynthetic process
GO:0006596	0.0409123003052405	27.9924812030075	0.0416444207154298	1	8	polyamine biosynthetic process
GO:0006576	0.0447117944454451	6.34062634062634	0.338360918312867	2	65	cellular biogenic amine metabolic process
GO:0000726	0.0459102185692832	24.4901315789474	0.0468499733048585	1	9	non-recombinational repair
GO:0009074	0.0459102185692832	24.4901315789474	0.0468499733048585	1	9	aromatic amino acid family catabolic process
GO:0009308	0.0497825871524862	5.95885437676482	0.359183128670582	2	69	amine metabolic process
GO:0044106	0.0497825871524862	5.95885437676482	0.359183128670582	2	69	cellular amine metabolic process
GOCCID	Pvalue	OddsRatio	ExpCount	Count	Size	Term
GO:0005576	3.40752627162745e-05	9.58970946994899	1.46091507681918	8	509	extracellular region
GOMFID	Pvalue	OddsRatio	ExpCount	Count	Size	Term
GO:0004252	1.55974773333753e-07	11.2171970965941	1.16097089723463	10	209	serine-type endopeptidase activity
GO:0008236	5.22813706095692e-07	9.75511695906433	1.32206255283178	10	238	serine-type peptidase activity
GO:0017171	5.64793035696093e-07	9.66787439613527	1.33317232218331	10	240	serine hydrolase activity
GO:0070011	1.63250681697898e-06	6.37869298412096	2.73300326047579	13	492	peptidase activity, acting on L-amino acid peptides
GO:0008233	4.15827168564369e-06	5.82079414838036	2.97186330153363	13	535	peptidase activity
GO:0004175	1.71379900602233e-05	6.43043336591724	1.94976452119309	10	351	endopeptidase activity
GO:0016787	4.90081334137562e-05	3.44929631771737	9.72660306726241	22	1751	hydrolase activity
GO:0016702	0.00132054508837984	46.7443181818182	0.055548846757638	2	10	oxidoreductase activity, acting on single donors with incorporation of molecular oxygen, incorporation of two atoms of oxygen
GO:0016701	0.00160829726350546	41.5454545454545	0.0611037314334018	2	11	oxidoreductase activity, acting on single donors with incorporation of molecular oxygen
GO:0003824	0.00297519294885968	2.41791831357049	21.2529887694723	31	3826	catalytic activity
GO:0004411	0.00555488467576382	Inf	0.0055548846757638	1	1	homogentisate 1,2-dioxygenase activity
GO:0004181	0.00592765042231245	19.6555023923445	0.11665257819104	2	21	metallocarboxypeptidase activity
GO:0051213	0.0104099858410419	14.3513986013986	0.155536770921386	2	28	dioxygenase activity
GO:0004647	0.0110795797608986	182.977777777778	0.0111097693515276	1	2	phosphoserine phosphatase activity
GO:0003868	0.0110795797608986	182.977777777778	0.0111097693515276	1	2	4-hydroxyphenylpyruvate dioxygenase activity
GO:0004731	0.0110795797608986	182.977777777778	0.0111097693515276	1	2	purine-nucleoside phosphorylase activity
GO:0004180	0.0118958126923389	13.3230519480519	0.166646540272914	2	30	carboxypeptidase activity
GO:0004499	0.0165742457025582	91.4777777777778	0.0166646540272914	1	3	N,N-dimethylaniline monooxygenase activity
GO:0017040	0.0165742457025582	91.4777777777778	0.0166646540272914	1	3	ceramidase activity
GO:0008235	0.0168693600033238	10.9639037433155	0.199975848327497	2	36	metalloexopeptidase activity
GO:0004462	0.0220390421144546	60.9777777777778	0.0222195387030552	1	4	lactoylglutathione lyase activity
GO:0004563	0.0274741277810896	45.7277777777778	0.027774423378819	1	5	beta-N-acetylhexosaminidase activity
GO:0019825	0.0274741277810896	45.7277777777778	0.027774423378819	1	5	oxygen binding
GO:0015929	0.0382557978957407	30.4777777777778	0.0388841927303466	1	7	hexosaminidase activity
GO:0016846	0.0382557978957407	30.4777777777778	0.0388841927303466	1	7	carbon-sulfur lyase activity
GO:0008199	0.0436026958044663	26.1206349206349	0.0444390774061104	1	8	ferric iron binding
GO:0008158	0.0436026958044663	26.1206349206349	0.0444390774061104	1	8	hedgehog receptor activity
GOBPID	Pvalue	OddsRatio	ExpCount	Count	Size	Term
GO:0016192	1.52840526926127e-09	2.41104645278818	35.7801655098772	73	483	vesicle-mediated transport
GO:0010646	2.36935585518542e-09	2.23177168576105	44.81780565937	85	605	regulation of cell communication
GO:0023051	2.78331048899243e-09	2.23329732682733	44.2251735184196	84	597	regulation of signaling
GO:0051641	8.08848887070090e-09	2.09165547096582	52.003470368393	93	702	cellular localization
GO:0009966	3.33982581446792e-08	2.19688241274144	39.1137213027229	74	528	regulation of signal transduction
GO:0051649	6.89581337660075e-08	2.07851944371052	45.0400427122264	81	608	establishment of localization in cell
GO:0006796	8.18256921333056e-08	1.7485944782327	97.1916711158569	145	1312	phosphate-containing compound metabolic process
GO:0032012	1.16836152360721e-07	15.8922018348624	1.33342231713828	10	18	regulation of ARF protein signal transduction
GO:0006793	1.18027151506944e-07	1.73272672877142	98.599172450614	146	1331	phosphorus metabolic process
GO:0048583	1.41928089709405e-07	1.96504511980085	52.7442605445809	90	712	regulation of response to stimulus
GO:0040007	1.44028973098611e-07	2.2759387155672	30.9650293646556	61	418	growth
GO:0050789	1.86836300139719e-07	1.57332838727627	234.237853710625	292	3162	regulation of biological process
GO:0030100	2.45807418235189e-07	9.55939226519337	2.07421249332621	12	28	regulation of endocytosis
GO:0035556	2.80360457174152e-07	2.14121205584752	35.9283235451148	67	485	intracellular signal transduction
GO:0032312	3.2750895803386e-07	25.3491773308958	0.888948211425521	8	12	regulation of ARF GTPase activity
GO:0007276	3.47963239181076e-07	1.98445339470656	46.7438601174586	81	631	gamete generation
GO:0044699	3.97487556489791e-07	1.64174445567513	371.135878270155	423	5010	single-organism process
GO:0006897	4.39883621889549e-07	2.44106828722213	22.7422584089696	48	307	endocytosis
GO:0007292	4.43917254544511e-07	2.09735810045004	37.1135878270155	68	501	female gamete generation
GO:0048477	4.4601363268402e-07	2.1089690303124	36.3727976508276	67	491	oogenesis
GO:0051179	4.74222373495258e-07	1.59648931054081	148.009877202349	199	1998	localization
GO:0044281	6.02010723000166e-07	1.65816861637757	107.266417512013	153	1448	small molecule metabolic process
GO:0007178	6.63886943604169e-07	3.73235314137908	7.92645488521089	24	107	transmembrane receptor protein serine/threonine kinase signaling pathway
GO:0019953	6.75609516112211e-07	1.94596518987342	47.4846502936466	81	641	sexual reproduction
GO:0048609	7.22533286749818e-07	1.90535009680661	51.4849172450614	86	695	multicellular organismal reproductive process
GO:0051234	9.90181050139668e-07	1.60451641658	126.749199145755	174	1711	establishment of localization
GO:0051128	1.01914957014394e-06	2.00927563384227	40.2249065670048	71	543	regulation of cellular component organization
GO:0065007	1.3089416964732e-06	1.52054741262004	246.386812600107	300	3326	biological regulation
GO:0044700	1.3170022831594e-06	1.57683811574214	139.935264281901	188	1889	single organism signaling
GO:0023052	1.3170022831594e-06	1.57683811574214	139.935264281901	188	1889	signaling
GO:0044702	1.42665541280225e-06	1.88820298832774	49.9292578750667	83	674	single organism reproductive process
GO:0032535	1.42941831989457e-06	3.43386190285026	8.81540309663641	25	119	regulation of cellular component size
GO:0040008	1.65639109606139e-06	2.46495161670994	19.6309396689802	42	265	regulation of growth
GO:0035264	1.69375059182632e-06	6.63143911439114	2.81500266951415	13	38	multicellular organism growth
GO:0040014	2.03122317742643e-06	7.2780847145488	2.44460758142018	12	33	regulation of multicellular organism growth
GO:0044763	2.05001906683046e-06	1.5368508580692	325.725440469834	377	4397	single-organism cellular process
GO:0033036	2.06094992093527e-06	1.8885100074129	48.0032034169781	80	648	macromolecule localization
GO:0071702	2.73605620526647e-06	1.91844660194175	43.6325413774693	74	589	organic substance transport
GO:0050896	2.76527505428638e-06	1.51206556939659	191.790576615056	242	2589	response to stimulus
GO:0007154	3.0819480569589e-06	1.54828742854443	142.528029898558	189	1924	cell communication
GO:0032270	3.11663998552582e-06	4.53504491945477	4.81513614522157	17	65	positive regulation of cellular protein metabolic process
GO:0009987	3.3040518291126e-06	1.80782423578294	455.215563267485	493	6145	cellular process
GO:1901658	3.72277993355439e-06	2.15890775222482	27.3351575013348	52	369	glycosyl compound catabolic process
GO:0051247	3.91456676637717e-06	4.44184811471057	4.88921516284036	17	66	positive regulation of protein metabolic process
GO:0009146	3.97332524587934e-06	2.17051934042225	26.6684463427656	51	360	purine nucleoside triphosphate catabolic process
GO:0009203	3.97332524587934e-06	2.17051934042225	26.6684463427656	51	360	ribonucleoside triphosphate catabolic process
GO:0009207	3.97332524587934e-06	2.17051934042225	26.6684463427656	51	360	purine ribonucleoside triphosphate catabolic process
GO:0009154	4.31133856657231e-06	2.16319124423963	26.7425253603844	51	361	purine ribonucleotide catabolic process
GO:0009143	4.31133856657231e-06	2.16319124423963	26.7425253603844	51	361	nucleoside triphosphate catabolic process
GO:0009261	4.31133856657231e-06	2.16319124423963	26.7425253603844	51	361	ribonucleotide catabolic process
GO:0007165	4.3237956023386e-06	1.57515097991989	116.970768820075	160	1579	signal transduction
GO:0032504	4.54670359250184e-06	1.79805719921105	54.5962359850507	87	737	multicellular organism reproduction
GO:0006195	4.67596417150992e-06	2.15591027407748	26.8166043780032	51	362	purine nucleotide catabolic process
GO:0009117	5.03707473915401e-06	1.9049545121301	42.0028029898558	71	567	nucleotide metabolic process
GO:0006810	5.09711264154982e-06	1.55877524949003	123.563801388147	167	1668	transport
GO:0046130	5.49284202555755e-06	2.14148790506618	26.9647624132408	51	364	purine ribonucleoside catabolic process
GO:0006152	5.49284202555755e-06	2.14148790506618	26.9647624132408	51	364	purine nucleoside catabolic process
GO:0042454	5.9493064805608e-06	2.13434561722778	27.0388414308596	51	365	ribonucleoside catabolic process
GO:0031329	6.04857290623735e-06	2.58212389579194	15.1861986118526	34	205	regulation of cellular catabolic process
GO:0050794	6.18107261700939e-06	1.47940011391881	221.570341697811	271	2991	regulation of cellular process
GO:0009164	6.44082204119549e-06	2.12724867724868	27.1129204484784	51	366	nucleoside catabolic process
GO:0015031	6.44082204119549e-06	2.12724867724868	27.1129204484784	51	366	protein transport
GO:0048518	7.05885081767249e-06	1.76842888099604	56.0037373198078	88	756	positive regulation of biological process
GO:0006753	7.33408063460958e-06	1.88043281419775	42.4472770955686	71	573	nucleoside phosphate metabolic process
GO:0046578	7.76783513927564e-06	3.15415657788539	9.03764014949279	24	122	regulation of Ras protein signal transduction
GO:0022414	8.17742376979294e-06	1.73998839586504	59.4854511478911	92	803	reproductive process
GO:0051656	8.66425673553883e-06	2.71488511488511	12.8156700480513	30	173	establishment of organelle localization
GO:0007167	9.03477092782998e-06	2.41852117731515	17.4826481580352	37	236	enzyme linked receptor protein signaling pathway
GO:0032318	9.17081360524379e-06	4.35163620573955	4.66697810998398	16	63	regulation of Ras GTPase activity
GO:0072523	9.5157222185212e-06	2.09242931547619	27.4833155365723	51	371	purine-containing compound catabolic process
GO:0042278	9.92344690775307e-06	2.002859437751	32.0021356113187	57	432	purine nucleoside metabolic process
GO:0046128	9.92344690775307e-06	2.002859437751	32.0021356113187	57	432	purine ribonucleoside metabolic process
GO:0009119	1.04856254863011e-05	1.98602524236327	32.8170048051255	58	443	ribonucleoside metabolic process
GO:1901657	1.08142645749318e-05	1.96009600960096	34.3726641751201	60	464	glycosyl compound metabolic process
GO:0051640	1.14496121593594e-05	2.5751101504697	14.2972504004271	32	193	organelle localization
GO:0009056	1.17917384076275e-05	1.65652481245297	73.4123064602242	108	991	catabolic process
GO:0009166	1.19641716705779e-05	2.07205513784461	27.7055525894287	51	374	nucleotide catabolic process
GO:0048312	1.23573648868933e-05	63.0545454545455	0.44447410571276	5	6	intracellular distribution of mitochondria
GO:0008361	1.38759325457394e-05	3.95383575532274	5.33368926855312	17	72	regulation of cell size
GO:1901292	1.39076342931943e-05	2.05868131868132	27.8537106246663	51	376	nucleoside phosphate catabolic process
GO:0045184	1.39076342931943e-05	2.05868131868132	27.8537106246663	51	376	establishment of protein localization
GO:0009894	1.41627174313855e-05	2.46380510192046	15.778830752803	34	213	regulation of catabolic process
GO:0044248	1.421479652084e-05	1.68884344441494	64.4487453283502	97	870	cellular catabolic process
GO:0019637	1.49071380284181e-05	1.7600932679823	52.1516284036305	82	704	organophosphate metabolic process
GO:0048610	1.49348244558152e-05	1.81158804363224	45.7067538707955	74	617	cellular process involved in reproduction
GO:0046434	1.50721415563248e-05	1.96951585871043	32.4466097170315	57	438	organophosphate catabolic process
GO:0006184	1.64842833346816e-05	2.28616698093442	19.3346235985051	39	261	GTP catabolic process
GO:1901135	1.66134026439861e-05	1.70255157518433	60.5225573945542	92	817	carbohydrate derivative metabolic process
GO:0051174	1.72488275411369e-05	2.25478081788761	20.075413774693	40	271	regulation of phosphorus metabolic process
GO:0019220	1.72488275411369e-05	2.25478081788761	20.075413774693	40	271	regulation of phosphate metabolic process
GO:0046907	1.72771762209149e-05	1.95863348957186	32.5947677522691	57	440	intracellular transport
GO:1901069	1.80435419362201e-05	2.27557618104078	19.4087026161239	39	262	guanosine-containing compound catabolic process
GO:0009116	1.93428426690229e-05	1.93799344289085	33.4837159636946	58	452	nucleoside metabolic process
GO:0000003	2.17626069654223e-05	1.65551545625346	67.6341430859584	100	913	reproduction
GO:0022412	2.23167567936672e-05	1.86570633432694	38.2988521089162	64	517	cellular process involved in reproduction in multicellular organism
GO:0055086	2.25107167052005e-05	1.7723034098817	47.8550453817405	76	646	nucleobase-containing small molecule metabolic process
GO:1901068	2.31818100265444e-05	2.19735472610527	21.0384410037373	41	284	guanosine-containing compound metabolic process
GO:1901564	2.46788595258736e-05	1.53497061529507	106.970101441538	145	1444	organonitrogen compound metabolic process
GO:0045807	2.55554882921232e-05	12.6459854014599	1.03710624666311	7	14	positive regulation of endocytosis
GO:0090066	2.69456712148133e-05	2.48987719880518	14.2231713828083	31	192	regulation of anatomical structure size
GO:1901136	2.75220678035172e-05	1.95768683627221	30.816871329418	54	416	carbohydrate derivative catabolic process
GO:0048522	2.9599429094948e-05	1.74911132568036	49.0403096636412	77	662	positive regulation of cellular process
GO:0006163	3.25957818094318e-05	1.89710401713765	34.076348104645	58	460	purine nucleotide metabolic process
GO:0043087	3.30537233562347e-05	2.77366623292128	10.4451414842499	25	141	regulation of GTPase activity
GO:0033124	3.30537233562347e-05	2.77366623292128	10.4451414842499	25	141	regulation of GTP catabolic process
GO:0048488	3.41064379516403e-05	5.08802946593002	3.11131873998932	12	42	synaptic vesicle endocytosis
GO:0036211	3.69636367130073e-05	1.643820065276	65.1154564869194	96	879	protein modification process
GO:0006464	3.69636367130073e-05	1.643820065276	65.1154564869194	96	879	cellular protein modification process
GO:0009118	3.73873072022638e-05	2.74955652314143	10.5192205018687	25	142	regulation of nucleoside metabolic process
GO:0030811	3.73873072022638e-05	2.74955652314143	10.5192205018687	25	142	regulation of nucleotide catabolic process
GO:0033121	3.73873072022638e-05	2.74955652314143	10.5192205018687	25	142	regulation of purine nucleotide catabolic process
GO:0009199	4.20799885153014e-05	1.93451264579565	30.5205552589429	53	412	ribonucleoside triphosphate metabolic process
GO:0046039	4.40252849331505e-05	2.14876033057851	20.8902829684997	40	282	GTP metabolic process
GO:0051056	4.52979587732376e-05	2.77945742352522	10.0006673785371	24	135	regulation of small GTPase mediated signal transduction
GO:0071495	4.52979587732376e-05	2.77945742352522	10.0006673785371	24	135	cellular response to endogenous stimulus
GO:0009259	4.75709972911413e-05	1.86748924922082	34.5208222103577	58	466	ribonucleotide metabolic process
GO:0019693	4.75709972911413e-05	1.86748924922082	34.5208222103577	58	466	ribose phosphate metabolic process
GO:0009141	4.80580016116807e-05	1.92321020626635	30.6687132941805	53	414	nucleoside triphosphate metabolic process
GO:0072521	4.84911159431813e-05	1.81002246444586	39.2618793379605	64	530	purine-containing compound metabolic process
GO:0051646	4.88562211829053e-05	8.43997562461914	1.48158035237587	8	20	mitochondrion localization
GO:0009150	5.22536469303812e-05	1.87052710843373	33.8541110517886	57	457	purine ribonucleotide metabolic process
GO:0051716	5.32273050158256e-05	1.4619964913595	139.490790176188	179	1883	cellular response to stimulus
GO:1901361	5.33571380620875e-05	1.83880765698948	36.22463961559	60	489	organic cyclic compound catabolic process
GO:0044767	5.51323733111504e-05	1.44765014941929	153.49172450614	194	2072	single-organism developmental process
GO:0070727	6.81192019035952e-05	1.94500042048608	28.0018686599039	49	378	cellular macromolecule localization
GO:0071310	6.93059515689328e-05	2.42836156239198	13.5564602242392	29	183	cellular response to organic substance
GO:0009144	7.28665725011678e-05	1.89981896331508	30.3723972237053	52	410	purine nucleoside triphosphate metabolic process
GO:0009205	7.28665725011678e-05	1.89981896331508	30.3723972237053	52	410	purine ribonucleoside triphosphate metabolic process
GO:0006996	8.67831540657472e-05	1.53370115204146	86.4502135611319	119	1167	organelle organization
GO:0034655	8.82508364170964e-05	1.83890588193932	33.705953016551	56	455	nucleobase-containing compound catabolic process
GO:0060627	9.12423883058805e-05	4.48683782905427	3.4076348104645	12	46	regulation of vesicle-mediated transport
GO:0046700	9.24524525784464e-05	1.81539835672748	35.3356914041644	58	477	heterocycle catabolic process
GO:0009719	9.60891843061332e-05	2.51437667893742	11.7785638013881	26	159	response to endogenous stimulus
GO:0019439	9.80341011172056e-05	1.81079812206573	35.4097704217832	58	478	aromatic compound catabolic process
GO:0045727	0.000101681573544626	21.0121212121212	0.592632140950347	5	8	positive regulation of translation
GO:0070887	0.000103004779409165	2.09618502819046	20.2235718099306	38	273	cellular response to chemical stimulus
GO:0006468	0.000126519403971858	1.90154853329976	27.9277896422851	48	377	protein phosphorylation
GO:0045926	0.000129267791239047	3.34608716810122	5.70408435664709	16	77	negative regulation of growth
GO:0008104	0.000150344001498739	1.75988068605518	37.5580619327282	60	507	protein localization
GO:0032502	0.000152215987235879	1.39131252571563	194.01294714362	234	2619	developmental process
GO:0032868	0.000155798170359258	6.74905545399147	1.70381740523225	8	23	response to insulin stimulus
GO:1901652	0.000155798170359258	6.74905545399147	1.70381740523225	8	23	response to peptide
GO:0043434	0.000155798170359258	6.74905545399147	1.70381740523225	8	23	response to peptide hormone stimulus
GO:0042327	0.000171978389142338	4.50462523719165	3.11131873998932	11	42	positive regulation of phosphorylation
GO:0043412	0.000172643461178237	1.55649161196207	69.4861185264282	98	938	macromolecule modification
GO:0048311	0.000175879367335539	10.8196721311475	0.963027229044314	6	13	mitochondrion distribution
GO:0031122	0.000182268944026593	8.042800265428	1.33342231713828	7	18	cytoplasmic microtubule organization
GO:1901701	0.000206794058403721	3.75750587051325	4.22250400427122	13	57	cellular response to oxygen-containing compound
GO:0015014	0.00021485263473889	15.7568181818182	0.66671115856914	5	9	heparan sulfate proteoglycan biosynthetic process, polysaccharide chain biosynthetic process
GO:1900542	0.000222485663071327	2.41310824230387	11.7044847837694	25	158	regulation of purine nucleotide metabolic process
GO:0034613	0.000227041197130059	1.93210567790635	24.0016017084891	42	324	cellular protein localization
GO:0010033	0.000233276975713395	1.96322447778758	22.5200213561132	40	304	response to organic substance
GO:0044270	0.00024936975163323	1.75468442880966	35.0393753336893	56	473	cellular nitrogen compound catabolic process
GO:0044765	0.000254967758396634	1.45395453705694	103.858782701548	136	1402	single-organism transport
GO:1901575	0.000263022387786834	1.54669680634007	66.8192738921516	94	902	organic substance catabolic process
GO:0016050	0.000268976314301302	4.23039215686275	3.25947677522691	11	44	vesicle organization
GO:0006928	0.000278982831096574	1.65198227979042	45.7808328884143	69	618	cellular component movement
GO:0006898	0.000301002650790161	5.95332831487257	1.85197544046983	8	25	receptor-mediated endocytosis
GO:0051050	0.000324722683355733	3.1837962962963	5.5559263214095	15	75	positive regulation of transport
GO:0006140	0.000330614814518304	2.34127530643162	12.0008008542445	25	162	regulation of nucleotide metabolic process
GO:1901137	0.000342972497345193	1.9957825795728	19.9272557394554	36	269	carbohydrate derivative biosynthetic process
GO:0050829	0.00035525332267441	3.51613409751119	4.4447410571276	13	60	defense response to Gram-negative bacterium
GO:0001700	0.000357305958031024	2.11224201300537	16.2973838761345	31	220	embryonic development via the syncytial blastoderm
GO:0016043	0.000379723428540807	1.38612892000448	149.046983449012	184	2012	cellular component organization
GO:0031323	0.000382120685566462	1.44090294828604	102.080886278697	133	1378	regulation of cellular metabolic process
GO:0003006	0.0004068687819248	1.66930441823387	40.5953016550988	62	548	developmental process involved in reproduction
GO:0009267	0.000408453367665701	4.37076874406833	2.88908168713294	10	39	cellular response to starvation
GO:0001934	0.000408453367665701	4.37076874406833	2.88908168713294	10	39	positive regulation of protein phosphorylation
GO:1901565	0.000475011560732226	1.67879858036405	38.372931126535	59	518	organonitrogen compound catabolic process
GO:0090092	0.000509132302870612	4.22446483180428	2.96316070475173	10	40	regulation of transmembrane receptor protein serine/threonine kinase signaling pathway
GO:0015748	0.000541275821224373	5.32512267872607	2.00013347570742	8	27	organophosphate ester transport
GO:0019222	0.000558589865968352	1.41039082984905	112.081553657234	143	1513	regulation of metabolic process
GO:0009725	0.000582662583213145	2.98307291666667	5.85224239188468	15	79	response to hormone stimulus
GO:0051240	0.000604158147074024	3.77086645468998	3.55579284570208	11	48	positive regulation of multicellular organismal process
GO:0097480	0.000627669685374103	2.63918320169524	7.77829684997331	18	105	establishment of synaptic vesicle localization
GO:0048489	0.000627669685374103	2.63918320169524	7.77829684997331	18	105	synaptic vesicle transport
GO:0016197	0.000629539797799066	4.08759988162178	3.03723972237053	10	41	endosomal transport
GO:0031669	0.000629539797799066	4.08759988162178	3.03723972237053	10	41	cellular response to nutrient levels
GO:0006886	0.000654043499004128	1.9366127434797	19.8531767218366	35	268	intracellular protein transport
GO:0048585	0.000667163234494595	2.02406323865618	16.8900160170849	31	228	negative regulation of response to stimulus
GO:0048519	0.000694647338333581	1.49884560959261	66.9674319273892	92	904	negative regulation of biological process
GO:0050714	0.000695023859741063	10.5015151515152	0.814869193806727	5	11	positive regulation of protein secretion
GO:0048259	0.000695023859741063	10.5015151515152	0.814869193806727	5	11	regulation of receptor-mediated endocytosis
GO:0052646	0.000695023859741063	10.5015151515152	0.814869193806727	5	11	alditol phosphate metabolic process
GO:0097479	0.000705308199467538	2.60881157948197	7.8523758675921	18	106	synaptic vesicle localization
GO:0008340	0.000715258569907476	2.39641853932584	9.85250934329952	21	133	determination of adult lifespan
GO:0048856	0.000726830367427024	1.346006578798	177.41924719701	212	2395	anatomical structure development
GO:0044272	0.000728036692614426	3.67110100619195	3.62987186332088	11	49	sulfur compound biosynthetic process
GO:0045793	0.000752216181452995	5.89464720194647	1.62973838761345	7	22	positive regulation of cell size
GO:0032869	0.000752216181452995	5.89464720194647	1.62973838761345	7	22	cellular response to insulin stimulus
GO:1901653	0.000752216181452995	5.89464720194647	1.62973838761345	7	22	cellular response to peptide
GO:0071375	0.000752216181452995	5.89464720194647	1.62973838761345	7	22	cellular response to peptide hormone stimulus
GO:0008101	0.000752216181452995	5.89464720194647	1.62973838761345	7	22	decapentaplegic signaling pathway
GO:0007010	0.000768697995225968	1.58695787443221	46.595702082221	68	629	cytoskeleton organization
GO:0031668	0.000772527738004295	3.95928899082569	3.11131873998932	10	42	cellular response to extracellular stimulus
GO:0046686	0.000870258907462838	16.7791893526921	0.518553123331554	4	7	response to cadmium ion
GO:0010259	0.000873487452718334	2.3536861817465	10.0006673785371	21	135	multicellular organismal aging
GO:0016236	0.000917016811386029	4.81657525898842	2.14829151094501	8	29	macroautophagy
GO:0097285	0.000941199418048703	3.8387545176536	3.18539775760812	10	43	cell-type specific apoptotic process
GO:0071496	0.000941199418048703	3.8387545176536	3.18539775760812	10	43	cellular response to external stimulus
GO:0016310	0.000968777914962288	1.57568330581436	46.1512279765083	67	623	phosphorylation
GO:0048870	0.000979799172320391	1.88630511747667	20.2976508275494	35	274	cell motility
GO:0051239	0.000998462814657642	1.58416463600366	44.5214895888948	65	601	regulation of multicellular organismal process
GO:0031401	0.00103945435744451	3.48653492647059	3.77802989855846	11	51	positive regulation of protein modification process
GO:0032870	0.00104939524624341	2.9170025150753	5.5559263214095	14	75	cellular response to hormone stimulus
GO:0051650	0.00110389980515893	2.49392761719699	8.14869193806727	18	110	establishment of vesicle localization
GO:0030308	0.00111932464680327	9	0.888948211425521	5	12	negative regulation of cell growth
GO:1900076	0.00111932464680327	9	0.888948211425521	5	12	regulation of cellular response to insulin stimulus
GO:0046626	0.00111932464680327	9	0.888948211425521	5	12	regulation of insulin receptor signaling pathway
GO:0016477	0.0011400300583961	1.88604474154477	19.705018686599	34	266	cell migration
GO:0044710	0.00117022826382202	1.34287414228521	152.23238120662	184	2055	single-organism metabolic process
GO:0010648	0.00120624766292818	1.99009780199671	16.0010678056594	29	216	negative regulation of cell communication
GO:0051049	0.00125577605318465	2.10557348560079	13.1119861185264	25	177	regulation of transport
GO:0051674	0.00126924574968162	1.85414688192466	20.5939668980246	35	278	localization of cell
GO:0080090	0.00127345605498737	1.39465055022693	99.5621996796583	127	1344	regulation of primary metabolic process
GO:0007568	0.00128216566500794	2.27256713007046	10.2969834490123	21	139	aging
GO:0031667	0.00133822408869947	2.61034203891347	6.96342765616658	16	94	response to nutrient levels
GO:0051130	0.00135137312956056	2.37534752707053	8.963561131874	19	121	positive regulation of cellular component organization
GO:0051648	0.0013664907129138	2.44015214548912	8.29684997330486	18	112	vesicle localization
GO:0045792	0.00138092624301033	6.30692167577413	1.33342231713828	6	18	negative regulation of cell size
GO:0048135	0.00138092624301033	6.30692167577413	1.33342231713828	6	18	female germ-line cyst formation
GO:0008286	0.00138092624301033	6.30692167577413	1.33342231713828	6	18	insulin receptor signaling pathway
GO:0007283	0.00140679908337638	2.2531394580304	10.3710624666311	21	140	spermatogenesis
GO:0065008	0.00144938020904872	1.46199435185553	66.7451948745328	90	901	regulation of biological quality
GO:0010562	0.00145333142891048	3.31954656862745	3.92618793379605	11	53	positive regulation of phosphorus metabolic process
GO:0045937	0.00145333142891048	3.31954656862745	3.92618793379605	11	53	positive regulation of phosphate metabolic process
GO:0051225	0.00146559637144451	3.92648730579765	2.81500266951415	9	38	spindle assembly
GO:0030832	0.00146559637144451	3.92648730579765	2.81500266951415	9	38	regulation of actin filament length
GO:0008064	0.00146559637144451	3.92648730579765	2.81500266951415	9	38	regulation of actin polymerization or depolymerization
GO:0009991	0.00150198711097651	2.57692398017895	7.03750667378537	16	95	response to extracellular stimulus
GO:0046167	0.00152851991191185	37.695652173913	0.296316070475173	3	4	glycerol-3-phosphate biosynthetic process
GO:0009069	0.00153290040180806	1.83071450906817	20.8162039508809	35	281	serine family amino acid metabolic process
GO:0016049	0.00154164344602264	2.23403558052434	10.4451414842499	21	141	cell growth
GO:0048232	0.00154164344602264	2.23403558052434	10.4451414842499	21	141	male gamete generation
GO:0008356	0.00155997008150965	2.77905499075786	5.77816337426588	14	78	asymmetric cell division
GO:0009792	0.0015701683095971	1.90445231746959	17.7789642285104	31	240	embryo development ending in birth or egg hatching
GO:0051336	0.00162113925138283	1.99934314240673	14.8158035237587	27	200	regulation of hydrolase activity
GO:0008283	0.00163079972504813	1.82303020865774	20.8902829684997	35	282	cell proliferation
GO:0040015	0.00163883624138105	12.5825771324864	0.592632140950347	4	8	negative regulation of multicellular organism growth
GO:0060048	0.00163883624138105	12.5825771324864	0.592632140950347	4	8	cardiac muscle contraction
GO:1900077	0.00163883624138105	12.5825771324864	0.592632140950347	4	8	negative regulation of cellular response to insulin stimulus
GO:0061355	0.00163883624138105	12.5825771324864	0.592632140950347	4	8	Wnt protein secretion
GO:0061356	0.00163883624138105	12.5825771324864	0.592632140950347	4	8	regulation of Wnt protein secretion
GO:0061357	0.00163883624138105	12.5825771324864	0.592632140950347	4	8	positive regulation of Wnt protein secretion
GO:0046627	0.00163883624138105	12.5825771324864	0.592632140950347	4	8	negative regulation of insulin receptor signaling pathway
GO:0032956	0.00170191649611029	3.04397790055249	4.59289909236519	12	62	regulation of actin cytoskeleton organization
GO:0045476	0.00174443555905732	4.91007704785077	1.85197544046983	7	25	nurse cell apoptotic process
GO:0044267	0.00181313256654115	1.37501124960626	102.303123331554	129	1381	cellular protein metabolic process
GO:0016319	0.00184560069224974	2.61187214611872	6.51895355045382	15	88	mushroom body development
GO:0009790	0.00185230684413591	1.55941235891603	42.2250400427122	61	570	embryo development
GO:0009968	0.0018783682284151	1.97590909090909	14.9639615589963	27	202	negative regulation of signal transduction
GO:0031929	0.0018935156377611	5.82093316519546	1.40750133475707	6	19	TOR signaling cascade
GO:0032970	0.00196446699588025	2.98385873686491	4.66697810998398	12	63	regulation of actin filament-based process
GO:0010243	0.00199338723550778	3.16773897058824	4.07434596903364	11	55	response to organonitrogen compound
GO:0071363	0.00199338723550778	3.16773897058824	4.07434596903364	11	55	cellular response to growth factor stimulus
GO:0032501	0.00217214667735582	1.29411528912168	220.681393486385	253	2979	multicellular organismal process
GO:0044087	0.00217902578292716	1.98030875866415	14.3713294180459	26	194	regulation of cellular component biogenesis
GO:0040011	0.00220229046900215	1.52539069681927	45.9289909236519	65	620	locomotion
GO:0048134	0.00223719870670419	4.65097963887822	1.92605445808863	7	26	germ-line cyst formation
GO:0009653	0.00227801154765765	1.35110137519776	113.044580886279	140	1526	anatomical structure morphogenesis
GO:0070848	0.0023189590741978	3.0968954248366	4.14842498665243	11	56	response to growth factor stimulus
GO:0080134	0.00245627084964227	2.09551678754445	11.5563267485318	22	156	regulation of response to stress
GO:0007584	0.00253806659660181	5.40437158469945	1.48158035237587	6	20	response to nutrient
GO:0042325	0.00255798661021161	2.35099806044933	8.07461292044848	17	109	regulation of phosphorylation
GO:0051704	0.00257134971468676	1.67646153567614	27.0388414308596	42	365	multi-organism process
GO:0006941	0.00277802312669478	10.064609800363	0.66671115856914	4	9	striated muscle contraction
GO:0090097	0.00277802312669478	10.064609800363	0.66671115856914	4	9	regulation of decapentaplegic signaling pathway
GO:0030833	0.00279176765412851	3.88749824216003	2.51868659903898	8	34	regulation of actin filament polymerization
GO:0046497	0.00283077171662212	4.41779197080292	2.00013347570742	7	27	nicotinate nucleotide metabolic process
GO:0009101	0.00289570145901679	2.47474747474747	6.81526962092899	15	92	glycoprotein biosynthetic process
GO:1901605	0.00296599645326633	1.52751039809863	42.2250400427122	60	570	alpha-amino acid metabolic process
GO:0044707	0.00299908638252763	1.284221248604	210.088093966898	241	2836	single-multicellular organism process
GO:0008219	0.0031211392505889	1.74243440667859	21.7051521623065	35	293	cell death
GO:0012501	0.00317053067988579	1.77170201510124	20.1494927923118	33	272	programmed cell death
GO:0007275	0.00322971590764924	1.29318249589981	172.604111051789	202	2330	multicellular organismal development
GO:0007268	0.00327329792088059	1.61321218074656	30.6687132941805	46	414	synaptic transmission
GO:0048468	0.00335398453784154	1.36692982492455	89.3392952482648	113	1206	cell development
GO:0007015	0.00337884512089544	2.03358077059031	11.8526428190069	22	160	actin filament organization
GO:0046486	0.00337884512089544	2.03358077059031	11.8526428190069	22	160	glycerolipid metabolic process
GO:0045017	0.00338927133241601	3.7429751506534	2.59276561665777	8	35	glycerolipid biosynthetic process
GO:0030041	0.00338927133241601	3.7429751506534	2.59276561665777	8	35	actin filament polymerization
GO:0060070	0.00338927133241601	3.7429751506534	2.59276561665777	8	35	canonical Wnt receptor signaling pathway
GO:0040018	0.00352153429042697	6.29727272727273	1.1111852642819	5	15	positive regulation of multicellular organism growth
GO:0060828	0.00352153429042697	6.29727272727273	1.1111852642819	5	15	regulation of canonical Wnt receptor signaling pathway
GO:0006650	0.00356165552712633	2.90207567401961	4.37066203950881	11	59	glycerophospholipid metabolic process
GO:0009100	0.00358177749389501	2.41139240506329	6.96342765616658	15	94	glycoprotein metabolic process
GO:0007053	0.00361085615801233	18.8451086956522	0.370395088093967	3	5	spindle assembly involved in male meiosis
GO:0046473	0.00361085615801233	18.8451086956522	0.370395088093967	3	5	phosphatidic acid metabolic process
GO:0071276	0.00361085615801233	18.8451086956522	0.370395088093967	3	5	cellular response to cadmium ion
GO:0071243	0.00361085615801233	18.8451086956522	0.370395088093967	3	5	cellular response to arsenic-containing substance
GO:0071248	0.00361085615801233	18.8451086956522	0.370395088093967	3	5	cellular response to metal ion
GO:0042313	0.00361085615801233	18.8451086956522	0.370395088093967	3	5	protein kinase C deactivation
GO:0006654	0.00361085615801233	18.8451086956522	0.370395088093967	3	5	phosphatidic acid biosynthetic process
GO:0009886	0.00361668913681747	1.5220635554216	40.8916177255739	58	552	post-embryonic morphogenesis
GO:0007264	0.00362073501495037	1.924016822005	14.1490923651895	25	191	small GTPase mediated signal transduction
GO:0065009	0.00365181225734093	1.64942242217899	26.7425253603844	41	361	regulation of molecular function
GO:0023057	0.0037549837559913	1.86633906633907	15.7047517351842	27	212	negative regulation of signaling
GO:0051493	0.00376242446448616	2.25172320322181	8.37092899092365	17	113	regulation of cytoskeleton organization
GO:0007265	0.00376242446448616	2.25172320322181	8.37092899092365	17	113	Ras protein signal transduction
GO:0032268	0.00394337875406068	1.69967698061884	22.8163374265884	36	308	regulation of cellular protein metabolic process
GO:0000165	0.00397173819069221	2.38090277777778	7.03750667378537	15	95	MAPK cascade
GO:0006979	0.00400217487005112	2.46739576915178	6.37079551521623	14	86	response to oxidative stress
GO:0071840	0.00403021660822323	1.28893652436253	162.825680726108	191	2198	cellular component organization or biogenesis
GO:0007281	0.0040505289091854	1.77296040076336	18.8901494927923	31	255	germ cell development
GO:0032271	0.00408136440217708	3.60877513711152	2.66684463427656	8	36	regulation of protein polymerization
GO:0048513	0.00417013332169208	1.34670109322639	95.4137746930059	119	1288	organ development
GO:0007049	0.00420138597646571	1.44921136252364	53.2628136679124	72	719	cell cycle
GO:0046488	0.00425128570839688	3.01223241590214	3.85210891617726	10	52	phosphatidylinositol metabolic process
GO:0071396	0.00428133318324739	3.25054945054945	3.25947677522691	9	44	cellular response to lipid
GO:0051047	0.00430261438273845	4.72745901639344	1.62973838761345	6	22	positive regulation of secretion
GO:0001558	0.00432329193360324	2.66744208587768	5.11145221569674	12	69	regulation of cell growth
GO:0016265	0.0043437938189534	1.7013039044289	22.1496262680192	35	299	death
GO:0006072	0.00436097985975532	8.3859649122807	0.740790176187934	4	10	glycerol-3-phosphate metabolic process
GO:0035637	0.00451028087385014	1.58141191879502	31.187266417512	46	421	multicellular organismal signaling
GO:0019226	0.00451028087385014	1.58141191879502	31.187266417512	46	421	transmission of nerve impulse
GO:0051403	0.00465163960088469	2.78518382352941	4.5188200747464	11	61	stress-activated MAPK cascade
GO:0007254	0.00465163960088469	2.78518382352941	4.5188200747464	11	61	JNK cascade
GO:0050708	0.00481451319393167	5.72396694214876	1.18526428190069	5	16	regulation of protein secretion
GO:0030201	0.00481451319393167	5.72396694214876	1.18526428190069	5	16	heparan sulfate proteoglycan metabolic process
GO:0016241	0.00481451319393167	5.72396694214876	1.18526428190069	5	16	regulation of macroautophagy
GO:0015012	0.00481451319393167	5.72396694214876	1.18526428190069	5	16	heparan sulfate proteoglycan biosynthetic process
GO:0019219	0.00490108548699947	1.36244235323445	81.2646823278163	103	1097	regulation of nucleobase-containing compound metabolic process
GO:0070647	0.00492515632457031	1.96103333814403	12.2230379071009	22	165	protein modification by small protein conjugation or removal
GO:0006869	0.00500934709123591	3.15979853479853	3.3335557928457	9	45	lipid transport
GO:0006664	0.00528785438818897	2.73017589388697	4.59289909236519	11	62	glycolipid metabolic process
GO:0007294	0.00534609380606494	3.83989209774675	2.2223705285638	7	30	germarium-derived oocyte fate determination
GO:0006900	0.00546360214324384	4.44873031179685	1.70381740523225	6	23	membrane budding
GO:0030166	0.00546360214324384	4.44873031179685	1.70381740523225	6	23	proteoglycan biosynthetic process
GO:0006769	0.00546360214324384	4.44873031179685	1.70381740523225	6	23	nicotinamide metabolic process
GO:0015716	0.00547854435466714	Inf	0.148158035237587	2	2	organic phosphonate transport
GO:0097352	0.00547854435466714	Inf	0.148158035237587	2	2	autophagic vacuole maturation
GO:0046037	0.00547854435466714	Inf	0.148158035237587	2	2	GMP metabolic process
GO:0048016	0.00547854435466714	Inf	0.148158035237587	2	2	inositol phosphate-mediated signaling
GO:0070555	0.00547854435466714	Inf	0.148158035237587	2	2	response to interleukin-1
GO:0006177	0.00547854435466714	Inf	0.148158035237587	2	2	GMP biosynthetic process
GO:0002092	0.00547854435466714	Inf	0.148158035237587	2	2	positive regulation of receptor internalization
GO:0061359	0.00547854435466714	Inf	0.148158035237587	2	2	regulation of Wnt receptor signaling pathway by Wnt protein secretion
GO:0051171	0.0055855375777976	1.35322605431275	82.5240256273358	104	1114	regulation of nitrogen compound metabolic process
GO:0051321	0.00566464791303195	2.04846003035669	10.1488254137747	19	137	meiotic cell cycle
GO:0043436	0.00574300912533693	1.42024052643522	55.7074212493326	74	752	oxoacid metabolic process
GO:0006024	0.00578732065855636	3.36721511273614	2.81500266951415	8	38	glycosaminoglycan biosynthetic process
GO:0048584	0.00579992203295487	1.84425782528084	14.6676454885211	25	198	positive regulation of response to stimulus
GO:0008154	0.0058298519165285	3.07395307395307	3.4076348104645	9	46	actin polymerization or depolymerization
GO:0007444	0.00591259547881391	1.45815548780488	46.1512279765083	63	623	imaginal disc development
GO:0006082	0.00593288164126873	1.41792228390167	55.7815002669514	74	753	organic acid metabolic process
GO:0042221	0.0059896582219257	1.39715189873418	62.0041377469301	81	837	response to chemical stimulus
GO:0031098	0.00599087864425428	2.67728365384615	4.66697810998398	11	63	stress-activated protein kinase signaling cascade
GO:0010876	0.0061535646820391	2.5329650092081	5.33368926855312	12	72	lipid localization
GO:0042594	0.0061535646820391	2.5329650092081	5.33368926855312	12	72	response to starvation
GO:0007528	0.00616510787342526	1.98860981308411	10.9636946075814	20	148	neuromuscular junction development
GO:0080135	0.0061660477008542	2.42286194920773	6.00040042712226	13	81	regulation of cellular response to stress
GO:0045927	0.0061660477008542	2.42286194920773	6.00040042712226	13	81	positive regulation of growth
GO:0009617	0.00619881668160962	2.18453129052207	8.07461292044848	16	109	response to bacterium
GO:0042787	0.00641165460389663	5.24621212121212	1.25934329951949	5	17	protein ubiquitination involved in ubiquitin-dependent protein catabolic process
GO:0030705	0.00643609872970538	2.81019367991845	4.07434596903364	10	55	cytoskeleton-dependent intracellular transport
GO:0007552	0.00643770661209854	1.47376992801603	42.0028029898558	58	567	metamorphosis
GO:0030706	0.00647448147301944	3.67936435523114	2.29644954618259	7	31	germarium-derived oocyte differentiation
GO:0048589	0.00652271725579649	1.67704342273308	21.1125200213561	33	285	developmental growth
GO:1901698	0.00676535573477308	2.62638734739179	4.74105712760278	11	64	response to nitrogen compound
GO:0015917	0.00682553980226389	12.5615942028986	0.44447410571276	3	6	aminophospholipid transport
GO:0048260	0.00682553980226389	12.5615942028986	0.44447410571276	3	6	positive regulation of receptor-mediated endocytosis
GO:0042147	0.00682553980226389	12.5615942028986	0.44447410571276	3	6	retrograde transport, endosome to Golgi
GO:0000212	0.00683804474274429	4.20097146326655	1.77789642285104	6	24	meiotic spindle organization
GO:0030510	0.00683804474274429	4.20097146326655	1.77789642285104	6	24	regulation of BMP signaling pathway
GO:0006029	0.00683804474274429	4.20097146326655	1.77789642285104	6	24	proteoglycan metabolic process
GO:0048285	0.00689943327680588	1.86700828504382	13.3342231713828	23	180	organelle fission
GO:0016567	0.00697695126129608	2.09654599920598	8.88948211425521	17	120	protein ubiquitination
GO:0048707	0.00725896524291314	1.47331730671118	40.52122263748	56	547	instar larval or pupal morphogenesis
GO:0051301	0.00731890193119659	1.72374215226811	18.0752802989856	29	244	cell division
GO:0071417	0.00777091284785579	3.53167883211679	2.37052856380139	7	32	cellular response to organonitrogen compound
GO:0042742	0.00777769763977142	2.18710089399745	7.55605979711692	15	102	defense response to bacterium
GO:0030203	0.00777812725478341	2.91546914623838	3.55579284570208	9	48	glycosaminoglycan metabolic process
GO:0032879	0.0079247725614028	1.67980172079182	19.7790977042178	31	267	regulation of localization
GO:0050790	0.00801589299356519	1.61308056105744	23.8534436732515	36	322	regulation of catalytic activity
GO:0007033	0.00834655012731445	4.84195804195804	1.33342231713828	5	18	vacuole organization
GO:0051495	0.00844655290601386	3.9792924935289	1.85197544046983	6	25	positive regulation of cytoskeleton organization
GO:0007051	0.00870857451033022	1.79913592555666	14.3713294180459	24	194	spindle organization
GO:0051246	0.00876680585746373	1.59132310642378	24.8164709022958	37	335	regulation of protein metabolic process
GO:0007126	0.00890606346474789	2.03631549414323	9.11171916711159	17	123	meiosis
GO:0043254	0.00892109558965023	2.84217032967033	3.62987186332088	9	49	regulation of protein complex assembly
GO:0010507	0.00912405546624361	6.28765880217786	0.888948211425521	4	12	negative regulation of autophagy
GO:0015914	0.00912405546624361	6.28765880217786	0.888948211425521	4	12	phospholipid transport
GO:0010038	0.00912405546624361	6.28765880217786	0.888948211425521	4	12	response to metal ion
GO:0000280	0.00917410612000683	1.84247556038313	12.88974906567	22	174	nuclear division
GO:0050877	0.00920905271844367	1.38338955965909	57.70755472504	75	779	neurological system process
GO:0009306	0.00929861502619205	3.05977508171292	3.03723972237053	8	41	protein secretion
GO:0007631	0.00929861502619205	3.05977508171292	3.03723972237053	8	41	feeding behavior
GO:0030029	0.0097863075777792	1.62349690539346	21.7051521623065	33	293	actin filament-based process
GO:0007267	0.0101631314931934	1.41831301944031	46.4475440469835	62	627	cell-cell signaling
GO:0009247	0.0103093591658068	3.77978142076503	1.92605445808863	6	26	glycolipid biosynthetic process
GO:0035220	0.0106125501988062	1.47638177930409	35.2616123865457	49	476	wing disc development
GO:0032482	0.0106512053021549	4.49545454545455	1.40750133475707	5	19	Rab protein signal transduction
GO:0032872	0.0107632302569697	2.96935154317669	3.11131873998932	8	42	regulation of stress-activated MAPK cascade
GO:0070302	0.0107632302569697	2.96935154317669	3.11131873998932	8	42	regulation of stress-activated protein kinase signaling cascade
GO:0046328	0.0107632302569697	2.96935154317669	3.11131873998932	8	42	regulation of JNK cascade
GO:0071804	0.0109234874217712	3.2691267910246	2.51868659903898	7	34	cellular potassium ion transport
GO:0071805	0.0109234874217712	3.2691267910246	2.51868659903898	7	34	potassium ion transmembrane transport
GO:0050793	0.01115281812174	1.43549126085172	41.4101708489055	56	559	regulation of developmental process
GO:0006790	0.0111814520155402	2.02953617810761	8.59316604378003	16	116	sulfur compound metabolic process
GO:0090263	0.0112920004733647	9.41983695652174	0.518553123331554	3	7	positive regulation of canonical Wnt receptor signaling pathway
GO:0045477	0.0112920004733647	9.41983695652174	0.518553123331554	3	7	regulation of nurse cell apoptotic process
GO:0032105	0.0112920004733647	9.41983695652174	0.518553123331554	3	7	negative regulation of response to extracellular stimulus
GO:0032108	0.0112920004733647	9.41983695652174	0.518553123331554	3	7	negative regulation of response to nutrient levels
GO:0009651	0.0112920004733647	9.41983695652174	0.518553123331554	3	7	response to salt stress
GO:0016242	0.0112920004733647	9.41983695652174	0.518553123331554	3	7	negative regulation of macroautophagy
GO:0071241	0.0112920004733647	9.41983695652174	0.518553123331554	3	7	cellular response to inorganic substance
GO:0006528	0.0112920004733647	9.41983695652174	0.518553123331554	3	7	asparagine metabolic process
GO:0046685	0.0112920004733647	9.41983695652174	0.518553123331554	3	7	response to arsenic-containing substance
GO:0007349	0.011616996025718	2.30068642223338	5.77816337426588	12	78	cellularization
GO:0048741	0.0116760598660963	1.85551538304114	11.6304057661506	20	157	skeletal muscle fiber development
GO:0014706	0.0117733682621499	1.7464406779661	14.7417245061399	24	199	striated muscle tissue development
GO:0061245	0.0119042585302685	2.52733944954128	4.4447410571276	10	60	establishment or maintenance of bipolar cell polarity
GO:0035088	0.0119042585302685	2.52733944954128	4.4447410571276	10	60	establishment or maintenance of apical/basal cell polarity
GO:0030036	0.0119069624125419	1.60985230574668	21.1865990389749	32	286	actin cytoskeleton organization
GO:0007519	0.0121914848282569	1.763440981973	14.0009343299519	23	189	skeletal muscle tissue development
GO:0033043	0.0121914848282569	1.763440981973	14.0009343299519	23	189	regulation of organelle organization
GO:0006023	0.0123917251194758	2.88409506398537	3.18539775760812	8	43	aminoglycan biosynthetic process
GO:0007205	0.0124196454750316	5.58822343214358	0.963027229044314	4	13	protein kinase C-activating G-protein coupled receptor signaling pathway
GO:0031330	0.0124196454750316	5.58822343214358	0.963027229044314	4	13	negative regulation of cellular catabolic process
GO:0046777	0.0124196454750316	5.58822343214358	0.963027229044314	4	13	protein autophosphorylation
GO:1901700	0.0125939040747698	1.78248347892592	13.260144153764	22	179	response to oxygen-containing compound
GO:0044237	0.0126078769987822	1.22524777032966	296.241991457555	322	3999	cellular metabolic process
GO:0002165	0.0126615956453379	1.40760330578512	45.188200747464	60	610	instar larval or pupal development
GO:0009605	0.0126900664929676	1.42844758064516	40.8175387079552	55	551	response to external stimulus
GO:0001932	0.0127218868562437	2.11121380160197	7.25974372664175	14	98	regulation of protein phosphorylation
GO:0030716	0.01280704144411	3.15191605839416	2.59276561665777	7	35	oocyte fate determination
GO:0007169	0.0129281213947346	1.90418994413408	10.2229044313935	18	138	transmembrane receptor protein tyrosine kinase signaling pathway
GO:0071822	0.0129438623124871	1.45140021902867	36.5209556860651	50	493	protein complex subunit organization
GO:0032446	0.013047962961554	1.94316621454168	9.48211425520555	17	128	protein modification by small protein conjugation
GO:0007030	0.0131177904529999	2.6427293636596	3.85210891617726	9	52	Golgi organization
GO:0009453	0.0133555848706726	4.19515151515152	1.48158035237587	5	20	energy taxis
GO:0032104	0.0133555848706726	4.19515151515152	1.48158035237587	5	20	regulation of response to extracellular stimulus
GO:0032107	0.0133555848706726	4.19515151515152	1.48158035237587	5	20	regulation of response to nutrient levels
GO:0034599	0.0133555848706726	4.19515151515152	1.48158035237587	5	20	cellular response to oxidative stress
GO:0042331	0.0133555848706726	4.19515151515152	1.48158035237587	5	20	phototaxis
GO:0006520	0.0135560198091937	1.39799800087731	46.2253069941271	61	624	cellular amino acid metabolic process
GO:0043067	0.0136216514936001	1.85609931113662	11.0377736252002	19	149	regulation of programmed cell death
GO:0031325	0.0136938882163255	1.53733766233766	25.5572610784837	37	345	positive regulation of cellular metabolic process
GO:0007416	0.0138655348680784	1.88817581605799	10.2969834490123	18	139	synapse assembly
GO:0032320	0.0141940344386377	2.80357505586025	3.25947677522691	8	44	positive regulation of Ras GTPase activity
GO:0045597	0.0141940344386377	2.80357505586025	3.25947677522691	8	44	positive regulation of cell differentiation
GO:0006461	0.0148056851058719	1.7064040652716	15.0380405766151	24	203	protein complex assembly
GO:0060537	0.0148056851058719	1.7064040652716	15.0380405766151	24	203	muscle tissue development
GO:0048545	0.0149132393507834	3.04278882456582	2.66684463427656	7	36	response to steroid hormone stimulus
GO:0043401	0.0149132393507834	3.04278882456582	2.66684463427656	7	36	steroid hormone mediated signaling pathway
GO:0071383	0.0149132393507834	3.04278882456582	2.66684463427656	7	36	cellular response to steroid hormone stimulus
GO:0006914	0.015469399495816	2.19969573224438	6.00040042712226	12	81	autophagy
GO:0010647	0.0155479524755446	1.8274395070104	11.1859316604378	19	151	positive regulation of cell communication
GO:0010862	0.0156266517480786	25.0849909584087	0.22223705285638	2	3	positive regulation of pathway-restricted SMAD protein phosphorylation
GO:0007080	0.0156266517480786	25.0849909584087	0.22223705285638	2	3	mitotic metaphase plate congression
GO:0034661	0.0156266517480786	25.0849909584087	0.22223705285638	2	3	ncRNA catabolic process
GO:0030210	0.0156266517480786	25.0849909584087	0.22223705285638	2	3	heparin biosynthetic process
GO:0030202	0.0156266517480786	25.0849909584087	0.22223705285638	2	3	heparin metabolic process
GO:0019099	0.0156266517480786	25.0849909584087	0.22223705285638	2	3	female germ-line sex determination
GO:2000369	0.0156266517480786	25.0849909584087	0.22223705285638	2	3	regulation of clathrin-mediated endocytosis
GO:0060393	0.0156266517480786	25.0849909584087	0.22223705285638	2	3	regulation of pathway-restricted SMAD protein phosphorylation
GO:0019432	0.0156266517480786	25.0849909584087	0.22223705285638	2	3	triglyceride biosynthetic process
GO:0060389	0.0156266517480786	25.0849909584087	0.22223705285638	2	3	pathway-restricted SMAD protein phosphorylation
GO:0002090	0.0156266517480786	25.0849909584087	0.22223705285638	2	3	regulation of receptor internalization
GO:0031507	0.0156266517480786	25.0849909584087	0.22223705285638	2	3	heterochromatin assembly
GO:0048194	0.0156266517480786	25.0849909584087	0.22223705285638	2	3	Golgi vesicle budding
GO:0006572	0.0156266517480786	25.0849909584087	0.22223705285638	2	3	tyrosine catabolic process
GO:0008203	0.0156266517480786	25.0849909584087	0.22223705285638	2	3	cholesterol metabolic process
GO:0007293	0.0160246228966891	2.10916359163592	6.7411906033102	13	91	germarium-derived egg chamber formation
GO:0006643	0.0161171742025662	2.2792912246866	5.33368926855312	11	72	membrane lipid metabolic process
GO:0010506	0.0161799127840219	2.72740748060675	3.3335557928457	8	45	regulation of autophagy
GO:0000278	0.0162153262857356	1.45744206773619	32.6688467698879	45	441	mitotic cell cycle
GO:0045478	0.0163882778931555	5.02867513611615	1.03710624666311	4	14	fusome organization
GO:0030536	0.0163882778931555	5.02867513611615	1.03710624666311	4	14	larval feeding behavior
GO:0046622	0.0163882778931555	5.02867513611615	1.03710624666311	4	14	positive regulation of organ growth
GO:0046834	0.0164872289039434	3.93238636363636	1.55565936999466	5	21	lipid phosphorylation
GO:0003008	0.0165006133296252	1.33118422921835	62.8190069407368	79	848	system process
GO:0051303	0.0170838990125549	7.53478260869565	0.592632140950347	3	8	establishment of chromosome localization
GO:0030381	0.0170838990125549	7.53478260869565	0.592632140950347	3	8	chorion-containing eggshell pattern formation
GO:0050000	0.0170838990125549	7.53478260869565	0.592632140950347	3	8	chromosome localization
GO:0007610	0.0174068302884946	1.41278334222992	38.8914842498665	52	525	behavior
GO:0070271	0.0174644666845662	1.67753150803998	15.2602776294714	24	206	protein complex biogenesis
GO:0009893	0.0176040628836853	1.50659690627844	26.0017351841965	37	351	positive regulation of metabolic process
GO:0007018	0.017684660614431	2.01407326499748	7.55605979711692	14	102	microtubule-based movement
GO:0007298	0.0177180439348406	1.95876288659794	8.29684997330486	15	112	border follicle cell migration
GO:0035265	0.017755309081478	2.24220232447818	5.40776828617192	11	73	organ growth
GO:0009888	0.0178012703679128	1.33468019257221	59.4113721302723	75	802	tissue development
GO:0030534	0.0181604910198491	1.82668156424581	10.5932995194875	18	143	adult behavior
GO:0048563	0.0182097064132692	1.42299196966716	36.3727976508276	49	491	post-embryonic organ morphogenesis
GO:0007560	0.0182097064132692	1.42299196966716	36.3727976508276	49	491	imaginal disc morphogenesis
GO:0046620	0.0186271990713243	2.46930243669374	4.07434596903364	9	55	regulation of organ growth
GO:0003001	0.0188911218570586	1.89482080002774	9.11171916711159	16	123	generation of a signal involved in cell-cell signaling
GO:0023061	0.0188911218570586	1.89482080002774	9.11171916711159	16	123	signal release
GO:0007059	0.0190894558001255	1.93849206349206	8.37092899092365	15	113	chromosome segregation
GO:0044057	0.0191289735362176	1.99115246422563	7.63013881473572	14	103	regulation of system process
GO:0051705	0.019380123164613	1.81191806331471	10.6673785371062	18	144	multi-organism behavior
GO:0023056	0.019380123164613	1.81191806331471	10.6673785371062	18	144	positive regulation of signaling
GO:0060255	0.0196647452225297	1.26827453752014	93.7099572877736	112	1265	regulation of macromolecule metabolic process
GO:0046903	0.019791530981627	1.72069590431316	13.0379071009076	21	176	secretion
GO:0051293	0.020070939057239	3.70053475935829	1.62973838761345	5	22	establishment of spindle localization
GO:0000271	0.020070939057239	3.70053475935829	1.62973838761345	5	22	polysaccharide biosynthetic process
GO:0043065	0.020070939057239	3.70053475935829	1.62973838761345	5	22	positive regulation of apoptotic process
GO:0051653	0.020070939057239	3.70053475935829	1.62973838761345	5	22	spindle localization
GO:0033692	0.020070939057239	3.70053475935829	1.62973838761345	5	22	cellular polysaccharide biosynthetic process
GO:0050808	0.0203388178438872	1.67052631578947	14.6676454885211	23	198	synapse organization
GO:0048747	0.0205573032224808	1.73882985533222	12.2971169247197	20	166	muscle fiber development
GO:0051222	0.0206831225325032	3.14799635701275	2.2223705285638	6	30	positive regulation of protein transport
GO:0007179	0.0206831225325032	3.14799635701275	2.2223705285638	6	30	transforming growth factor beta receptor signaling pathway
GO:0046474	0.0206831225325032	3.14799635701275	2.2223705285638	6	30	glycerophospholipid biosynthetic process
GO:0010970	0.0207401264698182	2.58679041860029	3.48171382808329	8	47	microtubule-based transport
GO:0043547	0.0207902763018675	2.41641337386018	4.14842498665243	9	56	positive regulation of GTPase activity
GO:0002027	0.0210670937486931	4.5708628939119	1.1111852642819	4	15	regulation of heart rate
GO:0007409	0.0210909315557042	1.47627474381662	27.1869994660972	38	367	axonogenesis
GO:0009416	0.0212271652972449	1.82601915443261	10.0006673785371	17	135	response to light stimulus
GO:0030707	0.0215524814788035	1.59114583333333	18.0012012813668	27	243	ovarian follicle cell development
GO:0048666	0.0218245673027905	1.34181649281028	51.8553123331554	66	700	neuron development
GO:0007472	0.0235012005916258	1.44866470474986	29.1130539241858	40	393	wing disc morphogenesis
GO:0019752	0.0235176059277369	1.33019664540574	53.8554458088628	68	727	carboxylic acid metabolic process
GO:0044255	0.0237197578377088	1.47783580841217	25.7054191137213	36	347	cellular lipid metabolic process
GO:0009820	0.0240931963867793	3.0216393442623	2.29644954618259	6	31	alkaloid metabolic process
GO:0044089	0.0240931963867793	3.0216393442623	2.29644954618259	6	31	positive regulation of cellular component biogenesis
GO:0007428	0.0241285326444598	3.49444444444444	1.70381740523225	5	23	primary branching, open tracheal system
GO:0044126	0.0242368369554849	6.27807971014493	0.66671115856914	3	9	regulation of growth of symbiont in host
GO:0044110	0.0242368369554849	6.27807971014493	0.66671115856914	3	9	growth involved in symbiotic interaction
GO:0044116	0.0242368369554849	6.27807971014493	0.66671115856914	3	9	growth of symbiont involved in interaction with host
GO:0044117	0.0242368369554849	6.27807971014493	0.66671115856914	3	9	growth of symbiont in host
GO:0044144	0.0242368369554849	6.27807971014493	0.66671115856914	3	9	modulation of growth of symbiont involved in interaction with host
GO:0044146	0.0242368369554849	6.27807971014493	0.66671115856914	3	9	negative regulation of growth of symbiont involved in interaction with host
GO:0044130	0.0242368369554849	6.27807971014493	0.66671115856914	3	9	negative regulation of growth of symbiont in host
GO:0006970	0.0242368369554849	6.27807971014493	0.66671115856914	3	9	response to osmotic stress
GO:0032102	0.0242368369554849	6.27807971014493	0.66671115856914	3	9	negative regulation of response to external stimulus
GO:0032856	0.0242368369554849	6.27807971014493	0.66671115856914	3	9	activation of Ras GTPase activity
GO:0007220	0.0242368369554849	6.27807971014493	0.66671115856914	3	9	Notch receptor processing
GO:0034614	0.0242368369554849	6.27807971014493	0.66671115856914	3	9	cellular response to reactive oxygen species
GO:0006044	0.0242368369554849	6.27807971014493	0.66671115856914	3	9	N-acetylglucosamine metabolic process
GO:2000377	0.0242368369554849	6.27807971014493	0.66671115856914	3	9	regulation of reactive oxygen species metabolic process
GO:0007067	0.0244613703886892	1.70306717681741	12.5193539775761	20	169	mitosis
GO:0043408	0.0246678966316715	2.21471108965073	4.96329418045916	10	67	regulation of MAPK cascade
GO:0010608	0.025092010990426	1.59713662652887	16.5936999466097	25	224	posttranscriptional regulation of gene expression
GO:0035120	0.0252205568644045	1.42144097222222	31.8539775760812	43	430	post-embryonic appendage morphogenesis
GO:0007243	0.025741762069401	1.77996251804971	10.2229044313935	17	138	intracellular protein kinase cascade
GO:0030030	0.0257508095984576	1.32797162576687	52.2997864388681	66	706	cell projection organization
GO:0032940	0.0258812438173249	1.69146417445483	12.5934329951949	20	170	secretion by cell
GO:0009607	0.0263432698486677	1.64301953426774	14.2231713828083	22	192	response to biotic stimulus
GO:0051707	0.0263432698486677	1.64301953426774	14.2231713828083	22	192	response to other organism
GO:0022402	0.0264817431802655	1.3602697495183	42.5213561131874	55	574	cell cycle process
GO:0032006	0.0264846206002803	4.18935269207502	1.18526428190069	4	16	regulation of TOR signaling cascade
GO:0050650	0.0264846206002803	4.18935269207502	1.18526428190069	4	16	chondroitin sulfate proteoglycan biosynthetic process
GO:0050654	0.0264846206002803	4.18935269207502	1.18526428190069	4	16	chondroitin sulfate proteoglycan metabolic process
GO:0016185	0.0264846206002803	4.18935269207502	1.18526428190069	4	16	synaptic vesicle budding from presynaptic membrane
GO:0030204	0.0264846206002803	4.18935269207502	1.18526428190069	4	16	chondroitin sulfate metabolic process
GO:0030206	0.0264846206002803	4.18935269207502	1.18526428190069	4	16	chondroitin sulfate biosynthetic process
GO:0030727	0.0264846206002803	4.18935269207502	1.18526428190069	4	16	germarium-derived female germ-line cyst formation
GO:0070142	0.0264846206002803	4.18935269207502	1.18526428190069	4	16	synaptic vesicle budding
GO:0044708	0.0265112155287166	1.42797315493167	30.2242391884677	41	408	single-organism behavior
GO:0043632	0.0265157676376066	1.80890538033395	9.48211425520555	16	128	modification-dependent macromolecule catabolic process
GO:0048523	0.0267436715261895	1.30774838635316	58.7446609717031	73	793	negative regulation of cellular process
GO:0048667	0.0268323206128687	1.39314942403033	35.483849439402	47	479	cell morphogenesis involved in neuron differentiation
GO:0009887	0.0271077963960369	1.31121089772431	56.9667645488521	71	769	organ morphogenesis
GO:0061564	0.0274685236618061	1.44398774983881	27.7055525894287	38	374	axon development
GO:0051094	0.0277248493953383	1.8838636095489	8.00053390282969	14	108	positive regulation of developmental process
GO:0008088	0.0278598772034539	2.90500210172341	2.37052856380139	6	32	axon cargo transport
GO:0046467	0.0278598772034539	2.90500210172341	2.37052856380139	6	32	membrane lipid biosynthetic process
GO:0048731	0.0279386648202037	1.20881381549485	150.084089695675	170	2026	system development
GO:0009314	0.0280706679986126	1.72803453529711	11.111852642819	18	150	response to radiation
GO:0048598	0.028156277628295	1.53552967349342	19.2605445808863	28	260	embryonic morphogenesis
GO:0061024	0.0282831366014547	1.79263467253353	9.55619327282435	16	129	membrane organization
GO:0002121	0.0283576968340475	2.27043956043956	4.37066203950881	9	59	inter-male aggressive behavior
GO:0033993	0.0283576968340475	2.27043956043956	4.37066203950881	9	59	response to lipid
GO:0051241	0.0291840625174312	2.40097501523461	3.70395088093967	8	50	negative regulation of multicellular organismal process
GO:0010638	0.0292125713848138	2.593441391155	3.03723972237053	7	41	positive regulation of organelle organization
GO:1901699	0.0292125713848138	2.593441391155	3.03723972237053	7	41	cellular response to nitrogen compound
GO:0006915	0.0292133006389403	1.62343470483005	14.3713294180459	22	194	apoptotic process
GO:0007166	0.0293677735698597	1.29205456197529	62.6708489054992	77	846	cell surface receptor signaling pathway
GO:1901070	0.0297247835842454	12.5406871609403	0.296316070475173	2	4	guanosine-containing compound biosynthetic process
GO:0032007	0.0297247835842454	12.5406871609403	0.296316070475173	2	4	negative regulation of TOR signaling cascade
GO:0015879	0.0297247835842454	12.5406871609403	0.296316070475173	2	4	carnitine transport
GO:0015838	0.0297247835842454	12.5406871609403	0.296316070475173	2	4	amino-acid betaine transport
GO:0000046	0.0297247835842454	12.5406871609403	0.296316070475173	2	4	autophagic vacuole fusion
GO:0015697	0.0297247835842454	12.5406871609403	0.296316070475173	2	4	quaternary ammonium group transport
GO:0034058	0.0297247835842454	12.5406871609403	0.296316070475173	2	4	endosomal vesicle fusion
GO:0045315	0.0297247835842454	12.5406871609403	0.296316070475173	2	4	positive regulation of compound eye photoreceptor development
GO:0051209	0.0297247835842454	12.5406871609403	0.296316070475173	2	4	release of sequestered calcium ion into cytosol
GO:0072583	0.0297247835842454	12.5406871609403	0.296316070475173	2	4	clathrin-mediated endocytosis
GO:0030322	0.0297247835842454	12.5406871609403	0.296316070475173	2	4	stabilization of membrane potential
GO:0007542	0.0297247835842454	12.5406871609403	0.296316070475173	2	4	primary sex determination, germ-line
GO:0030237	0.0297247835842454	12.5406871609403	0.296316070475173	2	4	female sex determination
GO:0031623	0.0297247835842454	12.5406871609403	0.296316070475173	2	4	receptor internalization
GO:0036065	0.0297247835842454	12.5406871609403	0.296316070475173	2	4	fucosylation
GO:0071875	0.0297247835842454	12.5406871609403	0.296316070475173	2	4	adrenergic receptor signaling pathway
GO:0090099	0.0297247835842454	12.5406871609403	0.296316070475173	2	4	negative regulation of decapentaplegic signaling pathway
GO:0046500	0.0297247835842454	12.5406871609403	0.296316070475173	2	4	S-adenosylmethionine metabolic process
GO:0042479	0.0297247835842454	12.5406871609403	0.296316070475173	2	4	positive regulation of eye photoreceptor cell development
GO:0006562	0.0297247835842454	12.5406871609403	0.296316070475173	2	4	proline catabolic process
GO:0050803	0.0301366524373908	1.77664941574716	9.63027229044314	16	130	regulation of synapse structure and activity
GO:0090132	0.0302195990547432	1.68414048637929	12.0008008542445	19	162	epithelium migration
GO:0010631	0.0302195990547432	1.68414048637929	12.0008008542445	19	162	epithelial cell migration
GO:0009967	0.0309437327167732	1.73613442858856	10.4451414842499	17	141	positive regulation of signal transduction
GO:0016044	0.0310600950074598	1.80740740740741	8.88948211425521	15	120	cellular membrane organization
GO:0007297	0.0310600950074598	1.80740740740741	8.88948211425521	15	120	ovarian follicle cell migration
GO:0046532	0.0319955588436546	2.79700465492815	2.44460758142018	6	33	regulation of photoreceptor cell differentiation
GO:0007017	0.0321378974383673	1.38874634582397	33.2614789108382	44	449	microtubule-based process
GO:0044344	0.0326609178299367	3.86653636744381	1.25934329951949	4	17	cellular response to fibroblast growth factor stimulus
GO:0008543	0.0326609178299367	3.86653636744381	1.25934329951949	4	17	fibroblast growth factor receptor signaling pathway
GO:0040001	0.0326609178299367	3.86653636744381	1.25934329951949	4	17	establishment of mitotic spindle localization
GO:0009895	0.0326609178299367	3.86653636744381	1.25934329951949	4	17	negative regulation of catabolic process
GO:0007034	0.0326609178299367	3.86653636744381	1.25934329951949	4	17	vacuolar transport
GO:0071774	0.0326609178299367	3.86653636744381	1.25934329951949	4	17	response to fibroblast growth factor stimulus
GO:0007282	0.0327550614250833	5.3804347826087	0.740790176187934	3	10	cystoblast division
GO:0008343	0.0327550614250833	5.3804347826087	0.740790176187934	3	10	adult feeding behavior
GO:0015711	0.0328507784064094	1.94333474996458	6.6671115856914	12	90	organic anion transport
GO:0048646	0.0333299202345306	1.37960220059247	34.2245061398825	45	462	anatomical structure formation involved in morphogenesis
GO:0072593	0.0337366880730567	3.14409090909091	1.85197544046983	5	25	reactive oxygen species metabolic process
GO:0034637	0.0337366880730567	3.14409090909091	1.85197544046983	5	25	cellular carbohydrate biosynthetic process
GO:0031503	0.0337366880730567	3.14409090909091	1.85197544046983	5	25	protein complex localization
GO:0010604	0.0337597279594365	1.46559005185909	22.9644954618259	32	310	positive regulation of macromolecule metabolic process
GO:0045664	0.0340875302935789	1.82479943594337	8.22277095568607	14	111	regulation of neuron differentiation
GO:0035114	0.0341315036634341	1.38722675978535	32.5206887346503	43	439	imaginal disc-derived appendage morphogenesis
GO:0070201	0.0343653627867492	2.1824809805579	4.5188200747464	9	61	regulation of establishment of protein localization
GO:0031644	0.0353222600765364	2.06828094450293	5.25961025093433	10	71	regulation of neurological system process
GO:0009266	0.0354066501294049	1.91845583607245	6.7411906033102	12	91	response to temperature stimulus
GO:0005975	0.035794318181754	1.42498115104298	26.520288307528	36	358	carbohydrate metabolic process
GO:0031047	0.0359751592989213	2.29117500415489	3.85210891617726	8	52	gene silencing by RNA
GO:0030258	0.0359751592989213	2.29117500415489	3.85210891617726	8	52	lipid modification
GO:0019362	0.0359751592989213	2.29117500415489	3.85210891617726	8	52	pyridine nucleotide metabolic process
GO:0048737	0.0364084614101851	1.37983373900754	32.6688467698879	43	441	imaginal disc-derived appendage development
GO:0016579	0.0365110027197725	2.69672131147541	2.51868659903898	6	34	protein deubiquitination
GO:0030509	0.0365110027197725	2.69672131147541	2.51868659903898	6	34	BMP signaling pathway
GO:0071560	0.0365110027197725	2.69672131147541	2.51868659903898	6	34	cellular response to transforming growth factor beta stimulus
GO:0071559	0.0365110027197725	2.69672131147541	2.51868659903898	6	34	response to transforming growth factor beta stimulus
GO:0006952	0.0368245277900814	1.54635923026184	16.3714628937533	24	221	defense response
GO:0030163	0.0368873048153759	1.69437695752715	10.6673785371062	17	144	protein catabolic process
GO:0043068	0.0368906340947255	2.44865166261152	3.18539775760812	7	43	positive regulation of programmed cell death
GO:0030154	0.0375146768333396	1.20200371730359	132.156967431927	150	1784	cell differentiation
GO:0090130	0.0375556280516418	1.63734896943852	12.2971169247197	19	166	tissue migration
GO:0001667	0.0375556280516418	1.63734896943852	12.2971169247197	19	166	ameboidal cell migration
GO:0035107	0.0375899649518996	1.37616502192982	32.7429257875067	43	442	appendage morphogenesis
GO:0006511	0.0376011215331853	1.75643004115226	9.11171916711159	15	123	ubiquitin-dependent protein catabolic process
GO:0009628	0.037876938681408	1.4492899573362	23.1867325146823	32	313	response to abiotic stimulus
GO:0006629	0.0386678485777067	1.37813256362844	31.9280565936999	42	431	lipid metabolic process
GO:0055001	0.0389300302208161	1.55202167653175	15.6306727175654	23	211	muscle cell development
GO:0055002	0.0389300302208161	1.55202167653175	15.6306727175654	23	211	striated muscle cell development
GO:0048869	0.0389634238299382	1.19745725235849	137.120261612387	155	1851	cellular developmental process
GO:0007476	0.039089032662556	1.40012969443544	28.4463427656167	38	384	imaginal disc-derived wing morphogenesis
GO:0010941	0.0395781855165485	1.62604628882614	12.3711959423385	19	167	regulation of cell death
GO:0021700	0.0395781855165485	1.62604628882614	12.3711959423385	19	167	developmental maturation
GO:0045010	0.0396078800306859	3.58983666061706	1.33342231713828	4	18	actin nucleation
GO:0043901	0.0396078800306859	3.58983666061706	1.33342231713828	4	18	negative regulation of multi-organism process
GO:0044264	0.0397399345308194	2.23993499898436	3.92618793379605	8	53	cellular polysaccharide metabolic process
GO:0005976	0.0397399345308194	2.23993499898436	3.92618793379605	8	53	polysaccharide metabolic process
GO:0051146	0.0397726439283026	1.51846167734946	17.3344901227977	25	234	striated muscle cell differentiation
GO:0009791	0.0406488976636714	1.30395480225989	48.1513614522157	60	650	post-embryonic development
GO:0031399	0.0407721625881825	1.70075302848412	10.0006673785371	16	135	regulation of protein modification process
GO:0002118	0.0411967880657827	2.10103785103785	4.66697810998398	9	63	aggressive behavior
GO:0007474	0.0411967880657827	2.10103785103785	4.66697810998398	9	63	imaginal disc-derived wing vein specification
GO:0051124	0.0414449027444991	1.76927911275416	8.44500800854244	14	114	synaptic growth at neuromuscular junction
GO:0048736	0.0426125485314162	1.36167222394541	33.0392418579818	43	446	appendage development
GO:0030723	0.0426172800120782	4.70720108695652	0.814869193806727	3	11	ovarian fusome organization
GO:0043524	0.0426172800120782	4.70720108695652	0.814869193806727	3	11	negative regulation of neuron apoptotic process
GO:0090306	0.0426172800120782	4.70720108695652	0.814869193806727	3	11	spindle assembly involved in meiosis
GO:0031175	0.0428706644430284	1.31363805970149	43.7806994127069	55	591	neuron projection development
GO:0009994	0.0436235556764819	1.65454675436088	10.8896155899626	17	147	oocyte differentiation
GO:0051258	0.0437586550157105	2.19092282012559	4.00026695141484	8	54	protein polymerization
GO:0071407	0.0437586550157105	2.19092282012559	4.00026695141484	8	54	cellular response to organic cyclic compound
GO:0007417	0.044545661327837	1.46361499597848	20.075413774693	28	271	central nervous system development
GO:0010468	0.0447354095617074	1.2333187677518	80.7461292044848	95	1090	regulation of gene expression
GO:0035099	0.0454211065022006	2.85743801652893	2.00013347570742	5	27	hemocyte migration
GO:0030307	0.0454211065022006	2.85743801652893	2.00013347570742	5	27	positive regulation of cell growth
GO:0006661	0.0454211065022006	2.85743801652893	2.00013347570742	5	27	phosphatidylinositol biosynthetic process
GO:0042692	0.0454437937284424	1.47132266874756	19.2605445808863	27	260	muscle cell differentiation
GO:0045088	0.0457907092804581	2.31910295812524	3.3335557928457	7	45	regulation of innate immune response
GO:0010942	0.0457907092804581	2.31910295812524	3.3335557928457	7	45	positive regulation of cell death
GO:0030537	0.0457907092804581	2.31910295812524	3.3335557928457	7	45	larval behavior
GO:0048569	0.0463390669284382	1.32639261070543	38.5951681793914	49	521	post-embryonic organ development
GO:0000904	0.0463390669284382	1.32639261070543	38.5951681793914	49	521	cell morphogenesis involved in differentiation
GO:0007291	0.0467156768137348	2.51621129326047	2.66684463427656	6	36	sperm individualization
GO:0002812	0.0471340685350674	8.35925256178421	0.370395088093967	2	5	biosynthetic process of antibacterial peptides active against Gram-negative bacteria
GO:0002813	0.0471340685350674	8.35925256178421	0.370395088093967	2	5	regulation of biosynthetic process of antibacterial peptides active against Gram-negative bacteria
GO:0035076	0.0471340685350674	8.35925256178421	0.370395088093967	2	5	ecdysone receptor-mediated signaling pathway
GO:0035193	0.0471340685350674	8.35925256178421	0.370395088093967	2	5	larval central nervous system remodeling
GO:0032924	0.0471340685350674	8.35925256178421	0.370395088093967	2	5	activin receptor signaling pathway
GO:0030513	0.0471340685350674	8.35925256178421	0.370395088093967	2	5	positive regulation of BMP signaling pathway
GO:0016601	0.0471340685350674	8.35925256178421	0.370395088093967	2	5	Rac protein signal transduction
GO:0060401	0.0471340685350674	8.35925256178421	0.370395088093967	2	5	cytosolic calcium ion transport
GO:0060402	0.0471340685350674	8.35925256178421	0.370395088093967	2	5	calcium ion transport into cytosol
GO:2000243	0.0471340685350674	8.35925256178421	0.370395088093967	2	5	positive regulation of reproductive process
GO:0031536	0.0471340685350674	8.35925256178421	0.370395088093967	2	5	positive regulation of exit from mitosis
GO:0061057	0.0471340685350674	8.35925256178421	0.370395088093967	2	5	peptidoglycan recognition protein signaling pathway
GO:0018992	0.0471340685350674	8.35925256178421	0.370395088093967	2	5	germ-line sex determination
GO:0048150	0.0471340685350674	8.35925256178421	0.370395088093967	2	5	behavioral response to ether
GO:0046856	0.0471340685350674	8.35925256178421	0.370395088093967	2	5	phosphatidylinositol dephosphorylation
GO:2000112	0.0475339103270503	1.24155690645052	71.6344100373732	85	967	regulation of cellular macromolecule biosynthetic process
GO:0019941	0.0477930284973423	1.69270833333333	9.40803523758676	15	127	modification-dependent protein catabolic process
GO:0010556	0.0485355823865746	1.23994602539698	71.708489054992	85	968	regulation of macromolecule biosynthetic process
GO:0006950	0.0497869276024787	1.25689152659273	60.6707154297918	73	819	response to stress
GOCCID	Pvalue	OddsRatio	ExpCount	Count	Size	Term
GO:0005794	2.61466524985836e-06	2.81851851851852	13.4310315718386	32	176	Golgi apparatus
GO:0005737	7.7890731717201e-06	1.53933200398804	172.161404693567	216	2256	cytoplasm
GO:0005795	6.4745724557288e-05	4.34907344702333	3.81563396927233	13	50	Golgi stack
GO:0030904	0.000116874050056124	20.3877703206562	0.610501435083572	5	8	retromer complex
GO:0044431	0.00159332743832167	2.57071368997974	7.09707918284653	16	93	Golgi apparatus part
GO:0030666	0.00166627873879936	36.5478841870824	0.305250717541786	3	4	endocytic vesicle membrane
GO:0030669	0.00166627873879936	36.5478841870824	0.305250717541786	3	4	clathrin-coated endocytic vesicle membrane
GO:0045334	0.00166627873879936	36.5478841870824	0.305250717541786	3	4	clathrin-coated endocytic vesicle
GO:0005832	0.00182839572300136	12.203125	0.610501435083572	4	8	chaperonin-containing T-complex
GO:0012505	0.00195752948911523	1.9265504753282	16.5598514266419	29	217	endomembrane system
GO:0035183	0.00309390902626311	9.76071428571429	0.686814114469019	4	9	female germline ring canal inner rim
GO:0005768	0.00309391806287658	2.38222615231568	7.55495525915921	16	99	endosome
GO:0031984	0.003338132025401	3.77338877338877	2.59463109910518	8	34	organelle subcompartment
GO:0044430	0.00450607073083359	1.48804411828065	45.7876076312679	63	600	cytoskeletal part
GO:0005856	0.00457955532996679	1.46257180156658	51.0531825088637	69	669	cytoskeleton
GO:0005942	0.00581172212138406	Inf	0.152625358770893	2	2	phosphatidylinositol 3-kinase complex
GO:0031931	0.00581172212138406	Inf	0.152625358770893	2	2	TORC1 complex
GO:0033596	0.00581172212138406	Inf	0.152625358770893	2	2	TSC1-TSC2 complex
GO:0031985	0.00625796495596574	3.72603810454323	2.2893803815634	7	30	Golgi cisterna
GO:0044444	0.00680990744460684	1.30138120240291	131.334121222354	155	1721	cytoplasmic part
GO:0005622	0.00741111051520913	1.3147250451309	312.805672800945	336	4099	intracellular
GO:0005769	0.00786230588758037	4.07548579970105	1.83150430525072	6	24	early endosome
GO:0035324	0.0101086789761267	6.09709821428571	0.915752152625359	4	12	female germline ring canal
GO:0005884	0.0109781158202902	2.96915096915097	3.12881985480331	8	41	actin filament
GO:0005783	0.0117657367323012	1.73092774063559	15.5677865946311	25	204	endoplasmic reticulum
GO:0005875	0.0126008294430575	1.56311980702225	24.6489954414992	36	323	microtubule associated complex
GO:0031982	0.0134610304963018	1.80244586233565	12.5915920985987	21	165	vesicle
GO:0000922	0.0150248715401821	4.06860551826995	1.52625358770893	5	20	spindle pole
GO:0005938	0.015678555075784	1.9046394984326	9.69171028195171	17	127	cell cortex
GO:0008230	0.0165517767493497	24.3111111111111	0.22893803815634	2	3	ecdysone receptor holocomplex
GO:0030122	0.0165517767493497	24.3111111111111	0.22893803815634	2	3	AP-2 adaptor complex
GO:0030128	0.0165517767493497	24.3111111111111	0.22893803815634	2	3	clathrin coat of endocytic vesicle
GO:0048180	0.0165517767493497	24.3111111111111	0.22893803815634	2	3	activin complex
GO:0048179	0.0165517767493497	24.3111111111111	0.22893803815634	2	3	activin receptor complex
GO:0030135	0.0167216920126831	2.10211605323103	6.79182846530474	13	89	coated vesicle
GO:0005623	0.0169550776518608	1.31527240778485	355.006584501097	373	4652	cell
GO:0044464	0.0169550776518608	1.31527240778485	355.006584501097	373	4652	cell part
GO:0005905	0.0184999128472626	7.30423162583519	0.610501435083572	3	8	coated pit
GO:0015630	0.0201549351750875	1.42873449280586	34.9512071585345	47	458	microtubule cytoskeleton
GO:0000137	0.0232211443515452	4.43181818181818	1.1446901907817	4	15	Golgi cis cisterna
GO:0043235	0.0242248789680038	2.50958650958651	3.58669593111599	8	47	receptor complex
GO:0034705	0.0261405242605566	2.67366573033708	2.97619449603242	7	39	potassium channel complex
GO:0008076	0.0261405242605566	2.67366573033708	2.97619449603242	7	39	voltage-gated potassium channel complex
GO:0045171	0.0273613204431397	2.93058295964126	2.36569306094884	6	31	intercellular bridge
GO:0045172	0.0273613204431397	2.93058295964126	2.36569306094884	6	31	germline ring canal
GO:0044424	0.0283920701455412	1.23149911463032	301.282458213743	320	3948	intracellular part
GO:0060293	0.0291433262564368	4.06175595238095	1.22100287016714	4	16	germ plasm
GO:0045298	0.0296024681575036	1.92233169580372	7.32601722100287	13	96	tubulin complex
GO:0031616	0.0314372747599	12.1533333333333	0.305250717541786	2	4	spindle pole centrosome
GO:0030131	0.0358793637647498	3.74862637362637	1.29731554955259	4	17	clathrin adaptor complex
GO:0030117	0.0412482809834276	2.61515054452274	2.59463109910518	6	34	membrane coat
GO:0048475	0.0412482809834276	2.61515054452274	2.59463109910518	6	34	coated membrane
GO:0032154	0.0434383833603949	3.48022959183673	1.37362822893804	4	18	cleavage furrow
GO:0005581	0.0459261032482225	4.56263919821826	0.839439473239912	3	11	collagen
GO:0005869	0.0459261032482225	4.56263919821826	0.839439473239912	3	11	dynactin complex
GO:0030136	0.0491621933094515	1.9421101774043	5.5708255951376	10	73	clathrin-coated vesicle
GO:0016023	0.0493084534468301	1.68853525916906	9.46277224379537	15	124	cytoplasmic membrane-bounded vesicle
GO:0030132	0.0497756852165536	8.10074074074074	0.381563396927233	2	5	clathrin coat of coated pit
GO:0070732	0.0497756852165536	8.10074074074074	0.381563396927233	2	5	spindle envelope
GO:0032580	0.0497756852165536	8.10074074074074	0.381563396927233	2	5	Golgi cisterna membrane
GO:0005853	0.0497756852165536	8.10074074074074	0.381563396927233	2	5	eukaryotic translation elongation factor 1 complex
GOMFID	Pvalue	OddsRatio	ExpCount	Count	Size	Term
GO:0008060	1.06528595589598e-07	34.2118171683389	0.804975244535684	8	11	ARF GTPase activator activity
GO:0008289	1.50473536761577e-07	3.00479680213191	14.1968361309021	36	194	lipid binding
GO:0005543	2.24844810155341e-07	3.42492232266929	10.2451394759087	29	140	phospholipid binding
GO:0043168	3.08190593122196e-07	1.71320913991904	91.1085617679024	136	1245	anion binding
GO:0004702	1.79885191312725e-06	7.36315536315536	2.41492573360705	12	33	receptor signaling protein serine/threonine kinase activity
GO:0016301	2.5618113184103e-06	2.0143260256132	35.7848085979954	64	489	kinase activity
GO:0043167	2.98063730341428e-06	1.48816377227768	199.267962806424	251	2723	ion binding
GO:0005057	3.55415177944991e-06	5.10085492920118	3.8785170873083	15	53	receptor signaling protein activity
GO:0016773	4.40821517598586e-06	2.06154965550012	31.1013162661514	57	425	phosphotransferase activity, alcohol group as acceptor
GO:0005083	7.29406347115874e-06	3.07253271847498	9.58652336674315	25	131	small GTPase regulator activity
GO:0017076	9.85327754299848e-06	1.66470126874279	71.2037193575655	106	973	purine nucleotide binding
GO:0005515	1.0525133347702e-05	1.45072204033547	206.073662601135	255	2816	protein binding
GO:0035639	1.29579484698628e-05	1.65907262966912	69.9596667069194	104	956	purine ribonucleoside triphosphate binding
GO:0001883	1.42007356659914e-05	1.65470203495153	70.1060258422896	104	958	purine nucleoside binding
GO:0032550	1.42007356659914e-05	1.65470203495153	70.1060258422896	104	958	purine ribonucleoside binding
GO:0032555	1.5554404373893e-05	1.65035186357374	70.2523849776597	104	960	purine ribonucleotide binding
GO:0032549	1.7028048412671e-05	1.6460219727152	70.3987441130298	104	962	ribonucleoside binding
GO:0001882	1.8631435297122e-05	1.64171222088391	70.5451032484	104	964	nucleoside binding
GO:0032553	2.32782269600074e-05	1.63102503281671	70.9110010868253	104	969	ribonucleotide binding
GO:0030695	2.68853479984769e-05	2.62637225859451	12.2209878034054	28	167	GTPase regulator activity
GO:0016772	3.23055798244877e-05	1.75712816677573	46.6153846153846	74	637	transferase activity, transferring phosphorus-containing groups
GO:0060589	3.75373175492167e-05	2.56986207904869	12.4405265064606	28	170	nucleoside-triphosphatase regulator activity
GO:0004370	3.83120796555603e-05	31.9176372712146	0.512256973795435	5	7	glycerol kinase activity
GO:0004697	5.0353078419186e-05	15.34	0.804975244535684	6	11	protein kinase C activity
GO:0004672	0.000137743543186288	1.93168711334801	25.6860282574568	45	351	protein kinase activity
GO:0005096	0.000155509188194332	3.27662093085822	5.78118584711991	16	79	GTPase activator activity
GO:0030554	0.000162521137207441	1.59756944444444	58.9827315541601	86	806	adenyl nucleotide binding
GO:0008092	0.000217407095253465	1.9853416507113	21.6611520347784	39	296	cytoskeletal protein binding
GO:0004674	0.000254554904889563	2.12728436322264	16.6849414321942	32	228	protein serine/threonine kinase activity
GO:0005524	0.000355690646885076	1.56410221737825	57.8118584711991	83	790	ATP binding
GO:0005488	0.000390594222984646	1.39430535217843	431.100833232701	467	5891	binding
GO:0000166	0.0003971702667048	1.44632030859576	94.6943605844705	125	1294	nucleotide binding
GO:1901265	0.000410141626208871	1.4448620217851	94.7675401521555	125	1295	nucleoside phosphate binding
GO:0032559	0.000418482946204891	1.55440994156293	58.1045767419394	83	794	adenyl ribonucleotide binding
GO:0008047	0.00043100303952072	2.73349339735894	7.53749547156141	18	103	enzyme activator activity
GO:0030234	0.000431021276155595	1.90840814061788	22.392947711629	39	306	enzyme regulator activity
GO:0036094	0.000484954313422555	1.43215977795543	97.8410819949281	128	1337	small molecule binding
GO:0003951	0.000921506348460443	6.96727272727273	1.24405265064606	6	17	NAD+ kinase activity
GO:0016879	0.00127485725495511	2.22113120719178	10.9769351527593	22	150	ligase activity, forming carbon-nitrogen bonds
GO:0016817	0.0023650019668639	1.53689622990368	42.5905083927062	61	582	hydrolase activity, acting on acid anhydrides
GO:0016462	0.00284000065163083	1.52779259575376	42.0782514189108	60	575	pyrophosphatase activity
GO:0017111	0.00314656551425245	1.52494690421846	41.4196353097452	59	566	nucleoside-triphosphatase activity
GO:0016818	0.00332551918247658	1.51517076372568	42.370969689651	60	579	hydrolase activity, acting on acid anhydrides, in phosphorus-containing anhydrides
GO:0004842	0.0039436734298361	2.37951995989221	7.02523849776597	15	96	ubiquitin-protein ligase activity
GO:0005509	0.00408955672667081	1.76891783183298	18.880328462746	31	258	calcium ion binding
GO:0016881	0.00440244867209025	2.20870847695975	8.48882985146721	17	116	acid-amino acid ligase activity
GO:0019787	0.00481077316896438	2.32157054614397	7.17159763313609	15	98	small conjugating protein ligase activity
GO:0015604	0.00534705778375152	Inf	0.146359135370124	2	2	organic phosphonate transmembrane transporter activity
GO:0033842	0.00534705778375152	Inf	0.146359135370124	2	2	N-acetyl-beta-glucosaminyl-glycoprotein 4-beta-N-acetylgalactosaminyltransferase activity
GO:0015416	0.00534705778375152	Inf	0.146359135370124	2	2	organic phosphonate transmembrane-transporting ATPase activity
GO:0005220	0.00534705778375152	Inf	0.146359135370124	2	2	inositol 1,4,5-trisphosphate-sensitive calcium-release channel activity
GO:0016034	0.00534705778375152	Inf	0.146359135370124	2	2	maleylacetoacetate isomerase activity
GO:0008418	0.00534705778375152	Inf	0.146359135370124	2	2	protein-N-terminal asparagine amidohydrolase activity
GO:0016909	0.00534705778375152	Inf	0.146359135370124	2	2	SAP kinase activity
GO:0004711	0.00534705778375152	Inf	0.146359135370124	2	2	ribosomal protein S6 kinase activity
GO:0004884	0.00534705778375152	Inf	0.146359135370124	2	2	ecdysteroid hormone receptor activity
GO:0003707	0.00538967629818527	3.40914158305463	2.78082357203236	8	38	steroid hormone receptor activity
GO:0004012	0.00659613766024964	12.7230514096186	0.439077406110373	3	6	phospholipid-translocating ATPase activity
GO:1901677	0.00793814293415389	4.90336618456419	1.31723221833112	5	18	phosphate transmembrane transporter activity
GO:0005548	0.00874592481900179	6.36794019933555	0.878154812220746	4	12	phospholipid transporter activity
GO:0046872	0.00958880681054844	1.27462123671389	120.014491003502	143	1640	metal ion binding
GO:0035091	0.0100531430484306	3.00649222899862	3.07354184277261	8	42	phosphatidylinositol binding
GO:0005525	0.0104380971929045	1.81570512820513	13.0259630479411	22	178	GTP binding
GO:0008270	0.0118774884177747	1.38227523169159	52.0306726240792	68	711	zinc ion binding
GO:0004143	0.0119132240769687	5.65965300849022	0.951334379905808	4	13	diacylglycerol kinase activity
GO:0016874	0.0125837157200616	1.6740484256676	17.1971984059896	27	235	ligase activity
GO:0019001	0.0133446380768213	1.76937071917808	13.3186813186813	22	182	guanyl nucleotide binding
GO:0032561	0.0133446380768213	1.76937071917808	13.3186813186813	22	182	guanyl ribonucleotide binding
GO:0008017	0.0134227199041647	2.16320273318587	6.5861610916556	13	90	microtubule binding
GO:0015016	0.0152609769745458	25.4105960264901	0.219538703055187	2	3	[heparan sulfate]-glucosamine N-sulfotransferase activity
GO:0048185	0.0152609769745458	25.4105960264901	0.219538703055187	2	3	activin binding
GO:0004067	0.0152609769745458	25.4105960264901	0.219538703055187	2	3	asparaginase activity
GO:0072349	0.0152609769745458	25.4105960264901	0.219538703055187	2	3	modified amino acid transmembrane transporter activity
GO:0015199	0.0152609769745458	25.4105960264901	0.219538703055187	2	3	amino-acid betaine transmembrane transporter activity
GO:0030276	0.0152609769745458	25.4105960264901	0.219538703055187	2	3	clathrin binding
GO:0043225	0.0152609769745458	25.4105960264901	0.219538703055187	2	3	anion transmembrane-transporting ATPase activity
GO:0015226	0.0152609769745458	25.4105960264901	0.219538703055187	2	3	carnitine transmembrane transporter activity
GO:0005092	0.0152609769745458	25.4105960264901	0.219538703055187	2	3	GDP-dissociation inhibitor activity
GO:0005072	0.0152609769745458	25.4105960264901	0.219538703055187	2	3	transforming growth factor beta receptor, cytoplasmic mediator activity
GO:0016740	0.0156688169992856	1.28224476206032	90.0108682526265	109	1230	transferase activity
GO:0043169	0.0160150928367554	1.24861143828599	121.843980195629	143	1665	cation binding
GO:0004707	0.0165317942062757	7.6318407960199	0.585436541480498	3	8	MAP kinase activity
GO:0008514	0.0180243310947123	2.23374683206616	5.4152880086946	11	74	organic anion transmembrane transporter activity
GO:0042623	0.018525408943474	1.58425373791969	19.3925854365415	29	265	ATPase activity, coupled
GO:0003779	0.0191639175393897	1.84842162815459	9.8792416374834	17	135	actin binding
GO:0016887	0.019423306103962	1.54079775339331	21.9538703055187	32	300	ATPase activity
GO:0015605	0.020235973120887	4.62941709453337	1.09769351527593	4	15	organophosphate ester transmembrane transporter activity
GO:0015631	0.020436080253306	2.02996339406902	6.95205893008091	13	95	tubulin binding
GO:0005249	0.0213980340789868	2.79116235392321	2.85400313971743	7	39	voltage-gated potassium channel activity
GO:0019003	0.0234690527464576	6.35903814262023	0.65861610916556	3	9	GDP binding
GO:0015924	0.0234690527464576	6.35903814262023	0.65861610916556	3	9	mannosyl-oligosaccharide mannosidase activity
GO:0090079	0.0234690527464576	6.35903814262023	0.65861610916556	3	9	translation regulator activity, nucleic acid binding
GO:0005496	0.0254571749143634	4.24307862679956	1.170873082961	4	16	steroid binding
GO:0003729	0.0265303864413679	1.84766692698165	8.7083685545224	15	119	mRNA binding
GO:0008194	0.0274167649062129	2.43127886606147	3.65897838425311	8	50	UDP-glycosyltransferase activity
GO:0004657	0.029046809760875	12.703642384106	0.292718270740249	2	4	proline dehydrogenase activity
GO:0016778	0.029046809760875	12.703642384106	0.292718270740249	2	4	diphosphotransferase activity
GO:0004935	0.029046809760875	12.703642384106	0.292718270740249	2	4	adrenergic receptor activity
GO:0051766	0.029046809760875	12.703642384106	0.292718270740249	2	4	inositol trisphosphate kinase activity
GO:0017112	0.029046809760875	12.703642384106	0.292718270740249	2	4	Rab guanyl-nucleotide exchange factor activity
GO:0008440	0.029046809760875	12.703642384106	0.292718270740249	2	4	inositol-1,4,5-trisphosphate 3-kinase activity
GO:0015651	0.029046809760875	12.703642384106	0.292718270740249	2	4	quaternary ammonium group transmembrane transporter activity
GO:0003924	0.0301986183406305	1.70975056689342	11.1964738558145	18	153	GTPase activity
GO:0008536	0.0314152102765911	3.9161768464094	1.24405265064606	4	17	Ran GTPase binding
GO:0005251	0.0314152102765911	3.9161768464094	1.24405265064606	4	17	delayed rectifier potassium channel activity
GO:0016758	0.0334368474400035	1.82842664092664	8.19611158072697	14	112	transferase activity, transferring hexosyl groups
GO:0060089	0.03384702379057	1.35780931035411	37.7606569254921	49	516	molecular transducer activity
GO:0004871	0.03384702379057	1.35780931035411	37.7606569254921	49	516	signal transducer activity
GO:0017022	0.03741320731163	2.26830174656262	3.8785170873083	8	53	myosin binding
GO:0004221	0.0376014078807062	3.03224784090009	1.90266875981162	5	26	ubiquitin thiolesterase activity
GO:0019992	0.0381229438030017	3.6359753203607	1.31723221833112	4	18	diacylglycerol binding
GO:0004559	0.04132104616742	4.76803482587065	0.804975244535684	3	11	alpha-mannosidase activity
GO:0003730	0.0434716154333753	2.89404023597035	1.97584832749668	5	27	mRNA 3'-UTR binding
GO:0015278	0.0460865898695301	8.46799116997792	0.365897838425311	2	5	calcium-release channel activity
GO:0008417	0.0460865898695301	8.46799116997792	0.365897838425311	2	5	fucosyltransferase activity
GO:0004571	0.0460865898695301	8.46799116997792	0.365897838425311	2	5	mannosyl-oligosaccharide 1,2-alpha-mannosidase activity
GO:0008565	0.0480569615056341	2.2880869825778	3.36626011351286	7	46	protein transporter activity
GO:0004722	0.0498609647702741	2.7678506836432	2.04902789518174	5	28	protein serine/threonine phosphatase activity
GOBPID	Pvalue	OddsRatio	ExpCount	Count	Size	Term
GO:0090304	1.61041998034962e-76	6.2117442937363	99.9833155365723	278	1577	nucleic acid metabolic process
GO:0006139	3.26267659446603e-57	4.68422271943034	135.6780565937	297	2140	nucleobase-containing compound metabolic process
GO:0046483	5.18146439119122e-51	4.26865157143834	143.856780565937	297	2269	heterocycle metabolic process
GO:0034641	1.66190956057589e-49	4.17066178405649	146.836625734116	298	2316	cellular nitrogen compound metabolic process
GO:0006725	7.65492412285771e-49	4.12756980754255	146.900026695141	297	2317	cellular aromatic compound metabolic process
GO:0044260	6.80555847703948e-47	4.06676846120588	178.410304324613	328	2814	cellular macromolecule metabolic process
GO:1901360	7.58937201635538e-46	3.93612340725362	151.274693005873	297	2386	organic cyclic compound metabolic process
GO:0007049	9.57708406205696e-39	4.75942146652719	45.5852909770422	142	719	cell cycle
GO:0006259	6.69818434883908e-38	6.85222672064777	21.683128670582	95	342	DNA metabolic process
GO:0022402	7.59118233422774e-37	5.08729338842975	36.3921516284036	123	574	cell cycle process
GO:0006807	9.39642597478302e-37	3.39921741114558	181.073144687667	313	2856	nitrogen compound metabolic process
GO:0016070	2.51034977423296e-36	3.70216664523595	82.801655098772	195	1306	RNA metabolic process
GO:0006396	1.73462615337075e-33	5.91423580949179	23.77536038441	94	375	RNA processing
GO:0006397	1.97455913023665e-33	7.73832831325301	15.2796316070475	75	241	mRNA processing
GO:0000278	1.86948125944149e-32	5.30337370242215	27.9598238120662	101	441	mitotic cell cycle
GO:0016071	2.06653817034036e-32	7.14469645524922	16.6110517885745	77	262	mRNA metabolic process
GO:0008380	4.8005263760504e-32	8.68494040342298	12.2997864388681	66	194	RNA splicing
GO:0043170	5.63234586990436e-32	3.19406797057377	215.309663641217	338	3396	macromolecule metabolic process
GO:0000398	6.05911288468363e-31	9.00987472365512	11.2219701014415	62	177	mRNA splicing, via spliceosome
GO:0000377	6.05911288468363e-31	9.00987472365512	11.2219701014415	62	177	RNA splicing, via transesterification reactions with bulged adenosine as nucleophile
GO:0000375	8.78212834663091e-31	8.9309092427152	11.2853710624666	62	178	RNA splicing, via transesterification reactions
GO:0051276	2.9834218253084e-30	6.39996143323732	18.1960758142018	78	287	chromosome organization
GO:0006996	8.73159340098194e-28	3.26246428571429	73.988921516284	167	1167	organelle organization
GO:0071103	6.46556811290219e-26	11.6413981971017	6.65710090763481	44	105	DNA conformation change
GO:0010467	3.88405302831966e-24	2.7960754087268	101.758542445275	196	1605	gene expression
GO:0044237	1.07173900451172e-22	2.70649933680237	253.540443139349	354	3999	cellular metabolic process
GO:0009987	2.401002483247e-21	5.60239057830902	389.598905499199	456	6145	cellular process
GO:0006260	3.38682213693003e-21	8.98630136986301	7.22770955686065	41	114	DNA replication
GO:0000226	6.46628950609713e-21	4.40733273199979	22.5707421249333	74	356	microtubule cytoskeleton organization
GO:0006323	1.02935626342315e-20	11.3116883116883	5.32568072610785	35	84	DNA packaging
GO:0007067	1.16992069580276e-19	6.40656511893472	10.7147624132408	48	169	mitosis
GO:0044238	3.72227466280327e-19	2.51923404981235	270.658702616124	361	4269	primary metabolic process
GO:0000280	4.48265106788716e-19	6.14787554366009	11.0317672183663	48	174	nuclear division
GO:0006325	1.49772381989434e-18	5.65528589058001	12.236385477843	50	193	chromatin organization
GO:0048285	2.09151224524921e-18	5.86331701085799	11.4121729845168	48	180	organelle fission
GO:0007017	3.04902979546122e-18	3.6488628177421	28.467031500267	80	449	microtubule-based process
GO:0007051	1.06533085234727e-17	5.45131941071718	12.2997864388681	49	194	spindle organization
GO:0044770	1.85084147508105e-17	6.60145231112973	8.87613454351308	41	140	cell cycle phase transition
GO:0007052	7.80785840489296e-17	5.92159562579821	10.0807528029899	43	159	mitotic spindle organization
GO:0006261	1.83917569008867e-16	13.3869731800766	3.42365189535505	25	54	DNA-dependent DNA replication
GO:0006974	2.39840821836823e-16	4.44065387348969	16.2306460224239	55	256	response to DNA damage stimulus
GO:0000075	2.52402331838153e-16	8.83791973791974	5.45248264815804	31	86	cell cycle checkpoint
GO:0043933	1.02935030367753e-15	2.99191949838188	38.4209823812066	91	606	macromolecular complex subunit organization
GO:0071704	1.15584338396902e-15	2.3169777801347	286.445541911372	366	4518	organic substance metabolic process
GO:0044772	1.41107267653417e-15	6.60899507336971	7.7349172450614	36	122	mitotic cell cycle phase transition
GO:0010564	1.79069909007012e-15	5.31481481481481	10.9049652963161	43	172	regulation of cell cycle process
GO:1901988	4.50329134868485e-15	7.70677820677821	5.95969033635878	31	94	negative regulation of cell cycle phase transition
GO:0051726	4.64764341669545e-15	3.91064409882882	18.9568873465029	58	299	regulation of cell cycle
GO:0007059	4.67002806122157e-15	6.77091764976033	7.16430859583556	34	113	chromosome segregation
GO:1901987	7.01107077099446e-15	6.41080866807611	7.67151628403631	35	121	regulation of cell cycle phase transition
GO:0010948	8.76287944324705e-15	7.46749826749827	6.08649225840897	31	96	negative regulation of cell cycle process
GO:0007093	4.46753727975668e-14	8.97164068299926	4.50146823278163	26	71	mitotic cell cycle checkpoint
GO:0031570	2.71133790080284e-13	8.60740740740741	4.43806727175654	25	70	DNA integrity checkpoint
GO:0030261	4.62476549046336e-13	13.8809523809524	2.53603844100374	19	40	chromosome condensation
GO:0060255	5.79523083328684e-13	2.21331269844652	80.2022156967432	141	1265	regulation of macromolecule metabolic process
GO:0006281	5.82310291220004e-13	5.68241261001442	7.86171916711159	33	124	DNA repair
GO:0000077	7.61942692229799e-13	8.63074305161656	4.24786438868126	24	67	DNA damage checkpoint
GO:1901991	8.1527681901584e-13	7.60869017102996	5.00867592098238	26	79	negative regulation of mitotic cell cycle phase transition
GO:0006913	9.51453113610482e-13	5.55860458327251	7.98852108916177	33	126	nucleocytoplasmic transport
GO:1901990	1.19015574806044e-12	6.15700768775872	6.7205018686599	30	106	regulation of mitotic cell cycle phase transition
GO:0051169	1.21107947402678e-12	5.49867622990276	8.05192205018687	33	127	nuclear transport
GO:0009059	2.07620255023489e-12	2.09485287953726	96.2426588360918	159	1518	macromolecule biosynthetic process
GO:0034645	2.34492326491659e-12	2.09418824085138	95.5452482648158	158	1507	cellular macromolecule biosynthetic process
GO:0016043	2.91516419424115e-12	1.99308121707681	127.562733582488	195	2012	cellular component organization
GO:0000070	3.76708934228318e-12	10.5918908677529	3.10664709022958	20	49	mitotic sister chromatid segregation
GO:0065004	3.76708934228318e-12	10.5918908677529	3.10664709022958	20	49	protein-DNA complex assembly
GO:0071824	6.46672399216447e-12	8.06410901045857	4.24786438868126	23	67	protein-DNA complex subunit organization
GO:0007076	6.78364698275796e-12	23.647143890094	1.45822210357715	14	23	mitotic chromosome condensation
GO:0016568	8.33432657640358e-12	5.20767494356659	8.11532301121196	32	128	chromatin modification
GO:0007095	9.16661374814459e-12	9.90570719602978	3.23344901227977	20	51	mitotic G2 DNA damage checkpoint
GO:0000819	9.16661374814459e-12	9.90570719602978	3.23344901227977	20	51	sister chromatid segregation
GO:0007346	1.14021830973623e-11	4.44041270173237	10.6513614522157	37	168	regulation of mitotic cell cycle
GO:0033554	1.46438369664046e-11	2.93092498659739	26.5016017084891	64	418	cellular response to stress
GO:0031572	2.1231181499152e-11	9.3026973026973	3.36025093432995	20	53	G2 DNA damage checkpoint
GO:0031323	2.37578507422552e-11	2.06119590061196	87.3665242925787	145	1378	regulation of cellular metabolic process
GO:0019222	2.93619500086843e-11	2.018466955081	95.9256540309664	155	1513	regulation of metabolic process
GO:0007010	3.20895069129435e-11	2.50940513568065	39.8792044847838	83	629	cytoskeleton organization
GO:0044773	4.70259908424093e-11	8.76860282574568	3.48705285638014	20	55	mitotic DNA damage checkpoint
GO:0044774	4.70259908424093e-11	8.76860282574568	3.48705285638014	20	55	mitotic DNA integrity checkpoint
GO:0019219	4.81977677879798e-11	2.14171279145783	69.5508542445275	122	1097	regulation of nucleobase-containing compound metabolic process
GO:0034654	5.83993066676194e-11	2.16315760740997	65.810197544047	117	1038	nucleobase-containing compound biosynthetic process
GO:0051252	6.2754910506578e-11	2.22808977455717	58.1386812600107	107	917	regulation of RNA metabolic process
GO:0051171	6.36049553551459e-11	2.12479933033667	70.6286705819541	123	1114	regulation of nitrogen compound metabolic process
GO:0080090	6.51108247457272e-11	2.04024370212194	85.2108916177256	141	1344	regulation of primary metabolic process
GO:0032774	1.24452367122182e-10	2.21907890005035	56.4902562733582	104	891	RNA biosynthetic process
GO:0044763	1.81935089396726e-10	1.89918860534302	278.774025627336	343	4397	single-organism cellular process
GO:0006270	1.94462721928801e-10	33.2465517241379	1.01441537640149	11	16	DNA replication initiation
GO:0006351	2.43627476994e-10	2.19497455470738	56.3634543513081	103	889	transcription, DNA-dependent
GO:0034728	5.40702668376984e-10	8.59751094091904	3.17004805125467	18	50	nucleosome organization
GO:0071840	6.16595431133858e-10	1.82691782691783	139.355312333155	200	2198	cellular component organization or biogenesis
GO:0065003	6.71924118884142e-10	3.06261321208088	19.2104911906033	49	303	macromolecular complex assembly
GO:0051321	1.25583431540559e-09	4.35367006195527	8.6859316604378	30	137	meiotic cell cycle
GO:0010468	1.33738827797207e-09	2.03008606682092	69.1070475173518	117	1090	regulation of gene expression
GO:0031023	1.4633999951292e-09	4.61335618068447	7.7349172450614	28	122	microtubule organizing center organization
GO:0007126	1.78476055980586e-09	4.56413517014012	7.79831820608649	28	123	meiosis
GO:0044271	2.73510606575858e-09	1.98512918845098	72.3404965296316	120	1141	cellular nitrogen compound biosynthetic process
GO:0034622	2.90942646048333e-09	3.37832632165847	13.9482114255206	39	220	cellular macromolecular complex assembly
GO:0016569	3.02187497142669e-09	5.44234172906739	5.57928457020822	23	88	covalent chromatin modification
GO:0016570	3.02187497142669e-09	5.44234172906739	5.57928457020822	23	88	histone modification
GO:0019438	4.31888938502500e-09	1.98029236873757	70.4384676988788	117	1111	aromatic compound biosynthetic process
GO:0006333	4.44897425068021e-09	7.23379016468962	3.55045381740523	18	56	chromatin assembly or disassembly
GO:0018130	5.13988615373998e-09	1.96812441527652	71.4528830752803	118	1127	heterocycle biosynthetic process
GO:0006334	5.28013719275163e-09	9.50135869565217	2.47263747997864	15	39	nucleosome assembly
GO:0051297	5.58006786980656e-09	4.43866356382979	7.67151628403631	27	121	centrosome organization
GO:0031497	6.18951451450174e-09	8.39966944632259	2.8530432461292	16	45	chromatin assembly
GO:0006310	1.27791069006353e-08	7.85550636025019	2.97984516817939	16	47	DNA recombination
GO:0006354	2.21231021830414e-08	15.0991379310345	1.39482114255206	11	22	DNA-dependent transcription, elongation
GO:0032784	2.63890672343945e-08	18.8413978494624	1.14121729845168	10	18	regulation of DNA-dependent transcription, elongation
GO:2000112	2.73435050388647e-08	1.97182086320191	61.3087293112654	103	967	regulation of cellular macromolecule biosynthetic process
GO:0010556	2.88915630294912e-08	1.96922120703586	61.3721302722904	103	968	regulation of macromolecule biosynthetic process
GO:0051168	3.30790834888888e-08	8.84869848156182	2.40923651895355	14	38	nuclear export
GO:1901362	3.34011794481831e-08	1.8889362443542	73.7353176721837	118	1163	organic cyclic compound biosynthetic process
GO:0008152	5.73458236901233e-08	1.79167284225088	319.667645488521	371	5042	metabolic process
GO:0051028	7.07624352473171e-08	10.6720874094778	1.83862786972771	12	29	mRNA transport
GO:0009889	7.72020754765995e-08	1.91747504103359	63.3375600640683	104	999	regulation of biosynthetic process
GO:0031326	7.72020754765995e-08	1.91747504103359	63.3375600640683	104	999	regulation of cellular biosynthetic process
GO:0032268	8.48955048692809e-08	2.68750552657176	19.5274959957288	45	308	regulation of cellular protein metabolic process
GO:0032392	9.92256469504084e-08	15.0688172043011	1.26801922050187	10	20	DNA geometric change
GO:0032508	9.92256469504084e-08	15.0688172043011	1.26801922050187	10	20	DNA duplex unwinding
GO:0006355	1.78680838223835e-07	1.95919855545524	53.1300053390283	90	838	regulation of transcription, DNA-dependent
GO:2001141	1.88843303266524e-07	1.9562706985938	53.1934063000534	90	839	regulation of RNA biosynthetic process
GO:0006367	2.46601456029073e-07	6.50496894409938	3.17004805125467	15	50	transcription initiation from RNA polymerase II promoter
GO:0018205	2.76057678094669e-07	7.07288503253796	2.78964228510411	14	44	peptidyl-lysine modification
GO:0006405	3.0931027770567e-07	12.5537634408602	1.39482114255206	10	22	RNA export from nucleus
GO:0044699	3.54074327578404e-07	1.71577412701799	317.638814735718	366	5010	single-organism process
GO:0006352	3.54166523060238e-07	5.78898225957049	3.67725573945542	16	58	DNA-dependent transcription, initiation
GO:0051246	3.9279200929866e-07	2.49625345819117	21.2393219434063	46	335	regulation of protein metabolic process
GO:0050684	4.36255482635338e-07	6.15158636897767	3.29684997330486	15	52	regulation of mRNA processing
GO:0071822	4.70870070685246e-07	2.19839171930215	31.2566737853711	60	493	protein complex subunit organization
GO:0006366	4.82579913208852e-07	2.31563193341298	26.2479978643887	53	414	transcription from RNA polymerase II promoter
GO:0044249	7.38380579406304e-07	1.64216426472439	122.680859583556	169	1935	cellular biosynthetic process
GO:0006368	8.00723832949445e-07	13.5328326180258	1.20461825947678	9	19	transcription elongation from RNA polymerase II promoter
GO:0006406	8.00723832949445e-07	13.5328326180258	1.20461825947678	9	19	mRNA export from nucleus
GO:0016482	9.34744899433832e-07	2.73871097413909	15.2162306460224	36	240	cytoplasmic transport
GO:0007068	1.00435431094014e-06	Inf	0.317004805125467	5	5	negative regulation of transcription during mitosis
GO:0007070	1.00435431094014e-06	Inf	0.317004805125467	5	5	negative regulation of transcription from RNA polymerase II promoter during mitosis
GO:0045896	1.00435431094014e-06	Inf	0.317004805125467	5	5	regulation of transcription during mitosis
GO:0046021	1.00435431094014e-06	Inf	0.317004805125467	5	5	regulation of transcription from RNA polymerase II promoter, mitotic
GO:0018193	1.21910807498318e-06	3.24363490513393	9.82714895888948	27	155	peptidyl-amino acid modification
GO:0051301	1.39955559551363e-06	2.68446644471701	15.4698344901228	36	244	cell division
GO:0010608	1.43665730519443e-06	2.77023511158849	14.2018152696209	34	224	posttranscriptional regulation of gene expression
GO:0048519	1.48813911764586e-06	1.83558630979177	57.3144687666845	92	904	negative regulation of biological process
GO:0016573	1.57213142353196e-06	8.29385775862069	1.9654297917779	11	31	histone acetylation
GO:0006338	1.58170524263677e-06	5.88900939985539	3.17004805125467	14	50	chromatin remodeling
GO:0048523	1.76248424662741e-06	1.88086016096579	50.2769620928991	83	793	negative regulation of cellular process
GO:0018393	2.26033667230047e-06	7.89778325123153	2.02883075280299	11	32	internal peptidyl-lysine acetylation
GO:0006475	2.26033667230047e-06	7.89778325123153	2.02883075280299	11	32	internal protein amino acid acetylation
GO:0051236	2.5690791323017e-06	5.1677371541502	3.74065670048051	15	59	establishment of RNA localization
GO:0043484	2.65218180868708e-06	5.57746318072839	3.29684997330486	14	52	regulation of RNA splicing
GO:1901576	2.76212368501174e-06	1.59593966928974	125.090096102509	169	1973	organic substance biosynthetic process
GO:0048610	3.01089457859982e-06	1.96839462413233	39.1183929524827	68	617	cellular process involved in reproduction
GO:0045448	3.19910029314071e-06	7.53771551724138	2.09223171382808	11	33	mitotic cell cycle, embryonic
GO:0018394	3.19910029314071e-06	7.53771551724138	2.09223171382808	11	33	peptidyl-lysine acetylation
GO:0006473	3.19910029314071e-06	7.53771551724138	2.09223171382808	11	33	protein acetylation
GO:0031123	3.39835391239956e-06	5.4336726180544	3.36025093432995	14	53	RNA 3'-end processing
GO:0034504	3.77361455581532e-06	4.3773961956924	4.8184730379071	17	76	protein localization to nucleus
GO:0006606	5.40128860257598e-06	4.49479544904382	4.43806727175654	16	70	protein import into nucleus
GO:0044744	5.40128860257598e-06	4.49479544904382	4.43806727175654	16	70	protein targeting to nucleus
GO:0051170	5.40128860257598e-06	4.49479544904382	4.43806727175654	16	70	nuclear import
GO:0048024	5.63259342931248e-06	5.61323438466296	3.04324612920448	13	48	regulation of mRNA splicing, via spliceosome
GO:0032785	5.71088175842707e-06	74.6382978723404	0.380405766150561	5	6	negative regulation of DNA-dependent transcription, elongation
GO:0034244	5.71088175842707e-06	74.6382978723404	0.380405766150561	5	6	negative regulation of transcription elongation from RNA polymerase II promoter
GO:1902299	5.71088175842707e-06	74.6382978723404	0.380405766150561	5	6	pre-replicative complex assembly involved in cell cycle DNA replication
GO:0006267	5.71088175842707e-06	74.6382978723404	0.380405766150561	5	6	pre-replicative complex assembly involved in nuclear cell cycle DNA replication
GO:0036388	5.71088175842707e-06	74.6382978723404	0.380405766150561	5	6	pre-replicative complex assembly
GO:0007098	5.99659791545839e-06	3.80537280701754	6.02309129738388	19	95	centrosome cycle
GO:0006950	6.44435271772646e-06	1.80693697315883	51.9253870795515	83	819	response to stress
GO:0045132	7.23040799070238e-06	5.45652958152958	3.10664709022958	13	49	meiotic chromosome segregation
GO:0009058	7.27744815750424e-06	1.56017289889675	127.879738387613	170	2017	biosynthetic process
GO:0043412	7.28516510405961e-06	1.75216191693054	59.4701014415376	92	938	macromolecule modification
GO:0006417	8.17165790284977e-06	2.9519425884682	10.20755472504	26	161	regulation of translation
GO:0007307	9.15241718082051e-06	14.9786324786325	0.887613454351308	7	14	eggshell chorion gene amplification
GO:0034243	9.15241718082051e-06	14.9786324786325	0.887613454351308	7	14	regulation of transcription elongation from RNA polymerase II promoter
GO:0006402	9.22791261648058e-06	5.84073016094196	2.72624132407902	12	43	mRNA catabolic process
GO:0036211	9.56748453558006e-06	1.76238870665417	55.7294447410571	87	879	protein modification process
GO:0006464	9.56748453558006e-06	1.76238870665417	55.7294447410571	87	879	cellular protein modification process
GO:0022008	9.77412444053958e-06	1.65200820873644	79.378003203417	115	1252	neurogenesis
GO:0000079	9.985201834845e-06	10.9106482382714	1.20461825947678	8	19	regulation of cyclin-dependent protein serine/threonine kinase activity
GO:0006277	9.985201834845e-06	10.9106482382714	1.20461825947678	8	19	DNA amplification
GO:0050657	1.06872923365893e-05	4.81275882468941	3.67725573945542	14	58	nucleic acid transport
GO:0050658	1.06872923365893e-05	4.81275882468941	3.67725573945542	14	58	RNA transport
GO:0000956	1.12042143955085e-05	6.37441976127321	2.34583555792846	11	37	nuclear-transcribed mRNA catabolic process
GO:0006403	1.16731028196206e-05	3.33473292951542	7.41791243993593	21	117	RNA localization
GO:0000381	1.19698056434873e-05	5.65739740820734	2.78964228510411	12	44	regulation of alternative mRNA splicing, via spliceosome
GO:0000380	1.53983990544506e-05	5.48517573139603	2.8530432461292	12	45	alternative mRNA splicing, via spliceosome
GO:0006308	1.81368788081526e-05	7.95253723807119	1.64842498665243	9	26	DNA catabolic process
GO:0007184	1.89439821744977e-05	37.313829787234	0.443806727175654	5	7	SMAD protein import into nucleus
GO:0033260	1.89439821744977e-05	37.313829787234	0.443806727175654	5	7	nuclear cell cycle DNA replication
GO:0007399	2.23518118164503e-05	1.58540151097338	91.2973838761345	127	1440	nervous system development
GO:0000003	2.39867253180957e-05	1.70666666666667	57.8850774159103	88	913	reproduction
GO:0022618	2.81269182323594e-05	4.67300556586271	3.48705285638014	13	55	ribonucleoprotein complex assembly
GO:0044265	2.82631734879953e-05	2.55717488789238	12.870395088094	29	203	cellular macromolecule catabolic process
GO:0051298	3.45943899042313e-05	3.98169336384439	4.56486919380673	15	72	centrosome duplication
GO:0044786	3.56476360154751e-05	8.56898133985928	1.39482114255206	8	22	cell cycle DNA replication
GO:0017038	3.82199799364569e-05	3.7282386458857	5.13547784303257	16	81	protein import
GO:0006401	3.91353072493609e-05	4.88938182242718	3.10664709022958	12	49	RNA catabolic process
GO:0043543	4.19855087001579e-05	5.3424638487208	2.66284036305392	11	42	protein acylation
GO:0000086	4.38594774263816e-05	10.4805555555556	1.07781633742659	7	17	G2/M transition of mitotic cell cycle
GO:0010605	4.7277141275823e-05	2.05560059262572	23.8387613454351	44	376	negative regulation of macromolecule metabolic process
GO:0051304	4.78823654268312e-05	24.8723404255319	0.507207688200747	5	8	chromosome separation
GO:0009892	4.89186326174165e-05	2.01821342499309	25.3603844100374	46	400	negative regulation of metabolic process
GO:0000413	5.16561085815367e-05	7.996573875803	1.45822210357715	8	23	protein peptidyl-prolyl isomerization
GO:0009057	5.31914079915141e-05	2.27504683032633	16.7378537106247	34	264	macromolecule catabolic process
GO:0048869	5.42488324837364e-05	1.50399183459174	117.355178857448	154	1851	cellular developmental process
GO:0030154	6.30376576321365e-05	1.50450835819215	113.107314468767	149	1784	cell differentiation
GO:0031124	7.01424043650867e-05	5.56750298685783	2.34583555792846	10	37	mRNA 3'-end processing
GO:0071826	7.47803254928611e-05	4.17288385373492	3.80405766150561	13	60	ribonucleoprotein complex subunit organization
GO:0022616	7.5819154734156e-05	59.583864118896	0.317004805125467	4	5	DNA strand elongation
GO:0006271	7.5819154734156e-05	59.583864118896	0.317004805125467	4	5	DNA strand elongation involved in DNA replication
GO:0016458	9.8573061144339e-05	3.00390625	7.29111051788574	19	115	gene silencing
GO:0016571	0.000115612460803534	5.87292405299496	2.02883075280299	9	32	histone methylation
GO:0051641	0.000115978395979325	1.71400555646347	44.5074746396156	69	702	cellular localization
GO:0007127	0.000127947286893153	4.59716235632184	2.97984516817939	11	47	meiosis I
GO:0022403	0.000131310300214537	4.20352604349792	3.48705285638014	12	55	cell cycle phase
GO:0050794	0.000137278103936348	1.42119769481333	189.632274426054	228	2991	regulation of cellular process
GO:0018208	0.000138956713831372	6.66095645967166	1.64842498665243	8	26	peptidyl-proline modification
GO:0071897	0.000138956713831372	6.66095645967166	1.64842498665243	8	26	DNA biosynthetic process
GO:0071900	0.000143682955103146	5.00860215053763	2.53603844100374	10	40	regulation of protein serine/threonine kinase activity
GO:0035195	0.000147912111534617	8.05851413543721	1.26801922050187	7	20	gene silencing by miRNA
GO:0015931	0.000161706832881308	3.58145520055884	4.62827015483182	14	73	nucleobase-containing compound transport
GO:0000910	0.000164431456898978	3.22649237472767	5.7694874532835	16	91	cytokinesis
GO:0022607	0.000178432030813335	1.68470608064108	45.1414842498665	69	712	cellular component assembly
GO:0048856	0.000178926748443885	1.42763996090993	151.845301655099	188	2395	anatomical structure development
GO:0040029	0.000190931981347606	2.9324486482671	7.03750667378537	18	111	regulation of gene expression, epigenetic
GO:0007131	0.000192447804128029	9.96162046908316	0.951014415376402	6	15	reciprocal meiotic recombination
GO:0035825	0.000192447804128029	9.96162046908316	0.951014415376402	6	15	reciprocal DNA recombination
GO:0006284	0.000193627751640906	14.9191489361702	0.634009610250934	5	10	base-excision repair
GO:0006414	0.000230781562987651	4.24171087533156	3.17004805125467	11	50	translational elongation
GO:0090305	0.000245364050220591	5.19305051172004	2.21903363587827	9	35	nucleic acid phosphodiester bond hydrolysis
GO:0019950	0.000253345799806194	Inf	0.19020288307528	3	3	SMT3-dependent protein catabolic process
GO:0035246	0.000253345799806194	Inf	0.19020288307528	3	3	peptidyl-arginine N-methylation
GO:0035247	0.000253345799806194	Inf	0.19020288307528	3	3	peptidyl-arginine omega-N-methylation
GO:0018195	0.000253345799806194	Inf	0.19020288307528	3	3	peptidyl-arginine modification
GO:0018216	0.000253345799806194	Inf	0.19020288307528	3	3	peptidyl-arginine methylation
GO:0006285	0.000253345799806194	Inf	0.19020288307528	3	3	base-excision repair, AP site formation
GO:0043414	0.00028481573725671	3.56182605273514	4.31126534970635	13	68	macromolecule methylation
GO:0033301	0.000291167486589151	6.98205128205128	1.39482114255206	7	22	cell cycle comprising mitosis without cytokinesis
GO:0031399	0.0003014657751908	2.638127090301	8.55912973838761	20	135	regulation of protein modification process
GO:0051173	0.00031653796235333	2.09388203970597	16.8646556326749	32	266	positive regulation of nitrogen compound metabolic process
GO:0051052	0.000322435578575869	5.70694401957785	1.83862786972771	8	29	regulation of DNA metabolic process
GO:0006479	0.000334430081561211	4.4168247944339	2.78964228510411	10	44	protein methylation
GO:0008213	0.000334430081561211	4.4168247944339	2.78964228510411	10	44	protein alkylation
GO:0032259	0.000335667001430331	2.78082436475684	7.35451147891084	18	116	methylation
GO:0007088	0.000396167414233538	3.9370381773399	3.36025093432995	11	53	regulation of mitosis
GO:0051783	0.000396167414233538	3.9370381773399	3.36025093432995	11	53	regulation of nuclear division
GO:0070727	0.000446699202784465	1.87258132888457	23.9655632674853	41	378	cellular macromolecule localization
GO:0051225	0.000477745983171657	4.65384046174338	2.40923651895355	9	38	spindle assembly
GO:0051091	0.000478824658700435	19.8556263269639	0.443806727175654	4	7	positive regulation of sequence-specific DNA binding transcription factor activity
GO:0030422	0.000478824658700435	19.8556263269639	0.443806727175654	4	7	production of siRNA involved in RNA interference
GO:0016925	0.000478824658700435	19.8556263269639	0.443806727175654	4	7	protein sumoylation
GO:0019094	0.000490021829468233	4.17025089605735	2.9164442071543	10	46	pole plasm mRNA localization
GO:0031324	0.000503336048584485	1.94414321922423	20.2883075280299	36	320	negative regulation of cellular metabolic process
GO:0007094	0.00054704002090721	10.6534954407295	0.760811532301121	5	12	mitotic spindle assembly checkpoint
GO:0051784	0.00054704002090721	10.6534954407295	0.760811532301121	5	12	negative regulation of nuclear division
GO:0045841	0.00054704002090721	10.6534954407295	0.760811532301121	5	12	negative regulation of mitotic metaphase/anaphase transition
GO:0045839	0.00054704002090721	10.6534954407295	0.760811532301121	5	12	negative regulation of mitosis
GO:0043044	0.00054704002090721	10.6534954407295	0.760811532301121	5	12	ATP-dependent chromatin remodeling
GO:1902100	0.00054704002090721	10.6534954407295	0.760811532301121	5	12	negative regulation of metaphase/anaphase transition of cell cycle
GO:0071173	0.00054704002090721	10.6534954407295	0.760811532301121	5	12	spindle assembly checkpoint
GO:0050789	0.000576267616187711	1.36822400637741	200.473838761345	235	3162	regulation of biological process
GO:0007316	0.000587879813947985	4.05696018599244	2.97984516817939	10	47	pole plasm RNA localization
GO:0007277	0.000606037706910945	7.4680170575693	1.14121729845168	6	18	pole cell development
GO:0035186	0.000606037706910945	7.4680170575693	1.14121729845168	6	18	syncytial blastoderm mitotic cell cycle
GO:0033365	0.000647774088788616	2.46368265880461	9.06633742658836	20	143	protein localization to organelle
GO:0006997	0.000667634106172442	4.99143468950749	2.02883075280299	8	32	nucleus organization
GO:0007275	0.000669660570211988	1.38125344895546	147.724239188468	180	2330	multicellular organismal development
GO:0044267	0.000691678186213358	1.45112559241706	87.556727175654	115	1381	cellular protein metabolic process
GO:0045451	0.000715487750328903	4.35234667035858	2.53603844100374	9	40	pole plasm oskar mRNA localization
GO:0006448	0.000715487750328903	4.35234667035858	2.53603844100374	9	40	regulation of translational elongation
GO:0010629	0.000751968163605569	1.93402962176196	19.2104911906033	34	303	negative regulation of gene expression
GO:0051299	0.000838833502888686	6.89257011645071	1.20461825947678	6	19	centrosome separation
GO:0071174	0.000842931481091019	9.32047872340426	0.824212493326215	5	13	mitotic spindle checkpoint
GO:0031577	0.000842931481091019	9.32047872340426	0.824212493326215	5	13	spindle checkpoint
GO:0035194	0.000866251197620838	4.21573229613734	2.59943940202883	9	41	posttranscriptional gene silencing by RNA
GO:0016441	0.000866251197620838	4.21573229613734	2.59943940202883	9	41	posttranscriptional gene silencing
GO:0006206	0.00089594819486658	3.28073826821127	4.24786438868126	12	67	pyrimidine nucleobase metabolic process
GO:0034968	0.00089974666014492	5.50899685110211	1.64842498665243	7	26	histone lysine methylation
GO:0006298	0.00090976695197404	14.8895966029724	0.507207688200747	4	8	mismatch repair
GO:0010389	0.00090976695197404	14.8895966029724	0.507207688200747	4	8	regulation of G2/M transition of mitotic cell cycle
GO:0033036	0.00093057180042812	1.61399567110255	41.0838227442605	61	648	macromolecule localization
GO:0048525	0.000965481256038025	44.5932203389831	0.253603844100374	3	4	negative regulation of viral process
GO:0045069	0.000965481256038025	44.5932203389831	0.253603844100374	3	4	regulation of viral genome replication
GO:0045071	0.000965481256038025	44.5932203389831	0.253603844100374	3	4	negative regulation of viral genome replication
GO:0051306	0.000965481256038025	44.5932203389831	0.253603844100374	3	4	mitotic sister chromatid separation
GO:0007000	0.000965481256038025	44.5932203389831	0.253603844100374	3	4	nucleolus organization
GO:0050685	0.000965481256038025	44.5932203389831	0.253603844100374	3	4	positive regulation of mRNA processing
GO:0033119	0.000965481256038025	44.5932203389831	0.253603844100374	3	4	negative regulation of RNA splicing
GO:0007259	0.00103023461847669	4.60616043485422	2.15563267485318	8	34	JAK-STAT cascade
GO:0031325	0.00104376768694027	1.84007145822214	21.8733315536572	37	345	positive regulation of cellular metabolic process
GO:0007304	0.00104503803656015	2.88877663209818	5.51588360918313	14	87	chorion-containing eggshell formation
GO:0030703	0.00104503803656015	2.88877663209818	5.51588360918313	14	87	eggshell formation
GO:0051254	0.00105469256913728	2.03042505592841	15.0894287239722	28	238	positive regulation of RNA metabolic process
GO:0060811	0.0011545995255581	3.6590611067401	3.23344901227977	10	51	intracellular mRNA localization involved in anterior/posterior axis specification
GO:0019953	0.00118136043145345	1.60155942185264	40.6400160170849	60	641	sexual reproduction
GO:0006357	0.00119575767352239	1.7675982498835	25.1701815269621	41	397	regulation of transcription from RNA polymerase II promoter
GO:0045935	0.00122540257364914	1.98099700376038	15.9770421783235	29	252	positive regulation of nucleobase-containing compound metabolic process
GO:0000245	0.00124347139548195	8.28368794326241	0.887613454351308	5	14	spliceosomal complex assembly
GO:0007279	0.00124347139548195	8.28368794326241	0.887613454351308	5	14	pole cell formation
GO:0065007	0.00130928043200491	1.33653125594193	210.871596369461	243	3326	biological regulation
GO:0009893	0.00142944580317086	1.80329668731641	22.2537373198078	37	351	positive regulation of metabolic process
GO:0009132	0.00155588096645352	11.9099787685775	0.570608649225841	4	9	nucleoside diphosphate metabolic process
GO:0043331	0.00155588096645352	11.9099787685775	0.570608649225841	4	9	response to dsRNA
GO:0031050	0.00155588096645352	11.9099787685775	0.570608649225841	4	9	dsRNA fragmentation
GO:0071359	0.00155588096645352	11.9099787685775	0.570608649225841	4	9	cellular response to dsRNA
GO:0070918	0.00155588096645352	11.9099787685775	0.570608649225841	4	9	production of small RNA involved in gene silencing by RNA
GO:0007315	0.00157222080816292	3.487871967992	3.36025093432995	10	53	pole plasm assembly
GO:0007306	0.00157520847572448	3.2380831643002	3.93085958355579	11	62	eggshell chorion assembly
GO:0009891	0.00167463674525956	1.91189882939213	17.0548585157501	30	269	positive regulation of biosynthetic process
GO:0031328	0.00167463674525956	1.91189882939213	17.0548585157501	30	269	positive regulation of cellular biosynthetic process
GO:0072527	0.00172023126320956	3.00518358531317	4.56486919380673	12	72	pyrimidine-containing compound metabolic process
GO:0000184	0.00176898319115891	7.45425531914894	0.951014415376402	5	15	nuclear-transcribed mRNA catabolic process, nonsense-mediated decay
GO:0000289	0.00176898319115891	7.45425531914894	0.951014415376402	5	15	nuclear-transcribed mRNA poly(A) tail shortening
GO:0007140	0.00180891455582149	4.75573038073038	1.83862786972771	7	29	male meiosis
GO:0060810	0.00182279812089017	3.40811339198436	3.42365189535505	10	54	intracellular mRNA localization involved in pattern specification process
GO:0072594	0.00184071942106376	2.42001730246354	7.79831820608649	17	123	establishment of protein localization to organelle
GO:0032502	0.00186709068751544	1.33195466977901	166.04711692472	196	2619	developmental process
GO:2000113	0.00187313926738813	1.91872684733866	16.4208489054992	29	259	negative regulation of cellular macromolecule biosynthetic process
GO:0000288	0.00196015068968326	5.5978144989339	1.39482114255206	6	22	nuclear-transcribed mRNA catabolic process, deadenylation-dependent decay
GO:0010558	0.00198632299576093	1.91013918816609	16.4842498665243	29	260	negative regulation of macromolecule biosynthetic process
GO:0010604	0.00217842771741371	1.81665223712367	19.654297917779	33	310	positive regulation of macromolecule metabolic process
GO:0051092	0.00229997440799383	22.2934322033898	0.317004805125467	3	5	positive regulation of NF-kappaB transcription factor activity
GO:0019079	0.00229997440799383	22.2934322033898	0.317004805125467	3	5	viral genome replication
GO:0006370	0.00229997440799383	22.2934322033898	0.317004805125467	3	5	7-methylguanosine mRNA capping
GO:0006265	0.00229997440799383	22.2934322033898	0.317004805125467	3	5	DNA topological change
GO:0007028	0.00242066624706865	3.25899953249182	3.55045381740523	10	56	cytoplasm organization
GO:0060236	0.0024640497763286	9.92356687898089	0.634009610250934	4	10	regulation of mitotic spindle organization
GO:0051649	0.00249436624058197	1.56532115803673	38.5477843032568	56	608	establishment of localization in cell
GO:0051090	0.00251222021034765	5.26777875329236	1.45822210357715	6	23	regulation of sequence-specific DNA binding transcription factor activity
GO:0045934	0.00263484120572317	1.91589828104139	15.2796316070475	27	241	negative regulation of nucleobase-containing compound metabolic process
GO:0051253	0.0027732241140762	1.93390541071663	14.5822210357715	26	230	negative regulation of RNA metabolic process
GO:0007143	0.00279298652643879	3.45559590623968	3.04324612920448	9	48	female meiosis
GO:0051172	0.00279450755925045	1.90670681063123	15.3430325680726	27	242	negative regulation of nitrogen compound metabolic process
GO:0009890	0.00279673393751329	1.86013509678152	16.8646556326749	29	266	negative regulation of biosynthetic process
GO:0031327	0.00279673393751329	1.86013509678152	16.8646556326749	29	266	negative regulation of cellular biosynthetic process
GO:0032506	0.00317334688822335	4.97441364605544	1.52162306460224	6	24	cytokinetic process
GO:0000279	0.00327966715475837	6.21010638297872	1.07781633742659	5	17	M phase
GO:0043628	0.00327966715475837	6.21010638297872	1.07781633742659	5	17	ncRNA 3'-end processing
GO:0007276	0.00351821110840367	1.53064618308521	40.006006406834	57	631	gamete generation
GO:0006919	0.00367976206220216	8.50470124355475	0.697410571276028	4	11	activation of cysteine-type endopeptidase activity involved in apoptotic process
GO:0097202	0.00367976206220216	8.50470124355475	0.697410571276028	4	11	activation of cysteine-type endopeptidase activity
GO:0034472	0.00367976206220216	8.50470124355475	0.697410571276028	4	11	snRNA 3'-end processing
GO:0044702	0.00384199663424551	1.50771162827205	42.732247730913	60	674	single organism reproductive process
GO:0016246	0.0039560084536594	4.7119290764224	1.58502402562734	6	25	RNA interference
GO:0060631	0.00401175484259702	Inf	0.126801922050187	2	2	regulation of meiosis I
GO:0090169	0.00401175484259702	Inf	0.126801922050187	2	2	regulation of spindle assembly
GO:0019919	0.00401175484259702	Inf	0.126801922050187	2	2	peptidyl-arginine methylation, to asymmetrical-dimethyl arginine
GO:0009162	0.00401175484259702	Inf	0.126801922050187	2	2	deoxyribonucleoside monophosphate metabolic process
GO:0009157	0.00401175484259702	Inf	0.126801922050187	2	2	deoxyribonucleoside monophosphate biosynthetic process
GO:0090231	0.00401175484259702	Inf	0.126801922050187	2	2	regulation of spindle checkpoint
GO:0010520	0.00401175484259702	Inf	0.126801922050187	2	2	regulation of reciprocal meiotic recombination
GO:1901673	0.00401175484259702	Inf	0.126801922050187	2	2	regulation of spindle assembly involved in mitosis
GO:1901976	0.00401175484259702	Inf	0.126801922050187	2	2	regulation of cell cycle checkpoint
GO:0016584	0.00401175484259702	Inf	0.126801922050187	2	2	nucleosome positioning
GO:0006369	0.00401175484259702	Inf	0.126801922050187	2	2	termination of RNA polymerase II transcription
GO:0006269	0.00401175484259702	Inf	0.126801922050187	2	2	DNA replication, synthesis of RNA primer
GO:0010457	0.00401175484259702	Inf	0.126801922050187	2	2	centriole-centriole cohesion
GO:0000724	0.00430798617316122	5.7315875613748	1.14121729845168	5	18	double-strand break repair via homologous recombination
GO:0000725	0.00430798617316122	5.7315875613748	1.14121729845168	5	18	recombinational repair
GO:0048477	0.0043827568016762	1.58357298132579	31.1298718633209	46	491	oogenesis
GO:0000018	0.00438391311530204	14.8601694915254	0.380405766150561	3	6	regulation of DNA recombination
GO:0050792	0.00438391311530204	14.8601694915254	0.380405766150561	3	6	regulation of viral process
GO:0051310	0.00438391311530204	14.8601694915254	0.380405766150561	3	6	metaphase plate congression
GO:0008334	0.00438391311530204	14.8601694915254	0.380405766150561	3	6	histone mRNA metabolic process
GO:0006605	0.00458006567908074	2.18900459075132	8.49572877736252	17	134	protein targeting
GO:0046907	0.0046009259495874	1.61313495885896	27.8964228510411	42	440	intracellular transport
GO:0006468	0.00488796147393952	1.65893768466291	23.9021623064602	37	377	protein phosphorylation
GO:0048609	0.00489213448948424	1.48342324631585	44.0636679124399	61	695	multicellular organismal reproductive process
GO:0031047	0.00489305503330806	3.13234853777822	3.29684997330486	9	52	gene silencing by RNA
GO:0030514	0.00524612308284964	7.44055201698514	0.760811532301121	4	12	negative regulation of BMP signaling pathway
GO:0048731	0.00568424236942057	1.30496463308274	128.450347036839	153	2026	system development
GO:0045859	0.00576448761281912	2.53557630882487	5.26227976508275	12	83	regulation of protein kinase activity
GO:0048518	0.00592464993484147	1.4513783488052	47.9311265349706	65	756	positive regulation of biological process
GO:0007292	0.00636555327505086	1.54641256179718	31.7638814735718	46	501	female gamete generation
GO:0006302	0.00658678432328691	3.60418508694371	2.28243459690336	7	36	double-strand break repair
GO:0010557	0.00680814703551793	1.78904636566106	15.596636412173	26	246	positive regulation of macromolecule biosynthetic process
GO:0022414	0.00695782162923279	1.42798977084691	50.91097170315	68	803	reproductive process
GO:0022412	0.0070121949188739	1.52967289719626	32.7782968499733	47	517	cellular process involved in reproduction in multicellular organism
GO:0007062	0.00701764480271221	4.96595744680851	1.26801922050187	5	20	sister chromatid cohesion
GO:0045814	0.0071473887393154	2.92680537413697	3.48705285638014	9	55	negative regulation of gene expression, epigenetic
GO:0006342	0.0071473887393154	2.92680537413697	3.48705285638014	9	55	chromatin silencing
GO:0006289	0.00716039188254982	4.06764876914131	1.77522690870262	6	28	nucleotide-excision repair
GO:0007096	0.00720309712807568	6.61288039631989	0.824212493326215	4	13	regulation of exit from mitosis
GO:0043280	0.00720309712807568	6.61288039631989	0.824212493326215	4	13	positive regulation of cysteine-type endopeptidase activity involved in apoptotic process
GO:0006275	0.00720309712807568	6.61288039631989	0.824212493326215	4	13	regulation of DNA replication
GO:0010458	0.00720309712807568	6.61288039631989	0.824212493326215	4	13	exit from mitosis
GO:0033962	0.00731272945775324	11.1435381355932	0.443806727175654	3	7	cytoplasmic mRNA processing body assembly
GO:0000076	0.00731272945775324	11.1435381355932	0.443806727175654	3	7	DNA replication checkpoint
GO:0000387	0.00731272945775324	11.1435381355932	0.443806727175654	3	7	spliceosomal snRNP assembly
GO:0043549	0.00766482924448799	2.43173194793065	5.45248264815804	12	86	regulation of kinase activity
GO:0034613	0.0078407967223801	1.66362596246019	20.5419113721303	32	324	cellular protein localization
GO:0008104	0.00788654066109379	1.524890149619	32.1442872397224	46	507	protein localization
GO:0003006	0.0081087259103598	1.5024509112121	34.7437266417512	49	548	developmental process involved in reproduction
GO:0008298	0.00814197314513368	2.67319508448541	4.18446342765617	10	66	intracellular mRNA localization
GO:0034655	0.00820928534925274	1.55102360355423	28.8474372664175	42	455	nucleobase-containing compound catabolic process
GO:0001932	0.00860601594456428	2.29477973007385	6.21329418045916	13	98	regulation of protein phosphorylation
GO:0017148	0.00892722771226818	3.37069203198235	2.40923651895355	7	38	negative regulation of translation
GO:0000082	0.00892722771226818	3.37069203198235	2.40923651895355	7	38	G1/S transition of mitotic cell cycle
GO:0051325	0.00892722771226818	3.37069203198235	2.40923651895355	7	38	interphase
GO:0051329	0.00892722771226818	3.37069203198235	2.40923651895355	7	38	interphase of mitotic cell cycle
GO:0051338	0.009183083064059	2.36705695123338	5.57928457020822	12	88	regulation of transferase activity
GO:0008358	0.009183083064059	2.36705695123338	5.57928457020822	12	88	maternal determination of anterior/posterior axis, embryo
GO:0010950	0.00958694742111318	5.95074309978769	0.887613454351308	4	14	positive regulation of endopeptidase activity
GO:0010952	0.00958694742111318	5.95074309978769	0.887613454351308	4	14	positive regulation of peptidase activity
GO:0016073	0.00958694742111318	5.95074309978769	0.887613454351308	4	14	snRNA metabolic process
GO:0016180	0.00958694742111318	5.95074309978769	0.887613454351308	4	14	snRNA processing
GO:0000912	0.00958694742111318	5.95074309978769	0.887613454351308	4	14	assembly of actomyosin apparatus involved in cytokinesis
GO:0000915	0.00958694742111318	5.95074309978769	0.887613454351308	4	14	cytokinesis, actomyosin contractile ring assembly
GO:2001056	0.00958694742111318	5.95074309978769	0.887613454351308	4	14	positive regulation of cysteine-type endopeptidase activity
GO:0030071	0.0107345322202428	4.38047559449312	1.39482114255206	5	22	regulation of mitotic metaphase/anaphase transition
GO:0072528	0.0107345322202428	4.38047559449312	1.39482114255206	5	22	pyrimidine-containing compound biosynthetic process
GO:1902099	0.0107345322202428	4.38047559449312	1.39482114255206	5	22	regulation of metaphase/anaphase transition of cell cycle
GO:0051303	0.0111545069612208	8.9135593220339	0.507207688200747	3	8	establishment of chromosome localization
GO:0034605	0.0111545069612208	8.9135593220339	0.507207688200747	3	8	cellular response to heat
GO:0050000	0.0111545069612208	8.9135593220339	0.507207688200747	3	8	chromosome localization
GO:0090307	0.0111545069612208	8.9135593220339	0.507207688200747	3	8	spindle assembly involved in mitosis
GO:0070925	0.0114171845419694	1.96639234128317	9.31994127068874	17	147	organelle assembly
GO:1900151	0.0115285729281787	29.6659619450317	0.19020288307528	2	3	regulation of nuclear-transcribed mRNA catabolic process, deadenylation-dependent decay
GO:0032015	0.0115285729281787	29.6659619450317	0.19020288307528	2	3	regulation of Ran protein signal transduction
GO:0051012	0.0115285729281787	29.6659619450317	0.19020288307528	2	3	microtubule sliding
GO:0009186	0.0115285729281787	29.6659619450317	0.19020288307528	2	3	deoxyribonucleoside diphosphate metabolic process
GO:0009263	0.0115285729281787	29.6659619450317	0.19020288307528	2	3	deoxyribonucleotide biosynthetic process
GO:0032316	0.0115285729281787	29.6659619450317	0.19020288307528	2	3	regulation of Ran GTPase activity
GO:0032439	0.0115285729281787	29.6659619450317	0.19020288307528	2	3	endosome localization
GO:0051262	0.0115285729281787	29.6659619450317	0.19020288307528	2	3	protein tetramerization
GO:0051255	0.0115285729281787	29.6659619450317	0.19020288307528	2	3	spindle midzone assembly
GO:0032853	0.0115285729281787	29.6659619450317	0.19020288307528	2	3	positive regulation of Ran GTPase activity
GO:0000710	0.0115285729281787	29.6659619450317	0.19020288307528	2	3	meiotic mismatch repair
GO:0000733	0.0115285729281787	29.6659619450317	0.19020288307528	2	3	DNA strand renaturation
GO:0007147	0.0115285729281787	29.6659619450317	0.19020288307528	2	3	female meiosis II
GO:0001881	0.0115285729281787	29.6659619450317	0.19020288307528	2	3	receptor recycling
GO:0035561	0.0115285729281787	29.6659619450317	0.19020288307528	2	3	regulation of chromatin binding
GO:0030575	0.0115285729281787	29.6659619450317	0.19020288307528	2	3	nuclear body organization
GO:0031442	0.0115285729281787	29.6659619450317	0.19020288307528	2	3	positive regulation of mRNA 3'-end processing
GO:0001919	0.0115285729281787	29.6659619450317	0.19020288307528	2	3	regulation of receptor recycling
GO:0006165	0.0115285729281787	29.6659619450317	0.19020288307528	2	3	nucleoside diphosphate phosphorylation
GO:0061013	0.0115285729281787	29.6659619450317	0.19020288307528	2	3	regulation of mRNA catabolic process
GO:0061014	0.0115285729281787	29.6659619450317	0.19020288307528	2	3	positive regulation of mRNA catabolic process
GO:0060211	0.0115285729281787	29.6659619450317	0.19020288307528	2	3	regulation of nuclear-transcribed mRNA poly(A) tail shortening
GO:0060213	0.0115285729281787	29.6659619450317	0.19020288307528	2	3	positive regulation of nuclear-transcribed mRNA poly(A) tail shortening
GO:0019439	0.0115943285093007	1.50609833971903	30.3056593699947	43	478	aromatic compound catabolic process
GO:0032880	0.0122204853138341	2.49354838709677	4.43806727175654	10	70	regulation of protein localization
GO:0065009	0.0125076952863266	1.57731594166719	22.8877469300587	34	361	regulation of molecular function
GO:0044085	0.0126304781864624	1.36007071041874	59.4701014415376	76	938	cellular component biogenesis
GO:0032269	0.0134461345016641	2.45231799753217	4.50146823278163	10	71	negative regulation of cellular protein metabolic process
GO:0051248	0.0134461345016641	2.45231799753217	4.50146823278163	10	71	negative regulation of protein metabolic process
GO:0007310	0.0139015630237973	3.43988846973922	2.02883075280299	6	32	oocyte dorsal/ventral axis specification
GO:0048522	0.0143092725070356	1.41392755027293	41.9714361986119	56	662	positive regulation of cellular process
GO:0045892	0.0146233435132156	1.72553163386607	14.2018152696209	23	224	negative regulation of transcription, DNA-dependent
GO:0033157	0.0153493379053935	2.98376068376068	2.66284036305392	7	42	regulation of intracellular protein transport
GO:0044270	0.0154070203021042	1.4821967281632	29.9886545648692	42	473	cellular nitrogen compound catabolic process
GO:0051568	0.015759609781622	4.95753715498938	1.01441537640149	4	16	histone H3-K4 methylation
GO:0042023	0.015759609781622	4.95753715498938	1.01441537640149	4	16	DNA endoreduplication
GO:0009452	0.0159538199586044	7.42690677966102	0.570608649225841	3	9	7-methylguanosine RNA capping
GO:0036260	0.0159538199586044	7.42690677966102	0.570608649225841	3	9	RNA capping
GO:0032786	0.0159538199586044	7.42690677966102	0.570608649225841	3	9	positive regulation of DNA-dependent transcription, elongation
GO:0045893	0.0161202745344992	1.70802999258904	14.3286171916711	23	226	positive regulation of transcription, DNA-dependent
GO:0033043	0.0162551184780184	1.78113011249106	11.9827816337427	20	189	regulation of organelle organization
GO:0032504	0.0165569245849106	1.38210345024726	46.7265082754939	61	737	multicellular organism reproduction
GO:1901361	0.0167109684770961	1.46649746719814	31.0030699412707	43	489	organic cyclic compound catabolic process
GO:0046700	0.0175600270592225	1.4676754001752	30.2422584089696	42	477	heterocycle catabolic process
GO:0042990	0.0185226723763228	3.7218085106383	1.58502402562734	5	25	regulation of transcription factor import into nucleus
GO:0042991	0.0185226723763228	3.7218085106383	1.58502402562734	5	25	transcription factor import into nucleus
GO:0046425	0.0185226723763228	3.7218085106383	1.58502402562734	5	25	regulation of JAK-STAT cascade
GO:0007099	0.0195995921283493	4.5755348685285	1.07781633742659	4	17	centriole replication
GO:0006221	0.0195995921283493	4.5755348685285	1.07781633742659	4	17	pyrimidine nucleotide biosynthetic process
GO:0030707	0.0197688325647365	1.65185432676245	15.4064335290977	24	243	ovarian follicle cell development
GO:0042325	0.0199445946202605	2.02861201298701	6.91070475173518	13	109	regulation of phosphorylation
GO:0010628	0.021348175532031	1.65753482660795	14.7090229578217	23	232	positive regulation of gene expression
GO:0010639	0.0215614265803811	2.54043464394733	3.48705285638014	8	55	negative regulation of organelle organization
GO:0009880	0.0215761371973494	1.69877078300412	13.1239989321943	21	207	embryonic pattern specification
GO:0019058	0.0217351500367226	6.36501210653753	0.634009610250934	3	10	viral infectious cycle
GO:0060997	0.0220916646003193	14.830866807611	0.253603844100374	2	4	dendritic spine morphogenesis
GO:0000087	0.0220916646003193	14.830866807611	0.253603844100374	2	4	M phase of mitotic cell cycle
GO:0051307	0.0220916646003193	14.830866807611	0.253603844100374	2	4	meiotic chromosome separation
GO:0045292	0.0220916646003193	14.830866807611	0.253603844100374	2	4	mRNA cis splicing, via spliceosome
GO:0007344	0.0220916646003193	14.830866807611	0.253603844100374	2	4	pronuclear fusion
GO:0035046	0.0220916646003193	14.830866807611	0.253603844100374	2	4	pronuclear migration
GO:0000281	0.0220916646003193	14.830866807611	0.253603844100374	2	4	mitotic cytokinesis
GO:0000712	0.0220916646003193	14.830866807611	0.253603844100374	2	4	resolution of meiotic recombination intermediates
GO:0000741	0.0220916646003193	14.830866807611	0.253603844100374	2	4	karyogamy
GO:0018022	0.0220916646003193	14.830866807611	0.253603844100374	2	4	peptidyl-lysine methylation
GO:0007542	0.0220916646003193	14.830866807611	0.253603844100374	2	4	primary sex determination, germ-line
GO:0070193	0.0220916646003193	14.830866807611	0.253603844100374	2	4	synaptonemal complex organization
GO:0031440	0.0220916646003193	14.830866807611	0.253603844100374	2	4	regulation of mRNA 3'-end processing
GO:0006398	0.0220916646003193	14.830866807611	0.253603844100374	2	4	histone mRNA 3'-end processing
GO:0006353	0.0220916646003193	14.830866807611	0.253603844100374	2	4	DNA-dependent transcription, termination
GO:0046426	0.0220916646003193	14.830866807611	0.253603844100374	2	4	negative regulation of JAK-STAT cascade
GO:0016926	0.0220916646003193	14.830866807611	0.253603844100374	2	4	protein desumoylation
GO:0090224	0.0239686224012602	4.24810433727631	1.14121729845168	4	18	regulation of spindle organization
GO:0042993	0.0239686224012602	4.24810433727631	1.14121729845168	4	18	positive regulation of transcription factor import into nucleus
GO:0043281	0.0239686224012602	4.24810433727631	1.14121729845168	4	18	regulation of cysteine-type endopeptidase activity involved in apoptotic process
GO:2000116	0.0239686224012602	4.24810433727631	1.14121729845168	4	18	regulation of cysteine-type endopeptidase activity
GO:0046824	0.0239686224012602	4.24810433727631	1.14121729845168	4	18	positive regulation of nucleocytoplasmic transport
GO:0042307	0.0239686224012602	4.24810433727631	1.14121729845168	4	18	positive regulation of protein import into nucleus
GO:0045786	0.0241489407657417	2.97953091684435	2.28243459690336	6	36	negative regulation of cell cycle
GO:0051223	0.0262244420728449	2.4360442249705	3.61385477843033	8	57	regulation of protein transport
GO:0046822	0.027334254703772	2.88300433317285	2.34583555792846	6	37	regulation of nucleocytoplasmic transport
GO:0007243	0.0279814212011487	1.82767762460233	8.74933262146289	15	138	intracellular protein kinase cascade
GO:0007100	0.0285059205271678	5.56859110169492	0.697410571276028	3	11	mitotic centrosome separation
GO:0070507	0.030280564762281	2.54492391077757	3.04324612920448	7	48	regulation of microtubule cytoskeleton organization
GO:0000578	0.0315374120036844	1.83890855120448	8.11532301121196	14	128	embryonic axis specification
GO:0016321	0.0336586204791385	3.09973404255319	1.83862786972771	5	29	female meiosis chromosome segregation
GO:0031396	0.0343469178447548	3.71602972399151	1.26801922050187	4	20	regulation of protein ubiquitination
GO:0006220	0.0343469178447548	3.71602972399151	1.26801922050187	4	20	pyrimidine nucleotide metabolic process
GO:0006959	0.0343972184795376	2.16651668281877	4.50146823278163	9	71	humoral immune response
GO:0044093	0.0349424967789257	1.76908592947621	9.00293646556327	15	142	positive regulation of molecular function
GO:0051054	0.0352861247285363	9.88583509513742	0.317004805125467	2	5	positive regulation of DNA metabolic process
GO:0009148	0.0352861247285363	9.88583509513742	0.317004805125467	2	5	pyrimidine nucleoside triphosphate biosynthetic process
GO:0060996	0.0352861247285363	9.88583509513742	0.317004805125467	2	5	dendritic spine development
GO:0034969	0.0352861247285363	9.88583509513742	0.317004805125467	2	5	histone arginine methylation
GO:0018992	0.0352861247285363	9.88583509513742	0.317004805125467	2	5	germ-line sex determination
GO:0097061	0.0352861247285363	9.88583509513742	0.317004805125467	2	5	dendritic spine organization
GO:0006379	0.0362591863419404	4.94915254237288	0.760811532301121	3	12	mRNA cleavage
GO:0043966	0.0362591863419404	4.94915254237288	0.760811532301121	3	12	histone H3 acetylation
GO:0006611	0.0362591863419404	4.94915254237288	0.760811532301121	3	12	protein export from nucleus
GO:0070201	0.037564755370329	2.25089895357763	3.8674586225307	8	61	regulation of establishment of protein localization
GO:0007350	0.0382258173188502	1.62904761904762	12.2997864388681	19	194	blastoderm segmentation
GO:0051222	0.038362884766809	2.97531914893617	1.9020288307528	5	30	positive regulation of protein transport
GO:0035282	0.0403026007865075	1.55889458119872	14.8358248798719	22	234	segmentation
GO:0044784	0.0403719915494828	3.49694017734482	1.33142018152696	4	21	metaphase/anaphase transition of cell cycle
GO:0007091	0.0403719915494828	3.49694017734482	1.33142018152696	4	21	metaphase/anaphase transition of mitotic cell cycle
GO:0090316	0.0403719915494828	3.49694017734482	1.33142018152696	4	21	positive regulation of intracellular protein transport
GO:1901699	0.0427997854619007	2.55205604629912	2.59943940202883	6	41	cellular response to nitrogen compound
GO:0007314	0.044611160074419	1.96406338426712	5.45248264815804	10	86	oocyte anterior/posterior axis specification
GO:0051322	0.0449760131060999	4.45360169491525	0.824212493326215	3	13	anaphase
GO:0007596	0.0449760131060999	4.45360169491525	0.824212493326215	3	13	blood coagulation
GO:0042306	0.0489207420191369	2.75413711583924	2.02883075280299	5	32	regulation of protein import into nucleus
GOCCID	Pvalue	OddsRatio	ExpCount	Count	Size	Term
GO:0005634	5.75250695362748e-79	7.14307450277893	124.360628060105	305	1721	nucleus
GO:0044428	1.53153142171357e-76	8.23620401337793	51.8831673138612	198	718	nuclear part
GO:0043229	5.1209050241016e-45	5.59058590318828	240.411278068546	371	3327	intracellular organelle
GO:0043226	1.61854117876363e-44	5.54166666666667	241.278406213068	371	3339	organelle
GO:0005622	2.26895608903284e-44	9.97063126523977	296.196522032754	408	4099	intracellular
GO:0044446	6.61089907978585e-44	4.14156114156114	137.295289549215	272	1900	intracellular organelle part
GO:0031981	1.91051703237549e-43	6.4050866723501	32.0837413472902	122	444	nuclear lumen
GO:0044424	5.4375625958258e-43	7.8394266387502	285.285159547527	400	3948	intracellular part
GO:0044422	1.60136124001563e-42	4.04205375944506	139.318588553098	272	1928	organelle part
GO:0043231	4.32570238685774e-38	3.96409237685197	195.537396589566	322	2706	intracellular membrane-bounded organelle
GO:0043227	6.28235401341079e-38	3.95236402136468	195.826439304407	322	2710	membrane-bounded organelle
GO:0005694	7.55589925125152e-35	5.76117496807152	28.4707074117846	104	394	chromosome
GO:0005654	2.95243666615136e-34	6.67323292489222	21.4614215769036	89	297	nucleoplasm
GO:0044427	3.11872593798636e-32	6.01731378564603	23.629241938207	91	327	chromosomal part
GO:0005623	5.36881983589907e-32	11.2787377911345	336.156677359446	417	4652	cell
GO:0044464	5.36881983589907e-32	11.2787377911345	336.156677359446	417	4652	cell part
GO:0044451	1.01918197984007e-30	6.7350974025974	18.3542123923687	78	254	nucleoplasm part
GO:0070013	1.30019455782022e-30	4.35212129740379	42.5615397602566	123	589	intracellular organelle lumen
GO:0043233	1.30019455782022e-30	4.35212129740379	42.5615397602566	123	589	organelle lumen
GO:0005681	2.0770385112834e-30	9.57525992438563	10.9836231639372	60	152	spliceosomal complex
GO:0031974	5.23111589245703e-30	4.27186138202947	43.1396251899375	123	597	membrane-enclosed lumen
GO:0071011	9.83346740465213e-28	10.6379886979587	8.67128144521357	51	120	precatalytic spliceosome
GO:0071013	4.15857196278229e-23	9.72347005208333	7.80415330069222	44	108	catalytic step 2 spliceosome
GO:0032991	4.58016737532033e-23	2.73525962320066	177.327705554618	275	2454	macromolecular complex
GO:0043228	4.74125086237048e-21	2.73026499692514	96.3957453992909	180	1334	non-membrane-bounded organelle
GO:0043232	4.74125086237048e-21	2.73026499692514	96.3957453992909	180	1334	intracellular non-membrane-bounded organelle
GO:0000228	1.72018858822056e-17	8.18099698895952	7.00928583488097	36	97	nuclear chromosome
GO:0044454	3.53860165469504e-17	9.57224418093983	5.63633293938882	32	78	nuclear chromosome part
GO:0030529	1.14573178591276e-15	3.09550499445061	36.9974674995779	88	512	ribonucleoprotein complex
GO:0032993	6.12971982113209e-15	11.3006617038875	3.97433732905622	25	55	protein-DNA complex
GO:0030532	4.0634348931744e-14	10.8217821782178	3.90207665034611	24	54	small nuclear ribonucleoprotein complex
GO:0005657	1.1009998146108e-13	10.1417079207921	4.04659800776633	24	56	replication fork
GO:0000775	1.13877366753329e-12	12.1947415329768	3.03494850582475	20	42	chromosome, centromeric region
GO:0000785	2.3227102725146e-11	3.93106707744013	13.7295289549215	42	190	chromatin
GO:0043596	3.62129350442927e-11	131.435406698565	0.794867465811244	10	11	nuclear replication fork
GO:0000123	1.48432716127461e-10	9.07029339853301	3.39625189937532	19	47	histone acetyltransferase complex
GO:0043234	5.49253965491072e-10	1.86909015433426	146.61691710282	206	2029	protein complex
GO:0019013	1.0868345889657e-09	11.7034610454351	2.31234171872362	15	32	viral nucleocapsid
GO:0016591	3.46657871039802e-09	7.04434936158653	3.97433732905622	19	55	DNA-directed RNA polymerase II, holoenzyme
GO:0000793	4.22448684870674e-09	7.49496951219512	3.61303393550566	18	50	condensed chromosome
GO:0000776	4.27854642752173e-09	11.5800120772947	2.16782036130339	14	30	kinetochore
GO:0030894	5.89683756466620e-09	104.647619047619	0.650346108391018	8	9	replisome
GO:0043601	5.89683756466620e-09	104.647619047619	0.650346108391018	8	9	nuclear replisome
GO:0044423	8.16225250687139e-09	9.46731234866828	2.60138443356407	15	36	virion part
GO:0019028	8.16225250687139e-09	9.46731234866828	2.60138443356407	15	36	viral capsid
GO:0015630	1.84501171652197e-08	2.37342146803473	33.0953908492318	66	458	microtubule cytoskeleton
GO:0019012	1.98131686013395e-08	8.64090956942836	2.7459057909843	15	38	virion
GO:0017053	3.81528309250988e-08	12.164201183432	1.80651696775283	12	25	transcriptional repressor complex
GO:0000428	1.01235715987506e-07	5.38479945898143	4.76920479486747	19	66	DNA-directed RNA polymerase complex
GO:0055029	1.01235715987506e-07	5.38479945898143	4.76920479486747	19	66	nuclear DNA-directed RNA polymerase complex
GO:0030880	2.2073681692663e-07	5.05892420537897	4.98598683099781	19	69	RNA polymerase complex
GO:0016604	4.35825700470137e-07	10.3273381294964	1.80651696775283	11	25	nuclear body
GO:0005819	5.80866998311483e-07	4.24424838061202	6.28667904777984	21	87	spindle
GO:0005664	9.05584673415886e-07	78.1137440758294	0.505824750970792	6	7	nuclear origin of replication recognition complex
GO:0000808	9.05584673415886e-07	78.1137440758294	0.505824750970792	6	7	origin recognition complex
GO:0000779	9.725989253564e-07	30.4386381631037	0.722606787101131	7	10	condensed chromosome, centromeric region
GO:0042575	1.02726213649716e-06	10.9310207336523	1.58973493162249	10	22	DNA polymerase complex
GO:0000796	1.92779471936524e-06	Inf	0.361303393550566	5	5	condensin complex
GO:0005875	1.96953777262992e-06	2.33265814599262	23.3401992233665	47	323	microtubule associated complex
GO:0005730	2.57208838274955e-06	3.41331367179271	8.52676008779335	24	118	nucleolus
GO:0005686	5.64704958357197e-06	18.2565320665083	0.867128144521357	7	12	U2 snRNP
GO:0000786	7.92533900924543e-06	6.87609912070344	2.31234171872362	11	32	nucleosome
GO:0005700	1.04907935594978e-05	3.29141528754082	8.02093533682256	22	111	polytene chromosome
GO:0008023	1.05200611102869e-05	9.05782999816413	1.58973493162249	9	22	transcription elongation factor complex
GO:0000780	1.08778048434883e-05	64.9408983451537	0.433564072260679	5	6	condensed nuclear chromosome, centromeric region
GO:0032021	1.08778048434883e-05	64.9408983451537	0.433564072260679	5	6	NELF complex
GO:0042555	2.24942786067298e-05	19.5177725118483	0.722606787101131	6	10	MCM complex
GO:0005665	4.64771387042278e-05	15.6113744075829	0.794867465811244	6	11	DNA-directed RNA polymerase II, core complex
GO:0005669	6.31748673094346e-05	10.1351280021114	1.15617085936181	7	16	transcription factor TFIID complex
GO:0044430	7.67041896631731e-05	1.76213450292398	43.3564072260679	68	600	cytoskeletal part
GO:0045495	9.01723937240346e-05	7.45714285714286	1.58973493162249	8	22	pole plasm
GO:0005815	9.44075898691629e-05	3.30109489051095	6.14215769035961	17	85	microtubule organizing center
GO:0000792	0.000250383547547355	9.75177725118483	1.01164950194158	6	14	heterochromatin
GO:0044798	0.000324885972514453	4.11510791366906	3.3239912206652	11	46	nuclear transcription factor complex
GO:0005635	0.000332048394791426	3.344751866491	4.98598683099781	14	69	nuclear envelope
GO:0000794	0.000340505179675507	5.7957671957672	1.87877764646294	8	26	condensed nuclear chromosome
GO:0005656	0.000357744046352606	12.9787234042553	0.722606787101131	5	10	nuclear pre-replicative complex
GO:0036387	0.000357744046352606	12.9787234042553	0.722606787101131	5	10	pre-replicative complex
GO:0005688	0.000358788339904328	25.9103773584906	0.433564072260679	4	6	U6 snRNP
GO:0000940	0.000358788339904328	25.9103773584906	0.433564072260679	4	6	condensed chromosome outer kinetochore
GO:0005828	0.000358788339904328	25.9103773584906	0.433564072260679	4	6	kinetochore microtubule
GO:0005658	0.000374865995050074	Inf	0.216782036130339	3	3	alpha DNA polymerase:primase complex
GO:0005689	0.000374865995050074	Inf	0.216782036130339	3	3	U12-type spliceosomal complex
GO:0031510	0.000374865995050074	Inf	0.216782036130339	3	3	SUMO activating enzyme complex
GO:0035363	0.000374865995050074	Inf	0.216782036130339	3	3	histone locus body
GO:0030496	0.000467261087359061	6.50950118764846	1.51747425291238	7	21	midbody
GO:0005703	0.000467261087359061	6.50950118764846	1.51747425291238	7	21	polytene chromosome puff
GO:0005856	0.000676425522831946	1.59819438356292	48.3423940570657	70	669	cytoskeleton
GO:0000777	0.000789428319418537	17.2704402515723	0.505824750970792	4	7	condensed chromosome kinetochore
GO:0005643	0.000800623102618798	4.35003977724741	2.60138443356407	9	36	nuclear pore
GO:0046930	0.000800623102618798	4.35003977724741	2.60138443356407	9	36	pore complex
GO:0000790	0.00099167635975876	4.19391408114558	2.67364511227419	9	37	nuclear chromatin
GO:0005813	0.00105878500254312	2.91572732152442	5.56407226067871	14	77	centrosome
GO:0005876	0.00115025474590463	5.35783149364259	1.73425628904271	7	24	spindle microtubule
GO:0044545	0.00141872848295556	38.7811764705882	0.289042714840452	3	4	NSL complex
GO:0016590	0.00141872848295556	38.7811764705882	0.289042714840452	3	4	ACF complex
GO:0000347	0.00141872848295556	38.7811764705882	0.289042714840452	3	4	THO complex
GO:0005719	0.00141872848295556	38.7811764705882	0.289042714840452	3	4	nuclear euchromatin
GO:0016607	0.00152262747109637	8.1072695035461	0.939388823231471	5	13	nuclear speck
GO:0031010	0.00252817001914136	10.3584905660377	0.650346108391018	4	9	ISWI-type complex
GO:0035267	0.00252817001914136	10.3584905660377	0.650346108391018	4	9	NuA4 histone acetyltransferase complex
GO:0016589	0.00335654923259324	19.3870588235294	0.361303393550566	3	5	NURF complex
GO:0070822	0.00397512066766719	8.63050314465409	0.722606787101131	4	10	Sin3-type complex
GO:0043189	0.00397512066766719	8.63050314465409	0.722606787101131	4	10	H4/H2A histone acetyltransferase complex
GO:0005705	0.0048150162294191	4.58154446612768	1.6619956103326	6	23	polytene chromosome interband
GO:0070603	0.00495032276295658	3.46984126984127	2.7459057909843	8	38	SWI/SNF superfamily-type complex
GO:0035323	0.00521028534434622	Inf	0.144521357420226	2	2	male germline ring canal
GO:0030289	0.00521028534434622	Inf	0.144521357420226	2	2	protein phosphatase 4 complex
GO:0005662	0.00521028534434622	Inf	0.144521357420226	2	2	DNA replication factor A complex
GO:0070775	0.00521028534434622	Inf	0.144521357420226	2	2	H3 histone acetyltransferase complex
GO:0070776	0.00521028534434622	Inf	0.144521357420226	2	2	MOZ/MORF histone acetyltransferase complex
GO:0016580	0.00521028534434622	Inf	0.144521357420226	2	2	Sin3 complex
GO:0035101	0.00521028534434622	Inf	0.144521357420226	2	2	FACT complex
GO:0008622	0.00521028534434622	Inf	0.144521357420226	2	2	epsilon DNA polymerase complex
GO:0008623	0.00521028534434622	Inf	0.144521357420226	2	2	CHRAC
GO:0005846	0.00521028534434622	Inf	0.144521357420226	2	2	nuclear cap binding complex
GO:0005971	0.00521028534434622	Inf	0.144521357420226	2	2	ribonucleoside-diphosphate reductase complex
GO:0005871	0.00584474308763838	3.35729646697389	2.81816646969441	8	39	kinesin complex
GO:0035060	0.00589397068572868	7.39622641509434	0.794867465811244	4	11	brahma complex
GO:0015030	0.00635431012528217	12.9223529411765	0.433564072260679	3	6	Cajal body
GO:0005721	0.00635431012528217	12.9223529411765	0.433564072260679	3	6	centromeric heterochromatin
GO:0030915	0.00635431012528217	12.9223529411765	0.433564072260679	3	6	Smc5-Smc6 complex
GO:0044450	0.00676445108992272	3.63800475059382	2.31234171872362	7	32	microtubule organizing center part
GO:0035097	0.00746927430860229	4.09777999501122	1.80651696775283	6	25	histone methyltransferase complex
GO:0070461	0.00749871816611299	4.98454264411711	1.30069221678204	5	18	SAGA-type complex
GO:0034708	0.00913197902779357	3.89218009478673	1.87877764646294	6	26	methyltransferase complex
GO:0035145	0.0105279714796799	9.69	0.505824750970792	3	7	exon-exon junction complex
GO:0051233	0.0113745163444909	5.75052410901468	0.939388823231471	4	13	spindle midzone
GO:0090544	0.0113745163444909	5.75052410901468	0.939388823231471	4	13	BAF-type complex
GO:0016592	0.0130716349652538	3.13391760176919	2.60138443356407	7	36	mediator complex
GO:0071986	0.0148811240429385	25.7934272300469	0.216782036130339	2	3	Ragulator complex
GO:0035062	0.0148811240429385	25.7934272300469	0.216782036130339	2	3	omega speckle
GO:0000109	0.0148811240429385	25.7934272300469	0.216782036130339	2	3	nucleotide-excision repair complex
GO:0005682	0.0159513325844461	7.75058823529412	0.578085429680905	3	8	U5 snRNP
GO:0031523	0.0159513325844461	7.75058823529412	0.578085429680905	3	8	Myb complex
GO:0043186	0.0193541633987855	4.7032590051458	1.0839101806517	4	15	P granule
GO:0000791	0.0226629138670985	6.45764705882353	0.650346108391018	3	9	euchromatin
GO:0005847	0.0226629138670985	6.45764705882353	0.650346108391018	3	9	mRNA cleavage and polyadenylation specificity factor complex
GO:0005874	0.0227394185219703	1.94300544763079	7.80415330069222	14	108	microtubule
GO:0010008	0.0243684919098239	4.31053459119497	1.15617085936181	4	16	endosome membrane
GO:0000124	0.0243684919098239	4.31053459119497	1.15617085936181	4	16	SAGA complex
GO:0060293	0.0243684919098239	4.31053459119497	1.15617085936181	4	16	germ plasm
GO:0032133	0.0283435196029214	12.8943661971831	0.289042714840452	2	4	chromosome passenger complex
GO:0035301	0.0283435196029214	12.8943661971831	0.289042714840452	2	4	Hedgehog signaling complex
GO:0035098	0.0283435196029214	12.8943661971831	0.289042714840452	2	4	ESC/E(Z) complex
GO:0032300	0.0283435196029214	12.8943661971831	0.289042714840452	2	4	mismatch repair complex
GO:0005720	0.0283435196029214	12.8943661971831	0.289042714840452	2	4	nuclear heterochromatin
GO:0000118	0.0306528025208721	3.23581560283688	1.80651696775283	5	25	histone deacetylase complex
GO:0035770	0.0357768081144622	3.08116627265563	1.87877764646294	5	26	ribonucleoprotein granule
GO:0072686	0.0365536376684489	3.69339622641509	1.30069221678204	4	18	mitotic spindle
GO:0044440	0.0365536376684489	3.69339622641509	1.30069221678204	4	18	endosomal part
GO:0005663	0.0450014998498069	8.59467918622848	0.361303393550566	2	5	DNA replication factor C complex
GO:0005671	0.0450014998498069	8.59467918622848	0.361303393550566	2	5	Ada2/Gcn5/Ada3 transcription activator complex
GO:0034518	0.0450014998498069	8.59467918622848	0.361303393550566	2	5	RNA cap binding complex
GOMFID	Pvalue	OddsRatio	ExpCount	Count	Size	Term
GO:0003676	1.24952825616692e-37	3.53272852405681	100.790725757759	223	1676	nucleic acid binding
GO:1901363	4.96597107681946e-27	2.7299313229705	163.935273517691	277	2726	heterocyclic compound binding
GO:0097159	1.10414443976476e-26	2.71050836488129	164.65692549209	277	2738	organic cyclic compound binding
GO:0005488	7.10588054724436e-22	3.31193626267504	354.270981765487	441	5891	binding
GO:0003677	1.70504983704329e-21	3.21768728390319	48.290544620215	118	803	DNA binding
GO:0003723	4.59008133280742e-17	3.68857131056131	24.8368554522401	72	413	RNA binding
GO:0003729	8.47312801817829e-12	5.5416306539902	7.156382079459	30	119	mRNA binding
GO:0000166	1.46880438554354e-09	1.96322840851143	77.81813790605	128	1294	nucleotide binding
GO:1901265	1.54512084591611e-09	1.96124968155816	77.8782755705833	128	1295	nucleoside phosphate binding
GO:0036094	6.23334723284173e-09	1.90279572497712	80.4040574809806	129	1337	small molecule binding
GO:0003682	1.14042992827097e-07	4.45026260504202	6.13404178239343	22	102	chromatin binding
GO:0004386	5.6729294873051e-07	3.70247136829415	7.75775872479169	24	129	helicase activity
GO:0046982	8.44029744781888e-07	4.03511530398323	6.31445477599324	21	105	protein heterodimerization activity
GO:0003678	2.32526650465567e-06	6.83862433862434	2.40550658133076	12	40	DNA helicase activity
GO:0043138	4.13930908636828e-06	12.690612244898	1.08247796159884	8	18	3'-5' DNA helicase activity
GO:0003887	6.77561975717122e-06	11.5354359925788	1.14261562613211	8	19	DNA-directed DNA polymerase activity
GO:0005515	7.24061466596889e-06	1.51359289645325	169.347663325685	215	2816	protein binding
GO:0042393	7.83488167359507e-06	23.7164634146341	0.601376645332689	6	10	histone binding
GO:0008094	9.07043717396702e-06	6.48840215986007	2.28523125226422	11	38	DNA-dependent ATPase activity
GO:0005524	9.85188071197101e-06	1.81358749787622	47.5087549812825	77	790	ATP binding
GO:0032559	1.18457573631736e-05	1.80244950423545	47.7493056394155	77	794	adenyl ribonucleotide binding
GO:0000988	1.3453088994192e-05	3.28265250045796	7.45707040212535	21	124	protein binding transcription factor activity
GO:0030554	2.03189097986157e-05	1.76976888914955	48.4709576138148	77	806	adenyl nucleotide binding
GO:0000989	2.12815838605725e-05	3.28110323627359	7.09624441492573	20	118	transcription factor binding transcription factor activity
GO:0001882	2.8035232839297e-05	1.69232653970375	57.9727086100712	88	964	nucleoside binding
GO:0032549	4.4629860163272e-05	1.67117413972888	57.8524332810047	87	962	ribonucleoside binding
GO:0003746	5.855334607139e-05	6.49274958170664	1.86426760053134	9	31	translation elongation factor activity
GO:0035639	6.04649889992661e-05	1.65862626938958	57.4916072938051	86	956	purine ribonucleoside triphosphate binding
GO:0001883	6.52345903558721e-05	1.65434332412933	57.6118826228716	86	958	purine nucleoside binding
GO:0032550	6.52345903558721e-05	1.65434332412933	57.6118826228716	86	958	purine ribonucleoside binding
GO:0003755	7.02888673154068e-05	7.45834333733493	1.50344161333172	8	25	peptidyl-prolyl cis-trans isomerase activity
GO:0032555	7.03500839371388e-05	1.65007998044922	57.7321579519382	86	960	purine ribonucleotide binding
GO:0032553	9.8289824511436e-05	1.63113393220376	58.2733969327376	86	969	ribonucleotide binding
GO:0017076	0.000113728217378829	1.62283687788006	58.5139475908707	86	973	purine nucleotide binding
GO:0016779	0.000117226145464815	3.32208869968206	5.59280280159401	16	93	nucleotidyltransferase activity
GO:0016859	0.000172068086164175	6.33714285714286	1.68385460693153	8	28	cis-trans isomerase activity
GO:0019948	0.000216260102235054	Inf	0.180412993599807	3	3	SUMO activating enzyme activity
GO:0016538	0.00021877192090211	9.47926829268293	0.962202632532303	6	16	cyclin-dependent protein serine/threonine kinase regulator activity
GO:0008135	0.000220768333097797	3.1174982289242	5.89349112426035	16	98	translation factor activity, nucleic acid binding
GO:0008170	0.000225270943511205	6.03459669582119	1.7439922714648	8	29	N-methyltransferase activity
GO:0001075	0.000263000827757855	13.1457065584855	0.661514309865958	5	11	RNA polymerase II core promoter sequence-specific DNA binding transcription factor activity involved in preinitiation complex assembly
GO:0003712	0.000348561819652795	2.86018163912901	6.73541842772612	17	112	transcription cofactor activity
GO:0003684	0.000384484546402024	6.51275907511681	1.44330394879845	7	24	damaged DNA binding
GO:0017111	0.000408443337224149	1.72716955236486	34.0379181258302	54	566	nucleoside-triphosphatase activity
GO:0000983	0.000428669393138384	11.2662996232976	0.721651974399227	5	12	RNA polymerase II core promoter sequence-specific DNA binding transcription factor activity
GO:0034061	0.000470501614496519	5.27823129251701	1.92440526506461	8	32	DNA polymerase activity
GO:0016462	0.000598995850764936	1.69523266068372	34.5791571066296	54	575	pyrophosphatase activity
GO:0042054	0.000634783889320368	7.28893058161351	1.14261562613211	6	19	histone methyltransferase activity
GO:0008276	0.000657882943332034	5.82570479151034	1.56357927786499	7	26	protein methyltransferase activity
GO:0016818	0.000706749373880857	1.68138996138996	34.8197077647627	54	579	hydrolase activity, acting on acid anhydrides, in phosphorus-containing anhydrides
GO:0016817	0.000798599089913225	1.67114557739558	35.0001207583625	54	582	hydrolase activity, acting on acid anhydrides
GO:0016273	0.000826245258925833	47.1636363636364	0.240550658133076	3	4	arginine N-methyltransferase activity
GO:0016274	0.000826245258925833	47.1636363636364	0.240550658133076	3	4	protein-arginine N-methyltransferase activity
GO:0003906	0.000826245258925833	47.1636363636364	0.240550658133076	3	4	DNA-(apurinic or apyrimidinic site) lyase activity
GO:0004402	0.000861272192955771	6.76742160278746	1.20275329066538	6	20	histone acetyltransferase activity
GO:0004004	0.00106633118531903	5.26951799049559	1.68385460693153	7	28	ATP-dependent RNA helicase activity
GO:0008186	0.00106633118531903	5.26951799049559	1.68385460693153	7	28	RNA-dependent ATPase activity
GO:0001076	0.00122934375587316	3.60422876304024	3.24743388479652	10	54	RNA polymerase II transcription factor binding transcription factor activity
GO:0004693	0.00193352604655959	7.16577540106952	0.962202632532303	5	16	cyclin-dependent protein serine/threonine kinase activity
GO:0097472	0.00193352604655959	7.16577540106952	0.962202632532303	5	16	cyclin-dependent protein kinase activity
GO:0008574	0.0019732561298616	23.5787878787879	0.300688322666345	3	5	plus-end-directed microtubule motor activity
GO:0001129	0.0019732561298616	23.5787878787879	0.300688322666345	3	5	TBP-class protein binding RNA polymerase II transcription factor activity involved in preinitiation complex assembly
GO:0001132	0.0019732561298616	23.5787878787879	0.300688322666345	3	5	TBP-class protein binding RNA polymerase II transcription factor activity
GO:0001083	0.0019732561298616	23.5787878787879	0.300688322666345	3	5	RNA polymerase II basal transcription factor binding transcription factor activity
GO:0003916	0.0019732561298616	23.5787878787879	0.300688322666345	3	5	DNA topoisomerase activity
GO:0008757	0.00216035261905696	3.30216871584699	3.4879845429296	10	58	S-adenosylmethionine-dependent methyltransferase activity
GO:0019887	0.00225047996303499	3.95459183673469	2.40550658133076	8	40	protein kinase regulator activity
GO:0003724	0.00245944152661488	4.42411405295316	1.92440526506461	7	32	RNA helicase activity
GO:0004674	0.00251649537004527	1.9735677313865	13.7113875135853	25	228	protein serine/threonine kinase activity
GO:0008017	0.00266166643422439	2.68250100415049	5.4123898079942	13	90	microtubule binding
GO:0034062	0.0029630520848527	4.2534074886417	1.98454292959787	7	33	RNA polymerase activity
GO:0003899	0.0029630520848527	4.2534074886417	1.98454292959787	7	33	DNA-directed RNA polymerase activity
GO:0019901	0.0029630520848527	4.2534074886417	1.98454292959787	7	33	protein kinase binding
GO:0019899	0.00314767002916535	2.27621027621028	8.17872237652457	17	136	enzyme binding
GO:0016741	0.0032407986708799	2.33705127717081	7.51720806665862	16	125	transferase activity, transferring one-carbon groups
GO:0061505	0.00360971247258873	Inf	0.120275329066538	2	2	DNA topoisomerase II activity
GO:0008534	0.00360971247258873	Inf	0.120275329066538	2	2	oxidized purine nucleobase lesion DNA N-glycosylase activity
GO:0016728	0.00360971247258873	Inf	0.120275329066538	2	2	oxidoreductase activity, acting on CH or CH2 groups, disulfide as acceptor
GO:0003896	0.00360971247258873	Inf	0.120275329066538	2	2	DNA primase activity
GO:0000400	0.00360971247258873	Inf	0.120275329066538	2	2	four-way junction DNA binding
GO:0035241	0.00360971247258873	Inf	0.120275329066538	2	2	protein-arginine omega-N monomethyltransferase activity
GO:0035242	0.00360971247258873	Inf	0.120275329066538	2	2	protein-arginine omega-N asymmetric methyltransferase activity
GO:0000702	0.00360971247258873	Inf	0.120275329066538	2	2	oxidized base lesion DNA N-glycosylase activity
GO:0004748	0.00360971247258873	Inf	0.120275329066538	2	2	ribonucleoside-diphosphate reductase activity, thioredoxin disulfide as acceptor
GO:0003918	0.00360971247258873	Inf	0.120275329066538	2	2	DNA topoisomerase type II (ATP-hydrolyzing) activity
GO:0034584	0.00360971247258873	Inf	0.120275329066538	2	2	piRNA binding
GO:0019207	0.00362181866702233	3.61422740524781	2.58591957493056	8	43	kinase regulator activity
GO:0030983	0.00377060017423713	15.7171717171717	0.360825987199614	3	6	mismatched DNA binding
GO:0015631	0.00429965059439993	2.51729947196379	5.71307813066055	13	95	tubulin binding
GO:0016796	0.00443041546058958	5.62807881773399	1.14261562613211	5	19	exonuclease activity, active with either ribo- or deoxyribonucleic acids and producing 5'-phosphomonoesters
GO:0003727	0.00443041546058958	5.62807881773399	1.14261562613211	5	19	single-stranded RNA binding
GO:0003730	0.00459339936399791	4.5075493612079	1.62371694239826	6	27	mRNA 3'-UTR binding
GO:0046983	0.00483631712332939	1.81729379649949	15.9364811013163	27	265	protein dimerization activity
GO:0008168	0.00537711835720372	2.27092576160899	7.21651974399227	15	120	methyltransferase activity
GO:0004536	0.00562012988313417	5.25219743069642	1.20275329066538	5	20	deoxyribonuclease activity
GO:0003777	0.00576021591660096	3.02936953400339	3.36770921386306	9	56	microtubule motor activity
GO:0004518	0.00614255477073958	2.50389863547758	5.29211447892767	12	88	nuclease activity
GO:0019900	0.00781212594629097	3.45322046843177	2.34536891679749	7	39	kinase binding
GO:0016853	0.00852546989584193	2.291156930126	6.1941794469267	13	103	isomerase activity
GO:0008270	0.00945026416550123	1.43930112766254	42.7578794831542	58	711	zinc ion binding
GO:0008641	0.00964168443238404	9.42787878787879	0.481101316266151	3	8	small protein activating enzyme activity
GO:0008353	0.00964168443238404	9.42787878787879	0.481101316266151	3	8	RNA polymerase II carboxy-terminal domain kinase activity
GO:0017069	0.00964168443238404	9.42787878787879	0.481101316266151	3	8	snRNA binding
GO:0008469	0.0103966172132961	31.3790322580645	0.180412993599807	2	3	histone-arginine N-methyltransferase activity
GO:0008174	0.0103966172132961	31.3790322580645	0.180412993599807	2	3	mRNA methyltransferase activity
GO:0019789	0.0103966172132961	31.3790322580645	0.180412993599807	2	3	SUMO ligase activity
GO:0005098	0.0103966172132961	31.3790322580645	0.180412993599807	2	3	Ran GTPase activator activity
GO:0003917	0.0103966172132961	31.3790322580645	0.180412993599807	2	3	DNA topoisomerase type I activity
GO:0004535	0.0103966172132961	31.3790322580645	0.180412993599807	2	3	poly(A)-specific ribonuclease activity
GO:0008080	0.0104469098725542	2.93877551020408	3.06702089119672	8	51	N-acetyltransferase activity
GO:0008408	0.010509627983649	4.37514086094208	1.38316628426519	5	23	3'-5' exonuclease activity
GO:0016410	0.0130975033960082	2.80743764172336	3.18729622026325	8	53	N-acyltransferase activity
GO:0016278	0.0131743062967367	5.24358974358974	0.962202632532303	4	16	lysine N-methyltransferase activity
GO:0016279	0.0131743062967367	5.24358974358974	0.962202632532303	4	16	protein-lysine N-methyltransferase activity
GO:0018024	0.0131743062967367	5.24358974358974	0.962202632532303	4	16	histone-lysine N-methyltransferase activity
GO:0043566	0.0133125572875655	3.06794523647884	2.58591957493056	7	43	structure-specific DNA binding
GO:0004519	0.0133125572875655	3.06794523647884	2.58591957493056	7	43	endonuclease activity
GO:0016772	0.0135516451899024	1.43457897359243	38.3076923076923	52	637	transferase activity, transferring phosphorus-containing groups
GO:0008026	0.0186175195237037	2.20268759909547	5.4123898079942	11	90	ATP-dependent helicase activity
GO:0070035	0.0186175195237037	2.20268759909547	5.4123898079942	11	90	purine NTP-dependent helicase activity
GO:0004672	0.0195902527218233	1.54813302997859	21.1083202511774	31	351	protein kinase activity
GO:0016799	0.0199669891676663	15.6875	0.240550658133076	2	4	hydrolase activity, hydrolyzing N-glycosyl compounds
GO:0000217	0.0199669891676663	15.6875	0.240550658133076	2	4	DNA secondary structure binding
GO:0019104	0.0199669891676663	15.6875	0.240550658133076	2	4	DNA N-glycosylase activity
GO:0070615	0.0199669891676663	15.6875	0.240550658133076	2	4	nucleosome-dependent ATPase activity
GO:0008296	0.0199669891676663	15.6875	0.240550658133076	2	4	3'-5'-exodeoxyribonuclease activity
GO:0004839	0.0199669891676663	15.6875	0.240550658133076	2	4	ubiquitin activating enzyme activity
GO:0005025	0.0199669891676663	15.6875	0.240550658133076	2	4	transforming growth factor beta receptor activity, type I
GO:0017070	0.0199669891676663	15.6875	0.240550658133076	2	4	U6 snRNA binding
GO:0004527	0.0217267289401835	3.04956726986625	2.22509358773095	6	37	exonuclease activity
GO:0001104	0.0235286201969566	2.69206696140281	2.88660789759691	7	48	RNA polymerase II transcription cofactor activity
GO:0043168	0.0236128162154729	1.28436716218345	74.8713923439198	91	1245	anion binding
GO:0016407	0.0239754081744839	2.47523009203681	3.54812220746287	8	59	acetyltransferase activity
GO:0000175	0.0248205455603462	5.89015151515152	0.661514309865958	3	11	3'-5'-exoribonuclease activity
GO:0008187	0.0248205455603462	5.89015151515152	0.661514309865958	3	11	poly-pyrimidine tract binding
GO:0031491	0.0319628111928695	10.4569892473118	0.300688322666345	2	5	nucleosome binding
GO:0016725	0.0319628111928695	10.4569892473118	0.300688322666345	2	5	oxidoreductase activity, acting on CH or CH2 groups
GO:0016886	0.0319628111928695	10.4569892473118	0.300688322666345	2	5	ligase activity, forming phosphoric ester bonds
GO:0016896	0.0393489776769294	4.71090909090909	0.781789638932496	3	13	exoribonuclease activity, producing 5'-phosphomonoesters
GO:0016740	0.0415326490320454	1.24814830635171	73.9693273759208	88	1230	transferase activity
GO:0004540	0.0421808864818873	2.55306526038233	2.58591957493056	6	43	ribonuclease activity
GO:0048256	0.0460589167021856	7.84173387096774	0.360825987199614	2	6	flap endonuclease activity
GO:0016895	0.0460589167021856	7.84173387096774	0.360825987199614	2	6	exodeoxyribonuclease activity, producing 5'-phosphomonoesters
GO:0000339	0.0460589167021856	7.84173387096774	0.360825987199614	2	6	RNA cap binding
GO:0004529	0.0460589167021856	7.84173387096774	0.360825987199614	2	6	exodeoxyribonuclease activity
GO:0004532	0.0479060464050868	4.28209366391185	0.841927303465765	3	14	exoribonuclease activity
GOBPID	Pvalue	OddsRatio	ExpCount	Count	Size	Term
GO:0006355	2.69505981167857e-33	7.25099601593625	20.9164442071543	85	838	regulation of transcription, DNA-dependent
GO:2001141	2.95359402584495e-33	7.24027409372237	20.9414041644421	85	839	regulation of RNA biosynthetic process
GO:0006351	2.43694551931169e-31	6.73818407960199	22.1894020288308	85	889	transcription, DNA-dependent
GO:0032774	2.88845919003977e-31	6.71939619520265	22.2393219434063	85	891	RNA biosynthetic process
GO:0048513	4.04802457951185e-31	6.05315334730903	32.1484249866524	101	1288	organ development
GO:0051252	2.52134056551394e-30	6.4833733974359	22.8882808328884	85	917	regulation of RNA metabolic process
GO:2000112	2.13277733019104e-29	6.20878614535687	24.1362786972771	86	967	regulation of cellular macromolecule biosynthetic process
GO:0010556	2.30506103652611e-29	6.20078130262006	24.1612386545649	86	968	regulation of macromolecule biosynthetic process
GO:0048699	3.85710357962576e-29	6.35011904761905	22.0146823278163	82	882	generation of neurons
GO:0048731	4.43618014543639e-29	5.45558000525486	50.5688734650294	123	2026	system development
GO:0009889	2.43678778090301e-28	5.96132866298678	24.9349973304859	86	999	regulation of biosynthetic process
GO:0031326	2.43678778090301e-28	5.96132866298678	24.9349973304859	86	999	regulation of cellular biosynthetic process
GO:0034654	4.15258121879017e-27	5.68223229886014	25.908435664709	86	1038	nucleobase-containing compound biosynthetic process
GO:0007399	3.05869432695544e-26	5.11665808886602	35.942338494394	100	1440	nervous system development
GO:0009790	9.9441261055695e-26	6.81227333460584	14.227175654031	63	570	embryo development
GO:0007275	1.19241447125223e-25	4.90205779996974	58.1567004805125	127	2330	multicellular organismal development
GO:0010468	1.47663493198567e-25	5.34383259043036	27.2063534436733	86	1090	regulation of gene expression
GO:0019219	2.34743749102621e-25	5.30093721538326	27.3810731446877	86	1097	regulation of nucleobase-containing compound metabolic process
GO:0048856	4.26616459955162e-25	4.82130494269287	59.7790977042178	128	2395	anatomical structure development
GO:0019438	5.8635516205679e-25	5.21690412943733	27.7305125467165	86	1111	aromatic compound biosynthetic process
GO:0051171	7.12009864747813e-25	5.19919482220596	27.8053924185798	86	1114	regulation of nitrogen compound metabolic process
GO:0018130	1.63840153519517e-24	5.12363397723058	28.1298718633209	86	1127	heterocycle biosynthetic process
GO:0007389	2.14334158496731e-24	6.89808022475418	12.6047784303257	58	505	pattern specification process
GO:0044271	3.96270820418227e-24	5.04434329688893	28.4793112653497	86	1141	cellular nitrogen compound biosynthetic process
GO:0044767	6.38097110972209e-24	4.5739861161856	51.7170315002669	117	2072	single-organism developmental process
GO:0030182	9.70785091912714e-24	5.54606583348002	20.29244527496	72	813	neuron differentiation
GO:0032502	1.01403254396735e-23	4.64945717732208	65.3701281366791	132	2619	developmental process
GO:0006357	1.49225287652475e-23	7.54226878612717	9.90910304324613	51	397	regulation of transcription from RNA polymerase II promoter
GO:1901362	1.54211985277895e-23	4.92390854684354	29.0284303256807	86	1163	organic cyclic compound biosynthetic process
GO:0030154	3.58917823392237e-23	4.4886404293381	44.5285638013881	107	1784	cell differentiation
GO:0045165	8.71577505423175e-23	6.91913848479123	11.1820608649226	53	448	cell fate commitment
GO:0006366	1.06010104231869e-22	7.17148760330578	10.3334223171383	51	414	transcription from RNA polymerase II promoter
GO:0022008	1.25974749127731e-22	4.68957617411226	31.2498665242926	88	1252	neurogenesis
GO:0007417	1.63281242838802e-22	8.95021834061135	6.76414842498665	42	271	central nervous system development
GO:0048869	1.89077571811508e-22	4.3624479836162	46.200880939669	108	1851	cellular developmental process
GO:0009653	3.52013383133718e-22	4.43178601974963	38.0888948211426	97	1526	anatomical structure morphogenesis
GO:0003002	5.99939333281331e-22	6.72031425364759	11.1820608649226	52	448	regionalization
GO:0060255	5.46342493789064e-21	4.42425616607462	31.5743459690336	86	1265	regulation of macromolecule metabolic process
GO:0031323	2.49986929920935e-20	4.23856493722392	34.3948211425521	89	1378	regulation of cellular metabolic process
GO:0009887	4.63879315676603e-20	4.99563384873323	19.1942071542979	65	769	organ morphogenesis
GO:0080090	7.98896157149137e-20	4.18596658711217	33.5461825947677	87	1344	regulation of primary metabolic process
GO:0045893	1.02123652029434e-19	8.92784942488672	5.64095034703684	36	226	positive regulation of transcription, DNA-dependent
GO:0000122	1.29012851037839e-19	12.3472140068615	3.39455419113721	29	136	negative regulation of transcription from RNA polymerase II promoter
GO:0016070	2.03914566495569e-19	4.15233415233415	32.5977042178324	85	1306	RNA metabolic process
GO:0010628	2.5161355582236e-19	8.64724962832815	5.79071009076348	36	232	positive regulation of gene expression
GO:0045944	2.73155998049411e-19	10.7158280316175	4.09343299519487	31	164	positive regulation of transcription from RNA polymerase II promoter
GO:0009880	4.46291745667914e-19	9.16120745022479	5.16671115856914	34	207	embryonic pattern specification
GO:0007350	5.15102626720233e-19	9.50842945874002	4.84223171382808	33	194	blastoderm segmentation
GO:0050794	5.69523577623989e-19	3.936257190218	74.6552322477309	134	2991	regulation of cellular process
GO:0051254	6.02532480955709e-19	8.38331912661465	5.94046983449012	36	238	positive regulation of RNA metabolic process
GO:0044707	6.41263934904412e-19	3.87618158478235	70.786438868126	130	2836	single-multicellular organism process
GO:0048729	1.44918320620591e-18	6.14982269503546	10.3334223171383	46	414	tissue morphogenesis
GO:0032501	1.48089020728694e-18	3.85887275188048	74.3557127602776	133	2979	multicellular organismal process
GO:0010557	1.85164465330571e-18	8.05487228003784	6.14014949279231	36	246	positive regulation of macromolecule biosynthetic process
GO:0009888	2.09563393938801e-18	4.63004825170203	20.0178857447944	64	802	tissue development
GO:0050789	2.91541066422423e-18	3.87676033057851	78.9233849439402	137	3162	regulation of biological process
GO:0034645	3.04682026898162e-18	3.8553936369126	37.6146556326749	90	1507	cellular macromolecule biosynthetic process
GO:0019222	4.00037943695472e-18	3.83522542037658	37.7644153764015	90	1513	regulation of metabolic process
GO:0045935	4.17313019226682e-18	7.82450331125828	6.28990923651895	36	252	positive regulation of nucleobase-containing compound metabolic process
GO:0090304	4.73472154668348e-18	3.79542796384902	39.361852642819	92	1577	nucleic acid metabolic process
GO:0009059	5.01321803097952e-18	3.81854803777181	37.8892151628404	90	1518	macromolecule biosynthetic process
GO:0045892	5.79676753950093e-18	8.32163742690059	5.59103043246129	34	224	negative regulation of transcription, DNA-dependent
GO:0007423	7.49887757744816e-18	5.52657004830918	12.2303790710091	49	490	sensory organ development
GO:0051253	1.35332736497611e-17	8.06009070294785	5.74079017618793	34	230	negative regulation of RNA metabolic process
GO:0001708	1.9791235944011e-17	13.6422840962718	2.54591564335291	24	102	cell fate specification
GO:0035282	2.3458360668771e-17	7.89444444444444	5.84063000533903	34	234	segmentation
GO:0051173	2.53855508688603e-17	7.3337172473366	6.63934863854778	36	266	positive regulation of nitrogen compound metabolic process
GO:0009891	3.68040468537573e-17	7.23622203905295	6.7142285104111	36	269	positive regulation of biosynthetic process
GO:0031328	3.68040468537573e-17	7.23622203905295	6.7142285104111	36	269	positive regulation of cellular biosynthetic process
GO:0045934	5.97504474954241e-17	7.61996779388084	6.01534970635344	34	241	negative regulation of nucleobase-containing compound metabolic process
GO:0051172	6.80993682238497e-17	7.58226495726496	6.04030966364122	34	242	negative regulation of nitrogen compound metabolic process
GO:0031325	8.67578389853015e-17	6.24512099921936	8.6111852642819	40	345	positive regulation of cellular metabolic process
GO:0010604	8.84564634941631e-17	6.59430517173312	7.73758675920982	38	310	positive regulation of macromolecule metabolic process
GO:0065007	1.42150083655129e-16	3.63701892300207	83.0168179391351	138	3326	biological regulation
GO:0009893	1.59757533608798e-16	6.11938666141698	8.76094500800854	40	351	positive regulation of metabolic process
GO:0048468	3.65294710103989e-16	3.74152913975923	30.101708489055	76	1206	cell development
GO:0048645	4.61926971874457e-16	18.2460317460317	1.59743726641751	19	64	organ formation
GO:2000113	5.70100988689867e-16	6.99259259259259	6.46462893753337	34	259	negative regulation of cellular macromolecule biosynthetic process
GO:0010558	6.42463744493744e-16	6.960668633235	6.48958889482114	34	260	negative regulation of macromolecule biosynthetic process
GO:0009890	1.30024206835509e-15	6.77490421455939	6.63934863854778	34	266	negative regulation of biosynthetic process
GO:0031327	1.30024206835509e-15	6.77490421455939	6.63934863854778	34	266	negative regulation of cellular biosynthetic process
GO:0010629	1.77361217394754e-15	6.2843961604286	7.56286705819541	36	303	negative regulation of gene expression
GO:0048592	2.473731056807e-15	6.03173054587689	8.08702616123865	37	324	eye morphogenesis
GO:0007420	4.87998779893542e-15	8.57393617021277	4.19327282434597	27	168	brain development
GO:0002009	7.43576785389128e-15	5.37492269635127	9.78430325680726	40	392	morphogenesis of an epithelium
GO:0060541	8.63044090210442e-15	6.29718875502008	7.06366791243994	34	283	respiratory system development
GO:0001654	9.64699488474054e-15	5.32720130305643	9.85918312867058	40	395	eye development
GO:0048666	1.0406582797037e-14	4.1852231197188	17.4719701014415	54	700	neuron development
GO:0048732	1.08991083129858e-14	7.86399371069182	4.69247197010144	28	188	gland development
GO:0000904	1.19177284881413e-14	4.69100410600971	13.0041377469301	46	521	cell morphogenesis involved in differentiation
GO:0010467	2.94573141853246e-14	3.24337924246671	40.0607314468767	86	1605	gene expression
GO:0048598	2.96332936358161e-14	6.4081494057725	6.48958889482114	32	260	embryonic morphogenesis
GO:0035295	6.21666264197642e-14	7.25982477187625	5.0169514148425	28	201	tube development
GO:0007498	9.01147570468655e-14	10.7455705173636	2.645755472504	21	106	mesoderm development
GO:0007424	9.64818108254192e-14	6.10371170198407	6.76414842498665	32	271	open tracheal system development
GO:0048863	1.20799936138136e-13	9.80544217687075	2.99519487453284	22	120	stem cell differentiation
GO:0007444	1.23660175564502e-13	4.16375044185224	15.550053390283	49	623	imaginal disc development
GO:0050793	1.64590779206964e-13	4.31935631039774	13.9526161238655	46	559	regulation of developmental process
GO:0048522	3.15521184483332e-13	3.99134106197223	16.5234917245061	50	662	positive regulation of cellular process
GO:0031324	3.34699250744071e-13	5.45376845376845	7.98718633208756	34	320	negative regulation of cellular metabolic process
GO:0000902	5.04296193537996e-13	3.74796234283187	19.1692471970101	54	768	cell morphogenesis
GO:0060429	8.59159811356965e-13	4.38127426353049	12.3551788574479	42	495	epithelium development
GO:0030030	9.78615005096883e-13	3.80725190839695	17.6217298451682	51	706	cell projection organization
GO:0048518	1.00753539154879e-12	3.71442219910405	18.8697277095569	53	756	positive regulation of biological process
GO:0032989	1.35397639225572e-12	3.56580308857695	20.9164442071543	56	838	cellular component morphogenesis
GO:0010605	1.44221419783613e-12	4.88391118036619	9.38494394020288	36	376	negative regulation of macromolecule metabolic process
GO:0048523	1.85894963633803e-12	3.60743536785129	19.7932461292045	54	793	negative regulation of cellular process
GO:0001745	2.36915076859924e-12	5.33814041745731	7.58782701548318	32	304	compound eye morphogenesis
GO:0048859	2.65518244611762e-12	13.8555913593508	1.62239722370529	16	65	formation of anatomical boundary
GO:0006139	3.42207001295091e-12	2.83800856177574	53.4143085958356	98	2140	nucleobase-containing compound metabolic process
GO:0035287	5.74422871551241e-12	32.5491071428571	0.623998932194341	11	25	head segmentation
GO:0048565	6.68737835206587e-12	9.60644257703081	2.59583555792846	19	104	digestive tract development
GO:0055123	6.68737835206587e-12	9.60644257703081	2.59583555792846	19	104	digestive system development
GO:0009892	9.05639469858696e-12	4.54617567862601	9.98398291510945	36	400	negative regulation of metabolic process
GO:0044249	9.60227295698358e-12	2.80725212400578	48.297517351842	91	1935	cellular biosynthetic process
GO:0060322	9.74204364643657e-12	30.375	0.648958889482114	11	26	head development
GO:0042067	1.0726984910368e-11	10.130956088446	2.34623598505072	18	94	establishment of ommatidial planar polarity
GO:0007369	1.07412937396262e-11	11.1384615384615	2.04671649759744	17	82	gastrulation
GO:0035218	1.13329441326766e-11	9.2750946969697	2.67071542979178	19	107	leg disc development
GO:0031175	1.98773637198745e-11	3.80143439741246	14.7513347570742	44	591	neuron projection development
GO:0006725	2.78700195962408e-11	2.69702900680044	57.8322210357715	101	2317	cellular aromatic compound metabolic process
GO:0007431	2.9364977630825e-11	7.13532338308458	3.89375333689269	22	156	salivary gland development
GO:0035272	2.9364977630825e-11	7.13532338308458	3.89375333689269	22	156	exocrine system development
GO:0007419	3.04921776848896e-11	20.8028571428571	0.89855846235985	12	36	ventral cord development
GO:1901576	3.06940642576462e-11	2.73143043747786	49.2459957287774	91	1973	organic substance biosynthetic process
GO:0048608	3.81591676332202e-11	9.26755542881586	2.52095568606514	18	101	reproductive structure development
GO:0061458	3.81591676332202e-11	9.26755542881586	2.52095568606514	18	101	reproductive system development
GO:2000026	3.83860520517151e-11	4.39081477732794	9.95902295782168	35	399	regulation of multicellular organismal development
GO:0048812	3.87096372006663e-11	3.77107949834163	14.4518152696209	43	579	neuron projection morphogenesis
GO:0007548	4.24884069145591e-11	8.49274553571429	2.87039508809397	19	115	sex differentiation
GO:0001738	4.3157509681184e-11	6.97615571776156	3.96863320875601	22	159	morphogenesis of a polarized epithelium
GO:0001709	4.45134037301225e-11	7.38671760211578	3.5942338494394	21	144	cell fate determination
GO:0072358	5.09374586985724e-11	7.32612708900117	3.61919380672718	21	145	cardiovascular system development
GO:0072359	5.09374586985724e-11	7.32612708900117	3.61919380672718	21	145	circulatory system development
GO:0007507	8.6421922648163e-11	7.55436495430192	3.34463427656167	20	134	heart development
GO:0040011	9.82078851773158e-11	3.59455128205128	15.4751735184196	44	620	locomotion
GO:0048519	9.83471105761886e-11	3.16843345111896	22.5638013881474	55	904	negative regulation of biological process
GO:0035108	1.07457672065028e-10	9.38701298701299	2.34623598505072	17	94	limb morphogenesis
GO:0060173	1.07457672065028e-10	9.38701298701299	2.34623598505072	17	94	limb development
GO:0009058	1.12195138485872e-10	2.6473747403946	50.3442338494394	91	2017	biosynthetic process
GO:0046483	1.41805969254896e-10	2.60394681682443	56.6341430859584	98	2269	heterocycle metabolic process
GO:0010160	1.52206174531238e-10	14.6759863311587	1.24799786438868	13	50	formation of organ boundary
GO:1901360	1.84539599839867e-10	2.58012314894916	59.5544580886279	101	2386	organic cyclic compound metabolic process
GO:0007164	2.22205911813265e-10	7.11040728460434	3.51935397757608	20	141	establishment of tissue polarity
GO:0001736	2.22205911813265e-10	7.11040728460434	3.51935397757608	20	141	establishment of planar polarity
GO:0007380	2.31209059911303e-10	36.8848314606742	0.474239188467699	9	19	specification of segmental identity, head
GO:0042659	2.36323027229001e-10	16.6285714285714	1.04831820608649	12	42	regulation of cell fate specification
GO:0032990	2.59565344927187e-10	3.52162385678148	15.325413774693	43	614	cell part morphogenesis
GO:0048858	2.59565344927187e-10	3.52162385678148	15.325413774693	43	614	cell projection morphogenesis
GO:0007398	2.77307665824175e-10	25.7379943502825	0.648958889482114	10	26	ectoderm development
GO:0014016	3.03043225370596e-10	19.7880434782609	0.848638547784303	11	34	neuroblast differentiation
GO:0010453	3.20726574085771e-10	16.0899539170507	1.07327816337427	12	43	regulation of cell fate commitment
GO:0035220	3.28663679347749e-10	3.85788914198937	11.8809396689802	37	476	wing disc development
GO:0048749	3.518017678528e-10	4.2954260953298	9.16030432461292	32	367	compound eye development
GO:0048667	3.93183915889652e-10	3.83003016591252	11.9558195408436	37	479	cell morphogenesis involved in neuron differentiation
GO:0007163	4.85291747664685e-10	5.0815734989648	6.26494927923118	26	251	establishment or maintenance of cell polarity
GO:0034641	4.9995526626407e-10	2.52543540592294	57.8072610784837	98	2316	cellular nitrogen compound metabolic process
GO:0016337	5.39593265215845e-10	6.71500748502994	3.6940736785905	20	148	cell-cell adhesion
GO:0048646	5.57756210520939e-10	3.84982744147001	11.5315002669514	36	462	anatomical structure formation involved in morphogenesis
GO:0007480	6.05106625028776e-10	9.01988304093567	2.2713561131874	16	91	imaginal disc-derived leg morphogenesis
GO:0035127	6.05106625028776e-10	9.01988304093567	2.2713561131874	16	91	post-embryonic limb morphogenesis
GO:0035107	6.54859148083017e-10	3.90259278417173	11.0323011211959	35	442	appendage morphogenesis
GO:0007478	7.16678744845284e-10	8.89996922129886	2.29631607047517	16	92	leg disc morphogenesis
GO:0048736	8.36002718313888e-10	3.86237034191318	11.132140950347	35	446	appendage development
GO:0060581	1.16824420248424e-09	16.8472222222222	0.948478376935398	11	38	cell fate commitment involved in pattern specification
GO:0007409	1.51453902056635e-09	4.12162316849817	9.16030432461292	31	367	axonogenesis
GO:0035114	2.14686903183162e-09	3.78600823045267	10.9574212493326	34	439	imaginal disc-derived appendage morphogenesis
GO:0061564	2.40472462255957e-09	4.03345294161621	9.33502402562734	31	374	axon development
GO:0048737	2.41705026906115e-09	3.76631176631177	11.0073411639082	34	441	imaginal disc-derived appendage development
GO:0007379	2.87336295506592e-09	15.15625	1.02335824879872	11	41	segment specification
GO:0048563	2.96162346540768e-09	3.58925842369551	12.2553390282969	36	491	post-embryonic organ morphogenesis
GO:0007560	2.96162346540768e-09	3.58925842369551	12.2553390282969	36	491	imaginal disc morphogenesis
GO:0009952	3.72739512644674e-09	5.61341016238868	4.5427122263748	21	182	anterior/posterior pattern specification
GO:0006928	3.8066719917655e-09	3.27447116640156	15.4252536038441	41	618	cellular component movement
GO:0048663	4.0142864034826e-09	7.76285541439806	2.57087560064068	16	103	neuron fate commitment
GO:0048569	4.12743114751914e-09	3.47626721763085	13.0041377469301	37	521	post-embryonic organ development
GO:0008406	5.07548713524284e-09	10.4209770114943	1.62239722370529	13	65	gonad development
GO:0009886	5.82296511112153e-09	3.36951923328023	13.777896422851	38	552	post-embryonic morphogenesis
GO:0035153	6.72240290724365e-09	21.6761401189689	0.648958889482114	9	26	epithelial cell type specification, open tracheal system
GO:0048864	7.98753198940856e-09	8.87598528638991	1.99679658302189	14	80	stem cell development
GO:0016318	8.46141083819621e-09	13.3658088235294	1.12319807794981	11	45	ommatidial rotation
GO:0007365	1.06805035516341e-08	15.8170360712734	0.89855846235985	10	36	periodic partitioning
GO:0003007	1.08812103448387e-08	12.9821428571429	1.14815803523759	11	46	heart morphogenesis
GO:0007411	1.24840035068092e-08	4.27343202727315	7.2883075280299	26	292	axon guidance
GO:0048707	1.5464126624065e-08	3.28647058823529	13.6530966364122	37	547	instar larval or pupal morphogenesis
GO:0007447	1.59292644789498e-08	6.95291493338156	2.82047517351842	16	113	imaginal disc pattern formation
GO:0045595	1.61390790217672e-08	3.86718421354545	8.98558462359851	29	360	regulation of cell differentiation
GO:0035239	1.65291372329127e-08	5.66425241425241	4.04351308061933	19	162	tube morphogenesis
GO:0045137	1.8040317315848e-08	8.24521696653912	2.12159636946076	14	85	development of primary sexual characteristics
GO:0035120	1.81771214789178e-08	3.58281731236829	10.7327816337427	32	430	post-embryonic appendage morphogenesis
GO:0007446	2.22618551430592e-08	11.9523026315789	1.22303790710091	11	49	imaginal disc growth
GO:0035265	2.23899560512508e-08	9.02155172413793	1.82207688200747	13	73	organ growth
GO:0097485	2.51243928981285e-08	4.11274642182015	7.53790710090763	26	302	neuron projection guidance
GO:0006935	2.99275243737094e-08	3.95405518394649	8.1369460758142	27	326	chemotaxis
GO:0030720	3.07590162635383e-08	23.2753391859537	0.54911906033102	8	22	oocyte localization involved in germarium-derived egg chamber formation
GO:0035146	3.2656252513484e-08	13.7005649717514	0.998398291510945	10	40	tube fusion
GO:0035147	3.2656252513484e-08	13.7005649717514	0.998398291510945	10	40	branch fusion, open tracheal system
GO:0022414	3.65464220836284e-08	2.82196426731124	20.0428457020822	46	803	reproductive process
GO:0007552	4.01293319232401e-08	3.15314465408805	14.1522957821676	37	567	metamorphosis
GO:0035051	4.22636362420062e-08	13.2567887734646	1.02335824879872	10	41	cardiocyte differentiation
GO:2000027	4.36986127296012e-08	8.45303520114943	1.92191671115857	13	77	regulation of organ morphogenesis
GO:0009791	5.16806642680809e-08	2.98650607784097	16.2239722370529	40	650	post-embryonic development
GO:0072002	5.21148515221968e-08	9.38264150943396	1.62239722370529	12	65	Malpighian tubule development
GO:0034333	5.30126715148036e-08	16.0083048363459	0.798718633208756	9	32	adherens junction assembly
GO:0060562	5.82782304884685e-08	5.8390243902439	3.49439402028831	17	140	epithelial tube morphogenesis
GO:0044260	6.0581395982922e-08	2.22150190564765	70.237319807795	106	2814	cellular macromolecule metabolic process
GO:0061326	6.23217384223715e-08	9.20761904761905	1.64735718099306	12	66	renal tubule development
GO:0001752	7.01928499632818e-08	8.07119574541088	1.99679658302189	13	80	compound eye photoreceptor fate commitment
GO:0035156	8.49549776533565e-08	28.3694444444444	0.424319273892152	7	17	fusion cell fate specification
GO:0000003	9.27409980368952e-08	2.64701590177134	22.7884410037373	49	913	reproduction
GO:0003151	9.29707508144472e-08	48.3977900552486	0.27455953016551	6	11	outflow tract morphogenesis
GO:0048865	9.49452036781167e-08	14.723595505618	0.848638547784303	9	34	stem cell fate commitment
GO:0007155	9.72930912805407e-08	3.93015297906602	7.51294714361986	25	301	cell adhesion
GO:0014017	9.75575312001499e-08	19.1600394347683	0.623998932194341	8	25	neuroblast fate commitment
GO:0022610	1.03806511712166e-07	3.91540758568436	7.53790710090763	25	302	biological adhesion
GO:0009792	1.090041183806e-07	4.33455657492355	5.99038974906567	22	240	embryo development ending in birth or egg hatching
GO:0042706	1.10347031004766e-07	7.72208538587849	2.07167645488521	13	83	eye photoreceptor cell fate commitment
GO:0045168	1.20771297592333e-07	4.92447009291521	4.56767218366257	19	183	cell-cell signaling involved in cell fate commitment
GO:0045198	1.36098732920775e-07	25.7868686868687	0.449279231179925	7	18	establishment of epithelial cell apical/basal polarity
GO:0030859	1.36098732920775e-07	25.7868686868687	0.449279231179925	7	18	polarized epithelial cell differentiation
GO:0034332	1.3787891138241e-07	11.4077212806026	1.14815803523759	10	46	adherens junction organization
GO:0072001	1.47536674118094e-07	7.50550766283525	2.12159636946076	13	85	renal system development
GO:0001655	1.47536674118094e-07	7.50550766283525	2.12159636946076	13	85	urogenital system development
[truncated: 223,306 more rows]
