# Supplementary material for: Genome analysis of a major urban malaria vector mosquito, Anopheles stephensi
Source: Genome Biol. 2014 Sep 23;15(9):459. doi: 10.1186/s13059-014-0459-2 (PMC4195908; doi:10.1186/s13059-014-0459-2)
Supplement: Additional file 2: — 1. Physical map data. 2. Lists of genes in clusters. 3. Cluster ontology. 4. Sex-biased genes list and GO terms. 5. Revised annotation for immunity-related genes. 6. Sequences of immunity-related genes. 7. RNA-seq expression profile of immunity-related genes. 8. Automatic annotated salivary genes. 9. Revised manual annotation for salivary genes. 10. Manual annotated salivary genes sequences. 11. Gene families counts table. 12. Repeat sequences. 13. Genome landscape. 14. Tandem repeat sequences. 15. Chromosome quotients of putative Y-linked scaffolds. 16. Sequences of putative Y-linked scaffolds. 17. Chromosome quotients of Y-linked BACs. 18. Sequences of Y-linked BACs. 19. Repeat masker output of Y-linked BACs and Y-linked scaffolds. 20. Repeat masker output of Y-linked BACs. 21. Synteny blocks. 22: SNP analysis raw data. 23. Summary of transcript consequences for An. stephensi Indian strain SNP calls. 24. BAC-ends dbGSS accession numbers. 25. Non-coding RNA annotation. [file 13059_2014_459_MOESM2_ESM.zip › Additional file 5: Sex-biased genes list and GO terms.xlsx]

## Sheet: Female Biased Genes
ASTEI00002-PA
ASTEI00051-PA
ASTEI00054-PA
ASTEI00101-PA
ASTEI00213-PA
ASTEI00279-PA
ASTEI00280-PA
ASTEI00287-PA
ASTEI00393-PA
ASTEI00444-PA
ASTEI00456-PA
ASTEI00476-PA
ASTEI00511-PA
ASTEI00563-PA
ASTEI00769-PA
ASTEI00923-PA
ASTEI00941-PA
ASTEI00965-PA
ASTEI00991-PA
ASTEI01043-PA
ASTEI01053-PA
ASTEI01054-PA
ASTEI01055-PA
ASTEI01056-PA
ASTEI01153-PA
ASTEI01185-PA
ASTEI01264-PA
ASTEI01274-PA
ASTEI01275-PA
ASTEI01321-PA
ASTEI01381-PA
ASTEI01382-PA
ASTEI01383-PA
ASTEI01384-PA
ASTEI01393-PA
ASTEI01424-PA
ASTEI01457-PA
ASTEI01613-PA
ASTEI01619-PA
ASTEI01682-PA
ASTEI01689-PA
ASTEI01756-PA
ASTEI01777-PA
ASTEI01887-PA
ASTEI01943-PA
ASTEI01944-PA
ASTEI02132-PA
ASTEI02153-PA
ASTEI02684-PA
ASTEI02892-PA
ASTEI02894-PA
ASTEI02916-PA
ASTEI02995-PA
ASTEI02996-PA
ASTEI02997-PA
ASTEI02998-PA
ASTEI03054-PA
ASTEI03055-PA
ASTEI03083-PA
ASTEI03146-PA
ASTEI03185-PA
ASTEI03287-PA
ASTEI03572-PA
ASTEI03573-PA
ASTEI03672-PA
ASTEI03754-PA
ASTEI03803-PA
ASTEI03973-PA
ASTEI04061-PA
ASTEI04095-PA
ASTEI04120-PA
ASTEI04157-PA
ASTEI04171-PA
ASTEI04173-PA
ASTEI04208-PA
ASTEI04209-PA
ASTEI04264-PA
ASTEI043014-PA
ASTEI04335-PA
ASTEI04411-PA
ASTEI04439-PA
ASTEI04470-PA
ASTEI04471-PA
ASTEI04472-PA
ASTEI04473-PA
ASTEI04520-PA
ASTEI04534-PA
ASTEI04599-PA
ASTEI04648-PA
ASTEI04649-PA
ASTEI04763-PA
ASTEI04788-PA
ASTEI04803-PA
ASTEI04828-PA
ASTEI04832-PA
ASTEI04952-PA
ASTEI04971-PA
ASTEI04974-PA
ASTEI04993-PA
ASTEI05246-PA
ASTEI05442-PA
ASTEI05569-PA
ASTEI05583-PA
ASTEI05630-PA
ASTEI05683-PA
ASTEI05756-PA
ASTEI05845-PA
ASTEI05866-PA
ASTEI05904-PA
ASTEI05911-PA
ASTEI05914-PA
ASTEI05935-PA
ASTEI06038-PA
ASTEI06076-PA
ASTEI06125-PA
ASTEI06230-PA
ASTEI06243-PA
ASTEI06356-PA
ASTEI06386-PA
ASTEI06486-PA
ASTEI06523-PA
ASTEI06589-PA
ASTEI06642-PA
ASTEI06654-PA
ASTEI06660-PA
ASTEI06748-PA
ASTEI06749-PA
ASTEI06775-PA
ASTEI07047-PA
ASTEI07089-PA
ASTEI07090-PA
ASTEI07094-PA
ASTEI07101-PA
ASTEI07105-PA
ASTEI07238-PA
ASTEI07270-PA
ASTEI07335-PA
ASTEI07337-PA
ASTEI07458-PA
ASTEI07459-PA
ASTEI07478-PA
ASTEI07501-PA
ASTEI07527-PA
ASTEI07532-PA
ASTEI07556-PA
ASTEI07557-PA
ASTEI07756-PA
ASTEI07782-PA
ASTEI07783-PA
ASTEI07826-PA
ASTEI07841-PA
ASTEI07888-PA
ASTEI07956-PA
ASTEI07981-PA
ASTEI08015-PA
ASTEI08024-PA
ASTEI08033-PA
ASTEI08034-PA
ASTEI08145-PA
ASTEI08168-PA
ASTEI08211-PA
ASTEI08234-PA
ASTEI08352-PA
ASTEI08379-PA
ASTEI08407-PA
ASTEI08414-PA
ASTEI08424-PA
ASTEI08450-PA
ASTEI08471-PA
ASTEI08491-PA
ASTEI08604-PA
ASTEI08664-PA
ASTEI08726-PA
ASTEI08739-PA
ASTEI08772-PA
ASTEI08823-PA
ASTEI08878-PA
ASTEI08893-PA
ASTEI09004-PA
ASTEI09064-PA
ASTEI09132-PA
ASTEI09199-PA
ASTEI09200-PA
ASTEI09210-PA
ASTEI09252-PA
ASTEI09319-PA
ASTEI09440-PA
ASTEI09448-PA
ASTEI09453-PA
ASTEI09597-PA
ASTEI09615-PA
ASTEI09641-PA
ASTEI09689-PA
ASTEI09723-PA
ASTEI09750-PA
ASTEI09751-PA
ASTEI09785-PA
ASTEI098890-PA
ASTEI09914-PA
ASTEI09943-PA
ASTEI09946-PA
ASTEI09947-PA
ASTEI10008-PA
ASTEI10066-PA
ASTEI10111-PA
ASTEI10165-PA
ASTEI10227-PA
ASTEI10233-PA
ASTEI10262-PA
ASTEI10265-PA
ASTEI10274-PA
ASTEI10276-PA
ASTEI10352-PA
ASTEI10375-PA
ASTEI10473-PA
ASTEI10499-PA
ASTEI10564-PA
ASTEI10574-PA
ASTEI10609-PA
ASTEI10659-PA
ASTEI10733-PA
ASTEI10783-PA
ASTEI10870-PA
ASTEI10936-PA
ASTEI10956-PA
ASTEI11161-PA
ASTEI11169-PA
ASTEI11192-PA
ASTEI11217-PA
ASTEI11251-PA
ASTEI11272-PA
ASTEI11289-PA
ASTEI11298-PA
ASTEI11312-PA
ASTEI11420-PA
ASTEI11423-PA
ASTEI11463-PA
ASTEI11533-PA
ASTEI11652-PA
ASTEI11742-PA
ASTEI11743-PA

## Sheet: F-BP
GOBPID	Pvalue	OddsRatio	ExpCount	Count	Size	Term
GO:0006508	1.3428e-06	3.03943	11.7726	30	588	proteolysis
GO:0001516	7.86901e-06	Inf	0.0600641	3	3	prostaglandin biosynthetic process
GO:0046457	7.86901e-06	Inf	0.0600641	3	3	prostanoid biosynthetic process
GO:1901570	3.10126e-05	149.816	0.0800854	3	4	fatty acid derivative biosynthetic process
GO:0046456	3.10126e-05	149.816	0.0800854	3	4	icosanoid biosynthetic process
GO:0006636	3.10126e-05	149.816	0.0800854	3	4	unsaturated fatty acid biosynthetic process
GO:0006760	0.000335856	9.70292	0.620662	5	31	folic acid-containing compound metabolic process
GO:0044238	0.000342078	1.83966	85.4712	106	4269	primary metabolic process
GO:1901605	0.00037014	2.37084	11.4122	24	570	alpha-amino acid metabolic process
GO:0046655	0.000379576	14.3405	0.360384	4	18	folic acid metabolic process
GO:0046656	0.000379576	14.3405	0.360384	4	18	folic acid biosynthetic process
GO:0006692	0.000409224	29.9469	0.160171	3	8	prostanoid metabolic process
GO:0006693	0.000409224	29.9469	0.160171	3	8	prostaglandin metabolic process
GO:0019497	0.000473356	13.3826	0.380406	4	19	hexachlorocyclohexane metabolic process
GO:0042558	0.000524077	8.6956	0.680726	5	34	pteridine-containing compound metabolic process
GO:1901568	0.000604839	24.9524	0.180192	3	9	fatty acid derivative metabolic process
GO:0033559	0.000604839	24.9524	0.180192	3	9	unsaturated fatty acid metabolic process
GO:0006690	0.000604839	24.9524	0.180192	3	9	icosanoid metabolic process
GO:0051297	0.000681951	4.12044	2.42258	9	121	centrosome organization
GO:0031023	0.000723901	4.08341	2.44261	9	122	microtubule organizing center organization
GO:0071704	0.000950465	1.76854	90.4565	109	4518	organic substance metabolic process
GO:0042196	0.00101611	10.5595	0.460491	4	23	chlorinated hydrocarbon metabolic process
GO:0042197	0.00101611	10.5595	0.460491	4	23	halogenated hydrocarbon metabolic process
GO:0009396	0.00101611	10.5595	0.460491	4	23	folic acid-containing compound biosynthetic process
GO:0043648	0.00104926	4.87432	1.60171	7	80	dicarboxylic acid metabolic process
GO:0019752	0.00110524	2.08286	14.5555	27	727	carboxylic acid metabolic process
GO:0007376	0.00117897	99.2027	0.0600641	2	3	cephalic furrow formation
GO:0034629	0.00117897	99.2027	0.0600641	2	3	cellular protein complex localization
GO:0006520	0.00134233	2.14032	12.4933	24	624	cellular amino acid metabolic process
GO:0042559	0.00140715	9.55121	0.500534	4	25	pteridine-containing compound biosynthetic process
GO:0046011	0.00151559	16.6281	0.240256	3	12	regulation of oskar mRNA translation
GO:0048134	0.00163737	9.11582	0.520555	4	26	germ-line cyst formation
GO:0043436	0.00182343	2.00347	15.0561	27	752	oxoacid metabolic process
GO:0006082	0.00185907	2.0004	15.0761	27	753	organic acid metabolic process
GO:0043650	0.00189253	8.71828	0.540577	4	27	dicarboxylic acid biosynthetic process
GO:0044711	0.00199996	2.73717	5.18553	13	259	single-organism biosynthetic process
GO:0006563	0.00212938	6.14045	0.920982	5	46	L-serine metabolic process
GO:0006566	0.00212938	6.14045	0.920982	5	46	threonine metabolic process
GO:0007140	0.00248302	8.01863	0.580619	4	29	male meiosis
GO:0007143	0.00257617	5.85325	0.961025	5	48	female meiosis
GO:0006544	0.00257617	5.85325	0.961025	5	48	glycine metabolic process
GO:0007338	0.00299934	12.466	0.30032	3	15	single fertilization
GO:0042364	0.00358878	7.15656	0.640683	4	32	water-soluble vitamin biosynthetic process
GO:0009566	0.00363774	11.5055	0.320342	3	16	fertilization
GO:0030727	0.00363774	11.5055	0.320342	3	16	germarium-derived female germ-line cyst formation
GO:0042255	0.00382728	33.0586	0.100107	2	5	ribosome assembly
GO:0051054	0.00382728	33.0586	0.100107	2	5	positive regulation of DNA metabolic process
GO:0018992	0.00382728	33.0586	0.100107	2	5	germ-line sex determination
GO:0016054	0.00401023	3.77444	2.02216	7	101	organic acid catabolic process
GO:0046395	0.00401023	3.77444	2.02216	7	101	carboxylic acid catabolic process
GO:0009110	0.00402113	6.90883	0.660705	4	33	vitamin biosynthetic process
GO:0045448	0.00402113	6.90883	0.660705	4	33	mitotic cell cycle, embryonic
GO:0006261	0.00432312	5.1323	1.08115	5	54	DNA-dependent DNA replication
GO:0000086	0.004353	10.6822	0.340363	3	17	G2/M transition of mitotic cell cycle
GO:0022402	0.0049327	1.99853	11.4923	21	574	cell cycle process
GO:0000226	0.0049576	2.2812	7.1276	15	356	microtubule cytoskeleton organization
GO:0009410	0.00498879	6.46133	0.700747	4	35	response to xenobiotic stimulus
GO:0071466	0.00498879	6.46133	0.700747	4	35	cellular response to xenobiotic stimulus
GO:0006805	0.00498879	6.46133	0.700747	4	35	xenobiotic metabolic process
GO:0035186	0.00514768	9.96871	0.360384	3	18	syncytial blastoderm mitotic cell cycle
GO:0048135	0.00514768	9.96871	0.360384	3	18	female germ-line cyst formation
GO:0045786	0.00552644	6.25856	0.720769	4	36	negative regulation of cell cycle
GO:0050994	0.00566565	24.7905	0.120128	2	6	regulation of lipid catabolic process
GO:1901606	0.00656989	3.88034	1.68179	6	84	alpha-amino acid catabolic process
GO:0007067	0.0066993	2.86516	3.38361	9	169	mitosis
GO:0051225	0.00671502	5.8888	0.760812	4	38	spindle assembly
GO:1901607	0.00695492	3.8307	1.70182	6	85	alpha-amino acid biosynthetic process
GO:0009063	0.00695492	3.8307	1.70182	6	85	cellular amino acid catabolic process
GO:0008152	0.00737071	1.61051	100.948	115	5042	metabolic process
GO:0007304	0.00777368	3.73508	1.74186	6	87	chorion-containing eggshell formation
GO:0030703	0.00777368	3.73508	1.74186	6	87	eggshell formation
GO:0008608	0.00782808	19.8297	0.140149	2	7	attachment of spindle microtubules to kinetochore
GO:0045930	0.00782808	19.8297	0.140149	2	7	negative regulation of mitotic cell cycle
GO:0006189	0.00782808	19.8297	0.140149	2	7	'de novo' IMP biosynthetic process
GO:0000280	0.00805824	2.7764	3.48372	9	174	nuclear division
GO:0016053	0.00805824	2.7764	3.48372	9	174	organic acid biosynthetic process
GO:0046394	0.00805824	2.7764	3.48372	9	174	carboxylic acid biosynthetic process
GO:0044282	0.00848701	3.24828	2.32248	7	116	small molecule catabolic process
GO:0044712	0.00848701	3.24828	2.32248	7	116	single-organism catabolic process
GO:0033301	0.00916373	7.86574	0.44047	3	22	cell cycle comprising mitosis without cytokinesis
GO:0070925	0.00917252	2.91944	2.94314	8	147	organelle assembly
GO:0048285	0.009956	2.67675	3.60384	9	180	organelle fission
GO:0034453	0.010301	16.5225	0.160171	2	8	microtubule anchoring
GO:0046040	0.010301	16.5225	0.160171	2	8	IMP metabolic process
GO:0006188	0.010301	16.5225	0.160171	2	8	IMP biosynthetic process
GO:0006546	0.010301	16.5225	0.160171	2	8	glycine catabolic process
GO:0048610	0.0109811	1.84259	12.3532	21	617	cellular process involved in reproduction
GO:0007126	0.0115212	3.04931	2.46263	7	123	meiosis
GO:0016311	0.0115212	3.04931	2.46263	7	123	dephosphorylation
GO:0007098	0.0117516	3.3956	1.90203	6	95	centrosome cycle
GO:0006575	0.012936	3.32005	1.94207	6	97	cellular modified amino acid metabolic process
GO:0007319	0.0130714	14.1602	0.180192	2	9	negative regulation of oskar mRNA translation
GO:0009071	0.0130714	14.1602	0.180192	2	9	serine family amino acid catabolic process
GO:0009074	0.0130714	14.1602	0.180192	2	9	aromatic amino acid family catabolic process
GO:0031503	0.0131014	6.79035	0.500534	3	25	protein complex localization
GO:0051298	0.0143698	3.74421	1.44154	5	72	centrosome duplication
GO:0044550	0.0145967	6.49423	0.520555	3	26	secondary metabolite biosynthetic process
GO:0007049	0.0157463	1.72932	14.3954	23	719	cell cycle
GO:0007282	0.0161264	12.3885	0.200214	2	10	cystoblast division
GO:0060236	0.0161264	12.3885	0.200214	2	10	regulation of mitotic spindle organization
GO:0006726	0.0161847	6.22279	0.540577	3	27	eye pigment biosynthetic process
GO:0065004	0.0162799	4.44262	0.981046	4	49	protein-DNA complex assembly
GO:0042398	0.0162799	4.44262	0.981046	4	49	cellular modified amino acid biosynthetic process
GO:0007017	0.0173636	1.90521	8.98959	16	449	microtubule-based process
GO:0043324	0.017866	5.97306	0.560598	3	28	pigment metabolic process involved in developmental pigmentation
GO:0043474	0.017866	5.97306	0.560598	3	28	pigment metabolic process involved in pigmentation
GO:0042441	0.017866	5.97306	0.560598	3	28	eye pigment metabolic process
GO:0065003	0.0181847	2.10698	6.06647	12	303	macromolecular complex assembly
GO:0048066	0.018751	3.4818	1.54164	5	77	developmental pigmentation
GO:0006259	0.0193189	2.0227	6.8473	13	342	DNA metabolic process
GO:0006767	0.0197218	3.43363	1.56167	5	78	water-soluble vitamin metabolic process
GO:0051321	0.0198286	2.71565	2.74293	7	137	meiotic cell cycle
GO:0044283	0.0198302	2.24905	4.72504	10	236	small molecule biosynthetic process
GO:0042256	0.0200214	Inf	0.0200214	1	1	mature ribosome assembly
GO:0008542	0.0200214	Inf	0.0200214	1	1	visual learning
GO:0048600	0.0200214	Inf	0.0200214	1	1	oocyte fate commitment
GO:0009176	0.0200214	Inf	0.0200214	1	1	pyrimidine deoxyribonucleoside monophosphate metabolic process
GO:0009177	0.0200214	Inf	0.0200214	1	1	pyrimidine deoxyribonucleoside monophosphate biosynthetic process
GO:0010896	0.0200214	Inf	0.0200214	1	1	regulation of triglyceride catabolic process
GO:0010898	0.0200214	Inf	0.0200214	1	1	positive regulation of triglyceride catabolic process
GO:0009211	0.0200214	Inf	0.0200214	1	1	pyrimidine deoxyribonucleoside triphosphate metabolic process
GO:0009212	0.0200214	Inf	0.0200214	1	1	pyrimidine deoxyribonucleoside triphosphate biosynthetic process
GO:0009202	0.0200214	Inf	0.0200214	1	1	deoxyribonucleoside triphosphate biosynthetic process
GO:0010530	0.0200214	Inf	0.0200214	1	1	positive regulation of transposition
GO:0000412	0.0200214	Inf	0.0200214	1	1	histone peptidyl-prolyl isomerization
GO:0000189	0.0200214	Inf	0.0200214	1	1	MAPK import into nucleus
GO:0007359	0.0200214	Inf	0.0200214	1	1	posterior abdomen determination
GO:0032877	0.0200214	Inf	0.0200214	1	1	positive regulation of DNA endoreduplication
GO:0030719	0.0200214	Inf	0.0200214	1	1	P granule organization
GO:2000060	0.0200214	Inf	0.0200214	1	1	positive regulation of protein ubiquitination involved in ubiquitin-dependent protein catabolic process
GO:2000058	0.0200214	Inf	0.0200214	1	1	regulation of protein ubiquitination involved in ubiquitin-dependent protein catabolic process
GO:1990044	0.0200214	Inf	0.0200214	1	1	protein localization to lipid particle
GO:0046073	0.0200214	Inf	0.0200214	1	1	dTMP metabolic process
GO:0046075	0.0200214	Inf	0.0200214	1	1	dTTP metabolic process
GO:0070893	0.0200214	Inf	0.0200214	1	1	transposon integration
GO:0070894	0.0200214	Inf	0.0200214	1	1	regulation of transposon integration
GO:0070896	0.0200214	Inf	0.0200214	1	1	positive regulation of transposon integration
GO:0031144	0.0200214	Inf	0.0200214	1	1	proteasome localization
GO:0019442	0.0200214	Inf	0.0200214	1	1	tryptophan catabolic process to acetyl-CoA
GO:0035989	0.0200214	Inf	0.0200214	1	1	tendon development
GO:0030954	0.0200214	Inf	0.0200214	1	1	astral microtubule nucleation
GO:2000105	0.0200214	Inf	0.0200214	1	1	positive regulation of DNA-dependent DNA replication
GO:0042069	0.0200214	Inf	0.0200214	1	1	regulation of catecholamine metabolic process
GO:0042053	0.0200214	Inf	0.0200214	1	1	regulation of dopamine metabolic process
GO:0006231	0.0200214	Inf	0.0200214	1	1	dTMP biosynthetic process
GO:0006235	0.0200214	Inf	0.0200214	1	1	dTTP biosynthetic process
GO:0033567	0.0200214	Inf	0.0200214	1	1	DNA replication, Okazaki fragment processing
GO:0009087	0.0200214	Inf	0.0200214	1	1	methionine catabolic process
GO:0071630	0.0200214	Inf	0.0200214	1	1	nucleus-associated proteasomal ubiquitin-dependent protein catabolic process
GO:0033632	0.0200214	Inf	0.0200214	1	1	regulation of cell-cell adhesion mediated by integrin
GO:0008652	0.020131	2.98721	2.14229	6	107	cellular amino acid biosynthetic process
GO:1901566	0.0201683	2.0099	6.88735	13	344	organonitrogen compound biosynthetic process
GO:0006766	0.0207251	3.38677	1.58169	5	79	vitamin metabolic process
GO:0007088	0.0211665	4.07772	1.06113	4	53	regulation of mitosis
GO:0051783	0.0211665	4.07772	1.06113	4	53	regulation of nuclear division
GO:0010564	0.021895	2.46582	3.44367	8	172	regulation of cell cycle process
GO:0044770	0.0220444	2.65329	2.80299	7	140	cell cycle phase transition
GO:0048646	0.0220917	1.8462	9.24987	16	462	anatomical structure formation involved in morphogenesis
GO:0007292	0.0221395	1.81113	10.0307	17	501	female gamete generation
GO:0007094	0.0230413	9.90811	0.240256	2	12	mitotic spindle assembly checkpoint
GO:0051784	0.0230413	9.90811	0.240256	2	12	negative regulation of nuclear division
GO:0045841	0.0230413	9.90811	0.240256	2	12	negative regulation of mitotic metaphase/anaphase transition
GO:0045839	0.0230413	9.90811	0.240256	2	12	negative regulation of mitosis
GO:0033060	0.0230413	9.90811	0.240256	2	12	ocellus pigmentation
GO:0008055	0.0230413	9.90811	0.240256	2	12	ocellus pigment biosynthetic process
GO:1902100	0.0230413	9.90811	0.240256	2	12	negative regulation of metaphase/anaphase transition of cell cycle
GO:0071173	0.0230413	9.90811	0.240256	2	12	spindle assembly checkpoint
GO:0046152	0.0230413	9.90811	0.240256	2	12	ommochrome metabolic process
GO:0046158	0.0230413	9.90811	0.240256	2	12	ocellus pigment metabolic process
GO:0006727	0.0230413	9.90811	0.240256	2	12	ommochrome biosynthetic process
GO:0046148	0.0239127	3.91673	1.10117	4	55	pigment biosynthetic process
GO:0043473	0.0239333	3.25347	1.64175	5	82	pigmentation
GO:0006997	0.0255297	5.14638	0.640683	3	32	nucleus organization
GO:0007059	0.0255528	2.81737	2.26241	6	113	chromosome segregation
GO:0006260	0.0265424	2.7909	2.28243	6	114	DNA replication
GO:0007096	0.0268776	9.00614	0.260278	2	13	regulation of exit from mitosis
GO:0071174	0.0268776	9.00614	0.260278	2	13	mitotic spindle checkpoint
GO:0031577	0.0268776	9.00614	0.260278	2	13	spindle checkpoint
GO:0010458	0.0268776	9.00614	0.260278	2	13	exit from mitosis
GO:0044702	0.0269991	1.66755	13.4944	21	674	single organism reproductive process
GO:0043170	0.0285346	1.38756	67.9925	80	3396	macromolecule metabolic process
GO:0032259	0.0285974	2.73939	2.32248	6	116	methylation
GO:0000075	0.0286865	3.0911	1.72184	5	86	cell cycle checkpoint
GO:0051276	0.0287783	2.02601	5.74613	11	287	chromosome organization
GO:0019953	0.0302663	1.66506	12.8337	20	641	sexual reproduction
GO:0000278	0.0302955	1.80386	8.82942	15	441	mitotic cell cycle
GO:0007306	0.0351673	3.44072	1.24132	4	62	eggshell chorion assembly
GO:0040040	0.0352517	7.6185	0.30032	2	15	thermosensory behavior
GO:0035288	0.0352517	7.6185	0.30032	2	15	anterior head segmentation
GO:0035289	0.0352517	7.6185	0.30032	2	15	posterior head segmentation
GO:0097065	0.0352517	7.6185	0.30032	2	15	anterior head development
GO:0044772	0.0353839	2.59555	2.44261	6	122	mitotic cell cycle phase transition
GO:0009072	0.0353839	2.59555	2.44261	6	122	aromatic amino acid family metabolic process
GO:0007293	0.0354174	2.90938	1.82194	5	91	germarium-derived egg chamber formation
GO:0048477	0.0361185	1.72619	9.83049	16	491	oogenesis
GO:0051726	0.0371739	1.9383	5.98639	11	299	regulation of cell cycle
GO:0006570	0.0383612	2.84248	1.86199	5	93	tyrosine metabolic process
GO:0000003	0.0390192	1.52589	18.2795	26	913	reproduction
GO:0090169	0.0396445	49.2685	0.0400427	1	2	regulation of spindle assembly
GO:0009436	0.0396445	49.2685	0.0400427	1	2	glyoxylate catabolic process
GO:0009162	0.0396445	49.2685	0.0400427	1	2	deoxyribonucleoside monophosphate metabolic process
GO:0009157	0.0396445	49.2685	0.0400427	1	2	deoxyribonucleoside monophosphate biosynthetic process
GO:0090231	0.0396445	49.2685	0.0400427	1	2	regulation of spindle checkpoint
GO:0090207	0.0396445	49.2685	0.0400427	1	2	regulation of triglyceride metabolic process
GO:0090208	0.0396445	49.2685	0.0400427	1	2	positive regulation of triglyceride metabolic process
GO:0000092	0.0396445	49.2685	0.0400427	1	2	mitotic anaphase B
GO:0000098	0.0396445	49.2685	0.0400427	1	2	sulfur amino acid catabolic process
GO:0009265	0.0396445	49.2685	0.0400427	1	2	2'-deoxyribonucleotide biosynthetic process
GO:0000059	0.0396445	49.2685	0.0400427	1	2	protein import into nucleus, docking
GO:0009221	0.0396445	49.2685	0.0400427	1	2	pyrimidine deoxyribonucleotide biosynthetic process
GO:1900674	0.0396445	49.2685	0.0400427	1	2	olefin biosynthetic process
GO:0009810	0.0396445	49.2685	0.0400427	1	2	stilbene metabolic process
GO:0007065	0.0396445	49.2685	0.0400427	1	2	male meiosis sister chromatid cohesion
GO:0009811	0.0396445	49.2685	0.0400427	1	2	stilbene biosynthetic process
GO:0007066	0.0396445	49.2685	0.0400427	1	2	female meiosis sister chromatid cohesion
GO:0007058	0.0396445	49.2685	0.0400427	1	2	spindle assembly involved in female meiosis II
GO:0007079	0.0396445	49.2685	0.0400427	1	2	mitotic chromosome movement towards spindle pole
GO:0009804	0.0396445	49.2685	0.0400427	1	2	coumarin metabolic process
GO:0009805	0.0396445	49.2685	0.0400427	1	2	coumarin biosynthetic process
GO:0009808	0.0396445	49.2685	0.0400427	1	2	lignin metabolic process
GO:0009809	0.0396445	49.2685	0.0400427	1	2	lignin biosynthetic process
GO:0009698	0.0396445	49.2685	0.0400427	1	2	phenylpropanoid metabolic process
GO:0009699	0.0396445	49.2685	0.0400427	1	2	phenylpropanoid biosynthetic process
GO:0051177	0.0396445	49.2685	0.0400427	1	2	meiotic sister chromatid cohesion
GO:0032225	0.0396445	49.2685	0.0400427	1	2	regulation of synaptic transmission, dopaminergic
GO:0010965	0.0396445	49.2685	0.0400427	1	2	regulation of mitotic sister chromatid separation
GO:0007388	0.0396445	49.2685	0.0400427	1	2	posterior compartment specification
GO:0007343	0.0396445	49.2685	0.0400427	1	2	egg activation
GO:0051754	0.0396445	49.2685	0.0400427	1	2	meiotic sister chromatid cohesion, centromeric
GO:0051788	0.0396445	49.2685	0.0400427	1	2	response to misfolded protein
GO:0045740	0.0396445	49.2685	0.0400427	1	2	positive regulation of DNA replication
GO:0035044	0.0396445	49.2685	0.0400427	1	2	sperm aster formation
GO:0032875	0.0396445	49.2685	0.0400427	1	2	regulation of DNA endoreduplication
GO:0050996	0.0396445	49.2685	0.0400427	1	2	positive regulation of lipid catabolic process
GO:1901673	0.0396445	49.2685	0.0400427	1	2	regulation of spindle assembly involved in mitosis
GO:0051664	0.0396445	49.2685	0.0400427	1	2	nuclear pore localization
GO:1901976	0.0396445	49.2685	0.0400427	1	2	regulation of cell cycle checkpoint
GO:0031081	0.0396445	49.2685	0.0400427	1	2	nuclear pore distribution
GO:0070189	0.0396445	49.2685	0.0400427	1	2	kynurenine metabolic process
GO:0033047	0.0396445	49.2685	0.0400427	1	2	regulation of mitotic sister chromatid segregation
GO:0035626	0.0396445	49.2685	0.0400427	1	2	juvenile hormone mediated signaling pathway
GO:0046385	0.0396445	49.2685	0.0400427	1	2	deoxyribose phosphate biosynthetic process
GO:0001963	0.0396445	49.2685	0.0400427	1	2	synaptic transmission, dopaminergic
GO:0035999	0.0396445	49.2685	0.0400427	1	2	tetrahydrofolate interconversion
GO:0019441	0.0396445	49.2685	0.0400427	1	2	tryptophan catabolic process to kynurenine
GO:0070601	0.0396445	49.2685	0.0400427	1	2	centromeric sister chromatid cohesion
GO:0030953	0.0396445	49.2685	0.0400427	1	2	astral microtubule organization
GO:0031887	0.0396445	49.2685	0.0400427	1	2	lipid particle transport along microtubule
GO:0071218	0.0396445	49.2685	0.0400427	1	2	cellular response to misfolded protein
GO:0060415	0.0396445	49.2685	0.0400427	1	2	muscle tissue morphogenesis
GO:0006269	0.0396445	49.2685	0.0400427	1	2	DNA replication, synthesis of RNA primer
GO:0006273	0.0396445	49.2685	0.0400427	1	2	lagging strand elongation
GO:0048142	0.0396445	49.2685	0.0400427	1	2	germarium-derived cystoblast division
GO:0042450	0.0396445	49.2685	0.0400427	1	2	arginine biosynthetic process via ornithine
GO:0033628	0.0396445	49.2685	0.0400427	1	2	regulation of cell adhesion mediated by integrin
GO:0006567	0.0396445	49.2685	0.0400427	1	2	threonine catabolic process
GO:0006527	0.0396445	49.2685	0.0400427	1	2	arginine catabolic process
GO:0019216	0.039768	7.07336	0.320342	2	16	regulation of lipid metabolic process
GO:0006270	0.039768	7.07336	0.320342	2	16	DNA replication initiation
GO:0048069	0.0398306	4.26064	0.760812	3	38	eye pigmentation
GO:1901988	0.0398878	2.81015	1.88201	5	94	negative regulation of cell cycle phase transition
GO:0016042	0.0404409	2.50764	2.52269	6	126	lipid catabolic process
GO:0006807	0.0408154	1.35455	57.181	68	2856	nitrogen compound metabolic process
GO:0046486	0.0413078	2.30006	3.20342	7	160	glycerolipid metabolic process
GO:0006334	0.0425358	4.14172	0.780833	3	39	nucleosome assembly
GO:0010948	0.0430507	2.74763	1.92205	5	96	negative regulation of cell cycle process
GO:0009066	0.043133	2.46585	2.56273	6	128	aspartate family amino acid metabolic process
GO:0009895	0.04449	6.6009	0.340363	2	17	negative regulation of catabolic process
GO:0007099	0.04449	6.6009	0.340363	2	17	centriole replication
GO:0019748	0.0448009	3.16547	1.34143	4	67	secondary metabolic process
GO:0071824	0.0448009	3.16547	1.34143	4	67	protein-DNA complex subunit organization
GO:0044255	0.0451264	1.81882	6.94741	12	347	cellular lipid metabolic process
GO:0003006	0.0463865	1.63951	10.9717	17	548	developmental process involved in reproduction
GO:0007276	0.046668	1.59495	12.6335	19	631	gamete generation
GO:0009308	0.0490287	3.06723	1.38147	4	69	amine metabolic process
GO:0044106	0.0490287	3.06723	1.38147	4	69	cellular amine metabolic process
GO:0090224	0.0494077	6.1875	0.360384	2	18	regulation of spindle organization
GO:0007530	0.0494077	6.1875	0.360384	2	18	sex determination
GO:0006378	0.0494077	6.1875	0.360384	2	18	mRNA polyadenylation
GO:0006629	0.0495106	1.70951	8.6292	14	431	lipid metabolic process

## Sheet: F-CC
GOCCID	Pvalue	OddsRatio	ExpCount	Count	Size	Term
GO:0043228	5.06573e-05	2.41712	20.9458	38	1334	non-membrane-bounded organelle
GO:0043232	5.06573e-05	2.41712	20.9458	38	1334	intracellular non-membrane-bounded organelle
GO:0031981	0.00014819	3.04451	6.97147	18	444	nuclear lumen
GO:0005730	0.000485429	4.89412	1.85278	8	118	nucleolus
GO:0070013	0.000649894	2.53316	9.24819	20	589	intracellular organelle lumen
GO:0043233	0.000649894	2.53316	9.24819	20	589	organelle lumen
GO:0015630	0.000654889	2.73341	7.19129	17	458	microtubule cytoskeleton
GO:0005638	0.000724284	128.11	0.0471045	2	3	lamin filament
GO:0045111	0.000724284	128.11	0.0471045	2	3	intermediate filament cytoskeleton
GO:0005882	0.000724284	128.11	0.0471045	2	3	intermediate filament
GO:0031974	0.000772242	2.49424	9.3738	20	597	membrane-enclosed lumen
GO:0044430	0.000823034	2.47992	9.4209	20	600	cytoskeletal part
GO:0000776	0.00114198	10.0328	0.471045	4	30	kinetochore
GO:0005960	0.00143374	64.044	0.062806	2	4	glycine cleavage complex
GO:0032993	0.00160393	6.56818	0.863583	5	55	protein-DNA complex
GO:0044427	0.00164039	2.85462	5.13439	13	327	chromosomal part
GO:0005634	0.00266938	1.86277	27.0223	40	1721	nucleus
GO:0005694	0.00309597	2.54164	6.18639	14	394	chromosome
GO:0005856	0.00310942	2.18714	10.5043	20	669	cytoskeleton
GO:0044428	0.00314137	2.14796	11.2737	21	718	nuclear part
GO:0005811	0.00344632	3.23319	3.07749	9	196	lipid particle
GO:0005828	0.0035115	32.011	0.094209	2	6	kinetochore microtubule
GO:0000775	0.00404103	6.85038	0.659463	4	42	chromosome, centromeric region
GO:0005875	0.0043516	2.62903	5.07159	12	323	microtubule associated complex
GO:0005635	0.00436237	5.11896	1.0834	5	69	nuclear envelope
GO:0005876	0.00597331	9.22063	0.376836	3	24	spindle microtubule
GO:0044446	0.00962511	1.68423	29.8329	41	1900	intracellular organelle part
GO:0005652	0.010112	15.9945	0.157015	2	10	nuclear lamina
GO:0005819	0.0115075	3.98282	1.36603	5	87	spindle
GO:0044452	0.0122337	14.2149	0.172717	2	11	nucleolar part
GO:0044422	0.0125589	1.64754	30.2725	41	1928	organelle part
GO:0000786	0.013375	6.66782	0.502448	3	32	nucleosome
GO:0044424	0.015363	1.72844	61.9895	72	3948	intracellular part
GO:0046536	0.0157015	Inf	0.0157015	1	1	dosage compensation complex
GO:0001651	0.0157015	Inf	0.0157015	1	1	dense fibrillar component
GO:0031515	0.0157015	Inf	0.0157015	1	1	tRNA (m1A) methyltransferase complex
GO:0016456	0.0157015	Inf	0.0157015	1	1	X chromosome located dosage compensation complex, transcription activating
GO:0043527	0.0157015	Inf	0.0157015	1	1	tRNA methyltransferase complex
GO:0032994	0.0157015	Inf	0.0157015	1	1	protein-lipid complex
GO:1990077	0.0157015	Inf	0.0157015	1	1	primosome complex
GO:1990023	0.0157015	Inf	0.0157015	1	1	mitotic spindle midzone
GO:0070652	0.0157015	Inf	0.0157015	1	1	HAUS complex
GO:1990047	0.0157015	Inf	0.0157015	1	1	spindle matrix
GO:0005622	0.0167027	1.74658	64.3605	74	4099	intracellular
GO:0051233	0.0169999	11.6264	0.20412	2	13	spindle midzone
GO:0005643	0.0184077	5.85556	0.565254	3	36	nuclear pore
GO:0046930	0.0184077	5.85556	0.565254	3	36	pore complex
GO:0043186	0.0224243	9.83432	0.235523	2	15	P granule
GO:0060293	0.0253692	9.1303	0.251224	2	16	germ plasm
GO:0005814	0.0284621	8.52015	0.266926	2	17	centriole
GO:0000803	0.0311591	63.3587	0.031403	1	2	sex chromosome
GO:0000805	0.0311591	63.3587	0.031403	1	2	X chromosome
GO:0005827	0.0311591	63.3587	0.031403	1	2	polar microtubule
GO:0005971	0.0311591	63.3587	0.031403	1	2	ribonucleoside-diphosphate reductase complex
GO:0072686	0.0316976	7.98626	0.282627	2	18	mitotic spindle
GO:0044454	0.033649	3.4959	1.22472	4	78	nuclear chromosome part
GO:0000922	0.0385763	7.09646	0.31403	2	20	spindle pole
GO:0045495	0.0459656	6.38462	0.345433	2	22	pole plasm
GO:0005658	0.0463765	31.6739	0.0471045	1	3	alpha DNA polymerase:primase complex
GO:0034399	0.0498398	6.07954	0.361135	2	23	nuclear periphery

## Sheet: F-MF
GOMFID	Pvalue	OddsRatio	ExpCount	Count	Size	Term
GO:0070011	1.10127e-07	3.61173	9.26845	28	492	peptidase activity, acting on L-amino acid peptides
GO:0008233	6.21728e-07	3.28686	10.0785	28	535	peptidase activity
GO:0016787	2.67859e-06	2.24849	32.9859	58	1751	hydrolase activity
GO:0004035	7.99944e-06	53.4276	0.150706	4	8	alkaline phosphatase activity
GO:0004252	8.47161e-06	4.34909	3.93721	15	209	serine-type endopeptidase activity
GO:0008236	9.63928e-06	4.06847	4.48352	16	238	serine-type peptidase activity
GO:0017171	1.07153e-05	4.03112	4.52119	16	240	serine hydrolase activity
GO:0003824	1.85754e-05	1.99287	72.0754	98	3826	catalytic activity
GO:0008237	0.000207875	4.41947	2.52433	10	134	metallopeptidase activity
GO:0004601	0.00199383	8.52632	0.546311	4	29	peroxidase activity
GO:0016684	0.00199383	8.52632	0.546311	4	29	oxidoreductase activity, acting on peroxide as acceptor
GO:0016714	0.00206378	52.7468	0.0753532	2	4	oxidoreductase activity, acting on paired donors, with incorporation or reduction of molecular oxygen, reduced pteridine as one donor, and incorporation of one atom of oxygen
GO:0004175	0.00248654	2.46612	6.61224	15	351	endopeptidase activity
GO:0034062	0.00324048	7.34664	0.621664	4	33	RNA polymerase activity
GO:0003899	0.00324048	7.34664	0.621664	4	33	DNA-directed RNA polymerase activity
GO:0016788	0.00392047	2.27279	7.62951	16	405	hydrolase activity, acting on ester bonds
GO:0016209	0.00446545	6.65543	0.678179	4	36	antioxidant activity
GO:0005549	0.00486805	3.62332	2.09105	7	111	odorant binding
GO:0016791	0.00574425	3.17528	2.71272	8	144	phosphatase activity
GO:0003729	0.00709016	3.36116	2.24176	7	119	mRNA binding
GO:0030170	0.00713956	5.75249	0.77237	4	41	pyridoxal phosphate binding
GO:0016779	0.00805024	3.69563	1.75196	6	93	nucleotidyltransferase activity
GO:0020037	0.011274	3.05636	2.44898	7	130	heme binding
GO:0046906	0.0117274	3.03134	2.46782	7	131	tetrapyrrole binding
GO:0004666	0.0188383	Inf	0.0188383	1	1	prostaglandin-endoperoxide synthase activity
GO:0004642	0.0188383	Inf	0.0188383	1	1	phosphoribosylformylglycinamidine synthase activity
GO:0004053	0.0188383	Inf	0.0188383	1	1	arginase activity
GO:0004044	0.0188383	Inf	0.0188383	1	1	amidophosphoribosyltransferase activity
GO:0035175	0.0188383	Inf	0.0188383	1	1	histone kinase activity (H3-S10 specific)
GO:0004372	0.0188383	Inf	0.0188383	1	1	glycine hydroxymethyltransferase activity
GO:0004375	0.0188383	Inf	0.0188383	1	1	glycine dehydrogenase (decarboxylating) activity
GO:0016642	0.0188383	Inf	0.0188383	1	1	oxidoreductase activity, acting on the CH-NH2 group of donors, disulfide as acceptor
GO:0047498	0.0188383	Inf	0.0188383	1	1	calcium-dependent phospholipase A2 activity
GO:0042083	0.0188383	Inf	0.0188383	1	1	5,10-methylenetetrahydrofolate-dependent methyltransferase activity
GO:0004799	0.0188383	Inf	0.0188383	1	1	thymidylate synthase activity
GO:0004833	0.0188383	Inf	0.0188383	1	1	tryptophan 2,3-dioxygenase activity
GO:0016426	0.0188383	Inf	0.0188383	1	1	tRNA (adenine) methyltransferase activity
GO:0016429	0.0188383	Inf	0.0188383	1	1	tRNA (adenine-N1-)-methyltransferase activity
GO:0004511	0.0188383	Inf	0.0188383	1	1	tyrosine 3-monooxygenase activity
GO:0008890	0.0188383	Inf	0.0188383	1	1	glycine C-acetyltransferase activity
GO:0008168	0.0255857	2.81088	2.2606	6	120	methyltransferase activity
GO:0042578	0.0300422	2.30718	3.65463	8	194	phosphoric ester hydrolase activity
GO:0016741	0.0304638	2.69109	2.35479	6	125	transferase activity, transferring one-carbon groups
GO:0004386	0.0347786	2.60228	2.43014	6	129	helicase activity
GO:0004658	0.037324	52.4129	0.0376766	1	2	propionyl-CoA carboxylase activity
GO:0008513	0.037324	52.4129	0.0376766	1	2	secondary active organic cation transmembrane transporter activity
GO:0004056	0.037324	52.4129	0.0376766	1	2	argininosuccinate lyase activity
GO:0016728	0.037324	52.4129	0.0376766	1	2	oxidoreductase activity, acting on CH or CH2 groups, disulfide as acceptor
GO:0016716	0.037324	52.4129	0.0376766	1	2	oxidoreductase activity, acting on paired donors, with incorporation or reduction of molecular oxygen, another compound as one donor, and incorporation of one atom of oxygen
GO:0035173	0.037324	52.4129	0.0376766	1	2	histone kinase activity
GO:0035174	0.037324	52.4129	0.0376766	1	2	histone serine kinase activity
GO:0003896	0.037324	52.4129	0.0376766	1	2	DNA primase activity
GO:0008934	0.037324	52.4129	0.0376766	1	2	inositol monophosphate 1-phosphatase activity
GO:0004485	0.037324	52.4129	0.0376766	1	2	methylcrotonoyl-CoA carboxylase activity
GO:0033699	0.037324	52.4129	0.0376766	1	2	DNA 5'-adenosine monophosphate hydrolase activity
GO:0070594	0.037324	52.4129	0.0376766	1	2	juvenile hormone response element binding
GO:0004760	0.037324	52.4129	0.0376766	1	2	serine-pyruvate transaminase activity
GO:0004748	0.037324	52.4129	0.0376766	1	2	ribonucleoside-diphosphate reductase activity, thioredoxin disulfide as acceptor
GO:0016453	0.037324	52.4129	0.0376766	1	2	C-acetyltransferase activity
GO:0004503	0.037324	52.4129	0.0376766	1	2	monophenol monooxygenase activity
GO:0016769	0.0398521	7.02165	0.320251	2	17	transferase activity, transferring nitrogenous groups
GO:0008483	0.0398521	7.02165	0.320251	2	17	transaminase activity
GO:0003887	0.0489018	6.19404	0.357928	2	19	DNA-directed DNA polymerase activity

## Sheet: Male Biased Genes
ASTEI00029-PA
ASTEI00188-PA
ASTEI00205-PA
ASTEI00254-PA
ASTEI00295-PA
ASTEI00392-PA
ASTEI00407-PA
ASTEI00408-PA
ASTEI00486-PA
ASTEI00542-PA
ASTEI00655-PA
ASTEI00656-PA
ASTEI00674-PA
ASTEI00730-PA
ASTEI00775-PA
ASTEI00826-PA
ASTEI00847-PA
ASTEI00867-PA
ASTEI00904-PA
ASTEI00921-PA
ASTEI01040-PA
ASTEI01082-PA
ASTEI01245-PA
ASTEI01259-PA
ASTEI01276-PA
ASTEI01300-PA
ASTEI01403-PA
ASTEI01526-PA
ASTEI01529-PA
ASTEI01582-PA
ASTEI01585-PA
ASTEI01595-PA
ASTEI01656-PA
ASTEI01662-PA
ASTEI01670-PA
ASTEI01692-PA
ASTEI01717-PA
ASTEI01758-PA
ASTEI01807-PA
ASTEI01825-PA
ASTEI01844-PA
ASTEI01861-PA
ASTEI01894-PA
ASTEI01919-PA
ASTEI01962-PA
ASTEI02017-PA
ASTEI02050-PA
ASTEI02083-PA
ASTEI02088-PA
ASTEI02126-PA
ASTEI02183-PA
ASTEI02380-PA
ASTEI02394-PA
ASTEI02428-PA
ASTEI02459-PA
ASTEI02484-PA
ASTEI02564-PA
ASTEI02640-PA
ASTEI02671-PA
ASTEI02696-PA
ASTEI02706-PA
ASTEI02707-PA
ASTEI02710-PA
ASTEI02715-PA
ASTEI02732-PA
ASTEI02736-PA
ASTEI02755-PA
ASTEI02756-PA
ASTEI02788-PA
ASTEI02793-PA
ASTEI02823-PA
ASTEI02824-PA
ASTEI02828-PA
ASTEI02832-PA
ASTEI02867-PA
ASTEI02898-PA
ASTEI02944-PA
ASTEI02948-PA
ASTEI02959-PA
ASTEI02999-PA
ASTEI03000-PA
ASTEI03018-PA
ASTEI03047-PA
ASTEI03065-PA
ASTEI03071-PA
ASTEI03074-PA
ASTEI03126-PA
ASTEI031260-PA
ASTEI03138-PA
ASTEI03155-PA
ASTEI03201-PA
ASTEI03222-PA
ASTEI03236-PA
ASTEI03279-PA
ASTEI03301-PA
ASTEI03303-PA
ASTEI03424-PA
ASTEI03548-PA
ASTEI03613-PA
ASTEI03693-PA
ASTEI03694-PA
ASTEI03753-PA
ASTEI03773-PA
ASTEI03779-PA
ASTEI03789-PA
ASTEI03794-PA
ASTEI03796-PA
ASTEI03866-PA
ASTEI03867-PA
ASTEI03891-PA
ASTEI03901-PA
ASTEI03958-PA
ASTEI03978-PA
ASTEI04014-PA
ASTEI04025-PA
ASTEI04068-PA
ASTEI04080-PA
ASTEI04098-PA
ASTEI04170-PA
ASTEI04176-PA
ASTEI04181-PA
ASTEI04218-PA
ASTEI04226-PA
ASTEI04271-PA
ASTEI04294-PA
ASTEI04324-PA
ASTEI04456-PA
ASTEI04496-PA
ASTEI04611-PA
ASTEI04615-PA
ASTEI04644-PA
ASTEI04707-PA
ASTEI04716-PA
ASTEI04753-PA
ASTEI04754-PA
ASTEI04767-PA
ASTEI04790-PA
ASTEI04791-PA
ASTEI04822-PA
ASTEI04831-PA
ASTEI04941-PA
ASTEI04984-PA
ASTEI04986-PA
ASTEI04999-PA
ASTEI05004-PA
ASTEI05037-PA
ASTEI05143-PA
ASTEI05162-PA
ASTEI05163-PA
ASTEI05188-PA
ASTEI05200-PA
ASTEI05238-PA
ASTEI05295-PA
ASTEI05297-PA
ASTEI05483-PA
ASTEI05522-PA
ASTEI05525-PA
ASTEI05532-PA
ASTEI05577-PA
ASTEI05589-PA
ASTEI05599-PA
ASTEI05602-PA
ASTEI05603-PA
ASTEI05606-PA
ASTEI05612-PA
ASTEI05663-PA
ASTEI05773-PA
ASTEI05788-PA
ASTEI05840-PA
ASTEI05843-PA
ASTEI05864-PA
ASTEI05871-PA
ASTEI05931-PA
ASTEI05945-PA
ASTEI06019-PA
ASTEI06036-PA
ASTEI06205-PA
ASTEI06208-PA
ASTEI06214-PA
ASTEI06320-PA
ASTEI06460-PA
ASTEI06509-PA
ASTEI06552-PA
ASTEI06588-PA
ASTEI06634-PA
ASTEI06706-PA
ASTEI06718-PA
ASTEI06722-PA
ASTEI06723-PA
ASTEI06825-PA
ASTEI06879-PA
ASTEI06913-PA
ASTEI06940-PA
ASTEI06941-PA
ASTEI06962-PA
ASTEI06963-PA
ASTEI07155-PA
ASTEI07186-PA
ASTEI07196-PA
ASTEI07198-PA
ASTEI07232-PA
ASTEI07236-PA
ASTEI07264-PA
ASTEI07310-PA
ASTEI07444-PA
ASTEI07479-PA
ASTEI07507-PA
ASTEI07581-PA
ASTEI07606-PA
ASTEI07624-PA
ASTEI07677-PA
ASTEI07683-PA
ASTEI07705-PA
ASTEI07803-PA
ASTEI07842-PA
ASTEI07962-PA
ASTEI07989-PA
ASTEI08140-PA
ASTEI08154-PA
ASTEI08217-PA
ASTEI08327-PA
ASTEI08375-PA
ASTEI08398-PA
ASTEI08420-PA
ASTEI08425-PA
ASTEI08426-PA
ASTEI08431-PA
ASTEI08463-PA
ASTEI08485-PA
ASTEI08500-PA
ASTEI08528-PA
ASTEI08567-PA
ASTEI08570-PA
ASTEI08602-PA
ASTEI08651-PA
ASTEI08665-PA
ASTEI08752-PA
ASTEI08797-PA
ASTEI08828-PA
ASTEI08863-PA
ASTEI08891-PA
ASTEI08936-PA
ASTEI08963-PA
ASTEI09003-PA
ASTEI09032-PA
ASTEI09056-PA
ASTEI09070-PA
ASTEI09081-PA
ASTEI09087-PA
ASTEI09091-PA
ASTEI09169-PA
ASTEI09172-PA
ASTEI093046-PA
ASTEI09310-PA
ASTEI09406-PA
ASTEI09465-PA
ASTEI09498-PA
ASTEI09520-PA
ASTEI09566-PA
ASTEI09581-PA
ASTEI09609-PA
ASTEI09622-PA
ASTEI09672-PA
ASTEI09889-PA
ASTEI09992-PA
ASTEI10031-PA
ASTEI10050-PA
ASTEI10060-PA
ASTEI10147-PA
ASTEI10158-PA
ASTEI10230-PA
ASTEI10254-PA
ASTEI10266-PA
ASTEI10283-PA
ASTEI10305-PA
ASTEI10337-PA
ASTEI10370-PA
ASTEI10562-PA
ASTEI10581-PA
ASTEI10615-PA
ASTEI10640-PA
ASTEI10653-PA
ASTEI10658-PA
ASTEI10670-PA
ASTEI10743-PA
ASTEI10834-PA
ASTEI10835-PA
ASTEI10840-PA
ASTEI10841-PA
ASTEI10869-PA
ASTEI10876-PA
ASTEI10997-PA
ASTEI11015-PA
ASTEI11044-PA
ASTEI11047-PA
ASTEI11059-PA
ASTEI11083-PA
ASTEI11149-PA
ASTEI11155-PA
ASTEI11185-PA
ASTEI11204-PA
ASTEI11269-PA
ASTEI11276-PA
ASTEI11329-PA
ASTEI11345-PA
ASTEI11387-PA
ASTEI11392-PA
ASTEI11444-PA
ASTEI11601-PA
ASTEI11617-PA
ASTEI11671-PA
ASTEI11761-PA
ASTEI11777-PA

## Sheet: M-BP
GOBPID	Pvalue	OddsRatio	ExpCount	Count	Size	Term
GO:0007018	6.12733e-08	8.09392	1.96049	13	102	microtubule-based movement
GO:0007605	8.604e-08	10.0461	1.36466	11	71	sensory perception of sound
GO:0050954	2.32986e-07	8.98788	1.4992	11	78	sensory perception of mechanical stimulus
GO:0007017	1.15958e-06	3.43071	8.63001	25	449	microtubule-based process
GO:0007157	0.000116228	12.5505	0.499733	5	26	heterophilic cell-cell adhesion
GO:0015672	0.000171099	3.6402	3.99786	13	208	monovalent inorganic cation transport
GO:0015992	0.000600889	4.69101	1.90283	8	99	proton transport
GO:0006818	0.000642703	4.63939	1.92205	8	100	hydrogen transport
GO:0006928	0.000648707	2.27407	11.8783	24	618	cellular component movement
GO:0006119	0.000782442	4.49102	1.97971	8	103	oxidative phosphorylation
GO:0046034	0.000901704	3.94863	2.51789	9	131	ATP metabolic process
GO:0050982	0.00108682	103.479	0.0576615	2	3	detection of mechanical stimulus
GO:0050974	0.00108682	103.479	0.0576615	2	3	detection of mechanical stimulus involved in sensory perception
GO:0009145	0.00162857	9.09938	0.518954	4	27	purine nucleoside triphosphate biosynthetic process
GO:0009206	0.00162857	9.09938	0.518954	4	27	purine ribonucleoside triphosphate biosynthetic process
GO:0006812	0.00178503	2.4143	7.74586	17	403	cation transport
GO:0009167	0.00212186	3.45755	2.84463	9	148	purine ribonucleoside monophosphate metabolic process
GO:0009126	0.00212186	3.45755	2.84463	9	148	purine nucleoside monophosphate metabolic process
GO:0009201	0.00213939	8.36914	0.557395	4	29	ribonucleoside triphosphate biosynthetic process
GO:0042381	0.00214621	51.7324	0.076882	2	4	hemolymph coagulation
GO:0046692	0.00214621	51.7324	0.076882	2	4	sperm competition
GO:0006538	0.00214621	51.7324	0.076882	2	4	glutamate catabolic process
GO:0009142	0.00243212	8.04615	0.576615	4	30	nucleoside triphosphate biosynthetic process
GO:0061318	0.00324102	12.0049	0.307528	3	16	renal filtration cell differentiation
GO:0061319	0.00324102	12.0049	0.307528	3	16	nephrocyte differentiation
GO:0009161	0.00330383	3.22103	3.03684	9	158	ribonucleoside monophosphate metabolic process
GO:0009123	0.00344595	3.19911	3.05606	9	159	nucleoside monophosphate metabolic process
GO:0007320	0.00353194	34.4836	0.0961025	2	5	insemination
GO:0043649	0.00353194	34.4836	0.0961025	2	5	dicarboxylic acid catabolic process
GO:0034220	0.00495325	3.01426	3.22904	9	168	ion transmembrane transport
GO:0030317	0.00523126	25.8592	0.115323	2	6	sperm motility
GO:0048060	0.00523126	25.8592	0.115323	2	6	negative gravitaxis
GO:0006697	0.00523126	25.8592	0.115323	2	6	ecdysone biosynthetic process
GO:0009144	0.00523733	2.20622	7.88041	16	410	purine nucleoside triphosphate metabolic process
GO:0009205	0.00523733	2.20622	7.88041	16	410	purine ribonucleoside triphosphate metabolic process
GO:0009199	0.00548576	2.19444	7.91885	16	412	ribonucleoside triphosphate metabolic process
GO:0009141	0.00574373	2.18279	7.95729	16	414	nucleoside triphosphate metabolic process
GO:0009064	0.00613782	4.68397	1.17245	5	61	glutamine family amino acid metabolic process
GO:0009612	0.00623747	9.17522	0.38441	3	20	response to mechanical stimulus
GO:0016126	0.00723175	20.6845	0.134544	2	7	sterol biosynthetic process
GO:0008205	0.00723175	20.6845	0.134544	2	7	ecdysone metabolic process
GO:0016337	0.00753119	3.02857	2.84463	8	148	cell-cell adhesion
GO:0042278	0.0085398	2.08293	8.30326	16	432	purine nucleoside metabolic process
GO:0046128	0.0085398	2.08293	8.30326	16	432	purine ribonucleoside metabolic process
GO:0019530	0.00952139	17.2347	0.153764	2	8	taurine metabolic process
GO:0007600	0.0103	2.29481	5.61239	12	292	sensory perception
GO:0046129	0.0105922	5.09199	0.864923	4	45	purine ribonucleoside biosynthetic process
GO:0042451	0.0105922	5.09199	0.864923	4	45	purine nucleoside biosynthetic process
GO:0009119	0.0107278	2.02605	8.51468	16	443	ribonucleoside metabolic process
GO:0042181	0.0114315	4.97007	0.884143	4	46	ketone biosynthetic process
GO:0006754	0.0117347	7.08511	0.480513	3	25	ATP biosynthetic process
GO:0097205	0.0120885	14.7706	0.172985	2	9	renal filtration
GO:0097206	0.0120885	14.7706	0.172985	2	9	nephrocyte filtration
GO:0061321	0.0120885	14.7706	0.172985	2	9	garland nephrocyte differentiation
GO:0009116	0.0128312	1.98165	8.68767	16	452	nucleoside metabolic process
GO:0009169	0.0129245	3.31945	1.94127	6	101	purine ribonucleoside monophosphate catabolic process
GO:0009128	0.0129245	3.31945	1.94127	6	101	purine nucleoside monophosphate catabolic process
GO:0006200	0.0129245	3.31945	1.94127	6	101	ATP catabolic process
GO:0009158	0.013521	3.28442	1.96049	6	102	ribonucleoside monophosphate catabolic process
GO:0009125	0.013521	3.28442	1.96049	6	102	nucleoside monophosphate catabolic process
GO:0009150	0.0141329	1.95777	8.78377	16	457	purine ribonucleotide metabolic process
GO:0015991	0.0145132	6.49291	0.518954	3	27	ATP hydrolysis coupled proton transport
GO:0015988	0.0145132	6.49291	0.518954	3	27	energy coupled proton transmembrane transport, against electrochemical gradient
GO:0045456	0.0149216	12.9225	0.192205	2	10	ecdysteroid biosynthetic process
GO:0006163	0.0149624	1.94369	8.84143	16	460	purine nucleotide metabolic process
GO:0006811	0.0150423	1.86809	10.3791	18	540	ion transport
GO:1901657	0.016127	1.92522	8.91831	16	464	glycosyl compound metabolic process
GO:0009259	0.0167351	1.91611	8.95675	16	466	ribonucleotide metabolic process
GO:0019693	0.0167351	1.91611	8.95675	16	466	ribose phosphate metabolic process
GO:0007415	0.0180098	11.4851	0.211426	2	11	defasciculation of motor neuron axon
GO:0044458	0.0192205	Inf	0.0192205	1	1	motile cilium assembly
GO:2000983	0.0192205	Inf	0.0192205	1	1	regulation of ATP citrate synthase activity
GO:2000984	0.0192205	Inf	0.0192205	1	1	negative regulation of ATP citrate synthase activity
GO:0009449	0.0192205	Inf	0.0192205	1	1	gamma-aminobutyric acid biosynthetic process
GO:0018094	0.0192205	Inf	0.0192205	1	1	protein polyglycylation
GO:0003351	0.0192205	Inf	0.0192205	1	1	epithelial cilium movement
GO:0003341	0.0192205	Inf	0.0192205	1	1	cilium movement
GO:0070286	0.0192205	Inf	0.0192205	1	1	axonemal dynein complex assembly
GO:0019483	0.0192205	Inf	0.0192205	1	1	beta-alanine biosynthetic process
GO:0006212	0.0192205	Inf	0.0192205	1	1	uracil catabolic process
GO:0055050	0.0192205	Inf	0.0192205	1	1	astral spindle assembly involved in male meiosis
GO:0019860	0.0192205	Inf	0.0192205	1	1	uracil metabolic process
GO:0055049	0.0192205	Inf	0.0192205	1	1	astral spindle assembly
GO:0007156	0.0195092	3.44188	1.55686	5	81	homophilic cell adhesion
GO:0051258	0.0197006	4.17029	1.03791	4	54	protein polymerization
GO:0009163	0.0209373	4.08796	1.05713	4	55	nucleoside biosynthetic process
GO:0042455	0.0209373	4.08796	1.05713	4	55	ribonucleoside biosynthetic process
GO:0009065	0.0213424	10.3352	0.230646	2	12	glutamine family amino acid catabolic process
GO:0042773	0.0222206	4.00879	1.07635	4	56	ATP synthesis coupled electron transport
GO:0042775	0.0222206	4.00879	1.07635	4	56	mitochondrial ATP synthesis coupled electron transport
GO:0006816	0.0222206	4.00879	1.07635	4	56	calcium ion transport
GO:0055085	0.022704	1.88003	8.51468	15	443	transmembrane transport
GO:0003014	0.0249089	9.39437	0.249867	2	13	renal system process
GO:0007523	0.0249089	9.39437	0.249867	2	13	larval visceral muscle development
GO:0016125	0.0249089	9.39437	0.249867	2	13	sterol metabolic process
GO:0036058	0.0249089	9.39437	0.249867	2	13	filtration diaphragm assembly
GO:0036059	0.0249089	9.39437	0.249867	2	13	nephrocyte diaphragm assembly
GO:0006541	0.0249089	9.39437	0.249867	2	13	glutamine metabolic process
GO:0030001	0.026304	2.24403	4.24773	9	221	metal ion transport
GO:0072511	0.0278285	3.72041	1.15323	4	60	divalent inorganic cation transport
GO:0070838	0.0278285	3.72041	1.15323	4	60	divalent metal ion transport
GO:0042180	0.0278285	3.72041	1.15323	4	60	cellular ketone metabolic process
GO:0007620	0.0286992	8.61033	0.269087	2	14	copulation
GO:0022904	0.0293507	3.65464	1.17245	4	61	respiratory electron transport chain
GO:0007414	0.0327036	7.94691	0.288308	2	15	axonal defasciculation
GO:0007522	0.0327036	7.94691	0.288308	2	15	visceral muscle development
GO:0006123	0.0327036	7.94691	0.288308	2	15	mitochondrial electron transport, cytochrome c to oxygen
GO:0042446	0.0327036	7.94691	0.288308	2	15	hormone biosynthetic process
GO:1901659	0.0342093	3.47048	1.23011	4	64	glycosyl compound biosynthetic process
GO:0022900	0.0342093	3.47048	1.23011	4	64	electron transport chain
GO:0045455	0.0369125	7.37827	0.307528	2	16	ecdysteroid metabolic process
GO:0006091	0.0376351	2.20419	3.82488	8	199	generation of precursor metabolites and energy
GO:0009448	0.0380741	51.3776	0.038441	1	2	gamma-aminobutyric acid metabolic process
GO:0051084	0.0380741	51.3776	0.038441	1	2	'de novo' posttranslational protein folding
GO:0009785	0.0380741	51.3776	0.038441	1	2	blue light signaling pathway
GO:0009637	0.0380741	51.3776	0.038441	1	2	response to blue light
GO:0045213	0.0380741	51.3776	0.038441	1	2	neurotransmitter receptor metabolic process
GO:0043092	0.0380741	51.3776	0.038441	1	2	L-amino acid import
GO:0045822	0.0380741	51.3776	0.038441	1	2	negative regulation of heart contraction
GO:0001173	0.0380741	51.3776	0.038441	1	2	DNA-dependent transcriptional start site selection
GO:0001174	0.0380741	51.3776	0.038441	1	2	transcriptional start site selection at RNA polymerase II promoter
GO:0051938	0.0380741	51.3776	0.038441	1	2	L-glutamate import
GO:0060074	0.0380741	51.3776	0.038441	1	2	synapse maturation
GO:0071483	0.0380741	51.3776	0.038441	1	2	cellular response to blue light
GO:0006183	0.0380741	51.3776	0.038441	1	2	GTP biosynthetic process
GO:0008346	0.0380741	51.3776	0.038441	1	2	larval walking behavior
GO:0006228	0.0380741	51.3776	0.038441	1	2	UTP biosynthetic process
GO:0009079	0.0380741	51.3776	0.038441	1	2	pyruvate family amino acid biosynthetic process
GO:0019551	0.0380741	51.3776	0.038441	1	2	glutamate catabolic process to 2-oxoglutarate
GO:0060830	0.0380741	51.3776	0.038441	1	2	ciliary receptor clustering involved in smoothened signaling pathway
GO:0010459	0.0380741	51.3776	0.038441	1	2	negative regulation of heart rate
GO:0006523	0.0380741	51.3776	0.038441	1	2	alanine biosynthetic process
GO:0038007	0.0380741	51.3776	0.038441	1	2	netrin-activated signaling pathway
GO:0055086	0.0400442	1.62933	12.4164	19	646	nucleobase-containing small molecule metabolic process
GO:0050817	0.0413168	6.88545	0.326749	2	17	coagulation
GO:0007599	0.0413168	6.88545	0.326749	2	17	hemostasis
GO:0009117	0.0437846	1.65449	10.898	17	567	nucleotide metabolic process
GO:0009146	0.0438834	1.82863	6.91938	12	360	purine nucleoside triphosphate catabolic process
GO:0009203	0.0438834	1.82863	6.91938	12	360	ribonucleoside triphosphate catabolic process
GO:0009207	0.0438834	1.82863	6.91938	12	360	purine ribonucleoside triphosphate catabolic process
GO:0009154	0.0446625	1.82313	6.9386	12	361	purine ribonucleotide catabolic process
GO:0009143	0.0446625	1.82313	6.9386	12	361	nucleoside triphosphate catabolic process
GO:0009261	0.0446625	1.82313	6.9386	12	361	ribonucleotide catabolic process
GO:0006195	0.0454512	1.81766	6.95782	12	362	purine nucleotide catabolic process
GO:0019482	0.0459074	6.45423	0.345969	2	18	beta-alanine metabolic process
GO:0006560	0.0462963	3.98745	0.807261	3	42	proline metabolic process
GO:0032990	0.0463627	1.61841	11.8014	18	614	cell part morphogenesis
GO:0048858	0.0463627	1.61841	11.8014	18	614	cell projection morphogenesis
GO:0046130	0.0470576	1.80682	6.99626	12	364	purine ribonucleoside catabolic process
GO:0006152	0.0470576	1.80682	6.99626	12	364	purine nucleoside catabolic process
GO:0072521	0.0472705	1.66196	10.1869	16	530	purine-containing compound metabolic process
GO:0006753	0.0475637	1.63519	11.0133	17	573	nucleoside phosphate metabolic process
GO:0042454	0.0478754	1.80144	7.01548	12	365	ribonucleoside catabolic process
GO:0009164	0.0487029	1.7961	7.0347	12	366	nucleoside catabolic process
GO:0009168	0.0490909	3.88723	0.826482	3	43	purine ribonucleoside monophosphate biosynthetic process
GO:0009127	0.0490909	3.88723	0.826482	3	43	purine nucleoside monophosphate biosynthetic process
GO:0006525	0.0490909	3.88723	0.826482	3	43	arginine metabolic process

## Sheet: M-CC
GOCCID	Pvalue	OddsRatio	ExpCount	Count	Size	Term
GO:0030286	2.79841e-16	41.5412	0.632281	14	35	dynein complex
GO:0005874	4.54671e-12	11.8834	1.95104	17	108	microtubule
GO:0005930	2.39272e-11	78.2492	0.252912	8	14	axoneme
GO:0005858	8.21403e-10	172.693	0.144521	6	8	axonemal dynein complex
GO:0044447	2.42817e-09	115.109	0.162587	6	9	axoneme part
GO:0005929	9.1553e-09	19.6905	0.650346	9	36	cilium
GO:0042995	8.10548e-08	4.95233	5.02212	20	278	cell projection
GO:0015630	3.5574e-07	3.7902	8.27385	25	458	microtubule cytoskeleton
GO:0044463	6.43433e-06	6.23224	2.09556	11	116	cell projection part
GO:0031514	6.53191e-06	25.869	0.289043	5	16	motile cilium
GO:0005875	1.5407e-05	3.65437	5.83505	18	323	microtubule associated complex
GO:0044430	1.55143e-05	2.93139	10.8391	26	600	cytoskeletal part
GO:0005856	0.000102327	2.58238	12.0856	26	669	cytoskeleton
GO:0035085	0.000110214	55.8942	0.108391	3	6	cilium axoneme
GO:0097014	0.000110214	55.8942	0.108391	3	6	cilium cytoplasm
GO:0032838	0.000110214	55.8942	0.108391	3	6	cell projection cytoplasm
GO:0044441	0.00111999	18.6122	0.216782	3	12	cilium part
GO:0043234	0.00262803	1.7671	36.6542	51	2029	protein complex
GO:0005868	0.00639949	22.1371	0.126456	2	7	cytoplasmic dynein complex
GO:0016469	0.00664993	5.90496	0.758737	4	42	proton-transporting two-sector ATPase complex
GO:0005751	0.0132365	13.8286	0.180652	2	10	mitochondrial respiratory chain complex IV
GO:0005746	0.0159378	4.47845	0.975519	4	54	mitochondrial respiratory chain
GO:0005917	0.022149	10.0519	0.234847	2	13	nephrocyte diaphragm
GO:0036056	0.022149	10.0519	0.234847	2	13	filtration diaphragm
GO:0070469	0.0265531	3.78937	1.13811	4	63	respiratory chain
GO:0044455	0.0270376	3.15433	1.69813	5	94	mitochondrial membrane part
GO:0045277	0.0291263	8.50256	0.270978	2	15	respiratory chain complex IV
GO:0016471	0.0329008	7.89388	0.289043	2	16	vacuolar proton-transporting V-type ATPase complex
GO:0070288	0.035807	54.8585	0.0361303	1	2	ferritin complex
GO:0070775	0.035807	54.8585	0.0361303	1	2	H3 histone acetyltransferase complex
GO:0070776	0.035807	54.8585	0.0361303	1	2	MOZ/MORF histone acetyltransferase complex
GO:0008043	0.035807	54.8585	0.0361303	1	2	intracellular ferritin complex
GO:0033177	0.0452746	6.49748	0.343238	2	19	proton-transporting two-sector ATPase complex, proton-transporting domain

## Sheet: M-MF
GOMFID	Pvalue	OddsRatio	ExpCount	Count	Size	Term
GO:0003774	3.65477e-08	8.50872	1.87972	13	86	motor activity
GO:0003777	2.89317e-07	10.239	1.22401	10	56	microtubule motor activity
GO:0017111	9.2294e-05	2.45942	12.3712	27	566	nucleoside-triphosphatase activity
GO:0016462	0.000120317	2.41615	12.5679	27	575	pyrophosphatase activity
GO:0016818	0.000135058	2.39737	12.6554	27	579	hydrolase activity, acting on acid anhydrides, in phosphorus-containing anhydrides
GO:0016817	0.000147156	2.38347	12.7209	27	582	hydrolase activity, acting on acid anhydrides
GO:0004351	0.000475158	Inf	0.0437145	2	2	glutamate decarboxylase activity
GO:0015078	0.000796639	5.13218	1.53001	7	70	hydrogen ion transmembrane transporter activity
GO:0022890	0.000816843	2.77994	5.90146	15	270	inorganic cation transmembrane transporter activity
GO:0004054	0.00140493	90.4916	0.0655718	2	3	arginine kinase activity
GO:0015077	0.00222804	2.81918	4.61188	12	211	monovalent inorganic cation transmembrane transporter activity
GO:0019202	0.00276942	45.2402	0.0874291	2	4	amino acid kinase activity
GO:0005200	0.00491576	4.97406	1.11472	5	51	structural constituent of cytoskeleton
GO:0016887	0.00596953	2.29044	6.55718	14	300	ATPase activity
GO:0008324	0.006876	2.18271	7.3659	15	337	cation transmembrane transporter activity
GO:0015085	0.012939	4.79453	0.918005	4	42	calcium ion transmembrane transporter activity
GO:0016831	0.0131855	6.80899	0.502717	3	23	carboxy-lyase activity
GO:0016775	0.0154609	12.9178	0.196715	2	9	phosphotransferase activity, nitrogenous group as acceptor
GO:0046961	0.0165877	6.18846	0.546432	3	25	proton-transporting ATPase activity, rotational mechanism
GO:0072509	0.0203399	4.13765	1.04915	4	48	divalent inorganic cation transmembrane transporter activity
GO:0004068	0.0218573	Inf	0.0218573	1	1	aspartate 1-decarboxylase activity
GO:0016085	0.0218573	Inf	0.0218573	1	1	myoinhibitory hormone activity
GO:0008336	0.0218573	Inf	0.0218573	1	1	gamma-butyrobetaine dioxygenase activity
GO:0071949	0.0218573	Inf	0.0218573	1	1	FAD binding
GO:0004837	0.0218573	Inf	0.0218573	1	1	tyrosine decarboxylase activity
GO:0044769	0.0225286	5.44382	0.612003	3	28	ATPase activity, coupled to transmembrane movement of ions, rotational mechanism
GO:0005509	0.0258329	2.05723	5.63917	11	258	calcium ion binding
GO:0016830	0.0270505	5.03933	0.655718	3	30	carbon-carbon lyase activity
GO:0030145	0.0271537	9.03911	0.262287	2	12	manganese ion binding
GO:0005262	0.0294795	4.85875	0.677575	3	31	calcium channel activity
GO:0042623	0.0306244	1.99875	5.79217	11	265	ATPase activity, coupled
GO:0008236	0.0357279	2.01908	5.20203	10	238	serine-type peptidase activity
GO:0017171	0.0375015	2.00102	5.24574	10	240	serine hydrolase activity
GO:0004252	0.0395761	2.06686	4.56817	9	209	serine-type endopeptidase activity
GO:0015002	0.0413931	6.95058	0.327859	2	15	heme-copper terminal oxidase activity
GO:0016675	0.0413931	6.95058	0.327859	2	15	oxidoreductase activity, acting on a heme group of donors
GO:0016676	0.0413931	6.95058	0.327859	2	15	oxidoreductase activity, acting on a heme group of donors, oxygen as acceptor
GO:0004129	0.0413931	6.95058	0.327859	2	15	cytochrome-c oxidase activity
GO:0052590	0.0432394	44.9944	0.0437145	1	2	sn-glycerol-3-phosphate:ubiquinone oxidoreductase activity
GO:0052591	0.0432394	44.9944	0.0437145	1	2	sn-glycerol-3-phosphate:ubiquinone-8 oxidoreductase activity
GO:0008532	0.0432394	44.9944	0.0437145	1	2	N-acetyllactosaminide beta-1,3-N-acetylglucosaminyltransferase activity
GO:0035302	0.0432394	44.9944	0.0437145	1	2	ecdysteroid 25-hydroxylase activity
GO:0005314	0.0432394	44.9944	0.0437145	1	2	high-affinity glutamate transmembrane transporter activity
GO:0005160	0.0432394	44.9944	0.0437145	1	2	transforming growth factor beta receptor binding
GO:0015319	0.0432394	44.9944	0.0437145	1	2	sodium:inorganic phosphate symporter activity
GO:0004368	0.0432394	44.9944	0.0437145	1	2	glycerol-3-phosphate dehydrogenase activity
GO:0004353	0.0432394	44.9944	0.0437145	1	2	glutamate dehydrogenase [NAD(P)+] activity
GO:0008198	0.0432394	44.9944	0.0437145	1	2	ferrous iron binding
GO:0016901	0.0432394	44.9944	0.0437145	1	2	oxidoreductase activity, acting on the CH-OH group of donors, quinone or similar compound as acceptor
GO:0009882	0.0432394	44.9944	0.0437145	1	2	blue light photoreceptor activity
GO:0030506	0.0432394	44.9944	0.0437145	1	2	ankyrin binding
GO:0004550	0.0432394	44.9944	0.0437145	1	2	nucleoside diphosphate kinase activity
GO:0008235	0.043283	4.12002	0.786861	3	36	metalloexopeptidase activity
GO:0015075	0.0468032	1.65628	10.1418	16	464	ion transmembrane transporter activity
