# Supplementary material for: Genome analysis of a major urban malaria vector mosquito, Anopheles stephensi
Source: Genome Biol. 2014 Sep 23;15(9):459. doi: 10.1186/s13059-014-0459-2 (PMC4195908; doi:10.1186/s13059-014-0459-2)
Supplement: Additional file 2: — 1. Physical map data. 2. Lists of genes in clusters. 3. Cluster ontology. 4. Sex-biased genes list and GO terms. 5. Revised annotation for immunity-related genes. 6. Sequences of immunity-related genes. 7. RNA-seq expression profile of immunity-related genes. 8. Automatic annotated salivary genes. 9. Revised manual annotation for salivary genes. 10. Manual annotated salivary genes sequences. 11. Gene families counts table. 12. Repeat sequences. 13. Genome landscape. 14. Tandem repeat sequences. 15. Chromosome quotients of putative Y-linked scaffolds. 16. Sequences of putative Y-linked scaffolds. 17. Chromosome quotients of Y-linked BACs. 18. Sequences of Y-linked BACs. 19. Repeat masker output of Y-linked BACs and Y-linked scaffolds. 20. Repeat masker output of Y-linked BACs. 21. Synteny blocks. 22: SNP analysis raw data. 23. Summary of transcript consequences for An. stephensi Indian strain SNP calls. 24. BAC-ends dbGSS accession numbers. 25. Non-coding RNA annotation. [file 13059_2014_459_MOESM2_ESM.zip › Additional file 6: Revised annotation for immunity-related genes.gff3]

###
scaffold_00086	gmap	gene	538758	539276	.	-	.	ID=PGRPLC-common;
scaffold_00086	gmap	mRNA	538758	539276	.	-	.	ID=PGRPLC-common-RA;Parent=PGRPLC-common;
scaffold_00086	gmap	exon	538758	539276	100	-	.	ID=PGRPLC-common-RA-1EA;Parent=PGRPLC-common-RA
scaffold_00086	gmap	CDS	538758	539276	100	-	0	Parent=PGRPLC-common-RA
###
scaffold_00002	gmap	gene	2436239	2441222	.	+	.	ID=As_MAP3K7_AsTAK1;
scaffold_00002	gmap	mRNA	2436239	2441222	.	+	.	ID=As_MAP3K7_AsTAK1-RA;Parent=As_MAP3K7_AsTAK1;
scaffold_00002	gmap	exon	2436239	2436325	100	+	.	ID=As_MAP3K7_AsTAK1-RA-1EA;Parent=As_MAP3K7_AsTAK1-RA
scaffold_00002	gmap	exon	2436433	2436735	100	+	.	ID=As_MAP3K7_AsTAK1-RA-2EA;Parent=As_MAP3K7_AsTAK1-RA
scaffold_00002	gmap	exon	2436807	2437307	100	+	.	ID=As_MAP3K7_AsTAK1-RA-3EA;Parent=As_MAP3K7_AsTAK1-RA
scaffold_00002	gmap	exon	2437375	2437584	100	+	.	ID=As_MAP3K7_AsTAK1-RA-4EA;Parent=As_MAP3K7_AsTAK1-RA
scaffold_00002	gmap	exon	2437669	2437711	100	+	.	ID=As_MAP3K7_AsTAK1-RA-5EA;Parent=As_MAP3K7_AsTAK1-RA
scaffold_00002	gmap	exon	2440334	2440746	100	+	.	ID=As_MAP3K7_AsTAK1-RA-6EA;Parent=As_MAP3K7_AsTAK1-RA
scaffold_00002	gmap	exon	2440826	2440936	100	+	.	ID=As_MAP3K7_AsTAK1-RA-7EA;Parent=As_MAP3K7_AsTAK1-RA
scaffold_00002	gmap	exon	2441016	2441222	100	+	.	ID=As_MAP3K7_AsTAK1-RA-8EA;Parent=As_MAP3K7_AsTAK1-RA
scaffold_00002	gmap	CDS	2436239	2436325	100	+	0	Parent=As_MAP3K7_AsTAK1-RA
scaffold_00002	gmap	CDS	2436433	2436735	100	+	0	Parent=As_MAP3K7_AsTAK1-RA
scaffold_00002	gmap	CDS	2436807	2437307	100	+	0	Parent=As_MAP3K7_AsTAK1-RA
scaffold_00002	gmap	CDS	2437375	2437584	100	+	0	Parent=As_MAP3K7_AsTAK1-RA
scaffold_00002	gmap	CDS	2437669	2437711	100	+	0	Parent=As_MAP3K7_AsTAK1-RA
scaffold_00002	gmap	CDS	2440334	2440746	100	+	1	Parent=As_MAP3K7_AsTAK1-RA
scaffold_00002	gmap	CDS	2440826	2440936	100	+	0	Parent=As_MAP3K7_AsTAK1-RA
scaffold_00002	gmap	CDS	2441016	2441222	100	+	0	Parent=As_MAP3K7_AsTAK1-RA
###
scaffold_00009	gmap	gene	371693	376051	.	+	.	ID=TOLL6;
scaffold_00009	gmap	mRNA	371693	376051	.	+	.	ID=TOLL6-RA;Parent=TOLL6;
scaffold_00009	gmap	exon	371693	376051	100	+	.	ID=TOLL6-RA-1EA;Parent=TOLL6-RA
scaffold_00009	gmap	CDS	371693	376051	100	+	0	Parent=TOLL6-RA
###
scaffold_00009	gmap	gene	1534276	1538199	.	-	.	ID=TOLL7;
scaffold_00009	gmap	mRNA	1534276	1538199	.	-	.	ID=TOLL7-RA;Parent=TOLL7;
scaffold_00009	gmap	exon	1534276	1538199	100	-	.	ID=TOLL7-RA-1EA;Parent=TOLL7-RA
scaffold_00009	gmap	CDS	1534276	1538199	100	-	0	Parent=TOLL7-RA
###
scaffold_00009	gmap	gene	479636	483661	.	+	.	ID=TOLL8;
scaffold_00009	gmap	mRNA	479636	483661	.	+	.	ID=TOLL8-RA;Parent=TOLL8;
scaffold_00009	gmap	exon	479636	483661	100	+	.	ID=TOLL8-RA-1EA;Parent=TOLL8-RA
scaffold_00009	gmap	CDS	479636	483661	100	+	0	Parent=TOLL8-RA
###
scaffold_00011	gmap	gene	2212732	2216646	.	+	.	ID=TOLL9;
scaffold_00011	gmap	mRNA	2212732	2216646	.	+	.	ID=TOLL9-RA;Parent=TOLL9;
scaffold_00011	gmap	exon	2212732	2213139	100	+	.	ID=TOLL9-RA-1EA;Parent=TOLL9-RA
scaffold_00011	gmap	exon	2214523	2214652	100	+	.	ID=TOLL9-RA-2EA;Parent=TOLL9-RA
scaffold_00011	gmap	exon	2214728	2216154	100	+	.	ID=TOLL9-RA-3EA;Parent=TOLL9-RA
scaffold_00011	gmap	exon	2216268	2216395	100	+	.	ID=TOLL9-RA-4EA;Parent=TOLL9-RA
scaffold_00011	gmap	exon	2216457	2216646	100	+	.	ID=TOLL9-RA-5EA;Parent=TOLL9-RA
scaffold_00011	gmap	CDS	2212732	2213139	100	+	0	Parent=TOLL9-RA
scaffold_00011	gmap	CDS	2214523	2214652	100	+	0	Parent=TOLL9-RA
scaffold_00011	gmap	CDS	2214728	2216154	100	+	1	Parent=TOLL9-RA
scaffold_00011	gmap	CDS	2216268	2216395	100	+	0	Parent=TOLL9-RA
scaffold_00011	gmap	CDS	2216457	2216646	100	+	2	Parent=TOLL9-RA
###
scaffold_00135	gmap	gene	3341	7393	.	-	.	ID=TOLL10;
scaffold_00135	gmap	mRNA	3341	7393	.	-	.	ID=TOLL10-RA;Parent=TOLL10;
scaffold_00135	gmap	exon	3341	7393	100	-	.	ID=TOLL10-RA-1EA;Parent=TOLL10-RA
scaffold_00135	gmap	CDS	3341	7393	100	-	0	Parent=TOLL10-RA
###
scaffold_00135	gmap	gene	197002	201800	.	-	.	ID=TOLL11;
scaffold_00135	gmap	mRNA	197002	201800	.	-	.	ID=TOLL11-RA;Parent=TOLL11;
scaffold_00135	gmap	exon	201773	201800	100	-	.	ID=TOLL11-RA-1EA;Parent=TOLL11-RA
scaffold_00135	gmap	exon	197002	201413	100	-	.	ID=TOLL11-RA-2EA;Parent=TOLL11-RA
scaffold_00135	gmap	CDS	201773	201800	100	-	0	Parent=TOLL11-RA
scaffold_00135	gmap	CDS	197002	201413	100	-	1	Parent=TOLL11-RA
###
scaffold_00015	gmap	gene	803643	807232	.	-	.	ID=TOLL1A;
scaffold_00015	gmap	mRNA	803643	807232	.	-	.	ID=TOLL1A-RA;Parent=TOLL1A;
scaffold_00015	gmap	exon	805968	807232	100	-	.	ID=TOLL1A-RA-1EA;Parent=TOLL1A-RA
scaffold_00015	gmap	exon	804328	805900	100	-	.	ID=TOLL1A-RA-2EA;Parent=TOLL1A-RA
scaffold_00015	gmap	exon	803643	804257	100	-	.	ID=TOLL1A-RA-3EA;Parent=TOLL1A-RA
scaffold_00015	gmap	CDS	805968	807232	100	-	0	Parent=TOLL1A-RA
scaffold_00015	gmap	CDS	804328	805900	100	-	2	Parent=TOLL1A-RA
scaffold_00015	gmap	CDS	803643	804257	100	-	0	Parent=TOLL1A-RA
###
scaffold_00015	gmap	gene	796465	799981	.	-	.	ID=TOLL5A;
scaffold_00015	gmap	mRNA	796465	799981	.	-	.	ID=TOLL5A-RA;Parent=TOLL5A;
scaffold_00015	gmap	exon	798636	799981	100	-	.	ID=TOLL5A-RA-1EA;Parent=TOLL5A-RA
scaffold_00015	gmap	exon	797083	798541	100	-	.	ID=TOLL5A-RA-2EA;Parent=TOLL5A-RA
scaffold_00015	gmap	exon	796465	796998	100	-	.	ID=TOLL5A-RA-3EA;Parent=TOLL5A-RA
scaffold_00015	gmap	CDS	798636	799981	100	-	0	Parent=TOLL5A-RA
scaffold_00015	gmap	CDS	797083	798541	100	-	2	Parent=TOLL5A-RA
scaffold_00015	gmap	CDS	796465	796998	100	-	0	Parent=TOLL5A-RA
###
scaffold_00035	gmap	gene	1057314	1058765	.	+	.	ID=Myd88;
scaffold_00035	gmap	mRNA	1057314	1058765	.	+	.	ID=Myd88-RA;Parent=Myd88;
scaffold_00035	gmap	exon	1057314	1057680	100	+	.	ID=Myd88-RA-1EA;Parent=Myd88-RA
scaffold_00035	gmap	exon	1057750	1058765	100	+	.	ID=Myd88-RA-2EA;Parent=Myd88-RA
scaffold_00035	gmap	CDS	1057314	1057680	100	+	0	Parent=Myd88-RA
scaffold_00035	gmap	CDS	1057750	1058765	100	+	1	Parent=Myd88-RA
###
scaffold_00001	gmap	gene	4697218	4699386	.	+	.	ID=TUBE;
scaffold_00001	gmap	mRNA	4697218	4699386	.	+	.	ID=TUBE-RA;Parent=TUBE;
scaffold_00001	gmap	exon	4697218	4697384	100	+	.	ID=TUBE-RA-1EA;Parent=TUBE-RA
scaffold_00001	gmap	exon	4697448	4699386	100	+	.	ID=TUBE-RA-2EA;Parent=TUBE-RA
scaffold_00001	gmap	CDS	4697218	4697384	100	+	0	Parent=TUBE-RA
scaffold_00001	gmap	CDS	4697448	4699386	100	+	2	Parent=TUBE-RA
###
scaffold_00002	gmap	gene	2631140	2632875	.	-	.	ID=Pelle;
scaffold_00002	gmap	mRNA	2631140	2632875	.	-	.	ID=Pelle-RA;Parent=Pelle;
scaffold_00002	gmap	exon	2632684	2632875	100	-	.	ID=Pelle-RA-1EA;Parent=Pelle-RA
scaffold_00002	gmap	exon	2631933	2632617	100	-	.	ID=Pelle-RA-2EA;Parent=Pelle-RA
scaffold_00002	gmap	exon	2631731	2631854	100	-	.	ID=Pelle-RA-3EA;Parent=Pelle-RA
scaffold_00002	gmap	exon	2631140	2631638	100	-	.	ID=Pelle-RA-4EA;Parent=Pelle-RA
scaffold_00002	gmap	CDS	2632684	2632875	100	-	0	Parent=Pelle-RA
scaffold_00002	gmap	CDS	2631933	2632617	100	-	0	Parent=Pelle-RA
scaffold_00002	gmap	CDS	2631731	2631854	100	-	1	Parent=Pelle-RA
scaffold_00002	gmap	CDS	2631140	2631638	100	-	2	Parent=Pelle-RA
###
scaffold_00016	gmap	gene	1504813	1521613	.	+	.	ID=Pellino;
scaffold_00016	gmap	mRNA	1504813	1521613	.	+	.	ID=Pellino-RA;Parent=Pellino;
scaffold_00016	gmap	exon	1504813	1504841	100	+	.	ID=Pellino-RA-1EA;Parent=Pellino-RA
scaffold_00016	gmap	exon	1511096	1511327	100	+	.	ID=Pellino-RA-2EA;Parent=Pellino-RA
scaffold_00016	gmap	exon	1517943	1518134	100	+	.	ID=Pellino-RA-3EA;Parent=Pellino-RA
scaffold_00016	gmap	exon	1520619	1520906	100	+	.	ID=Pellino-RA-4EA;Parent=Pellino-RA
scaffold_00016	gmap	exon	1520986	1521139	100	+	.	ID=Pellino-RA-5EA;Parent=Pellino-RA
scaffold_00016	gmap	exon	1521234	1521411	100	+	.	ID=Pellino-RA-6EA;Parent=Pellino-RA
scaffold_00016	gmap	exon	1521487	1521613	100	+	.	ID=Pellino-RA-7EA;Parent=Pellino-RA
scaffold_00016	gmap	CDS	1504813	1504841	100	+	0	Parent=Pellino-RA
scaffold_00016	gmap	CDS	1511096	1511327	100	+	2	Parent=Pellino-RA
scaffold_00016	gmap	CDS	1517943	1518134	100	+	0	Parent=Pellino-RA
scaffold_00016	gmap	CDS	1520619	1520906	100	+	0	Parent=Pellino-RA
scaffold_00016	gmap	CDS	1520986	1521139	100	+	0	Parent=Pellino-RA
scaffold_00016	gmap	CDS	1521234	1521411	100	+	1	Parent=Pellino-RA
scaffold_00016	gmap	CDS	1521487	1521613	100	+	2	Parent=Pellino-RA
###
scaffold_00018	gmap	gene	1737929	1742147	.	-	.	ID=Myopic;
scaffold_00018	gmap	mRNA	1737929	1742147	.	-	.	ID=Myopic-RA;Parent=Myopic;
scaffold_00018	gmap	exon	1742064	1742147	100	-	.	ID=Myopic-RA-1EA;Parent=Myopic-RA
scaffold_00018	gmap	exon	1737929	1741932	100	-	.	ID=Myopic-RA-2EA;Parent=Myopic-RA
scaffold_00018	gmap	CDS	1742064	1742147	100	-	0	Parent=Myopic-RA
scaffold_00018	gmap	CDS	1737931	1741932	100	-	0	Parent=Myopic-RA
###
scaffold_00027	gmap	gene	226786	229890	.	-	.	ID=Hrs;
scaffold_00027	gmap	mRNA	226786	229890	.	-	.	ID=Hrs-RA;Parent=Hrs;
scaffold_00027	gmap	exon	229857	229890	100	-	.	ID=Hrs-RA-1EA;Parent=Hrs-RA
scaffold_00027	gmap	exon	229685	229769	100	-	.	ID=Hrs-RA-2EA;Parent=Hrs-RA
scaffold_00027	gmap	exon	229348	229612	100	-	.	ID=Hrs-RA-3EA;Parent=Hrs-RA
scaffold_00027	gmap	exon	226786	228744	100	-	.	ID=Hrs-RA-4EA;Parent=Hrs-RA
scaffold_00027	gmap	CDS	229857	229890	100	-	0	Parent=Hrs-RA
scaffold_00027	gmap	CDS	229685	229769	100	-	1	Parent=Hrs-RA
scaffold_00027	gmap	CDS	229348	229612	100	-	2	Parent=Hrs-RA
scaffold_00027	gmap	CDS	226786	228744	100	-	0	Parent=Hrs-RA
###
scaffold_00027	gmap	gene	229297	229890	.	-	.	ID=Hrs;
scaffold_00027	gmap	mRNA	229297	229890	.	-	.	ID=Hrs-RB;Parent=Hrs;
scaffold_00027	gmap	exon	229857	229890	100	-	.	ID=Hrs-RB-1EB;Parent=Hrs-RB
scaffold_00027	gmap	exon	229685	229769	100	-	.	ID=Hrs-RB-2EB;Parent=Hrs-RB
scaffold_00027	gmap	exon	229297	229612	100	-	.	ID=Hrs-RB-3EB;Parent=Hrs-RB
scaffold_00027	gmap	CDS	229857	229890	100	-	0	Parent=Hrs-RB
scaffold_00027	gmap	CDS	229685	229769	100	-	1	Parent=Hrs-RB
scaffold_00027	gmap	CDS	229297	229612	100	-	2	Parent=Hrs-RB
###
scaffold_00038	gmap	gene	1615102	1617002	.	+	.	ID=TRAF6;
scaffold_00038	gmap	mRNA	1615102	1617002	.	+	.	ID=TRAF6-RA;Parent=TRAF6;
scaffold_00038	gmap	exon	1615102	1615188	100	+	.	ID=TRAF6-RA-1EA;Parent=TRAF6-RA
scaffold_00038	gmap	exon	1615436	1615891	100	+	.	ID=TRAF6-RA-2EA;Parent=TRAF6-RA
scaffold_00038	gmap	exon	1615965	1616606	100	+	.	ID=TRAF6-RA-3EA;Parent=TRAF6-RA
scaffold_00038	gmap	exon	1616679	1617002	100	+	.	ID=TRAF6-RA-4EA;Parent=TRAF6-RA
scaffold_00038	gmap	CDS	1615102	1615188	100	+	0	Parent=TRAF6-RA
scaffold_00038	gmap	CDS	1615436	1615891	100	+	0	Parent=TRAF6-RA
scaffold_00038	gmap	CDS	1615965	1616606	100	+	0	Parent=TRAF6-RA
scaffold_00038	gmap	CDS	1616679	1617002	100	+	0	Parent=TRAF6-RA
###
scaffold_00057	gmap	gene	387843	390675	.	-	.	ID=Cactus;
scaffold_00057	gmap	mRNA	387843	390675	.	-	.	ID=Cactus-RA;Parent=Cactus;
scaffold_00057	gmap	exon	390284	390675	100	-	.	ID=Cactus-RA-1EA;Parent=Cactus-RA
scaffold_00057	gmap	exon	389834	390180	100	-	.	ID=Cactus-RA-2EA;Parent=Cactus-RA
scaffold_00057	gmap	exon	388617	388705	100	-	.	ID=Cactus-RA-3EA;Parent=Cactus-RA
scaffold_00057	gmap	exon	388258	388503	100	-	.	ID=Cactus-RA-4EA;Parent=Cactus-RA
scaffold_00057	gmap	exon	387843	387914	100	-	.	ID=Cactus-RA-5EA;Parent=Cactus-RA
scaffold_00057	gmap	CDS	390284	390675	100	-	0	Parent=Cactus-RA
scaffold_00057	gmap	CDS	389834	390180	100	-	2	Parent=Cactus-RA
scaffold_00057	gmap	CDS	388617	388705	100	-	1	Parent=Cactus-RA
scaffold_00057	gmap	CDS	388258	388503	100	-	0	Parent=Cactus-RA
scaffold_00057	gmap	CDS	387843	387914	100	-	0	Parent=Cactus-RA
###
scaffold_00056	gmap	gene	40265	78292	.	+	.	ID=Gprk-2;
scaffold_00056	gmap	mRNA	40265	78292	.	+	.	ID=Gprk-2-RA;Parent=Gprk-2;
scaffold_00056	gmap	exon	40265	40316	100	+	.	ID=Gprk-2-RA-1EA;Parent=Gprk-2-RA
scaffold_00056	gmap	exon	55679	55771	100	+	.	ID=Gprk-2-RA-2EA;Parent=Gprk-2-RA
scaffold_00056	gmap	exon	61844	61964	100	+	.	ID=Gprk-2-RA-3EA;Parent=Gprk-2-RA
scaffold_00056	gmap	exon	64780	65093	100	+	.	ID=Gprk-2-RA-4EA;Parent=Gprk-2-RA
scaffold_00056	gmap	exon	65276	65375	100	+	.	ID=Gprk-2-RA-5EA;Parent=Gprk-2-RA
scaffold_00056	gmap	exon	73408	73525	100	+	.	ID=Gprk-2-RA-6EA;Parent=Gprk-2-RA
scaffold_00056	gmap	exon	76763	76952	100	+	.	ID=Gprk-2-RA-7EA;Parent=Gprk-2-RA
scaffold_00056	gmap	exon	77093	77341	100	+	.	ID=Gprk-2-RA-8EA;Parent=Gprk-2-RA
scaffold_00056	gmap	exon	77418	77779	99	+	.	ID=Gprk-2-RA-9EA;Parent=Gprk-2-RA
scaffold_00056	gmap	exon	77858	78121	100	+	.	ID=Gprk-2-RA-10E1;Parent=Gprk-2-RA
scaffold_00056	gmap	exon	78194	78292	100	+	.	ID=Gprk-2-RA-11E1;Parent=Gprk-2-RA
scaffold_00056	gmap	CDS	40265	40316	100	+	0	Parent=Gprk-2-RA
scaffold_00056	gmap	CDS	55679	55771	100	+	1	Parent=Gprk-2-RA
scaffold_00056	gmap	CDS	61844	61964	100	+	1	Parent=Gprk-2-RA
scaffold_00056	gmap	CDS	64780	65093	100	+	2	Parent=Gprk-2-RA
scaffold_00056	gmap	CDS	65276	65375	100	+	1	Parent=Gprk-2-RA
scaffold_00056	gmap	CDS	73408	73525	100	+	2	Parent=Gprk-2-RA
scaffold_00056	gmap	CDS	76763	76952	100	+	0	Parent=Gprk-2-RA
scaffold_00056	gmap	CDS	77093	77341	100	+	1	Parent=Gprk-2-RA
scaffold_00056	gmap	CDS	77418	77779	99	+	1	Parent=Gprk-2-RA
scaffold_00056	gmap	CDS	77858	78121	100	+	0	Parent=Gprk-2-RA
scaffold_00056	gmap	CDS	78194	78292	100	+	0	Parent=Gprk-2-RA
###
scaffold_00017	gmap	gene	2085964	2095864	.	+	.	ID=REL1;
scaffold_00017	gmap	mRNA	2085964	2095864	.	+	.	ID=REL1-RA;Parent=REL1;
scaffold_00017	gmap	exon	2085964	2086027	100	+	.	ID=REL1-RA-1EA;Parent=REL1-RA
scaffold_00017	gmap	exon	2089912	2090346	100	+	.	ID=REL1-RA-2EA;Parent=REL1-RA
scaffold_00017	gmap	exon	2090425	2090819	100	+	.	ID=REL1-RA-3EA;Parent=REL1-RA
scaffold_00017	gmap	exon	2090891	2090969	100	+	.	ID=REL1-RA-4EA;Parent=REL1-RA
scaffold_00017	gmap	exon	2093148	2093321	100	+	.	ID=REL1-RA-5EA;Parent=REL1-RA
scaffold_00017	gmap	exon	2094909	2094983	100	+	.	ID=REL1-RA-6EA;Parent=REL1-RA
scaffold_00017	gmap	exon	2095053	2095864	100	+	.	ID=REL1-RA-7EA;Parent=REL1-RA
scaffold_00017	gmap	CDS	2085964	2086027	100	+	0	Parent=REL1-RA
scaffold_00017	gmap	CDS	2089912	2090346	100	+	1	Parent=REL1-RA
scaffold_00017	gmap	CDS	2090425	2090819	100	+	1	Parent=REL1-RA
scaffold_00017	gmap	CDS	2090891	2090969	100	+	0	Parent=REL1-RA
scaffold_00017	gmap	CDS	2093148	2093321	100	+	1	Parent=REL1-RA
scaffold_00017	gmap	CDS	2094909	2094983	100	+	1	Parent=REL1-RA
scaffold_00017	gmap	CDS	2095053	2095864	100	+	1	Parent=REL1-RA
###
scaffold_22428	gmap	gene	39	262	.	-	.	ID=Slmb;
scaffold_22428	gmap	mRNA	39	262	.	-	.	ID=Slmb-RA;Parent=Slmb;
scaffold_22428	gmap	exon	39	262	100	-	.	ID=Slmb-RA-1EA;Parent=Slmb-RA
scaffold_22428	gmap	CDS	39	261	100	-	0	Parent=Slmb-RA
###
scaffold_00055	gmap	gene	59	2277	.	+	.	ID=Slmb.path2;
scaffold_00055	gmap	mRNA	59	2277	.	+	.	ID=Slmb-RB;Parent=Slmb.path2;
scaffold_00055	gmap	exon	59	245	100	+	.	ID=Slmb-RB-1EB;Parent=Slmb-RB
scaffold_00055	gmap	exon	330	594	100	+	.	ID=Slmb-RB-2EB;Parent=Slmb-RB
scaffold_00055	gmap	exon	665	856	100	+	.	ID=Slmb-RB-3EB;Parent=Slmb-RB
scaffold_00055	gmap	exon	1155	1417	100	+	.	ID=Slmb-RB-4EB;Parent=Slmb-RB
scaffold_00055	gmap	exon	1498	1687	100	+	.	ID=Slmb-RB-5EB;Parent=Slmb-RB
scaffold_00055	gmap	exon	1762	1911	100	+	.	ID=Slmb-RB-6EB;Parent=Slmb-RB
scaffold_00055	gmap	exon	1993	2277	100	+	.	ID=Slmb-RB-7EB;Parent=Slmb-RB
scaffold_00055	gmap	CDS	59	245	100	+	1	Parent=Slmb-RB
scaffold_00055	gmap	CDS	330	594	100	+	2	Parent=Slmb-RB
scaffold_00055	gmap	CDS	665	856	100	+	0	Parent=Slmb-RB
scaffold_00055	gmap	CDS	1155	1417	100	+	0	Parent=Slmb-RB
scaffold_00055	gmap	CDS	1498	1687	100	+	2	Parent=Slmb-RB
scaffold_00055	gmap	CDS	1762	1911	100	+	0	Parent=Slmb-RB
scaffold_00055	gmap	CDS	1993	2277	100	+	0	Parent=Slmb-RB
###
scaffold_00146	gmap	gene	40703	47418	.	-	.	ID=Deaf1;
scaffold_00146	gmap	mRNA	40703	47418	.	-	.	ID=Deaf1-RA;Parent=Deaf1;
scaffold_00146	gmap	exon	47350	47418	100	-	.	ID=Deaf1-RA-1EA;Parent=Deaf1-RA
scaffold_00146	gmap	exon	41924	42611	100	-	.	ID=Deaf1-RA-2EA;Parent=Deaf1-RA
scaffold_00146	gmap	exon	41288	41830	100	-	.	ID=Deaf1-RA-3EA;Parent=Deaf1-RA
scaffold_00146	gmap	exon	40950	41185	100	-	.	ID=Deaf1-RA-4EA;Parent=Deaf1-RA
scaffold_00146	gmap	exon	40703	40873	100	-	.	ID=Deaf1-RA-5EA;Parent=Deaf1-RA
scaffold_00146	gmap	CDS	47350	47418	100	-	0	Parent=Deaf1-RA
scaffold_00146	gmap	CDS	41924	42611	100	-	0	Parent=Deaf1-RA
scaffold_00146	gmap	CDS	41288	41830	100	-	1	Parent=Deaf1-RA
scaffold_00146	gmap	CDS	40950	41185	100	-	1	Parent=Deaf1-RA
scaffold_00146	gmap	CDS	40703	40873	100	-	0	Parent=Deaf1-RA
###
scaffold_00050	gmap	gene	1202443	1209511	.	-	.	ID=U-shaped;
scaffold_00050	gmap	mRNA	1202443	1209511	.	-	.	ID=U-shaped-RA;Parent=U-shaped;
scaffold_00050	gmap	exon	1208244	1209511	100	-	.	ID=U-shaped-RA-1EA;Parent=U-shaped-RA
scaffold_00050	gmap	exon	1207973	1208164	100	-	.	ID=U-shaped-RA-2EA;Parent=U-shaped-RA
scaffold_00050	gmap	exon	1206264	1206629	100	-	.	ID=U-shaped-RA-3EA;Parent=U-shaped-RA
scaffold_00050	gmap	exon	1205114	1206180	100	-	.	ID=U-shaped-RA-4EA;Parent=U-shaped-RA
scaffold_00050	gmap	exon	1204804	1205039	99	-	.	ID=U-shaped-RA-5EA;Parent=U-shaped-RA
scaffold_00050	gmap	exon	1203222	1203500	100	-	.	ID=U-shaped-RA-6EA;Parent=U-shaped-RA
scaffold_00050	gmap	exon	1202906	1203202	100	-	.	ID=U-shaped-RA-7EA;Parent=U-shaped-RA
scaffold_00050	gmap	exon	1202443	1202824	100	-	.	ID=U-shaped-RA-8EA;Parent=U-shaped-RA
scaffold_00050	gmap	CDS	1208244	1209511	100	-	0	Parent=U-shaped-RA
scaffold_00050	gmap	CDS	1207973	1208164	100	-	2	Parent=U-shaped-RA
scaffold_00050	gmap	CDS	1206264	1206629	100	-	2	Parent=U-shaped-RA
scaffold_00050	gmap	CDS	1205114	1206180	100	-	2	Parent=U-shaped-RA
scaffold_00050	gmap	CDS	1204804	1205038	100	-	1	Parent=U-shaped-RA
scaffold_00050	gmap	CDS	1203222	1203500	100	-	2	Parent=U-shaped-RA
scaffold_00050	gmap	CDS	1202906	1203202	100	-	2	Parent=U-shaped-RA
scaffold_00050	gmap	CDS	1202443	1202824	100	-	2	Parent=U-shaped-RA
###
scaffold_00014	gmap	gene	2316930	2321327	.	-	.	ID=pannier;
scaffold_00014	gmap	mRNA	2316930	2321327	.	-	.	ID=pannier-RA;Parent=pannier;
scaffold_00014	gmap	exon	2321114	2321327	100	-	.	ID=pannier-RA-1EA;Parent=pannier-RA
scaffold_00014	gmap	exon	2320830	2320934	100	-	.	ID=pannier-RA-2EA;Parent=pannier-RA
scaffold_00014	gmap	exon	2320282	2320460	100	-	.	ID=pannier-RA-3EA;Parent=pannier-RA
scaffold_00014	gmap	exon	2317832	2318093	100	-	.	ID=pannier-RA-4EA;Parent=pannier-RA
scaffold_00014	gmap	exon	2316930	2317756	100	-	.	ID=pannier-RA-5EA;Parent=pannier-RA
scaffold_00014	gmap	CDS	2321114	2321327	100	-	0	Parent=pannier-RA
scaffold_00014	gmap	CDS	2320830	2320934	100	-	1	Parent=pannier-RA
scaffold_00014	gmap	CDS	2320282	2320460	100	-	1	Parent=pannier-RA
scaffold_00014	gmap	CDS	2317832	2318093	100	-	0	Parent=pannier-RA
scaffold_00014	gmap	CDS	2316930	2317756	100	-	1	Parent=pannier-RA
###
scaffold_00014	gmap	gene	2357322	2360021	.	-	.	ID=pannier;
scaffold_00014	gmap	mRNA	2357322	2360021	.	-	.	ID=pannier-RB;Parent=pannier;
scaffold_00014	gmap	exon	2359765	2360021	100	-	.	ID=pannier-RB-1EB;Parent=pannier-RB
scaffold_00014	gmap	exon	2359099	2359681	100	-	.	ID=pannier-RB-2EB;Parent=pannier-RB
scaffold_00014	gmap	exon	2358538	2359029	100	-	.	ID=pannier-RB-3EB;Parent=pannier-RB
scaffold_00014	gmap	exon	2358097	2358384	100	-	.	ID=pannier-RB-4EB;Parent=pannier-RB
scaffold_00014	gmap	exon	2357784	2358024	100	-	.	ID=pannier-RB-5EB;Parent=pannier-RB
scaffold_00014	gmap	exon	2357485	2357716	100	-	.	ID=pannier-RB-6EB;Parent=pannier-RB
scaffold_00014	gmap	exon	2357322	2357412	100	-	.	ID=pannier-RB-7EB;Parent=pannier-RB
scaffold_00014	gmap	CDS	2359765	2360021	100	-	0	Parent=pannier-RB
scaffold_00014	gmap	CDS	2359099	2359681	100	-	2	Parent=pannier-RB
scaffold_00014	gmap	CDS	2358538	2359029	100	-	0	Parent=pannier-RB
scaffold_00014	gmap	CDS	2358097	2358384	100	-	0	Parent=pannier-RB
scaffold_00014	gmap	CDS	2357784	2358024	100	-	0	Parent=pannier-RB
scaffold_00014	gmap	CDS	2357485	2357716	100	-	1	Parent=pannier-RB
scaffold_00014	gmap	CDS	2357322	2357412	100	-	2	Parent=pannier-RB
###
scaffold_00014	gmap	gene	2375181	2388028	.	-	.	ID=pannier;
scaffold_00014	gmap	mRNA	2375181	2388028	.	-	.	ID=pannier-RC;Parent=pannier;
scaffold_00014	gmap	exon	2388010	2388028	100	-	.	ID=pannier-RC-1EC;Parent=pannier-RC
scaffold_00014	gmap	exon	2384424	2386173	100	-	.	ID=pannier-RC-2EC;Parent=pannier-RC
scaffold_00014	gmap	exon	2380244	2380445	100	-	.	ID=pannier-RC-3EC;Parent=pannier-RC
scaffold_00014	gmap	exon	2380005	2380152	100	-	.	ID=pannier-RC-4EC;Parent=pannier-RC
scaffold_00014	gmap	exon	2377792	2377964	100	-	.	ID=pannier-RC-5EC;Parent=pannier-RC
scaffold_00014	gmap	exon	2376270	2376434	100	-	.	ID=pannier-RC-6EC;Parent=pannier-RC
scaffold_00014	gmap	exon	2376060	2376189	100	-	.	ID=pannier-RC-7EC;Parent=pannier-RC
scaffold_00014	gmap	exon	2375181	2375917	100	-	.	ID=pannier-RC-8EC;Parent=pannier-RC
scaffold_00014	gmap	CDS	2388010	2388028	100	-	0	Parent=pannier-RC
scaffold_00014	gmap	CDS	2384424	2386173	100	-	1	Parent=pannier-RC
scaffold_00014	gmap	CDS	2380244	2380445	100	-	2	Parent=pannier-RC
scaffold_00014	gmap	CDS	2380005	2380152	100	-	0	Parent=pannier-RC
scaffold_00014	gmap	CDS	2377792	2377964	100	-	1	Parent=pannier-RC
scaffold_00014	gmap	CDS	2376270	2376434	100	-	0	Parent=pannier-RC
scaffold_00014	gmap	CDS	2376060	2376189	100	-	0	Parent=pannier-RC
scaffold_00014	gmap	CDS	2375181	2375917	100	-	1	Parent=pannier-RC
###
scaffold_00107	gmap	gene	385200	389126	.	-	.	ID=wispy;
scaffold_00107	gmap	mRNA	385200	389126	.	-	.	ID=wispy-RA;Parent=wispy;
scaffold_00107	gmap	exon	386905	389126	100	-	.	ID=wispy-RA-1EA;Parent=wispy-RA
scaffold_00107	gmap	exon	386102	386826	100	-	.	ID=wispy-RA-2EA;Parent=wispy-RA
scaffold_00107	gmap	exon	385831	386018	100	-	.	ID=wispy-RA-3EA;Parent=wispy-RA
scaffold_00107	gmap	exon	385637	385755	100	-	.	ID=wispy-RA-4EA;Parent=wispy-RA
scaffold_00107	gmap	exon	385446	385561	100	-	.	ID=wispy-RA-5EA;Parent=wispy-RA
scaffold_00107	gmap	exon	385200	385375	100	-	.	ID=wispy-RA-6EA;Parent=wispy-RA
scaffold_00107	gmap	CDS	386905	389126	100	-	0	Parent=wispy-RA
scaffold_00107	gmap	CDS	386102	386826	100	-	2	Parent=wispy-RA
scaffold_00107	gmap	CDS	385831	386018	100	-	1	Parent=wispy-RA
scaffold_00107	gmap	CDS	385637	385755	100	-	0	Parent=wispy-RA
scaffold_00107	gmap	CDS	385446	385561	100	-	2	Parent=wispy-RA
scaffold_00107	gmap	CDS	385200	385375	100	-	1	Parent=wispy-RA
###
scaffold_00063	gmap	gene	974420	976716	.	+	.	ID=wispy;
scaffold_00063	gmap	mRNA	974420	976716	.	+	.	ID=wispy-RB;Parent=wispy;
scaffold_00063	gmap	exon	974420	975788	100	+	.	ID=wispy-RB-1EB;Parent=wispy-RB
scaffold_00063	gmap	exon	975870	976057	100	+	.	ID=wispy-RB-2EB;Parent=wispy-RB
scaffold_00063	gmap	exon	976168	976280	100	+	.	ID=wispy-RB-3EB;Parent=wispy-RB
scaffold_00063	gmap	exon	976361	976470	100	+	.	ID=wispy-RB-4EB;Parent=wispy-RB
scaffold_00063	gmap	exon	976538	976716	100	+	.	ID=wispy-RB-5EB;Parent=wispy-RB
scaffold_00063	gmap	CDS	974420	975788	100	+	0	Parent=wispy-RB
scaffold_00063	gmap	CDS	975870	976057	100	+	1	Parent=wispy-RB
scaffold_00063	gmap	CDS	976168	976280	100	+	0	Parent=wispy-RB
scaffold_00063	gmap	CDS	976361	976470	100	+	2	Parent=wispy-RB
scaffold_00063	gmap	CDS	976538	976716	100	+	1	Parent=wispy-RB
###
scaffold_00063	gmap	gene	203133	208300	.	+	.	ID=Spt6;
scaffold_00063	gmap	mRNA	203133	208300	.	+	.	ID=Spt6-RA;Parent=Spt6;
scaffold_00063	gmap	exon	203133	203171	100	+	.	ID=Spt6-RA-1EA;Parent=Spt6-RA
scaffold_00063	gmap	exon	203355	203436	100	+	.	ID=Spt6-RA-2EA;Parent=Spt6-RA
scaffold_00063	gmap	exon	204240	204442	100	+	.	ID=Spt6-RA-3EA;Parent=Spt6-RA
scaffold_00063	gmap	exon	204535	208300	100	+	.	ID=Spt6-RA-4EA;Parent=Spt6-RA
scaffold_00063	gmap	CDS	203133	203171	100	+	0	Parent=Spt6-RA
scaffold_00063	gmap	CDS	203355	203436	100	+	0	Parent=Spt6-RA
scaffold_00063	gmap	CDS	204240	204442	100	+	1	Parent=Spt6-RA
scaffold_00063	gmap	CDS	204535	208299	100	+	0	Parent=Spt6-RA
###
scaffold_00013	gmap	gene	1357349	1361570	.	-	.	ID=ptip;
scaffold_00013	gmap	mRNA	1357349	1361570	.	-	.	ID=ptip-RA;Parent=ptip;
scaffold_00013	gmap	exon	1361463	1361570	100	-	.	ID=ptip-RA-1EA;Parent=ptip-RA
scaffold_00013	gmap	exon	1359188	1361393	98	-	.	ID=ptip-RA-2EA;Parent=ptip-RA
scaffold_00013	gmap	exon	1357349	1359149	100	-	.	ID=ptip-RA-3EA;Parent=ptip-RA
scaffold_00013	gmap	CDS	1359188	1360855	100	-	0	Parent=ptip-RA
scaffold_00013	gmap	CDS	1357350	1359149	100	-	0	Parent=ptip-RA
###
scaffold_00086	gmap	gene	535787	539276	.	-	.	ID=PGRP-LC;
scaffold_00086	gmap	mRNA	535787	539276	.	-	.	ID=PGRP-LC-RA;Parent=PGRP-LC;
scaffold_00086	gmap	exon	538682	539276	100	-	.	ID=PGRP-LC-RA-1EA;Parent=PGRP-LC-RA
scaffold_00086	gmap	exon	538449	538607	100	-	.	ID=PGRP-LC-RA-2EA;Parent=PGRP-LC-RA
scaffold_00086	gmap	exon	538078	538229	100	-	.	ID=PGRP-LC-RA-3EA;Parent=PGRP-LC-RA
scaffold_00086	gmap	exon	536100	536247	100	-	.	ID=PGRP-LC-RA-4EA;Parent=PGRP-LC-RA
scaffold_00086	gmap	exon	535787	536022	100	-	.	ID=PGRP-LC-RA-5EA;Parent=PGRP-LC-RA
scaffold_00086	gmap	CDS	538682	539276	100	-	0	Parent=PGRP-LC-RA
scaffold_00086	gmap	CDS	538449	538607	100	-	1	Parent=PGRP-LC-RA
scaffold_00086	gmap	CDS	538078	538229	100	-	1	Parent=PGRP-LC-RA
scaffold_00086	gmap	CDS	536100	536247	100	-	0	Parent=PGRP-LC-RA
scaffold_00086	gmap	CDS	535787	536022	100	-	1	Parent=PGRP-LC-RA
###
scaffold_00086	gmap	gene	535787	539276	.	-	.	ID=PGRP-LC;
scaffold_00086	gmap	mRNA	535787	539276	.	-	.	ID=PGRP-LC-RB;Parent=PGRP-LC;
scaffold_00086	gmap	exon	538757	539276	100	-	.	ID=PGRP-LC-RB-1EB;Parent=PGRP-LC-RB
scaffold_00086	gmap	exon	538449	538607	100	-	.	ID=PGRP-LC-RB-2EB;Parent=PGRP-LC-RB
scaffold_00086	gmap	exon	538078	538229	100	-	.	ID=PGRP-LC-RB-3EB;Parent=PGRP-LC-RB
scaffold_00086	gmap	exon	536100	536247	100	-	.	ID=PGRP-LC-RB-4EB;Parent=PGRP-LC-RB
scaffold_00086	gmap	exon	535787	536022	100	-	.	ID=PGRP-LC-RB-5EB;Parent=PGRP-LC-RB
scaffold_00086	gmap	CDS	538757	539276	100	-	0	Parent=PGRP-LC-RB
scaffold_00086	gmap	CDS	538449	538607	100	-	1	Parent=PGRP-LC-RB
scaffold_00086	gmap	CDS	538078	538229	100	-	1	Parent=PGRP-LC-RB
scaffold_00086	gmap	CDS	536100	536247	100	-	0	Parent=PGRP-LC-RB
scaffold_00086	gmap	CDS	535787	536022	100	-	1	Parent=PGRP-LC-RB
###
scaffold_00086	gmap	gene	534132	539276	.	-	.	ID=PGRP-LC;
scaffold_00086	gmap	mRNA	534132	539276	.	-	.	ID=PGRP-LC-RC;Parent=PGRP-LC;
scaffold_00086	gmap	exon	538682	539276	100	-	.	ID=PGRP-LC-RC-1EC;Parent=PGRP-LC-RC
scaffold_00086	gmap	exon	538374	538607	100	-	.	ID=PGRP-LC-RC-2EC;Parent=PGRP-LC-RC
scaffold_00086	gmap	exon	538078	538229	100	-	.	ID=PGRP-LC-RC-3EC;Parent=PGRP-LC-RC
scaffold_00086	gmap	exon	534518	534671	100	-	.	ID=PGRP-LC-RC-4EC;Parent=PGRP-LC-RC
scaffold_00086	gmap	exon	534132	534448	100	-	.	ID=PGRP-LC-RC-5EC;Parent=PGRP-LC-RC
scaffold_00086	gmap	CDS	538682	539276	100	-	0	Parent=PGRP-LC-RC
scaffold_00086	gmap	CDS	538374	538607	100	-	1	Parent=PGRP-LC-RC
scaffold_00086	gmap	CDS	538078	538229	100	-	1	Parent=PGRP-LC-RC
scaffold_00086	gmap	CDS	534518	534671	100	-	0	Parent=PGRP-LC-RC
scaffold_00086	gmap	CDS	534132	534448	100	-	1	Parent=PGRP-LC-RC
###
scaffold_00086	gmap	gene	534132	539276	.	-	.	ID=PGRP-LC;
scaffold_00086	gmap	mRNA	534132	539276	.	-	.	ID=PGRP-LC-RD;Parent=PGRP-LC;
scaffold_00086	gmap	exon	538757	539276	100	-	.	ID=PGRP-LC-RD-1ED;Parent=PGRP-LC-RD
scaffold_00086	gmap	exon	538449	538607	100	-	.	ID=PGRP-LC-RD-2ED;Parent=PGRP-LC-RD
scaffold_00086	gmap	exon	538078	538229	100	-	.	ID=PGRP-LC-RD-3ED;Parent=PGRP-LC-RD
scaffold_00086	gmap	exon	534518	534671	100	-	.	ID=PGRP-LC-RD-4ED;Parent=PGRP-LC-RD
scaffold_00086	gmap	exon	534132	534448	100	-	.	ID=PGRP-LC-RD-5ED;Parent=PGRP-LC-RD
scaffold_00086	gmap	CDS	538757	539276	100	-	0	Parent=PGRP-LC-RD
scaffold_00086	gmap	CDS	538449	538607	100	-	1	Parent=PGRP-LC-RD
scaffold_00086	gmap	CDS	538078	538229	100	-	1	Parent=PGRP-LC-RD
scaffold_00086	gmap	CDS	534518	534671	100	-	0	Parent=PGRP-LC-RD
scaffold_00086	gmap	CDS	534132	534448	100	-	1	Parent=PGRP-LC-RD
###
scaffold_00086	gmap	gene	534890	539276	.	-	.	ID=PGRP-LC;
scaffold_00086	gmap	mRNA	534890	539276	.	-	.	ID=PGRP-LC-RE;Parent=PGRP-LC;
scaffold_00086	gmap	exon	538757	539276	100	-	.	ID=PGRP-LC-RE-1EF;Parent=PGRP-LC-RE
scaffold_00086	gmap	exon	538449	538607	100	-	.	ID=PGRP-LC-RE-2EF;Parent=PGRP-LC-RE
scaffold_00086	gmap	exon	538078	538229	100	-	.	ID=PGRP-LC-RE-3EF;Parent=PGRP-LC-RE
scaffold_00086	gmap	exon	535227	535374	100	-	.	ID=PGRP-LC-RE-4EF;Parent=PGRP-LC-RE
scaffold_00086	gmap	exon	534890	535143	100	-	.	ID=PGRP-LC-RE-5EF;Parent=PGRP-LC-RE
scaffold_00086	gmap	CDS	538757	539276	100	-	0	Parent=PGRP-LC-RE
scaffold_00086	gmap	CDS	538449	538607	100	-	1	Parent=PGRP-LC-RE
scaffold_00086	gmap	CDS	538078	538229	100	-	1	Parent=PGRP-LC-RE
scaffold_00086	gmap	CDS	535227	535374	100	-	0	Parent=PGRP-LC-RE
scaffold_00086	gmap	CDS	534890	535143	100	-	1	Parent=PGRP-LC-RE
###
scaffold_00086	gmap	gene	534890	539276	.	-	.	ID=PGRP-LC;
scaffold_00086	gmap	mRNA	534890	539276	.	-	.	ID=PGRP-LC-RF;Parent=PGRP-LC;
scaffold_00086	gmap	exon	538682	539276	100	-	.	ID=PGRP-LC-RF-1EG;Parent=PGRP-LC-RF
scaffold_00086	gmap	exon	538449	538607	100	-	.	ID=PGRP-LC-RF-2EG;Parent=PGRP-LC-RF
scaffold_00086	gmap	exon	538078	538229	100	-	.	ID=PGRP-LC-RF-3EG;Parent=PGRP-LC-RF
scaffold_00086	gmap	exon	535227	535374	100	-	.	ID=PGRP-LC-RF-4EG;Parent=PGRP-LC-RF
scaffold_00086	gmap	exon	534890	535143	100	-	.	ID=PGRP-LC-RF-5EG;Parent=PGRP-LC-RF
scaffold_00086	gmap	CDS	538682	539276	100	-	0	Parent=PGRP-LC-RF
scaffold_00086	gmap	CDS	538449	538607	100	-	1	Parent=PGRP-LC-RF
scaffold_00086	gmap	CDS	538078	538229	100	-	1	Parent=PGRP-LC-RF
scaffold_00086	gmap	CDS	535227	535374	100	-	0	Parent=PGRP-LC-RF
scaffold_00086	gmap	CDS	534890	535143	100	-	1	Parent=PGRP-LC-RF
###
scaffold_00086	gmap	gene	534132	539276	.	-	.	ID=PGRP-LC;
scaffold_00086	gmap	mRNA	534132	539276	.	-	.	ID=PGRP-LC-RG;Parent=PGRP-LC;
scaffold_00086	gmap	exon	538757	539276	100	-	.	ID=PGRP-LC-RG-1EH;Parent=PGRP-LC-RG
scaffold_00086	gmap	exon	538449	538607	100	-	.	ID=PGRP-LC-RG-2EH;Parent=PGRP-LC-RG
scaffold_00086	gmap	exon	538078	538229	100	-	.	ID=PGRP-LC-RG-3EH;Parent=PGRP-LC-RG
scaffold_00086	gmap	exon	535227	535374	100	-	.	ID=PGRP-LC-RG-4EH;Parent=PGRP-LC-RG
scaffold_00086	gmap	exon	534132	534448	100	-	.	ID=PGRP-LC-RG-5EH;Parent=PGRP-LC-RG
scaffold_00086	gmap	CDS	538757	539276	100	-	0	Parent=PGRP-LC-RG
scaffold_00086	gmap	CDS	538449	538607	100	-	1	Parent=PGRP-LC-RG
scaffold_00086	gmap	CDS	538078	538229	100	-	1	Parent=PGRP-LC-RG
scaffold_00086	gmap	CDS	535227	535374	100	-	0	Parent=PGRP-LC-RG
scaffold_00086	gmap	CDS	534132	534448	100	-	1	Parent=PGRP-LC-RG
###
scaffold_00086	gmap	gene	534132	539276	.	-	.	ID=PGRP-LC;
scaffold_00086	gmap	mRNA	534132	539276	.	-	.	ID=PGRP-LC-RH;Parent=PGRP-LC;
scaffold_00086	gmap	exon	538682	539276	100	-	.	ID=PGRP-LC-RH-1EI;Parent=PGRP-LC-RH
scaffold_00086	gmap	exon	538374	538607	100	-	.	ID=PGRP-LC-RH-2EI;Parent=PGRP-LC-RH
scaffold_00086	gmap	exon	538078	538229	100	-	.	ID=PGRP-LC-RH-3EI;Parent=PGRP-LC-RH
scaffold_00086	gmap	exon	535227	535374	100	-	.	ID=PGRP-LC-RH-4EI;Parent=PGRP-LC-RH
scaffold_00086	gmap	exon	534132	534448	100	-	.	ID=PGRP-LC-RH-5EI;Parent=PGRP-LC-RH
scaffold_00086	gmap	CDS	538682	539276	100	-	0	Parent=PGRP-LC-RH
scaffold_00086	gmap	CDS	538374	538607	100	-	1	Parent=PGRP-LC-RH
scaffold_00086	gmap	CDS	538078	538229	100	-	1	Parent=PGRP-LC-RH
scaffold_00086	gmap	CDS	535227	535374	100	-	0	Parent=PGRP-LC-RH
scaffold_00086	gmap	CDS	534132	534448	100	-	1	Parent=PGRP-LC-RH
###
scaffold_00195	gmap	gene	17372	18254	.	-	.	ID=IMD;
scaffold_00195	gmap	mRNA	17372	18254	.	-	.	ID=IMD-RA;Parent=IMD;
scaffold_00195	gmap	exon	17610	18254	100	-	.	ID=IMD-RA-1EA;Parent=IMD-RA
scaffold_00195	gmap	exon	17372	17533	100	-	.	ID=IMD-RA-2EA;Parent=IMD-RA
scaffold_00195	gmap	CDS	17610	18254	100	-	0	Parent=IMD-RA
scaffold_00195	gmap	CDS	17372	17533	100	-	0	Parent=IMD-RA
###
scaffold_00011	gmap	gene	323873	324689	.	+	.	ID=FADD;
scaffold_00011	gmap	mRNA	323873	324689	.	+	.	ID=FADD-RA;Parent=FADD;
scaffold_00011	gmap	exon	323873	324224	100	+	.	ID=FADD-RA-1EA;Parent=FADD-RA
scaffold_00011	gmap	exon	324295	324689	100	+	.	ID=FADD-RA-2EA;Parent=FADD-RA
scaffold_00011	gmap	CDS	323873	324224	100	+	0	Parent=FADD-RA
scaffold_00011	gmap	CDS	324295	324689	100	+	1	Parent=FADD-RA
###
scaffold_00071	gmap	gene	417281	418707	.	+	.	ID=Dredd;
scaffold_00071	gmap	mRNA	417281	418707	.	+	.	ID=Dredd-RA;Parent=Dredd;
scaffold_00071	gmap	exon	417281	417337	100	+	.	ID=Dredd-RA-1EA;Parent=Dredd-RA
scaffold_00071	gmap	exon	417394	418707	100	+	.	ID=Dredd-RA-2EA;Parent=Dredd-RA
scaffold_00071	gmap	CDS	417281	417337	100	+	0	Parent=Dredd-RA
scaffold_00071	gmap	CDS	417394	418707	100	+	0	Parent=Dredd-RA
###
scaffold_00021	gmap	gene	1511254	1511978	.	-	.	ID=DIAP2;
scaffold_00021	gmap	mRNA	1511254	1511978	.	-	.	ID=DIAP2-RA;Parent=DIAP2;
scaffold_00021	gmap	exon	1511417	1511978	100	-	.	ID=DIAP2-RA-1EA;Parent=DIAP2-RA
scaffold_00021	gmap	exon	1511254	1511342	100	-	.	ID=DIAP2-RA-2EA;Parent=DIAP2-RA
scaffold_00021	gmap	CDS	1511417	1511978	100	-	0	Parent=DIAP2-RA
scaffold_00021	gmap	CDS	1511254	1511342	100	-	1	Parent=DIAP2-RA
###
scaffold_00010	gmap	gene	1248194	1249112	.	-	.	ID=Uev1A;
scaffold_00010	gmap	mRNA	1248194	1249112	.	-	.	ID=Uev1A-RA;Parent=Uev1A;
scaffold_00010	gmap	exon	1249091	1249112	100	-	.	ID=Uev1A-RA-1EA;Parent=Uev1A-RA
scaffold_00010	gmap	exon	1248650	1248792	100	-	.	ID=Uev1A-RA-2EA;Parent=Uev1A-RA
scaffold_00010	gmap	exon	1248440	1248565	100	-	.	ID=Uev1A-RA-3EA;Parent=Uev1A-RA
scaffold_00010	gmap	exon	1248194	1248334	100	-	.	ID=Uev1A-RA-4EA;Parent=Uev1A-RA
scaffold_00010	gmap	CDS	1249091	1249112	100	-	0	Parent=Uev1A-RA
scaffold_00010	gmap	CDS	1248650	1248792	100	-	1	Parent=Uev1A-RA
scaffold_00010	gmap	CDS	1248440	1248565	100	-	0	Parent=Uev1A-RA
scaffold_00010	gmap	CDS	1248194	1248334	100	-	0	Parent=Uev1A-RA
###

###
scaffold_00086	gmap	gene	520681	521139	.	-	.	ID=Bendless;
scaffold_00086	gmap	mRNA	520681	521139	.	-	.	ID=Bendless-RA;Parent=Bendless;
scaffold_00086	gmap	exon	520681	521139	100	-	.	ID=Bendless-RA-1EA;Parent=Bendless-RA
scaffold_00086	gmap	CDS	520681	521139	100	-	0	Parent=Bendless-RA
###
scaffold_00005	gmap	gene	2158514	2161304	.	-	.	ID=Scrawny;
scaffold_00005	gmap	mRNA	2158514	2161304	.	-	.	ID=Scrawny-RA;Parent=Scrawny;
scaffold_00005	gmap	exon	2158514	2161304	100	-	.	ID=Scrawny-RA-1EA;Parent=Scrawny-RA
scaffold_00005	gmap	CDS	2158514	2161303	100	-	0	Parent=Scrawny-RA
###
scaffold_00005	gmap	gene	2158514	2164166	.	-	.	ID=Scrawny;
scaffold_00005	gmap	mRNA	2158514	2164166	.	-	.	ID=Scrawny-RB;Parent=Scrawny;
scaffold_00005	gmap	exon	2164056	2164166	100	-	.	ID=Scrawny-RB-1EB;Parent=Scrawny-RB
scaffold_00005	gmap	exon	2163580	2163890	100	-	.	ID=Scrawny-RB-2EB;Parent=Scrawny-RB
scaffold_00005	gmap	exon	2161378	2161613	100	-	.	ID=Scrawny-RB-3EB;Parent=Scrawny-RB
scaffold_00005	gmap	exon	2160232	2161302	100	-	.	ID=Scrawny-RB-4EB;Parent=Scrawny-RB
scaffold_00005	gmap	exon	2159197	2160015	100	-	.	ID=Scrawny-RB-5EB;Parent=Scrawny-RB
scaffold_00005	gmap	exon	2158514	2159130	100	-	.	ID=Scrawny-RB-6EB;Parent=Scrawny-RB
scaffold_00005	gmap	CDS	2164056	2164166	100	-	0	Parent=Scrawny-RB
scaffold_00005	gmap	CDS	2163580	2163890	100	-	0	Parent=Scrawny-RB
scaffold_00005	gmap	CDS	2161378	2161613	100	-	2	Parent=Scrawny-RB
scaffold_00005	gmap	CDS	2160232	2161302	100	-	1	Parent=Scrawny-RB
scaffold_00005	gmap	CDS	2159197	2160015	100	-	1	Parent=Scrawny-RB
scaffold_00005	gmap	CDS	2158514	2159130	100	-	1	Parent=Scrawny-RB
###
scaffold_00075	gmap	gene	766899	781391	.	-	.	ID=POSH;
scaffold_00075	gmap	mRNA	766899	781391	.	-	.	ID=POSH-RA;Parent=POSH;
scaffold_00075	gmap	exon	781278	781391	100	-	.	ID=POSH-RA-1EA;Parent=POSH-RA
scaffold_00075	gmap	exon	770292	770400	100	-	.	ID=POSH-RA-2EA;Parent=POSH-RA
scaffold_00075	gmap	exon	769833	770046	100	-	.	ID=POSH-RA-3EA;Parent=POSH-RA
scaffold_00075	gmap	exon	769346	769693	100	-	.	ID=POSH-RA-4EA;Parent=POSH-RA
scaffold_00075	gmap	exon	768711	769276	100	-	.	ID=POSH-RA-5EA;Parent=POSH-RA
scaffold_00075	gmap	exon	768520	768641	100	-	.	ID=POSH-RA-6EA;Parent=POSH-RA
scaffold_00075	gmap	exon	768199	768404	98	-	.	ID=POSH-RA-7EA;Parent=POSH-RA
scaffold_00075	gmap	exon	767863	768137	100	-	.	ID=POSH-RA-8EA;Parent=POSH-RA
scaffold_00075	gmap	exon	767546	767626	100	-	.	ID=POSH-RA-9EA;Parent=POSH-RA
scaffold_00075	gmap	exon	767148	767429	100	-	.	ID=POSH-RA-10E1;Parent=POSH-RA
scaffold_00075	gmap	exon	766899	767070	100	-	.	ID=POSH-RA-11E1;Parent=POSH-RA
scaffold_00075	gmap	CDS	781278	781391	100	-	0	Parent=POSH-RA
scaffold_00075	gmap	CDS	770292	770400	100	-	0	Parent=POSH-RA
scaffold_00075	gmap	CDS	769833	770046	100	-	1	Parent=POSH-RA
scaffold_00075	gmap	CDS	769346	769693	100	-	2	Parent=POSH-RA
scaffold_00075	gmap	CDS	768711	769276	100	-	2	Parent=POSH-RA
scaffold_00075	gmap	CDS	768520	768641	100	-	1	Parent=POSH-RA
scaffold_00075	gmap	CDS	768202	768404	99	-	0	Parent=POSH-RA
scaffold_00075	gmap	CDS	768199	768199	100	-	2	Parent=POSH-RA
scaffold_00075	gmap	CDS	767863	768137	100	-	0	Parent=POSH-RA
scaffold_00075	gmap	CDS	767546	767626	100	-	2	Parent=POSH-RA
scaffold_00075	gmap	CDS	767148	767429	100	-	2	Parent=POSH-RA
scaffold_00075	gmap	CDS	766899	767070	100	-	2	Parent=POSH-RA
###
scaffold_00029	gmap	gene	1679029	1682316	.	-	.	ID=CYLD;
scaffold_00029	gmap	mRNA	1679029	1682316	.	-	.	ID=CYLD-RA;Parent=CYLD;
scaffold_00029	gmap	exon	1682301	1682316	100	-	.	ID=CYLD-RA-1EA;Parent=CYLD-RA
scaffold_00029	gmap	exon	1680824	1681274	100	-	.	ID=CYLD-RA-2EA;Parent=CYLD-RA
scaffold_00029	gmap	exon	1680537	1680736	100	-	.	ID=CYLD-RA-3EA;Parent=CYLD-RA
scaffold_00029	gmap	exon	1680295	1680449	100	-	.	ID=CYLD-RA-4EA;Parent=CYLD-RA
scaffold_00029	gmap	exon	1680002	1680220	100	-	.	ID=CYLD-RA-5EA;Parent=CYLD-RA
scaffold_00029	gmap	exon	1679706	1679940	100	-	.	ID=CYLD-RA-6EA;Parent=CYLD-RA
scaffold_00029	gmap	exon	1679305	1679640	100	-	.	ID=CYLD-RA-7EA;Parent=CYLD-RA
scaffold_00029	gmap	exon	1679029	1679222	100	-	.	ID=CYLD-RA-8EA;Parent=CYLD-RA
scaffold_00029	gmap	CDS	1682301	1682316	100	-	0	Parent=CYLD-RA
scaffold_00029	gmap	CDS	1680824	1681274	100	-	1	Parent=CYLD-RA
scaffold_00029	gmap	CDS	1680537	1680736	100	-	2	Parent=CYLD-RA
scaffold_00029	gmap	CDS	1680295	1680449	100	-	1	Parent=CYLD-RA
scaffold_00029	gmap	CDS	1680002	1680220	100	-	0	Parent=CYLD-RA
scaffold_00029	gmap	CDS	1679706	1679940	100	-	0	Parent=CYLD-RA
scaffold_00029	gmap	CDS	1679305	1679640	100	-	1	Parent=CYLD-RA
scaffold_00029	gmap	CDS	1679029	1679222	100	-	1	Parent=CYLD-RA
###
scaffold_00029	gmap	gene	1679029	1681795	.	-	.	ID=CYLD;
scaffold_00029	gmap	mRNA	1679029	1681795	.	-	.	ID=CYLD-RB;Parent=CYLD;
scaffold_00029	gmap	exon	1681675	1681795	100	-	.	ID=CYLD-RB-1EB;Parent=CYLD-RB
scaffold_00029	gmap	exon	1680824	1681274	100	-	.	ID=CYLD-RB-2EB;Parent=CYLD-RB
scaffold_00029	gmap	exon	1680537	1680736	100	-	.	ID=CYLD-RB-3EB;Parent=CYLD-RB
scaffold_00029	gmap	exon	1680295	1680449	100	-	.	ID=CYLD-RB-4EB;Parent=CYLD-RB
scaffold_00029	gmap	exon	1680002	1680220	100	-	.	ID=CYLD-RB-5EB;Parent=CYLD-RB
scaffold_00029	gmap	exon	1679706	1679940	100	-	.	ID=CYLD-RB-6EB;Parent=CYLD-RB
scaffold_00029	gmap	exon	1679305	1679640	100	-	.	ID=CYLD-RB-7EB;Parent=CYLD-RB
scaffold_00029	gmap	exon	1679029	1679222	100	-	.	ID=CYLD-RB-8EB;Parent=CYLD-RB
scaffold_00029	gmap	CDS	1681675	1681795	100	-	0	Parent=CYLD-RB
scaffold_00029	gmap	CDS	1680824	1681274	100	-	1	Parent=CYLD-RB
scaffold_00029	gmap	CDS	1680537	1680736	100	-	2	Parent=CYLD-RB
scaffold_00029	gmap	CDS	1680295	1680449	100	-	1	Parent=CYLD-RB
scaffold_00029	gmap	CDS	1680002	1680220	100	-	0	Parent=CYLD-RB
scaffold_00029	gmap	CDS	1679706	1679940	100	-	0	Parent=CYLD-RB
scaffold_00029	gmap	CDS	1679305	1679640	100	-	1	Parent=CYLD-RB
scaffold_00029	gmap	CDS	1679029	1679222	100	-	1	Parent=CYLD-RB
###
scaffold_00029	gmap	gene	1679029	1686100	.	-	.	ID=CYLD;
scaffold_00029	gmap	mRNA	1679029	1686100	.	-	.	ID=CYLD-RC;Parent=CYLD;
scaffold_00029	gmap	exon	1685462	1686100	100	-	.	ID=CYLD-RC-1EC;Parent=CYLD-RC
scaffold_00029	gmap	exon	1683117	1684422	100	-	.	ID=CYLD-RC-2EC;Parent=CYLD-RC
scaffold_00029	gmap	exon	1680824	1681274	100	-	.	ID=CYLD-RC-3EC;Parent=CYLD-RC
scaffold_00029	gmap	exon	1680537	1680736	100	-	.	ID=CYLD-RC-4EC;Parent=CYLD-RC
scaffold_00029	gmap	exon	1680295	1680449	100	-	.	ID=CYLD-RC-5EC;Parent=CYLD-RC
scaffold_00029	gmap	exon	1680002	1680220	100	-	.	ID=CYLD-RC-6EC;Parent=CYLD-RC
scaffold_00029	gmap	exon	1679706	1679940	100	-	.	ID=CYLD-RC-7EC;Parent=CYLD-RC
scaffold_00029	gmap	exon	1679305	1679640	100	-	.	ID=CYLD-RC-8EC;Parent=CYLD-RC
scaffold_00029	gmap	exon	1679029	1679222	100	-	.	ID=CYLD-RC-9EC;Parent=CYLD-RC
scaffold_00029	gmap	CDS	1685462	1686100	100	-	0	Parent=CYLD-RC
scaffold_00029	gmap	CDS	1683117	1684422	100	-	0	Parent=CYLD-RC
scaffold_00029	gmap	CDS	1680824	1681274	100	-	1	Parent=CYLD-RC
scaffold_00029	gmap	CDS	1680537	1680736	100	-	2	Parent=CYLD-RC
scaffold_00029	gmap	CDS	1680295	1680449	100	-	1	Parent=CYLD-RC
scaffold_00029	gmap	CDS	1680002	1680220	100	-	0	Parent=CYLD-RC
scaffold_00029	gmap	CDS	1679706	1679940	100	-	0	Parent=CYLD-RC
scaffold_00029	gmap	CDS	1679305	1679640	100	-	1	Parent=CYLD-RC
scaffold_00029	gmap	CDS	1679029	1679222	100	-	1	Parent=CYLD-RC
###
scaffold_00039	gmap	gene	997606	999377	.	+	.	ID=kenny;
scaffold_00039	gmap	mRNA	997606	999377	.	+	.	ID=kenny-RA;Parent=kenny;
scaffold_00039	gmap	exon	997606	998715	100	+	.	ID=kenny-RA-1EA;Parent=kenny-RA
scaffold_00039	gmap	exon	998784	999109	100	+	.	ID=kenny-RA-2EA;Parent=kenny-RA
scaffold_00039	gmap	exon	999173	999377	100	+	.	ID=kenny-RA-3EA;Parent=kenny-RA
scaffold_00039	gmap	CDS	997606	998715	100	+	0	Parent=kenny-RA
scaffold_00039	gmap	CDS	998784	999109	100	+	0	Parent=kenny-RA
scaffold_00039	gmap	CDS	999173	999377	100	+	2	Parent=kenny-RA
###
scaffold_00029	gmap	gene	645895	648812	.	-	.	ID=ird5;
scaffold_00029	gmap	mRNA	645895	648812	.	-	.	ID=ird5-RA;Parent=ird5;
scaffold_00029	gmap	exon	648692	648812	100	-	.	ID=ird5-RA-1EA;Parent=ird5-RA
scaffold_00029	gmap	exon	648209	648606	100	-	.	ID=ird5-RA-2EA;Parent=ird5-RA
scaffold_00029	gmap	exon	647052	648134	100	-	.	ID=ird5-RA-3EA;Parent=ird5-RA
scaffold_00029	gmap	exon	646366	646721	100	-	.	ID=ird5-RA-4EA;Parent=ird5-RA
scaffold_00029	gmap	exon	645895	646294	100	-	.	ID=ird5-RA-5EA;Parent=ird5-RA
scaffold_00029	gmap	CDS	648692	648812	100	-	0	Parent=ird5-RA
scaffold_00029	gmap	CDS	648209	648606	100	-	1	Parent=ird5-RA
scaffold_00029	gmap	CDS	647052	648134	100	-	0	Parent=ird5-RA
scaffold_00029	gmap	CDS	646366	646721	100	-	0	Parent=ird5-RA
scaffold_00029	gmap	CDS	645895	646294	100	-	2	Parent=ird5-RA
###
scaffold_00072	gmap	gene	786268	796410	.	+	.	ID=Relish;
scaffold_00072	gmap	mRNA	786268	796410	.	+	.	ID=Relish-RA;Parent=Relish;
scaffold_00072	gmap	exon	786268	786313	100	+	.	ID=Relish-RA-1EA;Parent=Relish-RA
scaffold_00072	gmap	exon	791616	792113	100	+	.	ID=Relish-RA-2EA;Parent=Relish-RA
scaffold_00072	gmap	exon	792182	792802	100	+	.	ID=Relish-RA-3EA;Parent=Relish-RA
scaffold_00072	gmap	exon	792886	792990	100	+	.	ID=Relish-RA-4EA;Parent=Relish-RA
scaffold_00072	gmap	exon	793073	793762	100	+	.	ID=Relish-RA-5EA;Parent=Relish-RA
scaffold_00072	gmap	exon	793836	794097	100	+	.	ID=Relish-RA-6EA;Parent=Relish-RA
scaffold_00072	gmap	exon	795078	795534	100	+	.	ID=Relish-RA-7EA;Parent=Relish-RA
scaffold_00072	gmap	exon	795602	796240	100	+	.	ID=Relish-RA-8EA;Parent=Relish-RA
scaffold_00072	gmap	exon	796306	796410	100	+	.	ID=Relish-RA-9EA;Parent=Relish-RA
scaffold_00072	gmap	CDS	786268	786313	100	+	0	Parent=Relish-RA
scaffold_00072	gmap	CDS	791616	792113	100	+	1	Parent=Relish-RA
scaffold_00072	gmap	CDS	792182	792802	100	+	1	Parent=Relish-RA
scaffold_00072	gmap	CDS	792886	792990	100	+	1	Parent=Relish-RA
scaffold_00072	gmap	CDS	793073	793762	100	+	1	Parent=Relish-RA
scaffold_00072	gmap	CDS	793836	794097	100	+	1	Parent=Relish-RA
scaffold_00072	gmap	CDS	795078	795534	100	+	2	Parent=Relish-RA
scaffold_00072	gmap	CDS	795602	796240	100	+	0	Parent=Relish-RA
scaffold_00072	gmap	CDS	796306	796410	100	+	0	Parent=Relish-RA
###
scaffold_00051	gmap	gene	47987	51460	.	+	.	ID=Caspar;
scaffold_00051	gmap	mRNA	47987	51460	.	+	.	ID=Caspar-RA;Parent=Caspar;
scaffold_00051	gmap	exon	47987	48025	100	+	.	ID=Caspar-RA-1EA;Parent=Caspar-RA
scaffold_00051	gmap	exon	48380	48448	100	+	.	ID=Caspar-RA-2EA;Parent=Caspar-RA
scaffold_00051	gmap	exon	48522	48897	100	+	.	ID=Caspar-RA-3EA;Parent=Caspar-RA
scaffold_00051	gmap	exon	48991	49327	100	+	.	ID=Caspar-RA-4EA;Parent=Caspar-RA
scaffold_00051	gmap	exon	49415	49828	100	+	.	ID=Caspar-RA-5EA;Parent=Caspar-RA
scaffold_00051	gmap	exon	49915	50045	100	+	.	ID=Caspar-RA-6EA;Parent=Caspar-RA
scaffold_00051	gmap	exon	50194	50342	100	+	.	ID=Caspar-RA-7EA;Parent=Caspar-RA
scaffold_00051	gmap	exon	50419	50573	100	+	.	ID=Caspar-RA-8EA;Parent=Caspar-RA
scaffold_00051	gmap	exon	50645	50781	100	+	.	ID=Caspar-RA-9EA;Parent=Caspar-RA
scaffold_00051	gmap	exon	50839	51314	100	+	.	ID=Caspar-RA-10E1;Parent=Caspar-RA
scaffold_00051	gmap	exon	51380	51460	100	+	.	ID=Caspar-RA-11E1;Parent=Caspar-RA
scaffold_00051	gmap	CDS	47987	48025	100	+	0	Parent=Caspar-RA
scaffold_00051	gmap	CDS	48380	48448	100	+	0	Parent=Caspar-RA
scaffold_00051	gmap	CDS	48522	48897	100	+	0	Parent=Caspar-RA
scaffold_00051	gmap	CDS	48991	49327	100	+	1	Parent=Caspar-RA
scaffold_00051	gmap	CDS	49415	49828	100	+	2	Parent=Caspar-RA
scaffold_00051	gmap	CDS	49915	50045	100	+	2	Parent=Caspar-RA
scaffold_00051	gmap	CDS	50194	50342	100	+	1	Parent=Caspar-RA
scaffold_00051	gmap	CDS	50419	50573	100	+	0	Parent=Caspar-RA
scaffold_00051	gmap	CDS	50645	50781	100	+	2	Parent=Caspar-RA
scaffold_00051	gmap	CDS	50839	51314	100	+	1	Parent=Caspar-RA
scaffold_00051	gmap	CDS	51380	51460	100	+	0	Parent=Caspar-RA
###
scaffold_00031	gmap	gene	802099	819971	.	+	.	ID=DNR1;
scaffold_00031	gmap	mRNA	802099	819971	.	+	.	ID=DNR1-RA;Parent=DNR1;
scaffold_00031	gmap	exon	802099	802185	100	+	.	ID=DNR1-RA-1EA;Parent=DNR1-RA
scaffold_00031	gmap	exon	818156	819075	100	+	.	ID=DNR1-RA-2EA;Parent=DNR1-RA
scaffold_00031	gmap	exon	819153	819716	100	+	.	ID=DNR1-RA-3EA;Parent=DNR1-RA
scaffold_00031	gmap	exon	819803	819971	100	+	.	ID=DNR1-RA-4EA;Parent=DNR1-RA
scaffold_00031	gmap	CDS	802099	802185	100	+	0	Parent=DNR1-RA
scaffold_00031	gmap	CDS	818156	819075	100	+	0	Parent=DNR1-RA
scaffold_00031	gmap	CDS	819153	819716	100	+	2	Parent=DNR1-RA
scaffold_00031	gmap	CDS	819803	819971	100	+	2	Parent=DNR1-RA
###
scaffold_00060	gmap	gene	818793	823053	.	-	.	ID=Kto;
scaffold_00060	gmap	mRNA	818793	823053	.	-	.	ID=Kto-RA;Parent=Kto;
scaffold_00060	gmap	exon	821161	823053	100	-	.	ID=Kto-RA-1EA;Parent=Kto-RA
scaffold_00060	gmap	exon	820394	821085	100	-	.	ID=Kto-RA-2EA;Parent=Kto-RA
scaffold_00060	gmap	exon	818793	820298	100	-	.	ID=Kto-RA-3EA;Parent=Kto-RA
scaffold_00060	gmap	CDS	821161	823053	100	-	0	Parent=Kto-RA
scaffold_00060	gmap	CDS	820394	821085	100	-	0	Parent=Kto-RA
scaffold_00060	gmap	CDS	818795	820298	100	-	2	Parent=Kto-RA
###
scaffold_00124	gmap	gene	22002	46267	.	+	.	ID=Skd;
scaffold_00124	gmap	mRNA	22002	46267	.	+	.	ID=Skd-RA;Parent=Skd;
scaffold_00124	gmap	exon	22002	22341	100	+	.	ID=Skd-RA-1EA;Parent=Skd-RA
scaffold_00124	gmap	exon	38950	39034	100	+	.	ID=Skd-RA-2EA;Parent=Skd-RA
scaffold_00124	gmap	exon	39148	39231	100	+	.	ID=Skd-RA-3EA;Parent=Skd-RA
scaffold_00124	gmap	exon	39530	40058	100	+	.	ID=Skd-RA-4EA;Parent=Skd-RA
scaffold_00124	gmap	exon	40536	40673	100	+	.	ID=Skd-RA-5EA;Parent=Skd-RA
scaffold_00124	gmap	exon	42002	42480	100	+	.	ID=Skd-RA-6EA;Parent=Skd-RA
scaffold_00124	gmap	exon	43630	43864	100	+	.	ID=Skd-RA-7EA;Parent=Skd-RA
scaffold_00124	gmap	exon	43949	44596	100	+	.	ID=Skd-RA-8EA;Parent=Skd-RA
scaffold_00124	gmap	exon	44714	46267	99	+	.	ID=Skd-RA-9EA;Parent=Skd-RA
scaffold_00124	gmap	CDS	22002	22341	100	+	0	Parent=Skd-RA
scaffold_00124	gmap	CDS	38950	39034	100	+	1	Parent=Skd-RA
scaffold_00124	gmap	CDS	39148	39231	100	+	2	Parent=Skd-RA
scaffold_00124	gmap	CDS	39530	40058	100	+	2	Parent=Skd-RA
scaffold_00124	gmap	CDS	40536	40673	100	+	0	Parent=Skd-RA
scaffold_00124	gmap	CDS	42002	42480	100	+	0	Parent=Skd-RA
scaffold_00124	gmap	CDS	43630	43864	100	+	2	Parent=Skd-RA
scaffold_00124	gmap	CDS	43949	44596	100	+	0	Parent=Skd-RA
scaffold_00124	gmap	CDS	44715	46265	100	+	0	Parent=Skd-RA
###
scaffold_00029	gmap	gene	1264765	1276585	.	-	.	ID=As_MAPK1_AsERK;
scaffold_00029	gmap	mRNA	1264765	1276585	.	-	.	ID=As_MAPK1_AsERK-RA;Parent=As_MAPK1_AsERK;
scaffold_00029	gmap	exon	1276459	1276585	100	-	.	ID=As_MAPK1_AsERK-RA-1EA;Parent=As_MAPK1_AsERK-RA;
scaffold_00029	gmap	exon	1270880	1270990	100	-	.	ID=As_MAPK1_AsERK-RA-2EA;Parent=As_MAPK1_AsERK-RA;
scaffold_00029	gmap	exon	1268235	1268369	100	-	.	ID=As_MAPK1_AsERK-RA-3EA;Parent=As_MAPK1_AsERK-RA;
scaffold_00029	gmap	exon	1267952	1268068	100	-	.	ID=As_MAPK1_AsERK-RA-4EA;Parent=As_MAPK1_AsERK-RA;
scaffold_00029	gmap	exon	1267522	1267878	100	-	.	ID=As_MAPK1_AsERK-RA-5EA;Parent=As_MAPK1_AsERK-RA;
scaffold_00029	gmap	exon	1264765	1264893	100	-	.	ID=As_MAPK1_AsERK-RA-6EA;Parent=As_MAPK1_AsERK-RA;
scaffold_00029	gmap	CDS	1276459	1276584	100	-	0	Parent=As_MAPK1_AsERK-RA;
scaffold_00029	gmap	CDS	1270880	1270990	100	-	0	Parent=As_MAPK1_AsERK-RA;
scaffold_00029	gmap	CDS	1268235	1268369	100	-	0	Parent=As_MAPK1_AsERK-RA;
scaffold_00029	gmap	CDS	1267952	1268068	100	-	0	Parent=As_MAPK1_AsERK-RA;
scaffold_00029	gmap	CDS	1267522	1267878	100	-	0	Parent=As_MAPK1_AsERK-RA;
scaffold_00029	gmap	CDS	1264765	1264893	100	-	0	Parent=As_MAPK1_AsERK-RA;
###
scaffold_00053	gmap	gene	1217284	1224243	.	-	.	ID=As_MAPK8_AsJNKb;
scaffold_00053	gmap	mRNA	1217284	1224243	.	-	.	ID=As_MAPK8_AsJNKb-RA;Parent=As_MAPK8_AsJNKb;
scaffold_00053	gmap	exon	1224131	1224243	100	-	.	ID=As_MAPK8_AsJNKb-RA-1EA;Parent=As_MAPK8_AsJNKb-RA;
scaffold_00053	gmap	exon	1219034	1219163	100	-	.	ID=As_MAPK8_AsJNKb-RA-2EA;Parent=As_MAPK8_AsJNKb-RA;
scaffold_00053	gmap	exon	1218742	1218939	100	-	.	ID=As_MAPK8_AsJNKb-RA-3EA;Parent=As_MAPK8_AsJNKb-RA;
scaffold_00053	gmap	exon	1218409	1218673	100	-	.	ID=As_MAPK8_AsJNKb-RA-4EA;Parent=As_MAPK8_AsJNKb-RA;
scaffold_00053	gmap	exon	1218054	1218337	100	-	.	ID=As_MAPK8_AsJNKb-RA-5EA;Parent=As_MAPK8_AsJNKb-RA;
scaffold_00053	gmap	exon	1217477	1217610	100	-	.	ID=As_MAPK8_AsJNKb-RA-6EA;Parent=As_MAPK8_AsJNKb-RA;
scaffold_00053	gmap	exon	1217284	1217458	100	-	.	ID=As_MAPK8_AsJNKb-RA-7EA;Parent=As_MAPK8_AsJNKb-RA;
scaffold_00053	gmap	CDS	1224131	1224243	100	-	0	Parent=As_MAPK8_AsJNKb-RA;
scaffold_00053	gmap	CDS	1219034	1219163	100	-	2	Parent=As_MAPK8_AsJNKb-RA;
scaffold_00053	gmap	CDS	1218742	1218939	100	-	0	Parent=As_MAPK8_AsJNKb-RA;
scaffold_00053	gmap	CDS	1218409	1218673	100	-	0	Parent=As_MAPK8_AsJNKb-RA;
scaffold_00053	gmap	CDS	1218054	1218337	100	-	1	Parent=As_MAPK8_AsJNKb-RA;
scaffold_00053	gmap	CDS	1217477	1217610	100	-	0	Parent=As_MAPK8_AsJNKb-RA;
scaffold_00053	gmap	CDS	1217284	1217458	100	-	2	Parent=As_MAPK8_AsJNKb-RA;
###
scaffold_00053	gmap	gene	1201414	1203499	.	-	.	ID=As_MAPK10_AsJNKa;
scaffold_00053	gmap	mRNA	1201414	1203499	.	-	.	ID=As_MAPK10_AsJNKa-RA;Parent=As_MAPK10_AsJNKa;
scaffold_00053	gmap	exon	1203336	1203499	100	-	.	ID=As_MAPK10_AsJNKa-RA-1EA;Parent=As_MAPK10_AsJNKa-RA;
scaffold_00053	gmap	exon	1203125	1203254	100	-	.	ID=As_MAPK10_AsJNKa-RA-2EA;Parent=As_MAPK10_AsJNKa-RA;
scaffold_00053	gmap	exon	1201414	1202208	100	-	.	ID=As_MAPK10_AsJNKa-RA-3EA;Parent=As_MAPK10_AsJNKa-RA;
scaffold_00053	gmap	CDS	1203336	1203499	100	-	0	Parent=As_MAPK10_AsJNKa-RA;
scaffold_00053	gmap	CDS	1203125	1203254	100	-	2	Parent=As_MAPK10_AsJNKa-RA;
scaffold_00053	gmap	CDS	1201414	1202208	100	-	0	Parent=As_MAPK10_AsJNKa-RA;
###
scaffold_00036	gmap	gene	164651	181129	.	+	.	ID=As_MAPK11_AsP38;
scaffold_00036	gmap	mRNA	164651	181129	.	+	.	ID=As_MAPK11_AsP38-RA;Parent=As_MAPK11_AsP38;
scaffold_00036	gmap	exon	164651	164754	100	+	.	ID=As_MAPK11_AsP38-RA-1EA;Parent=As_MAPK11_AsP38-RA;
scaffold_00036	gmap	exon	173392	173725	100	+	.	ID=As_MAPK11_AsP38-RA-2EA;Parent=As_MAPK11_AsP38-RA;
scaffold_00036	gmap	exon	174093	174348	100	+	.	ID=As_MAPK11_AsP38-RA-3EA;Parent=As_MAPK11_AsP38-RA;
scaffold_00036	gmap	exon	174774	174853	100	+	.	ID=As_MAPK11_AsP38-RA-4EA;Parent=As_MAPK11_AsP38-RA;
scaffold_00036	gmap	exon	180644	180798	100	+	.	ID=As_MAPK11_AsP38-RA-5EA;Parent=As_MAPK11_AsP38-RA;
scaffold_00036	gmap	exon	180873	180970	100	+	.	ID=As_MAPK11_AsP38-RA-6EA;Parent=As_MAPK11_AsP38-RA;
scaffold_00036	gmap	exon	181056	181129	100	+	.	ID=As_MAPK11_AsP38-RA-7EA;Parent=As_MAPK11_AsP38-RA;
scaffold_00036	gmap	CDS	164651	164754	100	+	0	Parent=As_MAPK11_AsP38-RA;
scaffold_00036	gmap	CDS	173392	173725	100	+	2	Parent=As_MAPK11_AsP38-RA;
scaffold_00036	gmap	CDS	174093	174348	100	+	0	Parent=As_MAPK11_AsP38-RA;
scaffold_00036	gmap	CDS	174774	174853	100	+	1	Parent=As_MAPK11_AsP38-RA;
scaffold_00036	gmap	CDS	180644	180798	100	+	0	Parent=As_MAPK11_AsP38-RA;
scaffold_00036	gmap	CDS	180873	180970	100	+	2	Parent=As_MAPK11_AsP38-RA;
scaffold_00036	gmap	CDS	181056	181129	100	+	1	Parent=As_MAPK11_AsP38-RA;
###
scaffold_00159	gmap	gene	58330	59954	.	-	.	ID=As_MAP2K1_AsMEK1;
scaffold_00159	gmap	mRNA	58330	59954	.	-	.	ID=As_MAP2K1_AsMEK1-RA;Parent=As_MAP2K1_AsMEK1;
scaffold_00159	gmap	exon	59187	59954	100	-	.	ID=As_MAP2K1_AsMEK1-RA-1EA;Parent=As_MAP2K1_AsMEK1-RA;
scaffold_00159	gmap	exon	58780	59112	100	-	.	ID=As_MAP2K1_AsMEK1-RA-2EA;Parent=As_MAP2K1_AsMEK1-RA;
scaffold_00159	gmap	exon	58330	58446	100	-	.	ID=As_MAP2K1_AsMEK1-RA-3EA;Parent=As_MAP2K1_AsMEK1-RA;
scaffold_00159	gmap	CDS	59187	59954	100	-	0	Parent=As_MAP2K1_AsMEK1-RA;
scaffold_00159	gmap	CDS	58780	59112	100	-	0	Parent=As_MAP2K1_AsMEK1-RA;
scaffold_00159	gmap	CDS	58330	58446	100	-	0	Parent=As_MAP2K1_AsMEK1-RA;
###
scaffold_00205	gmap	gene	24276	25490	.	-	.	ID=As_MAP2K3_AsMEK3/6;
scaffold_00205	gmap	mRNA	24276	25490	.	-	.	ID=As_MAP2K3_AsMEK3/6-RA;Parent=As_MAP2K3_AsMEK3/6;
scaffold_00205	gmap	exon	24839	25490	100	-	.	ID=As_MAP2K3_AsMEK3/6-RA-1EA;Parent=As_MAP2K3_AsMEK3/6-RA;
scaffold_00205	gmap	exon	24276	24763	100	-	.	ID=As_MAP2K3_AsMEK3/6-RA-2EA;Parent=As_MAP2K3_AsMEK3/6-RA;
scaffold_00205	gmap	CDS	24839	25490	100	-	0	Parent=As_MAP2K3_AsMEK3/6-RA;
scaffold_00205	gmap	CDS	24276	24763	100	-	1	Parent=As_MAP2K3_AsMEK3/6-RA;
###
scaffold_00014	gmap	gene	1933501	1944864	.	-	.	ID=As_MAP2K4_AsMKK4;
scaffold_00014	gmap	mRNA	1933501	1944864	.	-	.	ID=As_MAP2K4_AsMKK4-RA;Parent=As_MAP2K4_AsMKK4;
scaffold_00014	gmap	exon	1944169	1944864	100	-	.	ID=As_MAP2K4_AsMKK4-RA-1EA;Parent=As_MAP2K4_AsMKK4-RA;
scaffold_00014	gmap	exon	1943945	1944085	100	-	.	ID=As_MAP2K4_AsMKK4-RA-2EA;Parent=As_MAP2K4_AsMKK4-RA;
scaffold_00014	gmap	exon	1943667	1943752	100	-	.	ID=As_MAP2K4_AsMKK4-RA-3EA;Parent=As_MAP2K4_AsMKK4-RA;
scaffold_00014	gmap	exon	1943401	1943570	100	-	.	ID=As_MAP2K4_AsMKK4-RA-4EA;Parent=As_MAP2K4_AsMKK4-RA;
scaffold_00014	gmap	exon	1938737	1939244	100	-	.	ID=As_MAP2K4_AsMKK4-RA-5EA;Parent=As_MAP2K4_AsMKK4-RA;
scaffold_00014	gmap	exon	1938406	1938677	100	-	.	ID=As_MAP2K4_AsMKK4-RA-6EA;Parent=As_MAP2K4_AsMKK4-RA;
scaffold_00014	gmap	exon	1937220	1937360	100	-	.	ID=As_MAP2K4_AsMKK4-RA-7EA;Parent=As_MAP2K4_AsMKK4-RA;
scaffold_00014	gmap	exon	1935637	1935777	100	-	.	ID=As_MAP2K4_AsMKK4-RA-8EA;Parent=As_MAP2K4_AsMKK4-RA;
scaffold_00014	gmap	exon	1934136	1935495	100	-	.	ID=As_MAP2K4_AsMKK4-RA-9EA;Parent=As_MAP2K4_AsMKK4-RA;
scaffold_00014	gmap	exon	1933501	1934068	100	-	.	ID=As_MAP2K4_AsMKK4-RA-1E10;Parent=As_MAP2K4_AsMKK4-RA;
scaffold_00014	gmap	CDS	1944169	1944864	100	-	0	Parent=As_MAP2K4_AsMKK4-RA;
scaffold_00014	gmap	CDS	1943945	1944085	100	-	0	Parent=As_MAP2K4_AsMKK4-RA;
scaffold_00014	gmap	CDS	1943667	1943752	100	-	0	Parent=As_MAP2K4_AsMKK4-RA;
scaffold_00014	gmap	CDS	1943401	1943570	100	-	2	Parent=As_MAP2K4_AsMKK4-RA;
scaffold_00014	gmap	CDS	1938737	1939244	100	-	1	Parent=As_MAP2K4_AsMKK4-RA;
scaffold_00014	gmap	CDS	1938406	1938677	100	-	2	Parent=As_MAP2K4_AsMKK4-RA;
scaffold_00014	gmap	CDS	1937220	1937360	100	-	1	Parent=As_MAP2K4_AsMKK4-RA;
scaffold_00014	gmap	CDS	1935637	1935777	100	-	1	Parent=As_MAP2K4_AsMKK4-RA;
scaffold_00014	gmap	CDS	1934136	1935495	100	-	1	Parent=As_MAP2K4_AsMKK4-RA;
scaffold_00014	gmap	CDS	1933501	1934068	100	-	2	Parent=As_MAP2K4_AsMKK4-RA;
###
scaffold_00074	gmap	gene	427163	433740	.	-	.	ID=As_MAP2K7_AsMAP2K7;
scaffold_00074	gmap	mRNA	427163	433740	.	-	.	ID=As_MAP2K7_AsMAP2K7-RA;Parent=As_MAP2K7_AsMAP2K7;
scaffold_00074	gmap	exon	433524	433740	100	-	.	ID=As_MAP2K7_AsMAP2K7-RA-1EA;Parent=As_MAP2K7_AsMAP2K7-RA;
scaffold_00074	gmap	exon	433173	433405	100	-	.	ID=As_MAP2K7_AsMAP2K7-RA-2EA;Parent=As_MAP2K7_AsMAP2K7-RA;
scaffold_00074	gmap	exon	432682	433089	100	-	.	ID=As_MAP2K7_AsMAP2K7-RA-3EA;Parent=As_MAP2K7_AsMAP2K7-RA;
scaffold_00074	gmap	exon	432164	432600	100	-	.	ID=As_MAP2K7_AsMAP2K7-RA-4EA;Parent=As_MAP2K7_AsMAP2K7-RA;
scaffold_00074	gmap	exon	429971	430818	100	-	.	ID=As_MAP2K7_AsMAP2K7-RA-5EA;Parent=As_MAP2K7_AsMAP2K7-RA;
scaffold_00074	gmap	exon	429442	429906	100	-	.	ID=As_MAP2K7_AsMAP2K7-RA-6EA;Parent=As_MAP2K7_AsMAP2K7-RA;
scaffold_00074	gmap	exon	428309	428741	100	-	.	ID=As_MAP2K7_AsMAP2K7-RA-7EA;Parent=As_MAP2K7_AsMAP2K7-RA;
scaffold_00074	gmap	exon	427490	427576	100	-	.	ID=As_MAP2K7_AsMAP2K7-RA-8EA;Parent=As_MAP2K7_AsMAP2K7-RA;
scaffold_00074	gmap	exon	427163	427418	100	-	.	ID=As_MAP2K7_AsMAP2K7-RA-9EA;Parent=As_MAP2K7_AsMAP2K7-RA;
scaffold_00074	gmap	CDS	433524	433740	100	-	0	Parent=As_MAP2K7_AsMAP2K7-RA;
scaffold_00074	gmap	CDS	433173	433405	100	-	1	Parent=As_MAP2K7_AsMAP2K7-RA;
scaffold_00074	gmap	CDS	432682	433089	100	-	0	Parent=As_MAP2K7_AsMAP2K7-RA;
scaffold_00074	gmap	CDS	432164	432600	100	-	0	Parent=As_MAP2K7_AsMAP2K7-RA;
scaffold_00074	gmap	CDS	429971	430818	100	-	2	Parent=As_MAP2K7_AsMAP2K7-RA;
scaffold_00074	gmap	CDS	429442	429906	100	-	1	Parent=As_MAP2K7_AsMAP2K7-RA;
scaffold_00074	gmap	CDS	428309	428741	100	-	1	Parent=As_MAP2K7_AsMAP2K7-RA;
scaffold_00074	gmap	CDS	427490	427576	100	-	2	Parent=As_MAP2K7_AsMAP2K7-RA;
scaffold_00074	gmap	CDS	427163	427418	100	-	2	Parent=As_MAP2K7_AsMAP2K7-RA;
###
scaffold_00022	gmap	gene	591988	598371	.	+	.	ID=As_MAP3K4_AsMEKK4;
scaffold_00022	gmap	mRNA	591988	598371	.	+	.	ID=As_MAP3K4_AsMEKK4-RA;Parent=As_MAP3K4_AsMEKK4;
scaffold_00022	gmap	exon	591988	592082	100	+	.	ID=As_MAP3K4_AsMEKK4-RA-1EA;Parent=As_MAP3K4_AsMEKK4-RA;
scaffold_00022	gmap	exon	593643	593837	100	+	.	ID=As_MAP3K4_AsMEKK4-RA-2EA;Parent=As_MAP3K4_AsMEKK4-RA;
scaffold_00022	gmap	exon	594498	596069	100	+	.	ID=As_MAP3K4_AsMEKK4-RA-3EA;Parent=As_MAP3K4_AsMEKK4-RA;
scaffold_00022	gmap	exon	596139	598371	100	+	.	ID=As_MAP3K4_AsMEKK4-RA-4EA;Parent=As_MAP3K4_AsMEKK4-RA;
scaffold_00022	gmap	CDS	591988	592082	100	+	0	Parent=As_MAP3K4_AsMEKK4-RA;
scaffold_00022	gmap	CDS	593643	593837	100	+	2	Parent=As_MAP3K4_AsMEKK4-RA;
scaffold_00022	gmap	CDS	594498	596069	100	+	2	Parent=As_MAP3K4_AsMEKK4-RA;
scaffold_00022	gmap	CDS	596139	598371	100	+	2	Parent=As_MAP3K4_AsMEKK4-RA;
###
scaffold_00047	gmap	gene	11140	17685	.	-	.	ID=As_MAP3K5_AsMEKK5/6;
scaffold_00047	gmap	mRNA	11140	17685	.	-	.	ID=As_MAP3K5_AsMEKK5/6-RA;Parent=As_MAP3K5_AsMEKK5/6;
scaffold_00047	gmap	exon	14990	17685	100	-	.	ID=As_MAP3K5_AsMEKK5/6-RA-1EA;Parent=As_MAP3K5_AsMEKK5/6-RA;
scaffold_00047	gmap	exon	14719	14892	100	-	.	ID=As_MAP3K5_AsMEKK5/6-RA-2EA;Parent=As_MAP3K5_AsMEKK5/6-RA;
scaffold_00047	gmap	exon	12501	12644	100	-	.	ID=As_MAP3K5_AsMEKK5/6-RA-3EA;Parent=As_MAP3K5_AsMEKK5/6-RA;
scaffold_00047	gmap	exon	12183	12288	100	-	.	ID=As_MAP3K5_AsMEKK5/6-RA-4EA;Parent=As_MAP3K5_AsMEKK5/6-RA;
scaffold_00047	gmap	exon	11140	12114	100	-	.	ID=As_MAP3K5_AsMEKK5/6-RA-5EA;Parent=As_MAP3K5_AsMEKK5/6-RA;
scaffold_00047	gmap	CDS	14990	17685	100	-	0	Parent=As_MAP3K5_AsMEKK5/6-RA;
scaffold_00047	gmap	CDS	14719	14892	100	-	2	Parent=As_MAP3K5_AsMEKK5/6-RA;
scaffold_00047	gmap	CDS	12501	12644	100	-	2	Parent=As_MAP3K5_AsMEKK5/6-RA;
scaffold_00047	gmap	CDS	12183	12288	100	-	2	Parent=As_MAP3K5_AsMEKK5/6-RA;
scaffold_00047	gmap	CDS	11140	12114	100	-	0	Parent=As_MAP3K5_AsMEKK5/6-RA;
###
scaffold_00013	gmap	gene	2433876	2439625	.	+	.	ID=As_MAP3K10_AsMLK2/3;
scaffold_00013	gmap	mRNA	2433876	2439625	.	+	.	ID=As_MAP3K10_AsMLK2/3-RA;Parent=As_MAP3K10_AsMLK2/3;
scaffold_00013	gmap	exon	2433876	2434554	100	+	.	ID=As_MAP3K10_AsMLK2/3-RA-1EA;Parent=As_MAP3K10_AsMLK2/3-RA;
scaffold_00013	gmap	exon	2434630	2434792	100	+	.	ID=As_MAP3K10_AsMLK2/3-RA-2EA;Parent=As_MAP3K10_AsMLK2/3-RA;
scaffold_00013	gmap	exon	2434873	2435039	100	+	.	ID=As_MAP3K10_AsMLK2/3-RA-3EA;Parent=As_MAP3K10_AsMLK2/3-RA;
scaffold_00013	gmap	exon	2435131	2435306	100	+	.	ID=As_MAP3K10_AsMLK2/3-RA-4EA;Parent=As_MAP3K10_AsMLK2/3-RA;
scaffold_00013	gmap	exon	2436305	2436502	100	+	.	ID=As_MAP3K10_AsMLK2/3-RA-5EA;Parent=As_MAP3K10_AsMLK2/3-RA;
scaffold_00013	gmap	exon	2436590	2436737	100	+	.	ID=As_MAP3K10_AsMLK2/3-RA-6EA;Parent=As_MAP3K10_AsMLK2/3-RA;
scaffold_00013	gmap	exon	2438100	2439625	100	+	.	ID=As_MAP3K10_AsMLK2/3-RA-7EA;Parent=As_MAP3K10_AsMLK2/3-RA;
scaffold_00013	gmap	CDS	2433876	2434554	100	+	0	Parent=As_MAP3K10_AsMLK2/3-RA;
scaffold_00013	gmap	CDS	2434630	2434792	100	+	1	Parent=As_MAP3K10_AsMLK2/3-RA;
scaffold_00013	gmap	CDS	2434873	2435039	100	+	2	Parent=As_MAP3K10_AsMLK2/3-RA;
scaffold_00013	gmap	CDS	2435131	2435306	100	+	1	Parent=As_MAP3K10_AsMLK2/3-RA;
scaffold_00013	gmap	CDS	2436305	2436502	100	+	0	Parent=As_MAP3K10_AsMLK2/3-RA;
scaffold_00013	gmap	CDS	2436590	2436737	100	+	0	Parent=As_MAP3K10_AsMLK2/3-RA;
scaffold_00013	gmap	CDS	2438100	2439625	100	+	1	Parent=As_MAP3K10_AsMLK2/3-RA;
###
scaffold_00114	gmap	gene	125940	134907	.	-	.	ID=As_MAP3K12_AsM3K12/13;
scaffold_00114	gmap	mRNA	125940	134907	.	-	.	ID=As_MAP3K12_AsM3K12/13-RA;Parent=As_MAP3K12_AsM3K12/13;
scaffold_00114	gmap	exon	134333	134907	100	-	.	ID=As_MAP3K12_AsM3K12/13-RA-1EA;Parent=As_MAP3K12_AsM3K12/13-RA;
scaffold_00114	gmap	exon	132622	132816	100	-	.	ID=As_MAP3K12_AsM3K12/13-RA-2EA;Parent=As_MAP3K12_AsM3K12/13-RA;
scaffold_00114	gmap	exon	130605	131270	100	-	.	ID=As_MAP3K12_AsM3K12/13-RA-3EA;Parent=As_MAP3K12_AsM3K12/13-RA;
scaffold_00114	gmap	exon	129062	130531	100	-	.	ID=As_MAP3K12_AsM3K12/13-RA-4EA;Parent=As_MAP3K12_AsM3K12/13-RA;
scaffold_00114	gmap	exon	125940	126432	100	-	.	ID=As_MAP3K12_AsM3K12/13-RA-5EA;Parent=As_MAP3K12_AsM3K12/13-RA;
scaffold_00114	gmap	CDS	134333	134907	100	-	0	Parent=As_MAP3K12_AsM3K12/13-RA;
scaffold_00114	gmap	CDS	132622	132816	100	-	2	Parent=As_MAP3K12_AsM3K12/13-RA;
scaffold_00114	gmap	CDS	130605	131270	100	-	2	Parent=As_MAP3K12_AsM3K12/13-RA;
scaffold_00114	gmap	CDS	129062	130531	100	-	2	Parent=As_MAP3K12_AsM3K12/13-RA;
scaffold_00114	gmap	CDS	125940	126432	100	-	2	Parent=As_MAP3K12_AsM3K12/13-RA;
###
scaffold_00062	gmap	gene	1080414	1082121	.	-	.	ID=As_Braf_AsRaf;
scaffold_00062	gmap	mRNA	1080414	1082121	.	-	.	ID=As_Braf_AsRaf-RA;Parent=As_Braf_AsRaf;
scaffold_00062	gmap	exon	1081819	1082121	100	-	.	ID=As_Braf_AsRaf-RA-1EA;Parent=As_Braf_AsRaf-RA;
scaffold_00062	gmap	exon	1081075	1081722	100	-	.	ID=As_Braf_AsRaf-RA-2EA;Parent=As_Braf_AsRaf-RA;
scaffold_00062	gmap	exon	1080414	1080578	100	-	.	ID=As_Braf_AsRaf-RA-3EA;Parent=As_Braf_AsRaf-RA;
scaffold_00062	gmap	CDS	1081819	1082121	100	-	0	Parent=As_Braf_AsRaf-RA;
scaffold_00062	gmap	CDS	1081075	1081722	100	-	0	Parent=As_Braf_AsRaf-RA;
scaffold_00062	gmap	CDS	1080414	1080578	100	-	0	Parent=As_Braf_AsRaf-RA;
###
scaffold_00005	gmap	gene	3114029	3116583	.	+	.	ID=As_MOS_AsMOS;
scaffold_00005	gmap	mRNA	3114029	3116583	.	+	.	ID=As_MOS_AsMOS-RA;Parent=As_MOS_AsMOS;
scaffold_00005	gmap	exon	3114029	3114072	100	+	.	ID=As_MOS_AsMOS-RA-1EA;Parent=As_MOS_AsMOS-RA;
scaffold_00005	gmap	exon	3114169	3114501	100	+	.	ID=As_MOS_AsMOS-RA-2EA;Parent=As_MOS_AsMOS-RA;
scaffold_00005	gmap	exon	3114575	3114718	100	+	.	ID=As_MOS_AsMOS-RA-3EA;Parent=As_MOS_AsMOS-RA;
scaffold_00005	gmap	exon	3115215	3115614	98	+	.	ID=As_MOS_AsMOS-RA-4EA;Parent=As_MOS_AsMOS-RA;
scaffold_00005	gmap	exon	3115692	3116583	100	+	.	ID=As_MOS_AsMOS-RA-5EA;Parent=As_MOS_AsMOS-RA;
scaffold_00005	gmap	CDS	3115232	3115381	100	+	0	Parent=As_MOS_AsMOS-RA;
scaffold_00005	gmap	CDS	3115389	3115391	100	+	0	Parent=As_MOS_AsMOS-RA;
###
scaffold_00009	gmap	gene	3254017	3262057	.	-	.	ID=As_MAP4K1_AsM4K;
scaffold_00009	gmap	mRNA	3254017	3262057	.	-	.	ID=As_MAP4K1_AsM4K-RA;Parent=As_MAP4K1_AsM4K;
scaffold_00009	gmap	exon	3261866	3262057	100	-	.	ID=As_MAP4K1_AsM4K-RA-1EA;Parent=As_MAP4K1_AsM4K-RA;
scaffold_00009	gmap	exon	3261191	3261611	100	-	.	ID=As_MAP4K1_AsM4K-RA-2EA;Parent=As_MAP4K1_AsM4K-RA;
scaffold_00009	gmap	exon	3259614	3259712	100	-	.	ID=As_MAP4K1_AsM4K-RA-3EA;Parent=As_MAP4K1_AsM4K-RA;
scaffold_00009	gmap	exon	3259224	3259522	100	-	.	ID=As_MAP4K1_AsM4K-RA-4EA;Parent=As_MAP4K1_AsM4K-RA;
scaffold_00009	gmap	exon	3259076	3259142	100	-	.	ID=As_MAP4K1_AsM4K-RA-5EA;Parent=As_MAP4K1_AsM4K-RA;
scaffold_00009	gmap	exon	3258945	3258996	100	-	.	ID=As_MAP4K1_AsM4K-RA-6EA;Parent=As_MAP4K1_AsM4K-RA;
scaffold_00009	gmap	exon	3256269	3256593	100	-	.	ID=As_MAP4K1_AsM4K-RA-7EA;Parent=As_MAP4K1_AsM4K-RA;
scaffold_00009	gmap	exon	3256028	3256190	100	-	.	ID=As_MAP4K1_AsM4K-RA-8EA;Parent=As_MAP4K1_AsM4K-RA;
scaffold_00009	gmap	exon	3255341	3255929	100	-	.	ID=As_MAP4K1_AsM4K-RA-9EA;Parent=As_MAP4K1_AsM4K-RA;
scaffold_00009	gmap	exon	3255057	3255250	100	-	.	ID=As_MAP4K1_AsM4K-RA-1E10;Parent=As_MAP4K1_AsM4K-RA;
scaffold_00009	gmap	exon	3254926	3254975	100	-	.	ID=As_MAP4K1_AsM4K-RA-1E11;Parent=As_MAP4K1_AsM4K-RA;
scaffold_00009	gmap	exon	3254441	3254567	100	-	.	ID=As_MAP4K1_AsM4K-RA-1E12;Parent=As_MAP4K1_AsM4K-RA;
scaffold_00009	gmap	exon	3254223	3254349	100	-	.	ID=As_MAP4K1_AsM4K-RA-1E13;Parent=As_MAP4K1_AsM4K-RA;
scaffold_00009	gmap	exon	3254017	3254125	100	-	.	ID=As_MAP4K1_AsM4K-RA-1E14;Parent=As_MAP4K1_AsM4K-RA;
scaffold_00009	gmap	CDS	3261866	3262057	100	-	0	Parent=As_MAP4K1_AsM4K-RA;
scaffold_00009	gmap	CDS	3261191	3261611	100	-	0	Parent=As_MAP4K1_AsM4K-RA;
scaffold_00009	gmap	CDS	3259614	3259712	100	-	1	Parent=As_MAP4K1_AsM4K-RA;
scaffold_00009	gmap	CDS	3259224	3259522	100	-	1	Parent=As_MAP4K1_AsM4K-RA;
scaffold_00009	gmap	CDS	3259076	3259142	100	-	0	Parent=As_MAP4K1_AsM4K-RA;
scaffold_00009	gmap	CDS	3258945	3258996	100	-	1	Parent=As_MAP4K1_AsM4K-RA;
scaffold_00009	gmap	CDS	3256269	3256593	100	-	2	Parent=As_MAP4K1_AsM4K-RA;
scaffold_00009	gmap	CDS	3256028	3256190	100	-	0	Parent=As_MAP4K1_AsM4K-RA;
scaffold_00009	gmap	CDS	3255341	3255929	100	-	1	Parent=As_MAP4K1_AsM4K-RA;
scaffold_00009	gmap	CDS	3255057	3255250	100	-	2	Parent=As_MAP4K1_AsM4K-RA;
scaffold_00009	gmap	CDS	3254926	3254975	100	-	1	Parent=As_MAP4K1_AsM4K-RA;
scaffold_00009	gmap	CDS	3254441	3254567	100	-	0	Parent=As_MAP4K1_AsM4K-RA;
scaffold_00009	gmap	CDS	3254223	3254349	100	-	1	Parent=As_MAP4K1_AsM4K-RA;
scaffold_00009	gmap	CDS	3254017	3254125	100	-	2	Parent=As_MAP4K1_AsM4K-RA;
###
scaffold_00087	gmap	gene	363550	378855	.	+	.	ID=As_MAP4K4_AsM4K4;
scaffold_00087	gmap	mRNA	363550	378855	.	+	.	ID=As_MAP4K4_AsM4K4-RA;Parent=As_MAP4K4_AsM4K4;
scaffold_00087	gmap	exon	363550	363952	100	+	.	ID=As_MAP4K4_AsM4K4-RA-1EA;Parent=As_MAP4K4_AsM4K4-RA;
scaffold_00087	gmap	exon	364043	364285	100	+	.	ID=As_MAP4K4_AsM4K4-RA-2EA;Parent=As_MAP4K4_AsM4K4-RA;
scaffold_00087	gmap	exon	364355	364466	100	+	.	ID=As_MAP4K4_AsM4K4-RA-3EA;Parent=As_MAP4K4_AsM4K4-RA;
scaffold_00087	gmap	exon	364533	364749	100	+	.	ID=As_MAP4K4_AsM4K4-RA-4EA;Parent=As_MAP4K4_AsM4K4-RA;
scaffold_00087	gmap	exon	364833	365063	100	+	.	ID=As_MAP4K4_AsM4K4-RA-5EA;Parent=As_MAP4K4_AsM4K4-RA;
scaffold_00087	gmap	exon	367765	368111	100	+	.	ID=As_MAP4K4_AsM4K4-RA-6EA;Parent=As_MAP4K4_AsM4K4-RA;
scaffold_00087	gmap	exon	369277	369475	100	+	.	ID=As_MAP4K4_AsM4K4-RA-7EA;Parent=As_MAP4K4_AsM4K4-RA;
scaffold_00087	gmap	exon	372497	373555	100	+	.	ID=As_MAP4K4_AsM4K4-RA-8EA;Parent=As_MAP4K4_AsM4K4-RA;
scaffold_00087	gmap	exon	376330	376458	100	+	.	ID=As_MAP4K4_AsM4K4-RA-9EA;Parent=As_MAP4K4_AsM4K4-RA;
scaffold_00087	gmap	exon	377490	378254	100	+	.	ID=As_MAP4K4_AsM4K4-RA-1E10;Parent=As_MAP4K4_AsM4K4-RA;
scaffold_00087	gmap	exon	378319	378474	100	+	.	ID=As_MAP4K4_AsM4K4-RA-1E11;Parent=As_MAP4K4_AsM4K4-RA;
scaffold_00087	gmap	exon	378553	378723	100	+	.	ID=As_MAP4K4_AsM4K4-RA-1E12;Parent=As_MAP4K4_AsM4K4-RA;
scaffold_00087	gmap	exon	378793	378855	100	+	.	ID=As_MAP4K4_AsM4K4-RA-1E13;Parent=As_MAP4K4_AsM4K4-RA;
scaffold_00087	gmap	CDS	363550	363952	100	+	0	Parent=As_MAP4K4_AsM4K4-RA;
scaffold_00087	gmap	CDS	364043	364285	100	+	1	Parent=As_MAP4K4_AsM4K4-RA;
scaffold_00087	gmap	CDS	364355	364466	100	+	1	Parent=As_MAP4K4_AsM4K4-RA;
scaffold_00087	gmap	CDS	364533	364749	100	+	2	Parent=As_MAP4K4_AsM4K4-RA;
scaffold_00087	gmap	CDS	364833	365063	100	+	0	Parent=As_MAP4K4_AsM4K4-RA;
scaffold_00087	gmap	CDS	367765	368111	100	+	0	Parent=As_MAP4K4_AsM4K4-RA;
scaffold_00087	gmap	CDS	369277	369475	100	+	2	Parent=As_MAP4K4_AsM4K4-RA;
scaffold_00087	gmap	CDS	372497	373555	100	+	0	Parent=As_MAP4K4_AsM4K4-RA;
scaffold_00087	gmap	CDS	376330	376458	100	+	0	Parent=As_MAP4K4_AsM4K4-RA;
scaffold_00087	gmap	CDS	377490	378254	100	+	0	Parent=As_MAP4K4_AsM4K4-RA;
scaffold_00087	gmap	CDS	378319	378474	100	+	0	Parent=As_MAP4K4_AsM4K4-RA;
scaffold_00087	gmap	CDS	378553	378723	100	+	0	Parent=As_MAP4K4_AsM4K4-RA;
scaffold_00087	gmap	CDS	378793	378855	100	+	0	Parent=As_MAP4K4_AsM4K4-RA;
###
scaffold_00009	gmap	gene	2393215	2445734	.	-	.	ID=As_PKC_conventional;
scaffold_00009	gmap	mRNA	2393215	2445734	.	-	.	ID=As_PKC_conventional-RA;Parent=As_PKC_conventional;
scaffold_00009	gmap	exon	2445553	2445734	100	-	.	ID=As_PKC_conventional-RA-1EA;Parent=As_PKC_conventional-RA;
scaffold_00009	gmap	exon	2419474	2419505	100	-	.	ID=As_PKC_conventional-RA-2EA;Parent=As_PKC_conventional-RA;
scaffold_00009	gmap	exon	2418849	2418931	100	-	.	ID=As_PKC_conventional-RA-3EA;Parent=As_PKC_conventional-RA;
scaffold_00009	gmap	exon	2410713	2410815	100	-	.	ID=As_PKC_conventional-RA-4EA;Parent=As_PKC_conventional-RA;
scaffold_00009	gmap	exon	2399789	2399917	99	-	.	ID=As_PKC_conventional-RA-5EA;Parent=As_PKC_conventional-RA;
scaffold_00009	gmap	exon	2395497	2395650	100	-	.	ID=As_PKC_conventional-RA-6EA;Parent=As_PKC_conventional-RA;
scaffold_00009	gmap	exon	2395200	2395428	99	-	.	ID=As_PKC_conventional-RA-7EA;Parent=As_PKC_conventional-RA;
scaffold_00009	gmap	exon	2394820	2395107	98	-	.	ID=As_PKC_conventional-RA-8EA;Parent=As_PKC_conventional-RA;
scaffold_00009	gmap	exon	2394558	2394649	98	-	.	ID=As_PKC_conventional-RA-9EA;Parent=As_PKC_conventional-RA;
scaffold_00009	gmap	exon	2393992	2394193	99	-	.	ID=As_PKC_conventional-RA-1E10;Parent=As_PKC_conventional-RA;
scaffold_00009	gmap	exon	2393721	2393908	98	-	.	ID=As_PKC_conventional-RA-1E11;Parent=As_PKC_conventional-RA;
scaffold_00009	gmap	exon	2393447	2393587	100	-	.	ID=As_PKC_conventional-RA-1E12;Parent=As_PKC_conventional-RA;
scaffold_00009	gmap	exon	2393215	2393367	100	-	.	ID=As_PKC_conventional-RA-1E13;Parent=As_PKC_conventional-RA;
scaffold_00009	gmap	CDS	2445553	2445734	100	-	0	Parent=As_PKC_conventional-RA;
scaffold_00009	gmap	CDS	2419474	2419505	100	-	2	Parent=As_PKC_conventional-RA;
scaffold_00009	gmap	CDS	2418849	2418931	100	-	1	Parent=As_PKC_conventional-RA;
scaffold_00009	gmap	CDS	2410713	2410815	100	-	0	Parent=As_PKC_conventional-RA;
scaffold_00009	gmap	CDS	2399789	2399917	99	-	1	Parent=As_PKC_conventional-RA;
scaffold_00009	gmap	CDS	2395497	2395650	100	-	1	Parent=As_PKC_conventional-RA;
scaffold_00009	gmap	CDS	2395200	2395428	99	-	2	Parent=As_PKC_conventional-RA;
scaffold_00009	gmap	CDS	2394820	2395107	98	-	0	Parent=As_PKC_conventional-RA;
scaffold_00009	gmap	CDS	2394558	2394649	98	-	0	Parent=As_PKC_conventional-RA;
scaffold_00009	gmap	CDS	2393992	2394193	99	-	2	Parent=As_PKC_conventional-RA;
scaffold_00009	gmap	CDS	2393721	2393908	98	-	0	Parent=As_PKC_conventional-RA;
scaffold_00009	gmap	CDS	2393447	2393587	100	-	0	Parent=As_PKC_conventional-RA;
scaffold_00009	gmap	CDS	2393215	2393367	100	-	0	Parent=As_PKC_conventional-RA;
###
scaffold_00038	gmap	gene	1083592	1107110	.	+	.	ID=As_PKC_delta;
scaffold_00038	gmap	mRNA	1083592	1107110	.	+	.	ID=As_PKC_delta-RA;Parent=As_PKC_delta;
scaffold_00038	gmap	exon	1083592	1083687	100	+	.	ID=As_PKC_delta-RA-1EA;Parent=As_PKC_delta-RA;
scaffold_00038	gmap	exon	1083772	1083945	100	+	.	ID=As_PKC_delta-RA-2EA;Parent=As_PKC_delta-RA;
scaffold_00038	gmap	exon	1084087	1084148	100	+	.	ID=As_PKC_delta-RA-3EA;Parent=As_PKC_delta-RA;
scaffold_00038	gmap	exon	1084283	1084398	100	+	.	ID=As_PKC_delta-RA-4EA;Parent=As_PKC_delta-RA;
scaffold_00038	gmap	exon	1084964	1085053	100	+	.	ID=As_PKC_delta-RA-5EA;Parent=As_PKC_delta-RA;
scaffold_00038	gmap	exon	1085178	1085282	100	+	.	ID=As_PKC_delta-RA-6EA;Parent=As_PKC_delta-RA;
scaffold_00038	gmap	exon	1098498	1098599	100	+	.	ID=As_PKC_delta-RA-7EA;Parent=As_PKC_delta-RA;
scaffold_00038	gmap	exon	1104203	1104339	100	+	.	ID=As_PKC_delta-RA-8EA;Parent=As_PKC_delta-RA;
scaffold_00038	gmap	exon	1104405	1104578	100	+	.	ID=As_PKC_delta-RA-9EA;Parent=As_PKC_delta-RA;
scaffold_00038	gmap	exon	1105807	1105961	100	+	.	ID=As_PKC_delta-RA-1E10;Parent=As_PKC_delta-RA;
scaffold_00038	gmap	exon	1106036	1106183	100	+	.	ID=As_PKC_delta-RA-1E11;Parent=As_PKC_delta-RA;
scaffold_00038	gmap	exon	1106473	1106652	100	+	.	ID=As_PKC_delta-RA-1E12;Parent=As_PKC_delta-RA;
scaffold_00038	gmap	exon	1106723	1106869	100	+	.	ID=As_PKC_delta-RA-1E13;Parent=As_PKC_delta-RA;
scaffold_00038	gmap	exon	1106961	1107110	100	+	.	ID=As_PKC_delta-RA-1E14;Parent=As_PKC_delta-RA;
scaffold_00038	gmap	CDS	1083592	1083687	100	+	0	Parent=As_PKC_delta-RA;
scaffold_00038	gmap	CDS	1083772	1083945	100	+	0	Parent=As_PKC_delta-RA;
scaffold_00038	gmap	CDS	1084087	1084148	100	+	0	Parent=As_PKC_delta-RA;
scaffold_00038	gmap	CDS	1084283	1084398	100	+	2	Parent=As_PKC_delta-RA;
scaffold_00038	gmap	CDS	1084964	1085053	100	+	1	Parent=As_PKC_delta-RA;
scaffold_00038	gmap	CDS	1085178	1085282	100	+	1	Parent=As_PKC_delta-RA;
scaffold_00038	gmap	CDS	1098498	1098599	100	+	1	Parent=As_PKC_delta-RA;
scaffold_00038	gmap	CDS	1104203	1104339	100	+	1	Parent=As_PKC_delta-RA;
scaffold_00038	gmap	CDS	1104405	1104578	100	+	0	Parent=As_PKC_delta-RA;
scaffold_00038	gmap	CDS	1105807	1105961	100	+	0	Parent=As_PKC_delta-RA;
scaffold_00038	gmap	CDS	1106036	1106183	100	+	2	Parent=As_PKC_delta-RA;
scaffold_00038	gmap	CDS	1106473	1106652	100	+	0	Parent=As_PKC_delta-RA;
scaffold_00038	gmap	CDS	1106723	1106869	100	+	0	Parent=As_PKC_delta-RA;
scaffold_00038	gmap	CDS	1106961	1107110	100	+	0	Parent=As_PKC_delta-RA;
###
scaffold_00013	gmap	gene	1856217	1868022	.	-	.	ID=As_PKC_epsilon;
scaffold_00013	gmap	mRNA	1856217	1868022	.	-	.	ID=As_PKC_epsilon-RA;Parent=As_PKC_epsilon;
scaffold_00013	gmap	exon	1867872	1868022	100	-	.	ID=As_PKC_epsilon-RA-1EA;Parent=As_PKC_epsilon-RA;
scaffold_00013	gmap	exon	1861642	1861835	100	-	.	ID=As_PKC_epsilon-RA-2EA;Parent=As_PKC_epsilon-RA;
scaffold_00013	gmap	exon	1861394	1861555	100	-	.	ID=As_PKC_epsilon-RA-3EA;Parent=As_PKC_epsilon-RA;
scaffold_00013	gmap	exon	1859702	1859775	100	-	.	ID=As_PKC_epsilon-RA-4EA;Parent=As_PKC_epsilon-RA;
scaffold_00013	gmap	exon	1859097	1859128	100	-	.	ID=As_PKC_epsilon-RA-5EA;Parent=As_PKC_epsilon-RA;
scaffold_00013	gmap	exon	1858144	1858214	100	-	.	ID=As_PKC_epsilon-RA-6EA;Parent=As_PKC_epsilon-RA;
scaffold_00013	gmap	exon	1856997	1858064	100	-	.	ID=As_PKC_epsilon-RA-7EA;Parent=As_PKC_epsilon-RA;
scaffold_00013	gmap	exon	1856659	1856911	100	-	.	ID=As_PKC_epsilon-RA-8EA;Parent=As_PKC_epsilon-RA;
scaffold_00013	gmap	exon	1856426	1856589	100	-	.	ID=As_PKC_epsilon-RA-9EA;Parent=As_PKC_epsilon-RA;
scaffold_00013	gmap	exon	1856217	1856381	100	-	.	ID=As_PKC_epsilon-RA-1E10;Parent=As_PKC_epsilon-RA;
scaffold_00013	gmap	CDS	1867872	1868022	100	-	0	Parent=As_PKC_epsilon-RA;
scaffold_00013	gmap	CDS	1861642	1861835	100	-	1	Parent=As_PKC_epsilon-RA;
scaffold_00013	gmap	CDS	1861394	1861555	100	-	0	Parent=As_PKC_epsilon-RA;
scaffold_00013	gmap	CDS	1859702	1859775	100	-	0	Parent=As_PKC_epsilon-RA;
scaffold_00013	gmap	CDS	1859097	1859128	100	-	2	Parent=As_PKC_epsilon-RA;
scaffold_00013	gmap	CDS	1858144	1858214	100	-	1	Parent=As_PKC_epsilon-RA;
scaffold_00013	gmap	CDS	1856997	1858064	100	-	0	Parent=As_PKC_epsilon-RA;
scaffold_00013	gmap	CDS	1856659	1856911	100	-	0	Parent=As_PKC_epsilon-RA;
scaffold_00013	gmap	CDS	1856426	1856589	100	-	1	Parent=As_PKC_epsilon-RA;
scaffold_00013	gmap	CDS	1856217	1856381	100	-	0	Parent=As_PKC_epsilon-RA;
###
scaffold_00034	gmap	gene	1468395	1568732	.	-	.	ID=As_PKC_zeta;
scaffold_00034	gmap	mRNA	1468395	1568732	.	-	.	ID=As_PKC_zeta-RA;Parent=As_PKC_zeta;
scaffold_00034	gmap	exon	1568553	1568732	100	-	.	ID=As_PKC_zeta-RA-1EA;Parent=As_PKC_zeta-RA;
scaffold_00034	gmap	exon	1568357	1568477	100	-	.	ID=As_PKC_zeta-RA-2EA;Parent=As_PKC_zeta-RA;
scaffold_00034	gmap	exon	1476700	1476785	100	-	.	ID=As_PKC_zeta-RA-3EA;Parent=As_PKC_zeta-RA;
scaffold_00034	gmap	exon	1475918	1476033	100	-	.	ID=As_PKC_zeta-RA-4EA;Parent=As_PKC_zeta-RA;
scaffold_00034	gmap	exon	1474864	1475070	100	-	.	ID=As_PKC_zeta-RA-5EA;Parent=As_PKC_zeta-RA;
scaffold_00034	gmap	exon	1474454	1474764	100	-	.	ID=As_PKC_zeta-RA-6EA;Parent=As_PKC_zeta-RA;
scaffold_00034	gmap	exon	1474259	1474359	100	-	.	ID=As_PKC_zeta-RA-7EA;Parent=As_PKC_zeta-RA;
scaffold_00034	gmap	exon	1473944	1474066	100	-	.	ID=As_PKC_zeta-RA-8EA;Parent=As_PKC_zeta-RA;
scaffold_00034	gmap	exon	1468662	1468777	100	-	.	ID=As_PKC_zeta-RA-9EA;Parent=As_PKC_zeta-RA;
scaffold_00034	gmap	exon	1468395	1468482	100	-	.	ID=As_PKC_zeta-RA-1E10;Parent=As_PKC_zeta-RA;
scaffold_00034	gmap	CDS	1568553	1568732	100	-	0	Parent=As_PKC_zeta-RA;
scaffold_00034	gmap	CDS	1568357	1568477	100	-	0	Parent=As_PKC_zeta-RA;
scaffold_00034	gmap	CDS	1476700	1476785	100	-	1	Parent=As_PKC_zeta-RA;
scaffold_00034	gmap	CDS	1475918	1476033	100	-	0	Parent=As_PKC_zeta-RA;
scaffold_00034	gmap	CDS	1474864	1475070	100	-	2	Parent=As_PKC_zeta-RA;
scaffold_00034	gmap	CDS	1474454	1474764	100	-	2	Parent=As_PKC_zeta-RA;
scaffold_00034	gmap	CDS	1474259	1474359	100	-	1	Parent=As_PKC_zeta-RA;
scaffold_00034	gmap	CDS	1473944	1474066	100	-	0	Parent=As_PKC_zeta-RA;
scaffold_00034	gmap	CDS	1468662	1468777	100	-	0	Parent=As_PKC_zeta-RA;
scaffold_00034	gmap	CDS	1468395	1468482	100	-	2	Parent=As_PKC_zeta-RA;
###
scaffold_00038	gmap	gene	321044	325186	.	-	.	ID=As_PKC_PKD;
scaffold_00038	gmap	mRNA	321044	325186	.	-	.	ID=As_PKC_PKD-RA;Parent=As_PKC_PKD;
scaffold_00038	gmap	exon	325061	325186	100	-	.	ID=As_PKC_PKD-RA-1EA;Parent=As_PKC_PKD-RA;
scaffold_00038	gmap	exon	324834	324978	100	-	.	ID=As_PKC_PKD-RA-2EA;Parent=As_PKC_PKD-RA;
scaffold_00038	gmap	exon	324504	324748	100	-	.	ID=As_PKC_PKD-RA-3EA;Parent=As_PKC_PKD-RA;
scaffold_00038	gmap	exon	322951	323291	100	-	.	ID=As_PKC_PKD-RA-4EA;Parent=As_PKC_PKD-RA;
scaffold_00038	gmap	exon	321858	322719	100	-	.	ID=As_PKC_PKD-RA-5EA;Parent=As_PKC_PKD-RA;
scaffold_00038	gmap	exon	321602	321785	100	-	.	ID=As_PKC_PKD-RA-6EA;Parent=As_PKC_PKD-RA;
scaffold_00038	gmap	exon	321354	321536	100	-	.	ID=As_PKC_PKD-RA-7EA;Parent=As_PKC_PKD-RA;
scaffold_00038	gmap	exon	321044	321276	97	-	.	ID=As_PKC_PKD-RA-8EA;Parent=As_PKC_PKD-RA;
scaffold_00038	gmap	CDS	325061	325186	100	-	0	Parent=As_PKC_PKD-RA;
scaffold_00038	gmap	CDS	324834	324978	100	-	0	Parent=As_PKC_PKD-RA;
scaffold_00038	gmap	CDS	324504	324748	100	-	1	Parent=As_PKC_PKD-RA;
scaffold_00038	gmap	CDS	322951	323291	100	-	0	Parent=As_PKC_PKD-RA;
scaffold_00038	gmap	CDS	321858	322719	100	-	2	Parent=As_PKC_PKD-RA;
scaffold_00038	gmap	CDS	321602	321785	100	-	0	Parent=As_PKC_PKD-RA;
scaffold_00038	gmap	CDS	321354	321536	100	-	1	Parent=As_PKC_PKD-RA;
scaffold_00038	gmap	CDS	321077	321276	100	-	1	Parent=As_PKC_PKD-RA;
scaffold_00038	gmap	CDS	321044	321070	100	-	0	Parent=As_PKC_PKD-RA;
###
scaffold_00005	gmap	gene	3004071	3040974	.	+	.	ID=As_PKC_PKN;
scaffold_00005	gmap	mRNA	3004071	3040974	.	+	.	ID=As_PKC_PKN-RA;Parent=As_PKC_PKN;
scaffold_00005	gmap	exon	3004071	3004169	100	+	.	ID=As_PKC_PKN-RA-1EA;Parent=As_PKC_PKN-RA;
scaffold_00005	gmap	exon	3018216	3018537	100	+	.	ID=As_PKC_PKN-RA-2EA;Parent=As_PKC_PKN-RA;
scaffold_00005	gmap	exon	3021656	3022113	100	+	.	ID=As_PKC_PKN-RA-3EA;Parent=As_PKC_PKN-RA;
scaffold_00005	gmap	exon	3035193	3036268	100	+	.	ID=As_PKC_PKN-RA-4EA;Parent=As_PKC_PKN-RA;
scaffold_00005	gmap	exon	3039531	3039801	100	+	.	ID=As_PKC_PKN-RA-5EA;Parent=As_PKC_PKN-RA;
scaffold_00005	gmap	exon	3039886	3040075	100	+	.	ID=As_PKC_PKN-RA-6EA;Parent=As_PKC_PKN-RA;
scaffold_00005	gmap	exon	3040160	3040341	100	+	.	ID=As_PKC_PKN-RA-7EA;Parent=As_PKC_PKN-RA;
scaffold_00005	gmap	exon	3040407	3040514	100	+	.	ID=As_PKC_PKN-RA-8EA;Parent=As_PKC_PKN-RA;
scaffold_00005	gmap	exon	3040608	3040748	100	+	.	ID=As_PKC_PKN-RA-9EA;Parent=As_PKC_PKN-RA;
scaffold_00005	gmap	exon	3040831	3040974	100	+	.	ID=As_PKC_PKN-RA-1E10;Parent=As_PKC_PKN-RA;
scaffold_00005	gmap	CDS	3004071	3004169	100	+	0	Parent=As_PKC_PKN-RA;
scaffold_00005	gmap	CDS	3018216	3018537	100	+	0	Parent=As_PKC_PKN-RA;
scaffold_00005	gmap	CDS	3021656	3022113	100	+	1	Parent=As_PKC_PKN-RA;
scaffold_00005	gmap	CDS	3035193	3036268	100	+	0	Parent=As_PKC_PKN-RA;
scaffold_00005	gmap	CDS	3039531	3039801	100	+	2	Parent=As_PKC_PKN-RA;
scaffold_00005	gmap	CDS	3039886	3040075	100	+	0	Parent=As_PKC_PKN-RA;
scaffold_00005	gmap	CDS	3040160	3040341	100	+	1	Parent=As_PKC_PKN-RA;
scaffold_00005	gmap	CDS	3040407	3040514	100	+	0	Parent=As_PKC_PKN-RA;
scaffold_00005	gmap	CDS	3040608	3040748	100	+	0	Parent=As_PKC_PKN-RA;
scaffold_00005	gmap	CDS	3040831	3040974	100	+	0	Parent=As_PKC_PKN-RA;
###
scaffold_00029	gmap	gene	445635	447193	.	-	.	ID=Smad1/5/8_AsMad;
scaffold_00029	gmap	mRNA	445635	447193	.	-	.	ID=Smad1/5/8_AsMad-RA;Parent=Smad1/5/8_AsMad;
scaffold_00029	gmap	exon	446924	447193	100	-	.	ID=Smad1/5/8_AsMad-RA-1EA;Parent=Smad1/5/8_AsMad-RA;
scaffold_00029	gmap	exon	445635	446858	100	-	.	ID=Smad1/5/8_AsMad-RA-2EA;Parent=Smad1/5/8_AsMad-RA;
scaffold_00029	gmap	CDS	446924	447193	100	-	0	Parent=Smad1/5/8_AsMad-RA;
scaffold_00029	gmap	CDS	445635	446858	100	-	0	Parent=Smad1/5/8_AsMad-RA;
###
scaffold_00001	gmap	gene	1295774	1302076	.	-	.	ID=Smad4_AsMedea;
scaffold_00001	gmap	mRNA	1295774	1302076	.	-	.	ID=Smad4_AsMedea-RA;Parent=Smad4_AsMedea;
scaffold_00001	gmap	exon	1301827	1302076	100	-	.	ID=Smad4_AsMedea-RA-1EA;Parent=Smad4_AsMedea-RA;
scaffold_00001	gmap	exon	1301272	1301631	100	-	.	ID=Smad4_AsMedea-RA-2EA;Parent=Smad4_AsMedea-RA;
scaffold_00001	gmap	exon	1298726	1298845	100	-	.	ID=Smad4_AsMedea-RA-3EA;Parent=Smad4_AsMedea-RA;
scaffold_00001	gmap	exon	1298397	1298653	100	-	.	ID=Smad4_AsMedea-RA-4EA;Parent=Smad4_AsMedea-RA;
scaffold_00001	gmap	exon	1298140	1298314	100	-	.	ID=Smad4_AsMedea-RA-5EA;Parent=Smad4_AsMedea-RA;
scaffold_00001	gmap	exon	1297890	1298072	100	-	.	ID=Smad4_AsMedea-RA-6EA;Parent=Smad4_AsMedea-RA;
scaffold_00001	gmap	exon	1297522	1297743	100	-	.	ID=Smad4_AsMedea-RA-7EA;Parent=Smad4_AsMedea-RA;
scaffold_00001	gmap	exon	1296475	1297411	100	-	.	ID=Smad4_AsMedea-RA-8EA;Parent=Smad4_AsMedea-RA;
scaffold_00001	gmap	exon	1296238	1296406	100	-	.	ID=Smad4_AsMedea-RA-9EA;Parent=Smad4_AsMedea-RA;
scaffold_00001	gmap	exon	1296054	1296171	100	-	.	ID=Smad4_AsMedea-RA-1E10;Parent=Smad4_AsMedea-RA;
scaffold_00001	gmap	exon	1295774	1295985	100	-	.	ID=Smad4_AsMedea-RA-1E11;Parent=Smad4_AsMedea-RA;
scaffold_00001	gmap	CDS	1301827	1302076	100	-	0	Parent=Smad4_AsMedea-RA;
scaffold_00001	gmap	CDS	1301272	1301631	100	-	1	Parent=Smad4_AsMedea-RA;
scaffold_00001	gmap	CDS	1298726	1298845	100	-	1	Parent=Smad4_AsMedea-RA;
scaffold_00001	gmap	CDS	1298397	1298653	100	-	1	Parent=Smad4_AsMedea-RA;
scaffold_00001	gmap	CDS	1298140	1298314	100	-	0	Parent=Smad4_AsMedea-RA;
scaffold_00001	gmap	CDS	1297890	1298072	100	-	1	Parent=Smad4_AsMedea-RA;
scaffold_00001	gmap	CDS	1297522	1297743	100	-	1	Parent=Smad4_AsMedea-RA;
scaffold_00001	gmap	CDS	1296475	1297411	100	-	1	Parent=Smad4_AsMedea-RA;
scaffold_00001	gmap	CDS	1296238	1296406	100	-	2	Parent=Smad4_AsMedea-RA;
scaffold_00001	gmap	CDS	1296054	1296171	100	-	0	Parent=Smad4_AsMedea-RA;
scaffold_00001	gmap	CDS	1295774	1295985	100	-	1	Parent=Smad4_AsMedea-RA;
###
scaffold_00041	gmap	gene	25424	27678	.	-	.	ID=Smad_AsdSmad2;
scaffold_00041	gmap	mRNA	25424	27678	.	-	.	ID=Smad_AsdSmad2-RA;Parent=Smad_AsdSmad2;
scaffold_00041	gmap	exon	27638	27678	100	-	.	ID=Smad_AsdSmad2-RA-1EA;Parent=Smad_AsdSmad2-RA;
scaffold_00041	gmap	exon	27379	27472	100	-	.	ID=Smad_AsdSmad2-RA-2EA;Parent=Smad_AsdSmad2-RA;
scaffold_00041	gmap	exon	26998	27308	100	-	.	ID=Smad_AsdSmad2-RA-3EA;Parent=Smad_AsdSmad2-RA;
scaffold_00041	gmap	exon	26623	26909	100	-	.	ID=Smad_AsdSmad2-RA-4EA;Parent=Smad_AsdSmad2-RA;
scaffold_00041	gmap	exon	26188	26365	100	-	.	ID=Smad_AsdSmad2-RA-5EA;Parent=Smad_AsdSmad2-RA;
scaffold_00041	gmap	exon	25870	26075	100	-	.	ID=Smad_AsdSmad2-RA-6EA;Parent=Smad_AsdSmad2-RA;
scaffold_00041	gmap	exon	25645	25789	100	-	.	ID=Smad_AsdSmad2-RA-7EA;Parent=Smad_AsdSmad2-RA;
scaffold_00041	gmap	exon	25424	25547	100	-	.	ID=Smad_AsdSmad2-RA-8EA;Parent=Smad_AsdSmad2-RA;
scaffold_00041	gmap	CDS	27638	27678	100	-	0	Parent=Smad_AsdSmad2-RA;
scaffold_00041	gmap	CDS	27379	27472	100	-	2	Parent=Smad_AsdSmad2-RA;
scaffold_00041	gmap	CDS	26998	27308	100	-	0	Parent=Smad_AsdSmad2-RA;
scaffold_00041	gmap	CDS	26623	26909	100	-	2	Parent=Smad_AsdSmad2-RA;
scaffold_00041	gmap	CDS	26188	26365	100	-	1	Parent=Smad_AsdSmad2-RA;
scaffold_00041	gmap	CDS	25870	26075	100	-	2	Parent=Smad_AsdSmad2-RA;
scaffold_00041	gmap	CDS	25645	25789	100	-	1	Parent=Smad_AsdSmad2-RA;
scaffold_00041	gmap	CDS	25424	25547	100	-	2	Parent=Smad_AsdSmad2-RA;
###
scaffold_00044	gmap	gene	265350	273503	.	+	.	ID=AsSmurf;
scaffold_00044	gmap	mRNA	265350	273503	.	+	.	ID=AsSmurf-RA;Parent=AsSmurf;
scaffold_00044	gmap	exon	265350	265587	100	+	.	ID=AsSmurf-RA-1EA;Parent=AsSmurf-RA;
scaffold_00044	gmap	exon	269540	270467	100	+	.	ID=AsSmurf-RA-2EA;Parent=AsSmurf-RA;
scaffold_00044	gmap	exon	270978	271144	100	+	.	ID=AsSmurf-RA-3EA;Parent=AsSmurf-RA;
scaffold_00044	gmap	exon	271344	271765	100	+	.	ID=AsSmurf-RA-4EA;Parent=AsSmurf-RA;
scaffold_00044	gmap	exon	271833	272053	100	+	.	ID=AsSmurf-RA-5EA;Parent=AsSmurf-RA;
scaffold_00044	gmap	exon	272120	272316	100	+	.	ID=AsSmurf-RA-6EA;Parent=AsSmurf-RA;
scaffold_00044	gmap	exon	272407	272596	100	+	.	ID=AsSmurf-RA-7EA;Parent=AsSmurf-RA;
scaffold_00044	gmap	exon	272683	272882	100	+	.	ID=AsSmurf-RA-8EA;Parent=AsSmurf-RA;
scaffold_00044	gmap	exon	272975	273138	100	+	.	ID=AsSmurf-RA-9EA;Parent=AsSmurf-RA;
scaffold_00044	gmap	exon	273219	273503	100	+	.	ID=AsSmurf-RA-1E10;Parent=AsSmurf-RA;
scaffold_00044	gmap	CDS	265350	265587	100	+	0	Parent=AsSmurf-RA;
scaffold_00044	gmap	CDS	269540	270467	100	+	1	Parent=AsSmurf-RA;
scaffold_00044	gmap	CDS	270978	271144	100	+	2	Parent=AsSmurf-RA;
scaffold_00044	gmap	CDS	271344	271765	100	+	1	Parent=AsSmurf-RA;
scaffold_00044	gmap	CDS	271833	272053	100	+	0	Parent=AsSmurf-RA;
scaffold_00044	gmap	CDS	272120	272316	100	+	2	Parent=AsSmurf-RA;
scaffold_00044	gmap	CDS	272407	272596	100	+	1	Parent=AsSmurf-RA;
scaffold_00044	gmap	CDS	272683	272882	100	+	2	Parent=AsSmurf-RA;
scaffold_00044	gmap	CDS	272975	273138	100	+	1	Parent=AsSmurf-RA;
scaffold_00044	gmap	CDS	273219	273503	100	+	0	Parent=AsSmurf-RA;
###
scaffold_00080	gmap	gene	396142	398382	.	-	.	ID=AsBrk;
scaffold_00080	gmap	mRNA	396142	398382	.	-	.	ID=AsBrk-RA;Parent=AsBrk;
scaffold_00080	gmap	exon	396142	398382	100	-	.	ID=AsBrk-RA-1EA;Parent=AsBrk-RA;
scaffold_00080	gmap	CDS	396142	398382	100	-	0	Parent=AsBrk-RA;
###
scaffold_00100	gmap	gene	507700	508153	.	+	.	ID=AsFKBP12;
scaffold_00100	gmap	mRNA	507700	508153	.	+	.	ID=AsFKBP12-RA;Parent=AsFKBP12;
scaffold_00100	gmap	exon	507700	507736	100	+	.	ID=AsFKBP12-RA-1EA;Parent=AsFKBP12-RA;
scaffold_00100	gmap	exon	507864	508153	100	+	.	ID=AsFKBP12-RA-2EA;Parent=AsFKBP12-RA;
scaffold_00100	gmap	CDS	507700	507736	100	+	0	Parent=AsFKBP12-RA;
scaffold_00100	gmap	CDS	507864	508153	100	+	1	Parent=AsFKBP12-RA;
###
scaffold_00006	gmap	gene	833966	835451	.	-	.	ID=AsSki;
scaffold_00006	gmap	mRNA	833966	835451	.	-	.	ID=AsSki-RA;Parent=AsSki;
scaffold_00006	gmap	exon	834447	835451	100	-	.	ID=AsSki-RA-1EA;Parent=AsSki-RA;
scaffold_00006	gmap	exon	833966	833983	100	-	.	ID=AsSki-RA-2EA;Parent=AsSki-RA;
scaffold_00006	gmap	CDS	834447	835451	100	-	0	Parent=AsSki-RA;
scaffold_00006	gmap	CDS	833966	833983	100	-	0	Parent=AsSki-RA;
###
scaffold_00076	gmap	gene	264058	265173	.	-	.	ID=TGFb_inhibin;
scaffold_00076	gmap	mRNA	264058	265173	.	-	.	ID=TGFb_inhibin-RA;Parent=TGFb_inhibin;
scaffold_00076	gmap	exon	264964	265173	100	-	.	ID=TGFb_inhibin-RA-1EA;Parent=TGFb_inhibin-RA;
scaffold_00076	gmap	exon	264058	264888	100	-	.	ID=TGFb_inhibin-RA-2EA;Parent=TGFb_inhibin-RA;
scaffold_00076	gmap	CDS	264964	265173	100	-	0	Parent=TGFb_inhibin-RA;
scaffold_00076	gmap	CDS	264058	264888	100	-	0	Parent=TGFb_inhibin-RA;
###
scaffold_00004	gmap	gene	706195	708692	.	+	.	ID=TGFb_60A;
scaffold_00004	gmap	mRNA	706195	708692	.	+	.	ID=TGFb_60A-RA;Parent=TGFb_60A;
scaffold_00004	gmap	exon	706195	706451	100	+	.	ID=TGFb_60A-RA-1EA;Parent=TGFb_60A-RA;
scaffold_00004	gmap	exon	706614	706792	100	+	.	ID=TGFb_60A-RA-2EA;Parent=TGFb_60A-RA;
scaffold_00004	gmap	exon	707412	707598	100	+	.	ID=TGFb_60A-RA-3EA;Parent=TGFb_60A-RA;
scaffold_00004	gmap	exon	707671	707825	100	+	.	ID=TGFb_60A-RA-4EA;Parent=TGFb_60A-RA;
scaffold_00004	gmap	exon	707918	708012	100	+	.	ID=TGFb_60A-RA-5EA;Parent=TGFb_60A-RA;
scaffold_00004	gmap	exon	708091	708273	100	+	.	ID=TGFb_60A-RA-6EA;Parent=TGFb_60A-RA;
scaffold_00004	gmap	exon	708354	708488	100	+	.	ID=TGFb_60A-RA-7EA;Parent=TGFb_60A-RA;
scaffold_00004	gmap	exon	708567	708692	100	+	.	ID=TGFb_60A-RA-8EA;Parent=TGFb_60A-RA;
scaffold_00004	gmap	CDS	706195	706451	100	+	0	Parent=TGFb_60A-RA;
scaffold_00004	gmap	CDS	706614	706792	100	+	2	Parent=TGFb_60A-RA;
scaffold_00004	gmap	CDS	707412	707598	100	+	1	Parent=TGFb_60A-RA;
scaffold_00004	gmap	CDS	707671	707825	100	+	2	Parent=TGFb_60A-RA;
scaffold_00004	gmap	CDS	707918	708012	100	+	1	Parent=TGFb_60A-RA;
scaffold_00004	gmap	CDS	708091	708273	100	+	0	Parent=TGFb_60A-RA;
scaffold_00004	gmap	CDS	708354	708488	100	+	0	Parent=TGFb_60A-RA;
scaffold_00004	gmap	CDS	708567	708692	100	+	0	Parent=TGFb_60A-RA;
###
scaffold_00028	gmap	gene	1388052	1389457	.	+	.	ID=TGFb_60A2;
scaffold_00028	gmap	mRNA	1388052	1389457	.	+	.	ID=TGFb_60A2-RA;Parent=TGFb_60A2;
scaffold_00028	gmap	exon	1388052	1388266	100	+	.	ID=TGFb_60A2-RA-1EA;Parent=TGFb_60A2-RA;
scaffold_00028	gmap	exon	1388344	1389457	100	+	.	ID=TGFb_60A2-RA-2EA;Parent=TGFb_60A2-RA;
scaffold_00028	gmap	CDS	1388052	1388266	100	+	0	Parent=TGFb_60A2-RA;
scaffold_00028	gmap	CDS	1388344	1389457	100	+	2	Parent=TGFb_60A2-RA;
###
scaffold_00006	gmap	gene	1913878	1917470	.	-	.	ID=TGFb_Dpp;
scaffold_00006	gmap	mRNA	1913878	1917470	.	-	.	ID=TGFb_Dpp-RA;Parent=TGFb_Dpp;
scaffold_00006	gmap	exon	1916879	1917470	100	-	.	ID=TGFb_Dpp-RA-1EA;Parent=TGFb_Dpp-RA;
scaffold_00006	gmap	exon	1913878	1914800	100	-	.	ID=TGFb_Dpp-RA-2EA;Parent=TGFb_Dpp-RA;
scaffold_00006	gmap	CDS	1916879	1917470	100	-	0	Parent=TGFb_Dpp-RA;
scaffold_00006	gmap	CDS	1913878	1914800	100	-	1	Parent=TGFb_Dpp-RA;
###
scaffold_00036	gmap	gene	782264	784359	.	-	.	ID=TGFb_maverick;
scaffold_00036	gmap	mRNA	782264	784359	.	-	.	ID=TGFb_maverick-RA;Parent=TGFb_maverick;
scaffold_00036	gmap	exon	784218	784359	100	-	.	ID=TGFb_maverick-RA-1EA;Parent=TGFb_maverick-RA;
scaffold_00036	gmap	exon	782264	783513	100	-	.	ID=TGFb_maverick-RA-2EA;Parent=TGFb_maverick-RA;
scaffold_00036	gmap	CDS	784218	784359	100	-	0	Parent=TGFb_maverick-RA;
scaffold_00036	gmap	CDS	782264	783513	100	-	1	Parent=TGFb_maverick-RA;
###
scaffold_01073	gmap	gene	1227	1631	.	-	.	ID=TGFb_Myostatin;
scaffold_01073	gmap	mRNA	1227	1631	.	-	.	ID=TGFb_Myostatin-RA;Parent=TGFb_Myostatin;
scaffold_01073	gmap	exon	1227	1631	100	-	.	ID=TGFb_Myostatin-RA-1EA;Parent=TGFb_Myostatin-RA;
scaffold_01073	gmap	CDS	1227	1631	100	-	0	Parent=TGFb_Myostatin-RA;
###
scaffold_00012	gmap	gene	2047363	2084483	.	+	.	ID=TGFbRI_baboon;
scaffold_00012	gmap	mRNA	2047363	2084483	.	+	.	ID=TGFbRI_baboon-RA;Parent=TGFbRI_baboon;
scaffold_00012	gmap	exon	2047363	2047522	100	+	.	ID=TGFbRI_baboon-RA-1EA;Parent=TGFbRI_baboon-RA;
scaffold_00012	gmap	exon	2050332	2050449	100	+	.	ID=TGFbRI_baboon-RA-2EA;Parent=TGFbRI_baboon-RA;
scaffold_00012	gmap	exon	2058495	2058637	100	+	.	ID=TGFbRI_baboon-RA-3EA;Parent=TGFbRI_baboon-RA;
scaffold_00012	gmap	exon	2082368	2082592	100	+	.	ID=TGFbRI_baboon-RA-4EA;Parent=TGFbRI_baboon-RA;
scaffold_00012	gmap	exon	2082678	2082911	100	+	.	ID=TGFbRI_baboon-RA-5EA;Parent=TGFbRI_baboon-RA;
scaffold_00012	gmap	exon	2083715	2084238	100	+	.	ID=TGFbRI_baboon-RA-6EA;Parent=TGFbRI_baboon-RA;
scaffold_00012	gmap	exon	2084322	2084483	100	+	.	ID=TGFbRI_baboon-RA-7EA;Parent=TGFbRI_baboon-RA;
scaffold_00012	gmap	CDS	2047363	2047522	100	+	0	Parent=TGFbRI_baboon-RA;
scaffold_00012	gmap	CDS	2050332	2050449	100	+	1	Parent=TGFbRI_baboon-RA;
scaffold_00012	gmap	CDS	2058495	2058637	100	+	2	Parent=TGFbRI_baboon-RA;
scaffold_00012	gmap	CDS	2082368	2082592	100	+	1	Parent=TGFbRI_baboon-RA;
scaffold_00012	gmap	CDS	2082678	2082911	100	+	1	Parent=TGFbRI_baboon-RA;
scaffold_00012	gmap	CDS	2083715	2084238	100	+	1	Parent=TGFbRI_baboon-RA;
scaffold_00012	gmap	CDS	2084322	2084483	100	+	0	Parent=TGFbRI_baboon-RA;
###
scaffold_00005	gmap	gene	4223390	4229576	.	+	.	ID=TGFbRI_saxaphone;
scaffold_00005	gmap	mRNA	4223390	4229576	.	+	.	ID=TGFbRI_saxaphone-RA;Parent=TGFbRI_saxaphone;
scaffold_00005	gmap	exon	4223390	4223457	100	+	.	ID=TGFbRI_saxaphone-RA-1EA;Parent=TGFbRI_saxaphone-RA;
scaffold_00005	gmap	exon	4227252	4227562	100	+	.	ID=TGFbRI_saxaphone-RA-2EA;Parent=TGFbRI_saxaphone-RA;
scaffold_00005	gmap	exon	4227646	4227845	100	+	.	ID=TGFbRI_saxaphone-RA-3EA;Parent=TGFbRI_saxaphone-RA;
scaffold_00005	gmap	exon	4227919	4228133	100	+	.	ID=TGFbRI_saxaphone-RA-4EA;Parent=TGFbRI_saxaphone-RA;
scaffold_00005	gmap	exon	4228193	4228415	100	+	.	ID=TGFbRI_saxaphone-RA-5EA;Parent=TGFbRI_saxaphone-RA;
scaffold_00005	gmap	exon	4228486	4228673	100	+	.	ID=TGFbRI_saxaphone-RA-6EA;Parent=TGFbRI_saxaphone-RA;
scaffold_00005	gmap	exon	4229127	4229352	100	+	.	ID=TGFbRI_saxaphone-RA-7EA;Parent=TGFbRI_saxaphone-RA;
scaffold_00005	gmap	exon	4229424	4229576	100	+	.	ID=TGFbRI_saxaphone-RA-8EA;Parent=TGFbRI_saxaphone-RA;
scaffold_00005	gmap	CDS	4223390	4223457	100	+	0	Parent=TGFbRI_saxaphone-RA;
scaffold_00005	gmap	CDS	4227252	4227562	100	+	2	Parent=TGFbRI_saxaphone-RA;
scaffold_00005	gmap	CDS	4227646	4227845	100	+	1	Parent=TGFbRI_saxaphone-RA;
scaffold_00005	gmap	CDS	4227919	4228133	100	+	0	Parent=TGFbRI_saxaphone-RA;
scaffold_00005	gmap	CDS	4228193	4228415	100	+	2	Parent=TGFbRI_saxaphone-RA;
scaffold_00005	gmap	CDS	4228486	4228673	100	+	0	Parent=TGFbRI_saxaphone-RA;
scaffold_00005	gmap	CDS	4229127	4229352	100	+	2	Parent=TGFbRI_saxaphone-RA;
scaffold_00005	gmap	CDS	4229424	4229576	100	+	0	Parent=TGFbRI_saxaphone-RA;
###
scaffold_00108	gmap	gene	227452	232672	.	-	.	ID=TGFbRI_thickveins;
scaffold_00108	gmap	mRNA	227452	232672	.	-	.	ID=TGFbRI_thickveins-RA;Parent=TGFbRI_thickveins;
scaffold_00108	gmap	exon	232651	232672	100	-	.	ID=TGFbRI_thickveins-RA-1EA;Parent=TGFbRI_thickveins-RA;
scaffold_00108	gmap	exon	228833	229020	100	-	.	ID=TGFbRI_thickveins-RA-2EA;Parent=TGFbRI_thickveins-RA;
scaffold_00108	gmap	exon	227452	228756	100	-	.	ID=TGFbRI_thickveins-RA-3EA;Parent=TGFbRI_thickveins-RA;
scaffold_00108	gmap	CDS	232651	232672	100	-	0	Parent=TGFbRI_thickveins-RA;
scaffold_00108	gmap	CDS	228833	229020	100	-	1	Parent=TGFbRI_thickveins-RA;
scaffold_00108	gmap	CDS	227452	228756	100	-	0	Parent=TGFbRI_thickveins-RA;
###
scaffold_00004	gmap	gene	52601	57292	.	+	.	ID=TGFbR_punt;
scaffold_00004	gmap	mRNA	52601	57292	.	+	.	ID=TGFbR_punt-RA;Parent=TGFbR_punt;
scaffold_00004	gmap	exon	52601	52637	100	+	.	ID=TGFbR_punt-RA-1EA;Parent=TGFbR_punt-RA;
scaffold_00004	gmap	exon	52738	52914	100	+	.	ID=TGFbR_punt-RA-2EA;Parent=TGFbR_punt-RA;
scaffold_00004	gmap	exon	53026	53339	100	+	.	ID=TGFbR_punt-RA-3EA;Parent=TGFbR_punt-RA;
scaffold_00004	gmap	exon	53405	53590	100	+	.	ID=TGFbR_punt-RA-4EA;Parent=TGFbR_punt-RA;
scaffold_00004	gmap	exon	53690	54029	100	+	.	ID=TGFbR_punt-RA-5EA;Parent=TGFbR_punt-RA;
scaffold_00004	gmap	exon	54092	54390	100	+	.	ID=TGFbR_punt-RA-6EA;Parent=TGFbR_punt-RA;
scaffold_00004	gmap	exon	57110	57292	100	+	.	ID=TGFbR_punt-RA-7EA;Parent=TGFbR_punt-RA;
scaffold_00004	gmap	CDS	52601	52637	100	+	0	Parent=TGFbR_punt-RA;
scaffold_00004	gmap	CDS	52738	52914	100	+	1	Parent=TGFbR_punt-RA;
scaffold_00004	gmap	CDS	53026	53339	100	+	1	Parent=TGFbR_punt-RA;
scaffold_00004	gmap	CDS	53405	53590	100	+	0	Parent=TGFbR_punt-RA;
scaffold_00004	gmap	CDS	53690	54029	100	+	0	Parent=TGFbR_punt-RA;
scaffold_00004	gmap	CDS	54092	54390	100	+	1	Parent=TGFbR_punt-RA;
scaffold_00004	gmap	CDS	57110	57292	100	+	0	Parent=TGFbR_punt-RA;
###
scaffold_00008	gmap	gene	1845687	1848738	.	+	.	ID=TGFbR_wishfulthinking;
scaffold_00008	gmap	mRNA	1845687	1848738	.	+	.	ID=TGFbR_wishfulthinking-RA;Parent=TGFbR_wishfulthinking;
scaffold_00008	gmap	exon	1845687	1845827	100	+	.	ID=TGFbR_wishfulthinking-RA-1EA;Parent=TGFbR_wishfulthinking-RA;
scaffold_00008	gmap	exon	1845891	1845984	100	+	.	ID=TGFbR_wishfulthinking-RA-2EA;Parent=TGFbR_wishfulthinking-RA;
scaffold_00008	gmap	exon	1846055	1846469	100	+	.	ID=TGFbR_wishfulthinking-RA-3EA;Parent=TGFbR_wishfulthinking-RA;
scaffold_00008	gmap	exon	1846543	1846688	100	+	.	ID=TGFbR_wishfulthinking-RA-4EA;Parent=TGFbR_wishfulthinking-RA;
scaffold_00008	gmap	exon	1846769	1848738	100	+	.	ID=TGFbR_wishfulthinking-RA-5EA;Parent=TGFbR_wishfulthinking-RA;
scaffold_00008	gmap	CDS	1845687	1845827	100	+	0	Parent=TGFbR_wishfulthinking-RA;
scaffold_00008	gmap	CDS	1845891	1845984	100	+	0	Parent=TGFbR_wishfulthinking-RA;
scaffold_00008	gmap	CDS	1846055	1846469	100	+	1	Parent=TGFbR_wishfulthinking-RA;
scaffold_00008	gmap	CDS	1846543	1846688	100	+	2	Parent=TGFbR_wishfulthinking-RA;
scaffold_00008	gmap	CDS	1846769	1848738	100	+	1	Parent=TGFbR_wishfulthinking-RA;
###
scaffold_00102	gmap	gene	363163	365088	.	+	.	ID=As_MKP;
scaffold_00102	gmap	mRNA	363163	365088	.	+	.	ID=As_MKP-RA;Parent=As_MKP;
scaffold_00102	gmap	exon	363163	363209	100	+	.	ID=As_MKP-RA-1EA;Parent=As_MKP-RA;
scaffold_00102	gmap	exon	363278	363406	100	+	.	ID=As_MKP-RA-2EA;Parent=As_MKP-RA;
scaffold_00102	gmap	exon	363514	363828	100	+	.	ID=As_MKP-RA-3EA;Parent=As_MKP-RA;
scaffold_00102	gmap	exon	363916	364039	100	+	.	ID=As_MKP-RA-4EA;Parent=As_MKP-RA;
scaffold_00102	gmap	exon	364474	365088	100	+	.	ID=As_MKP-RA-5EA;Parent=As_MKP-RA;
scaffold_00102	gmap	CDS	363163	363209	100	+	0	Parent=As_MKP-RA;
scaffold_00102	gmap	CDS	363278	363406	100	+	2	Parent=As_MKP-RA;
scaffold_00102	gmap	CDS	363514	363828	100	+	2	Parent=As_MKP-RA;
scaffold_00102	gmap	CDS	363916	364039	100	+	2	Parent=As_MKP-RA;
scaffold_00102	gmap	CDS	364474	365088	100	+	0	Parent=As_MKP-RA;
###
scaffold_00009	gmap	gene	2565631	2570603	.	+	.	ID=As_MKP3;
scaffold_00009	gmap	mRNA	2565631	2570603	.	+	.	ID=As_MKP3-RA;Parent=As_MKP3;
scaffold_00009	gmap	exon	2565631	2565733	100	+	.	ID=As_MKP3-RA-1EA;Parent=As_MKP3-RA;
scaffold_00009	gmap	exon	2566639	2566747	100	+	.	ID=As_MKP3-RA-2EA;Parent=As_MKP3-RA;
scaffold_00009	gmap	exon	2569441	2569636	100	+	.	ID=As_MKP3-RA-3EA;Parent=As_MKP3-RA;
scaffold_00009	gmap	exon	2569709	2569850	100	+	.	ID=As_MKP3-RA-4EA;Parent=As_MKP3-RA;
scaffold_00009	gmap	exon	2569918	2570603	100	+	.	ID=As_MKP3-RA-5EA;Parent=As_MKP3-RA;
scaffold_00009	gmap	CDS	2565631	2565733	100	+	0	Parent=As_MKP3-RA;
scaffold_00009	gmap	CDS	2566639	2566747	100	+	1	Parent=As_MKP3-RA;
scaffold_00009	gmap	CDS	2569441	2569636	100	+	2	Parent=As_MKP3-RA;
scaffold_00009	gmap	CDS	2569709	2569850	100	+	0	Parent=As_MKP3-RA;
scaffold_00009	gmap	CDS	2569918	2570603	100	+	1	Parent=As_MKP3-RA;
###
scaffold_00002	gmap	gene	782046	783377	.	+	.	ID=As_MKP4;
scaffold_00002	gmap	mRNA	782046	783377	.	+	.	ID=As_MKP4-RA;Parent=As_MKP4;
scaffold_00002	gmap	exon	782046	783207	100	+	.	ID=As_MKP4-RA-1EA;Parent=As_MKP4-RA;
scaffold_00002	gmap	exon	783274	783377	100	+	.	ID=As_MKP4-RA-2EA;Parent=As_MKP4-RA;
scaffold_00002	gmap	CDS	782046	783207	100	+	0	Parent=As_MKP4-RA;
scaffold_00002	gmap	CDS	783274	783377	100	+	1	Parent=As_MKP4-RA;
###
scaffold_00073	gmap	gene	341758	362436	.	-	.	ID=As_MKP5;
scaffold_00073	gmap	mRNA	341758	362436	.	-	.	ID=As_MKP5-RA;Parent=As_MKP5;
scaffold_00073	gmap	exon	362409	362436	100	-	.	ID=As_MKP5-RA-1EA;Parent=As_MKP5-RA;
scaffold_00073	gmap	exon	361247	361471	100	-	.	ID=As_MKP5-RA-2EA;Parent=As_MKP5-RA;
scaffold_00073	gmap	exon	341758	342695	100	-	.	ID=As_MKP5-RA-3EA;Parent=As_MKP5-RA;
scaffold_00073	gmap	CDS	362409	362436	100	-	0	Parent=As_MKP5-RA;
scaffold_00073	gmap	CDS	361247	361471	100	-	1	Parent=As_MKP5-RA;
scaffold_00073	gmap	CDS	341758	342695	100	-	1	Parent=As_MKP5-RA;
###
###
scaffold_00006	gmap	gene	697261	701462	.	+	.	ID=Aste4e-BP1;
scaffold_00006	gmap	mRNA	697261	701462	.	+	.	ID=Aste4e-BP1-RA;Parent=Aste4e-BP1;
scaffold_00006	gmap	exon	697261	697408	100	+	.	ID=Aste4e-BP1-RA-1EA;Parent=Aste4e-BP1-RA
scaffold_00006	gmap	exon	701242	701462	100	+	.	ID=Aste4e-BP1-RA-2EA;Parent=Aste4e-BP1-RA
scaffold_00006	gmap	CDS	697261	697408	100	+	0	Parent=Aste4e-BP1-RA
scaffold_00006	gmap	CDS	701242	701462	100	+	1	Parent=Aste4e-BP1-RA
###
scaffold_00005	gmap	gene	802164	804518	.	+	.	ID=AsteP70S6k;
scaffold_00005	gmap	mRNA	802164	804518	.	+	.	ID=AsteP70S6k-RA;Parent=AsteP70S6k;
scaffold_00005	gmap	exon	802164	802249	100	+	.	ID=AsteP70S6k-RA-1EA;Parent=AsteP70S6k-RA
scaffold_00005	gmap	exon	802357	802483	100	+	.	ID=AsteP70S6k-RA-2EA;Parent=AsteP70S6k-RA
scaffold_00005	gmap	exon	802557	802688	100	+	.	ID=AsteP70S6k-RA-3EA;Parent=AsteP70S6k-RA
scaffold_00005	gmap	exon	802774	802907	99	+	.	ID=AsteP70S6k-RA-4EA;Parent=AsteP70S6k-RA
scaffold_00005	gmap	exon	802980	803171	100	+	.	ID=AsteP70S6k-RA-5EA;Parent=AsteP70S6k-RA
scaffold_00005	gmap	exon	803274	803364	100	+	.	ID=AsteP70S6k-RA-6EA;Parent=AsteP70S6k-RA
scaffold_00005	gmap	exon	803442	803690	100	+	.	ID=AsteP70S6k-RA-7EA;Parent=AsteP70S6k-RA
scaffold_00005	gmap	exon	803771	803878	100	+	.	ID=AsteP70S6k-RA-8EA;Parent=AsteP70S6k-RA
scaffold_00005	gmap	exon	803958	804518	99	+	.	ID=AsteP70S6k-RA-9EA;Parent=AsteP70S6k-RA
scaffold_00005	gmap	CDS	802164	802249	100	+	0	Parent=AsteP70S6k-RA
scaffold_00005	gmap	CDS	802357	802483	100	+	2	Parent=AsteP70S6k-RA
scaffold_00005	gmap	CDS	802557	802688	100	+	0	Parent=AsteP70S6k-RA
scaffold_00005	gmap	CDS	802774	802907	99	+	0	Parent=AsteP70S6k-RA
scaffold_00005	gmap	CDS	802980	803171	100	+	2	Parent=AsteP70S6k-RA
scaffold_00005	gmap	CDS	803274	803364	100	+	2	Parent=AsteP70S6k-RA
scaffold_00005	gmap	CDS	803442	803690	100	+	0	Parent=AsteP70S6k-RA
scaffold_00005	gmap	CDS	803771	803878	100	+	0	Parent=AsteP70S6k-RA
scaffold_00005	gmap	CDS	803958	804518	99	+	0	Parent=AsteP70S6k-RA
###
scaffold_00031	gmap	gene	1180059	1221587	.	-	.	ID=AsteFOXO;
scaffold_00031	gmap	mRNA	1180059	1221587	.	-	.	ID=AsteFOXO-RA;Parent=AsteFOXO;
scaffold_00031	gmap	exon	1221317	1221587	99	-	.	ID=AsteFOXO-RA-1EA;Parent=AsteFOXO-RA
scaffold_00031	gmap	exon	1211290	1211513	100	-	.	ID=AsteFOXO-RA-2EA;Parent=AsteFOXO-RA
scaffold_00031	gmap	exon	1183836	1184058	100	-	.	ID=AsteFOXO-RA-3EA;Parent=AsteFOXO-RA
scaffold_00031	gmap	exon	1183675	1183759	100	-	.	ID=AsteFOXO-RA-4EA;Parent=AsteFOXO-RA
scaffold_00031	gmap	exon	1182764	1183021	98	-	.	ID=AsteFOXO-RA-5EA;Parent=AsteFOXO-RA
scaffold_00031	gmap	exon	1181971	1182148	99	-	.	ID=AsteFOXO-RA-6EA;Parent=AsteFOXO-RA
scaffold_00031	gmap	exon	1180557	1180737	100	-	.	ID=AsteFOXO-RA-7EA;Parent=AsteFOXO-RA
scaffold_00031	gmap	exon	1180059	1180462	99	-	.	ID=AsteFOXO-RA-8EA;Parent=AsteFOXO-RA
scaffold_00031	gmap	CDS	1221317	1221587	99	-	0	Parent=AsteFOXO-RA
scaffold_00031	gmap	CDS	1211290	1211513	100	-	1	Parent=AsteFOXO-RA
scaffold_00031	gmap	CDS	1183836	1184058	100	-	0	Parent=AsteFOXO-RA
scaffold_00031	gmap	CDS	1183675	1183759	100	-	1	Parent=AsteFOXO-RA
scaffold_00031	gmap	CDS	1182764	1183021	98	-	2	Parent=AsteFOXO-RA
scaffold_00031	gmap	CDS	1181971	1182148	99	-	2	Parent=AsteFOXO-RA
scaffold_00031	gmap	CDS	1180557	1180737	100	-	0	Parent=AsteFOXO-RA
scaffold_00031	gmap	CDS	1180059	1180462	99	-	1	Parent=AsteFOXO-RA
###
scaffold_00084	gmap	gene	94800	97164	.	+	.	ID=AsteGRB2;
scaffold_00084	gmap	mRNA	94800	97164	.	+	.	ID=AsteGRB2-RA;Parent=AsteGRB2;
scaffold_00084	gmap	exon	94800	94888	100	+	.	ID=AsteGRB2-RA-1EA;Parent=AsteGRB2-RA
scaffold_00084	gmap	exon	95016	95313	100	+	.	ID=AsteGRB2-RA-2EA;Parent=AsteGRB2-RA
scaffold_00084	gmap	exon	96994	97164	100	+	.	ID=AsteGRB2-RA-3EA;Parent=AsteGRB2-RA
scaffold_00084	gmap	CDS	94800	94888	100	+	0	Parent=AsteGRB2-RA
scaffold_00084	gmap	CDS	95016	95313	100	+	2	Parent=AsteGRB2-RA
scaffold_00084	gmap	CDS	96994	97164	100	+	0	Parent=AsteGRB2-RA
###
scaffold_00030	gmap	gene	961057	961519	.	-	.	ID=AsteILP1;
scaffold_00030	gmap	mRNA	961057	961519	.	-	.	ID=AsteILP1-RA;Parent=AsteILP1;
scaffold_00030	gmap	exon	961303	961519	100	-	.	ID=AsteILP1-RA-1EA;Parent=AsteILP1-RA
scaffold_00030	gmap	exon	961057	961214	100	-	.	ID=AsteILP1-RA-2EA;Parent=AsteILP1-RA
scaffold_00030	gmap	CDS	961303	961519	100	-	0	Parent=AsteILP1-RA
scaffold_00030	gmap	CDS	961057	961214	100	-	1	Parent=AsteILP1-RA
###
scaffold_00030	gmap	gene	947317	948533	.	+	.	ID=AsteILP2;
scaffold_00030	gmap	mRNA	947317	948533	.	+	.	ID=AsteILP2-RA;Parent=AsteILP2;
scaffold_00030	gmap	exon	947317	947328	100	+	.	ID=AsteILP2-RA-1EA;Parent=AsteILP2-RA
scaffold_00030	gmap	exon	948075	948533	100	+	.	ID=AsteILP2-RA-2EA;Parent=AsteILP2-RA
scaffold_00030	gmap	CDS	947317	947328	100	+	0	Parent=AsteILP2-RA
scaffold_00030	gmap	CDS	948075	948533	100	+	0	Parent=AsteILP2-RA
###
scaffold_00030	gmap	gene	960010	960579	.	-	.	ID=AsteILP3;
scaffold_00030	gmap	mRNA	960010	960579	.	-	.	ID=AsteILP3-RA;Parent=AsteILP3;
scaffold_00030	gmap	exon	960402	960579	100	-	.	ID=AsteILP3-RA-1EA;Parent=AsteILP3-RA
scaffold_00030	gmap	exon	960010	960335	100	-	.	ID=AsteILP3-RA-2EA;Parent=AsteILP3-RA
scaffold_00030	gmap	CDS	960402	960579	100	-	0	Parent=AsteILP3-RA
scaffold_00030	gmap	CDS	960010	960335	100	-	1	Parent=AsteILP3-RA
###
scaffold_00030	gmap	gene	955365	955937	.	-	.	ID=AsteILP4;
scaffold_00030	gmap	mRNA	955365	955937	.	-	.	ID=AsteILP4-RA;Parent=AsteILP4;
scaffold_00030	gmap	exon	955766	955937	100	-	.	ID=AsteILP4-RA-1EA;Parent=AsteILP4-RA
scaffold_00030	gmap	exon	955365	955678	100	-	.	ID=AsteILP4-RA-2EA;Parent=AsteILP4-RA
scaffold_00030	gmap	CDS	955766	955937	100	-	0	Parent=AsteILP4-RA
scaffold_00030	gmap	CDS	955365	955678	100	-	1	Parent=AsteILP4-RA
###
scaffold_00003	gmap	gene	4297802	4299056	.	+	.	ID=AsteILP5;
scaffold_00003	gmap	mRNA	4297802	4299056	.	+	.	ID=AsteILP5-RA;Parent=AsteILP5;
scaffold_00003	gmap	exon	4297802	4297817	100	+	.	ID=AsteILP5-RA-1EA;Parent=AsteILP5-RA
scaffold_00003	gmap	exon	4298500	4299056	100	+	.	ID=AsteILP5-RA-2EA;Parent=AsteILP5-RA
scaffold_00003	gmap	CDS	4297802	4297817	100	+	0	Parent=AsteILP5-RA
scaffold_00003	gmap	CDS	4298500	4299056	100	+	1	Parent=AsteILP5-RA
###
scaffold_00033	gmap	gene	777998	779831	.	+	.	ID=AstePDK1-India;
scaffold_00033	gmap	mRNA	777998	779831	.	+	.	ID=AstePDK1-India-RA;Parent=AstePDK1-India;
scaffold_00033	gmap	exon	777998	778139	100	+	.	ID=AstePDK1-India-RA-1EA;Parent=AstePDK1-India-RA
scaffold_00033	gmap	exon	778218	779241	100	+	.	ID=AstePDK1-India-RA-2EA;Parent=AstePDK1-India-RA
scaffold_00033	gmap	exon	779440	779831	100	+	.	ID=AstePDK1-India-RA-3EA;Parent=AstePDK1-India-RA
scaffold_00033	gmap	CDS	777998	778139	100	+	0	Parent=AstePDK1-India-RA
scaffold_00033	gmap	CDS	778218	779241	100	+	1	Parent=AstePDK1-India-RA
scaffold_00033	gmap	CDS	779440	779830	100	+	2	Parent=AstePDK1-India-RA
###
scaffold_00033	gmap	gene	777998	779824	.	+	.	ID=AstePDK1-500;
scaffold_00033	gmap	mRNA	777998	779824	.	+	.	ID=AstePDK1-500-RA;Parent=AstePDK1-500;
scaffold_00033	gmap	exon	777998	778139	100	+	.	ID=AstePDK1-500-RA-1EA;Parent=AstePDK1-500-RA
scaffold_00033	gmap	exon	778218	779241	99	+	.	ID=AstePDK1-500-RA-2EA;Parent=AstePDK1-500-RA
scaffold_00033	gmap	exon	779440	779824	94	+	.	ID=AstePDK1-500-RA-3EA;Parent=AstePDK1-500-RA
scaffold_00033	gmap	CDS	777998	778139	100	+	0	Parent=AstePDK1-500-RA
scaffold_00033	gmap	CDS	778218	779241	99	+	1	Parent=AstePDK1-500-RA
scaffold_00033	gmap	CDS	779440	779746	98	+	2	Parent=AstePDK1-500-RA
scaffold_00033	gmap	CDS	779758	779822	93	+	0	Parent=AstePDK1-500-RA
###
scaffold_00019	gmap	gene	354222	360362	.	-	.	ID=AsteRaptor;
scaffold_00019	gmap	mRNA	354222	360362	.	-	.	ID=AsteRaptor-RA;Parent=AsteRaptor;
scaffold_00019	gmap	exon	357391	360362	99	-	.	ID=AsteRaptor-RA-1EA;Parent=AsteRaptor-RA
scaffold_00019	gmap	exon	354443	355507	100	-	.	ID=AsteRaptor-RA-2EA;Parent=AsteRaptor-RA
scaffold_00019	gmap	exon	354222	354248	100	-	.	ID=AsteRaptor-RA-3EA;Parent=AsteRaptor-RA
scaffold_00019	gmap	CDS	357391	360362	99	-	0	Parent=AsteRaptor-RA
scaffold_00019	gmap	CDS	354443	355507	100	-	2	Parent=AsteRaptor-RA
scaffold_00019	gmap	CDS	354224	354248	100	-	2	Parent=AsteRaptor-RA
###
scaffold_00014	gmap	gene	193053	195491	.	-	.	ID=AsteRas;
scaffold_00014	gmap	mRNA	193053	195491	.	-	.	ID=AsteRas-RA;Parent=AsteRas;
scaffold_00014	gmap	exon	195384	195491	100	-	.	ID=AsteRas-RA-1EA;Parent=AsteRas-RA
scaffold_00014	gmap	exon	193545	193632	100	-	.	ID=AsteRas-RA-2EA;Parent=AsteRas-RA
scaffold_00014	gmap	exon	193053	193462	100	-	.	ID=AsteRas-RA-3EA;Parent=AsteRas-RA
scaffold_00014	gmap	CDS	195384	195491	100	-	0	Parent=AsteRas-RA
scaffold_00014	gmap	CDS	193545	193632	100	-	0	Parent=AsteRas-RA
scaffold_00014	gmap	CDS	193053	193462	100	-	1	Parent=AsteRas-RA
###
scaffold_00074	gmap	gene	170426	171711	.	+	.	ID=AsteRheb;
scaffold_00074	gmap	mRNA	170426	171711	.	+	.	ID=AsteRheb-RA;Parent=AsteRheb;
scaffold_00074	gmap	exon	170426	170474	100	+	.	ID=AsteRheb-RA-1EA;Parent=AsteRheb-RA
scaffold_00074	gmap	exon	170956	171027	100	+	.	ID=AsteRheb-RA-2EA;Parent=AsteRheb-RA
scaffold_00074	gmap	exon	171118	171325	100	+	.	ID=AsteRheb-RA-3EA;Parent=AsteRheb-RA
scaffold_00074	gmap	exon	171395	171524	100	+	.	ID=AsteRheb-RA-4EA;Parent=AsteRheb-RA
scaffold_00074	gmap	exon	171622	171711	100	+	.	ID=AsteRheb-RA-5EA;Parent=AsteRheb-RA
scaffold_00074	gmap	CDS	170426	170474	100	+	0	Parent=AsteRheb-RA
scaffold_00074	gmap	CDS	170956	171027	100	+	1	Parent=AsteRheb-RA
scaffold_00074	gmap	CDS	171118	171325	100	+	1	Parent=AsteRheb-RA
scaffold_00074	gmap	CDS	171395	171524	100	+	2	Parent=AsteRheb-RA
scaffold_00074	gmap	CDS	171622	171711	100	+	0	Parent=AsteRheb-RA
###
scaffold_00029	gmap	gene	775061	791569	.	+	.	ID=AsteSOS;
scaffold_00029	gmap	mRNA	775061	791569	.	+	.	ID=AsteSOS-RA;Parent=AsteSOS;
scaffold_00029	gmap	exon	775061	775171	100	+	.	ID=AsteSOS-RA-1EA;Parent=AsteSOS-RA
scaffold_00029	gmap	exon	778708	778827	100	+	.	ID=AsteSOS-RA-2EA;Parent=AsteSOS-RA
scaffold_00029	gmap	exon	779692	779832	98	+	.	ID=AsteSOS-RA-3EA;Parent=AsteSOS-RA
scaffold_00029	gmap	exon	779932	780096	100	+	.	ID=AsteSOS-RA-4EA;Parent=AsteSOS-RA
scaffold_00029	gmap	exon	785218	785418	100	+	.	ID=AsteSOS-RA-5EA;Parent=AsteSOS-RA
scaffold_00029	gmap	exon	785485	785614	100	+	.	ID=AsteSOS-RA-6EA;Parent=AsteSOS-RA
scaffold_00029	gmap	exon	785693	785796	100	+	.	ID=AsteSOS-RA-7EA;Parent=AsteSOS-RA
scaffold_00029	gmap	exon	785890	786116	100	+	.	ID=AsteSOS-RA-8EA;Parent=AsteSOS-RA
scaffold_00029	gmap	exon	786210	787236	100	+	.	ID=AsteSOS-RA-9EA;Parent=AsteSOS-RA
scaffold_00029	gmap	exon	787312	787482	98	+	.	ID=AsteSOS-RA-10E1;Parent=AsteSOS-RA
scaffold_00029	gmap	exon	787726	788193	100	+	.	ID=AsteSOS-RA-11E1;Parent=AsteSOS-RA
scaffold_00029	gmap	exon	788297	788413	100	+	.	ID=AsteSOS-RA-12E1;Parent=AsteSOS-RA
scaffold_00029	gmap	exon	788479	789298	99	+	.	ID=AsteSOS-RA-13E1;Parent=AsteSOS-RA
scaffold_00029	gmap	exon	789365	789713	99	+	.	ID=AsteSOS-RA-14E1;Parent=AsteSOS-RA
scaffold_00029	gmap	exon	789805	790342	99	+	.	ID=AsteSOS-RA-15E1;Parent=AsteSOS-RA
scaffold_00029	gmap	exon	790512	790703	100	+	.	ID=AsteSOS-RA-16E1;Parent=AsteSOS-RA
scaffold_00029	gmap	exon	790787	791229	95	+	.	ID=AsteSOS-RA-17E1;Parent=AsteSOS-RA
scaffold_00029	gmap	exon	791300	791382	100	+	.	ID=AsteSOS-RA-18E1;Parent=AsteSOS-RA
scaffold_00029	gmap	exon	791535	791569	100	+	.	ID=AsteSOS-RA-19E1;Parent=AsteSOS-RA
scaffold_00029	gmap	CDS	775061	775171	100	+	0	Parent=AsteSOS-RA
scaffold_00029	gmap	CDS	778708	778827	100	+	0	Parent=AsteSOS-RA
scaffold_00029	gmap	CDS	779692	779832	98	+	0	Parent=AsteSOS-RA
scaffold_00029	gmap	CDS	779932	780096	100	+	0	Parent=AsteSOS-RA
scaffold_00029	gmap	CDS	785218	785418	100	+	0	Parent=AsteSOS-RA
scaffold_00029	gmap	CDS	785485	785614	100	+	0	Parent=AsteSOS-RA
scaffold_00029	gmap	CDS	785693	785796	100	+	1	Parent=AsteSOS-RA
scaffold_00029	gmap	CDS	785890	786116	100	+	0	Parent=AsteSOS-RA
scaffold_00029	gmap	CDS	786210	787236	100	+	2	Parent=AsteSOS-RA
scaffold_00029	gmap	CDS	787312	787482	98	+	0	Parent=AsteSOS-RA
scaffold_00029	gmap	CDS	787726	788193	100	+	0	Parent=AsteSOS-RA
scaffold_00029	gmap	CDS	788297	788413	100	+	0	Parent=AsteSOS-RA
scaffold_00029	gmap	CDS	788479	789298	99	+	0	Parent=AsteSOS-RA
scaffold_00029	gmap	CDS	789365	789713	99	+	1	Parent=AsteSOS-RA
scaffold_00029	gmap	CDS	789805	790342	99	+	2	Parent=AsteSOS-RA
scaffold_00029	gmap	CDS	790512	790703	100	+	0	Parent=AsteSOS-RA
scaffold_00029	gmap	CDS	790787	791065	97	+	0	Parent=AsteSOS-RA
scaffold_00029	gmap	CDS	791072	791190	99	+	0	Parent=AsteSOS-RA
scaffold_00029	gmap	CDS	791197	791229	100	+	2	Parent=AsteSOS-RA
scaffold_00029	gmap	CDS	791300	791382	100	+	2	Parent=AsteSOS-RA
scaffold_00029	gmap	CDS	791535	791569	100	+	1	Parent=AsteSOS-RA
###
scaffold_00057	gmap	gene	1097788	1105641	.	-	.	ID=AsteTOR;
scaffold_00057	gmap	mRNA	1097788	1105641	.	-	.	ID=AsteTOR-RA;Parent=AsteTOR;
scaffold_00057	gmap	exon	1105428	1105641	100	-	.	ID=AsteTOR-RA-1EA;Parent=AsteTOR-RA
scaffold_00057	gmap	exon	1099459	1105351	99	-	.	ID=AsteTOR-RA-2EA;Parent=AsteTOR-RA
scaffold_00057	gmap	exon	1098548	1099367	100	-	.	ID=AsteTOR-RA-3EA;Parent=AsteTOR-RA
scaffold_00057	gmap	exon	1098103	1098489	100	-	.	ID=AsteTOR-RA-4EA;Parent=AsteTOR-RA
scaffold_00057	gmap	exon	1097788	1097976	100	-	.	ID=AsteTOR-RA-5EA;Parent=AsteTOR-RA
scaffold_00057	gmap	CDS	1105428	1105641	100	-	0	Parent=AsteTOR-RA
scaffold_00057	gmap	CDS	1099459	1105351	99	-	1	Parent=AsteTOR-RA
scaffold_00057	gmap	CDS	1098548	1099367	100	-	2	Parent=AsteTOR-RA
scaffold_00057	gmap	CDS	1098103	1098489	100	-	0	Parent=AsteTOR-RA
scaffold_00057	gmap	CDS	1097788	1097976	100	-	0	Parent=AsteTOR-RA
###
scaffold_00032	gmap	gene	1173266	1183447	.	-	.	ID=AsteTSC;
scaffold_00032	gmap	mRNA	1173266	1183447	.	-	.	ID=AsteTSC-RA;Parent=AsteTSC;
scaffold_00032	gmap	exon	1183375	1183447	100	-	.	ID=AsteTSC-RA-1EA;Parent=AsteTSC-RA
scaffold_00032	gmap	exon	1182391	1183289	100	-	.	ID=AsteTSC-RA-2EA;Parent=AsteTSC-RA
scaffold_00032	gmap	exon	1179634	1182317	100	-	.	ID=AsteTSC-RA-3EA;Parent=AsteTSC-RA
scaffold_00032	gmap	exon	1176347	1179023	100	-	.	ID=AsteTSC-RA-4EA;Parent=AsteTSC-RA
scaffold_00032	gmap	exon	1176109	1176276	100	-	.	ID=AsteTSC-RA-5EA;Parent=AsteTSC-RA
scaffold_00032	gmap	exon	1175781	1176034	100	-	.	ID=AsteTSC-RA-6EA;Parent=AsteTSC-RA
scaffold_00032	gmap	exon	1173266	1174052	100	-	.	ID=AsteTSC-RA-7EA;Parent=AsteTSC-RA
scaffold_00032	gmap	CDS	1183375	1183447	100	-	0	Parent=AsteTSC-RA
scaffold_00032	gmap	CDS	1182391	1183289	100	-	1	Parent=AsteTSC-RA
scaffold_00032	gmap	CDS	1179634	1182317	100	-	0	Parent=AsteTSC-RA
scaffold_00032	gmap	CDS	1176347	1179023	100	-	2	Parent=AsteTSC-RA
scaffold_00032	gmap	CDS	1176109	1176276	100	-	0	Parent=AsteTSC-RA
scaffold_00032	gmap	CDS	1175781	1176034	100	-	0	Parent=AsteTSC-RA
scaffold_00032	gmap	CDS	1173266	1174052	100	-	2	Parent=AsteTSC-RA
###
