# Supplementary material for: Genome analysis of a major urban malaria vector mosquito, Anopheles stephensi
Source: Genome Biol. 2014 Sep 23;15(9):459. doi: 10.1186/s13059-014-0459-2 (PMC4195908; doi:10.1186/s13059-014-0459-2)
Supplement: Additional file 2: — 1. Physical map data. 2. Lists of genes in clusters. 3. Cluster ontology. 4. Sex-biased genes list and GO terms. 5. Revised annotation for immunity-related genes. 6. Sequences of immunity-related genes. 7. RNA-seq expression profile of immunity-related genes. 8. Automatic annotated salivary genes. 9. Revised manual annotation for salivary genes. 10. Manual annotated salivary genes sequences. 11. Gene families counts table. 12. Repeat sequences. 13. Genome landscape. 14. Tandem repeat sequences. 15. Chromosome quotients of putative Y-linked scaffolds. 16. Sequences of putative Y-linked scaffolds. 17. Chromosome quotients of Y-linked BACs. 18. Sequences of Y-linked BACs. 19. Repeat masker output of Y-linked BACs and Y-linked scaffolds. 20. Repeat masker output of Y-linked BACs. 21. Synteny blocks. 22: SNP analysis raw data. 23. Summary of transcript consequences for An. stephensi Indian strain SNP calls. 24. BAC-ends dbGSS accession numbers. 25. Non-coding RNA annotation. [file 13059_2014_459_MOESM2_ESM.zip › Additional file 8: RNA-seq expression profile of immunity-related genes.xlsx]

## Sheet: Genes with modified names
ASTEI09290	LRIM1
ASTEI05624	LRIM19
ASTEI01381	LRIM9
ASTEI05393	LRIM18
ASTEI02570	LRIM11
ASTEI01384	LRIM8B
ASTEI01382	LRIM8A
ASTEI09274	LRIM6
ASTEI01385	LRIM7
ASTEI10386	LRIM26
ASTEI02104	LRIM12
ASTEI07990	LRIM20
ASTEI01383	LRIM10
ASTEI02560	LRIM15
ASTEI02267	LRIM17
ASTEI02569	LRIM3
ASTEI02567	LRIM4
ASTEI01697	LRIM16
ASTEI02323	TOLL6
ASTEI02325	TOLL8
ASTEI02384	TOLL7
ASTEI02870	TOLL9
ASTEI03518	TOLL1A
ASTEI10480	TOLL10
ASTEI10482	TOLL11
ASTEI002571	APL1
NONE	As_MAP3K7_AsTAK1
ASTEI02323	ASTEI02323_TOLL6
ASTEI02325	ASTEI02325_TOLL8
ASTEI02384	ASTEI02384_TOLL7
ASTEI02870	ASTEI02870_TOLL9
ASTEI10480	ASTEI10480_TOLL10
ASTEI10482	ASTEI14082_TOLL11
ASTEI092500	Bendless
ASTEI07671	Cactus
ASTEI07221	Caspar
ASTEI05261	CYLD-v1	CYLD-v2	CYLD-v3
ASTEI10643	Deaf1
ASTEI04232	DIAP2
ASTEI05493	DNR1
ASTEI08579	Dredd
ASTEI03567	Effette-v2
ASTEI02725	FADD
ASTEI07562	Gprk-2
ASTEI04964	Hrs-v1
ASTEI04964	Hrs-v2
ASTEI10934	IMD
ASTEI05202	ird5
ASTEI06370	kenny
ASTEI07970	Kto
ASTEI05979	Myd88
ASTEI03908	Myopic
ASTEI03428	pannier-v1
ASTEI03429	pannier-v2
ASTEI03430	pannier-v3
ASTEI00515	Pelle
ASTEI03681	Pellino
ASTEI092504	PGRPLC-common	PGRP-LC-v1	PGRP-LC-v2	PGRP-LC-v3	PGRP-LC-v4	PGRP-LC-v5	PGRP-LC-v6	PGRP-LC-v7	PGRP-LC-v8
ASTEI08789	POSH
ASTEI03109	ptip
ASTEI03826	REL1
ASTEI08642	Relish
ASTEI01430	Scrawny-v1	Scrawny-v2
ASTEI10301	Skd
ASTEI07471 and ASTEI11789	Slmb
ASTEI08192	Spt6
ASTEI03518	TOLL1A	TOLL5A
ASTEI06299	TRAF6
ASTEI00302	TUBE
ASTEI02599	Uev1A
ASTEI07215	U-shaped
ASTEI09947	wispy-v1
ASTEI08241	wispy-v2
None	AKT
ASTEI05520 and ASTEI05519	FOXO
ASTEI02289 and ASTEI02288	Insulin Receptor
ASTEI01297	p70S6K
ASTEI05746	PDK1
ASTEI01227	PI3k-P110
ASTEI02186	PI3k-P60
ASTEI04717	PTEN
ASTEI07728	Target of Rapamycin
ASTEI03942	Raptor
ASTEI01675	4E-BP1
ASTEI05629	TSC
ASTEI08720	Rheb
ASTEI09147	Grb2
ASTEI05215	SOS
None	Ras
ASTEI05349	ILP1
ASTEI05346	ILP2
ASTEI05348	ILP3
ASTEI05347	ILP4
ASTEI00942	ILP5

## Sheet: Count&RPKM normalized by total
	length	Male1_5d	OvCarcass_24PBM	Female1_5d	Ov1_2dPE	Ov_24PBM	E0_1h	E2_4h	E4_8h	E8_12h	Larvae	Pupae	Male1_5d	OvCarcass_24PBM	Female1_5d	Ov1_2dPE	Ov_24PBM	E0_1h	E2_4h	E4_8h	E8_12h	Larvae	Pupae
As_MAP3K7_AsTAK1	1875	319	84	192	456	464	194	204	103	208	215	268	11.7169	3.81842	7.943	16.6905	15.8123	28.0905	27.5006	7.2024	7.80538	8.61869	12.2023
ASTEI02323_TOLL6	4359	506	28	76	6	1	0	0	605	4200	345	100	7.99445	0.54749	1.35242	0.0944646	0.0146586	0	0	18.1974	67.7945	5.9489	1.95849
ASTEI02325_TOLL8	4026	60	9	39	23	5	39	33	33	517	79	167	1.02637	0.190535	0.751407	0.392066	0.079355	2.62996	2.07183	1.07469	9.03543	1.47488	3.5412
ASTEI02384_TOLL7	3924	403	42	129	110	32	0	1	1403	5254	650	704	7.07296	0.912275	2.55003	1.92384	0.521073	0	0.0644147	46.8781	94.2091	12.4506	15.3162
ASTEI02870_TOLL9	2283	167	527	333	6	2	0	0	44	157	657	104	5.03774	19.6748	11.3142	0.180364	0.055976	0	0	2.5269	4.83867	21.6304	3.88897
ASTEI10480_TOLL10	4053	449	35	112	84	7	0	0	1518	6013	356	248	7.62948	0.736032	2.14351	1.42235	0.110357	0	0	49.1062	104.387	6.60203	5.22375
ASTEI14082_TOLL11	4440	446	205	143	114	35	101	50	35	463	537	845	6.91794	3.93528	2.49826	1.76208	0.50369	6.17585	2.84643	1.03354	7.33719	9.09066	16.2473
Bendless	459	199	53	199	427	121	78	109	197	379	118	119	29.8583	9.84166	33.6299	63.844	16.8442	46.1361	60.0244	56.2724	58.0976	19.323	22.1331
Cactus	1146	690	303	1043	2886	2842	976	1142	934	1173	486	583	41.4658	22.5353	70.5967	172.829	158.459	231.219	251.881	106.857	72.0187	31.8754	43.4301
Caspar	2364	696	288	1152	2900	804	287	331	305	1244	778	849	20.2762	10.3837	37.7998	84.189	21.7313	32.9604	35.3911	16.9159	37.0258	24.7364	30.6597
CYLD-v1	1806	220	36	163	145	72	28	30	79	137	134	157	8.38938	1.69899	7.00091	5.51004	2.54737	4.20919	4.19872	5.73523	5.33746	5.57688	7.42146
CYLD-v2	1911	238	38	148	147	61	42	41	98	121	139	160	8.57712	1.69484	6.00739	5.27912	2.03961	5.96688	5.42297	6.72368	4.45509	5.46712	7.14771
CYLD-v3	3735	680	189	564	574	193	64	55	270	552	522	284	12.5384	4.31297	11.7131	10.5469	3.30175	4.65209	3.72208	9.47796	10.3987	10.5047	6.49135
Deaf1	1707	212	56	100	189	142	70	75	173	575	129	139	8.55318	2.79615	4.54413	7.59859	5.31536	11.1333	11.1056	13.2878	23.701	5.68016	6.95166
DIAP2	651	85	15	132	334	214	97	30	3	8	60	52	8.99214	1.96388	15.7281	35.2103	21.0044	40.4529	11.6481	0.604202	0.864651	6.92747	6.81914
DNR1	1740	636	446	557	707	682	177	99	25	110	468	305	25.1729	21.847	24.8308	27.8853	25.0445	27.6174	14.3814	1.88379	4.44811	20.2163	14.9644
Dredd	1371	70	21	66	52	125	58	24	44	67	35	26	3.5163	1.30553	3.73414	2.60298	5.82573	11.4855	4.42474	4.20782	3.4385	1.91882	1.61899
Effette-v2	1092	1365	645	1583	2602	587	693	672	3560	3774	1714	1937	86.0865	50.3434	112.446	163.527	34.3474	172.294	155.547	427.434	243.171	117.976	151.431
FADD	747	54	18	74	109	95	45	52	26	74	52	27	4.9785	2.0538	7.68415	10.0141	8.12608	16.355	17.5953	4.56346	6.97016	5.23223	3.08568
Gprk-2	1962	348	53	207	148	57	51	44	283	544	294	196	12.2153	2.30241	8.18382	5.17687	1.85632	7.05716	5.66849	18.9116	19.5089	11.263	8.52834
Hrs-v1	2343	531	213	359	731	424	247	176	144	540	228	317	15.608	7.74841	11.8852	21.4116	11.563	28.6209	18.9869	8.05808	16.2164	7.3142	11.5503
Hrs-v2	435	34	9	25	52	11	7	9	26	51	11	20	5.38288	1.76343	4.45795	8.20387	1.61578	4.36885	5.22958	7.83656	8.24922	1.90067	3.92508
IMD	807	34	22	35	116	282	96	59	22	35	28	21	2.90155	2.32356	3.36418	9.86482	22.3282	32.2966	18.4796	3.5743	3.05159	2.60789	2.22153
ird5	2358	403	138	323	483	422	137	138	206	373	393	461	11.7703	4.98816	10.6254	14.0575	11.4353	15.7738	14.7928	11.4542	11.13	12.5272	16.6903
kenny	1641	1655	620	1417	793	780	213	243	356	564	1025	442	69.4568	32.2024	66.9801	33.1642	30.3713	35.2395	37.4293	28.4435	24.1826	46.9483	22.9943
Kto	4091	445	106	348	478	42	174	141	528	1484	452	207	7.49127	2.20842	6.59834	8.01868	0.655991	11.5472	8.71171	16.9218	25.5233	8.3045	4.31965
Myd88	1383	128	40	106	116	440	156	161	91	234	137	74	6.37401	2.46515	5.94523	5.75626	20.3286	30.6239	29.4251	8.62702	11.9049	7.44565	4.5679
Myopic	4088	634	225	389	345	75	114	77	350	936	345	322	10.6808	4.69112	7.38114	5.79179	1.17227	7.57099	4.76095	11.2253	16.11	6.34326	6.72438
pannier-v1	1587	19	30	16	6	0	2	1	110	609	43	43	0.824521	1.6112	0.782038	0.259465	0	0.342146	0.159271	9.08777	27.0005	2.03655	2.31312
pannier-v2	2184	245	157	221	1	1	0	0	9	119	681	75	7.72571	6.12706	7.84918	0.0314233	0.0292567	0	0	0.540296	3.83377	23.4368	2.93168
pannier-v3	3324	236	233	385	180	88	108	47	1234	2557	342	124	4.88963	5.97448	8.9843	3.71635	1.69161	8.82107	3.57397	48.6739	54.1255	7.73338	3.1847
Pelle	1500	112	54	125	198	200	113	72	67	120	79	63	5.14223	3.06837	6.46403	9.05897	8.51955	20.4525	12.1326	5.85632	5.62888	3.95859	3.58556
Pellino	1200	295	152	485	530	86	150	84	564	1207	191	190	16.9303	10.7961	31.3506	30.3109	4.57926	33.9366	17.6934	61.6225	70.7714	11.9634	13.517
PGRPLC-common	519	33	28	29	5	0	0	0	0	21	12	8	4.37897	4.59829	4.33426	0.661161	0	0	0	0	2.84698	1.73787	1.31592
PGRP-LC-v1	1290	90	80	89	7	1	0	0	9	69	30	30	4.80483	5.28574	5.35162	0.372403	0.0495323	0	0	0.914733	3.76349	1.74798	1.98536
PGRP-LC-v2	1215	69	57	100	5	2	0	0	1	64	44	13	3.91109	3.99856	6.38423	0.282422	0.10518	0	0	0.107911	3.70626	2.72195	0.913428
PGRP-LC-v3	1452	184	128	222	15	6	0	0	6	135	42	49	8.72723	7.51361	11.8596	0.708972	0.264036	0	0	0.541784	6.54183	2.17414	2.88096
PGRP-LC-v4	1302	169	96	196	11	11	0	0	5	118	46	48	8.93924	6.28442	11.677	0.579811	0.539833	0	0	0.503501	6.3768	2.65553	3.1473
PGRP-LC-v5	1233	82	65	88	8	4	1	0	7	63	30	27	4.58011	4.4932	5.5361	0.445278	0.207288	0.220189	0	0.744349	3.59509	1.82878	1.86943
PGRP-LC-v6	1308	90	88	115	6	6	0	1	5	76	29	26	4.73871	5.7343	6.81985	0.31481	0.293104	0	0.193244	0.501192	4.08825	1.66646	1.69697
PGRP-LC-v7	1296	107	74	125	11	4	1	0	6	74	22	32	5.68596	4.86667	7.48152	0.582495	0.197212	0.209485	0	0.606999	4.01753	1.27592	2.10791
PGRP-LC-v8	1446	140	78	144	19	5	0	0	6	95	41	41	6.66783	4.5976	7.72465	0.901758	0.220943	0	0	0.544032	4.62261	2.13118	2.4206
POSH	2487	148	23	110	201	84	121	105	105	465	104	120	4.09837	0.788238	3.43085	5.54658	2.15815	13.2089	10.6715	5.53548	13.1556	3.14313	4.1192
ptip	4090	212	84	354	843	193	394	298	361	1440	265	87	3.56975	1.7505	6.71374	14.1452	3.01517	26.1536	18.4165	11.5725	24.7726	4.86998	1.81595
REL1	2034	589	249	845	1882	704	546	499	137	255	462	355	19.943	10.4341	32.2248	63.4999	22.1157	72.8786	62.0102	8.83103	8.82107	17.0724	14.8999
Relish	3423	859	643	1030	1285	533	327	312	83	371	463	332	17.2827	16.0107	23.3408	25.7633	9.94943	25.9358	23.0389	3.17916	7.62604	10.1667	8.28016
Scrawny-v1	3612	452	110	1039	2979	876	392	412	356	951	527	246	8.61818	2.59567	22.3127	56.6014	15.4965	29.4644	28.8312	12.9224	18.5253	10.9665	5.81426
Scrawny-v2	3165	291	76	714	2130	700	310	307	281	622	367	195	6.33205	2.04666	17.4988	46.186	14.132	26.5917	24.5176	11.6406	13.8277	8.71559	5.25979
Skd	4091	296	70	368	571	75	100	129	397	1121	311	170	4.98296	1.45839	6.97755	9.57881	1.17141	6.63635	7.97029	12.7234	19.28	5.71393	3.54754
Slmb	1761	441	195	566	1026	513	375	230	719	1344	319	513	17.2466	9.43801	24.9311	39.9846	18.6138	57.8137	33.0128	53.5317	53.6997	13.6156	24.8694
Spt6	4090	1434	806	1817	1621	769	239	225	2857	5394	1427	1153	24.1463	16.7964	34.4601	27.1997	12.0138	15.8647	13.9051	91.5859	92.7939	26.2244	24.0665
TOLL1A	3453	62	12	436	2179	267	249	249	1061	3244	62	233	1.23657	0.296203	9.79433	43.3077	4.94075	19.5777	18.2271	40.2866	66.1022	1.34958	5.76059
TOLL5A	3339	461	831	1453	1442	296	681	732	928	654	612	335	9.50845	21.2124	33.7547	29.6383	5.66439	55.3719	55.4126	36.4396	13.7814	13.7765	8.56517
TRAF6	1509	24	20	40	1	1	0	0	11	53	114	14	1.09534	1.12966	2.05615	0.0454795	0.0423437	0	0	0.955752	2.47126	5.67832	0.792038
TUBE	2106	83	28	149	489	497	184	192	142	189	75	48	2.71422	1.1332	5.48798	15.9351	15.0791	23.7202	23.0439	8.84039	6.31445	2.67675	1.94576
Uev1A	432	381	137	441	719	1060	412	439	653	756	315	476	60.7388	27.0298	79.1844	114.222	156.783	258.924	256.859	198.185	123.132	54.8064	94.0655
U-shaped	4086	195	63	433	915	70	89	61	135	1347	195	139	3.28671	1.31416	8.22005	15.3684	1.09466	5.91358	3.77351	4.33189	23.1954	3.58708	2.90418
wispy-v1	3546	126	28	1397	4467	379	301	287	403	429	117	53	2.44713	0.673015	30.5592	86.4534	6.82934	23.0455	20.4577	14.9007	8.51237	2.48	1.27598
wispy-v2	1959	70	1	1	0	0	0	1	10	4	1	6	2.46087	0.0435082	0.0395959	0	0	0	0.129027	0.669279	0.143667	0.0383681	0.261471
ASTEI01381	1392	17	3360	931	14	10	0	0	0	4	3	4	0.841075	205.734	51.8794	0.690229	0.459028	0	0	0	0.202187	0.161989	0.245317
ASTEI01382	1563	67	4687	1614	16	9	0	0	1	7	2	28	2.95217	255.588	80.0994	0.702531	0.367927	0	0	0.0838847	0.315116	0.0961779	1.52935
ASTEI01383	1440	75	3440	1619	16	8	0	0	1	12	5	31	3.58694	203.611	87.2106	0.762539	0.354981	0	0	0.0910498	0.586341	0.260983	1.83784
ASTEI01384	1560	273	6924	2516	26	12	0	0	0	12	5	133	12.0521	378.301	125.104	1.14381	0.491513	0	0	0	0.541238	0.240907	7.27838
ASTEI01385	1629	442	30	1018	27	0	0	0	0	27	32	45	18.6864	1.56966	48.4743	1.13749	0	0	0	0	1.1662	1.4765	2.3583
ASTEI01697	2112	31	345	136	267	15	0	0	18	232	102	142	1.01086	13.9229	4.99493	8.67605	0.453811	0	0	1.11743	7.72905	3.63003	5.73987
ASTEI02104	1452	31	126	128	6	0	0	0	19	8	34	1	1.47035	7.39621	6.83798	0.283589	0	0	0	1.71565	0.387664	1.76002	0.0587951
ASTEI02267	1287	1042	982	3086	63	8	0	0	0	0	1125	2260	55.7589	65.0337	185.995	3.35944	0.397182	0	0	0	0	65.7019	149.912
ASTEI02560	1722	34	107	176	8	1	0	0	7	30	0	42	1.35979	5.2961	7.92801	0.318832	0.0371061	0	0	0.532975	1.2258	0	2.08221
ASTEI02567	1671	2085	2241	7075	60	1	0	0	0	11	251	395	85.932	114.306	328.424	2.46422	0.0382386	0	0	0	0.463178	11.2902	20.1803
ASTEI02569	1473	111	113	473	614	675	151	170	147	53	74	72	5.18974	6.53854	24.9082	28.6069	29.2805	27.8313	29.1716	13.0845	2.53166	3.77601	4.17289
ASTEI02570	1230	9	8	11	0	0	0	0	0	2	12	62	0.503921	0.554358	0.693701	0	0	0	0	0	0.114408	0.733298	4.30322
ASTEI03518	6564	497	787	1791	3468	533	677	798	1828	3748	629	527	5.2145	10.2191	21.1647	36.259	5.18844	28.0013	30.729	36.5131	40.1756	7.20255	6.85408
ASTEI05393	1218	630	80	251	223	16	3	3	2	7	203	137	35.622	5.59819	15.9849	12.565	0.839365	0.668702	0.622569	0.21529	0.404373	12.5272	9.60242
ASTEI05624	876	525	123	223	2	0	0	0	1	4	2	83	41.2744	11.9676	19.7463	0.156686	0	0	0	0.149671	0.321283	0.171605	8.08875
ASTEI07990	993	11	12	33	0	0	0	0	1	1	21	2	0.762902	1.03	2.5778	0	0	0	0	0.132036	0.070857	1.58955	0.171944
ASTEI09274	1059	196	419	439	12	9	0	0	13	617	371	1058	12.7463	33.7228	32.1554	0.77766	0.543031	0	0	1.60949	40.9941	26.3319	85.2898
ASTEI09290	1545	1333	1417	3353	30	15	0	1	1	21	169	583	59.4192	78.1712	168.341	1.33259	0.620356	0	0.163601	0.084862	0.956363	8.22172	32.2142
ASTEI10386	1197	132	59	183	352	257	63	88	431	576	142	148	7.5946	4.2011	11.8588	20.1815	13.7188	14.2891	18.5824	47.209	33.8579	8.91658	10.5554
As_Braf_AsRaf	1116	131	40	117	308	134	87	61	218	316	61	51	8.08411	3.05493	8.13217	18.9405	7.67218	21.1648	13.8159	25.6114	19.923	4.10837	3.90134
AsBrk	2241	124	71	113	42	2	18	15	262	1158	99	129	3.8107	2.70036	3.9113	1.28621	0.0570251	2.18067	1.69186	15.3285	36.3579	3.32046	4.91423
AsFKBP12	327	1008	576	1865	3543	1766	609	669	1165	5088	1529	1300	212.294	150.134	442.401	743.581	345.081	505.624	517.121	467.111	1094.79	351.45	339.393
As_MAP2K1_AsMEK1	1218	307	59	232	367	543	209	259	512	540	126	132	17.3587	4.12867	14.7749	20.6787	28.4859	46.5862	53.7485	55.1143	31.1945	7.77549	9.25197
As_MAP2K3_AsMEK3/6	1140	135	58	341	625	935	511	544	90	533	218	197	8.15556	4.33639	23.2025	37.6253	52.4065	121.696	120.617	10.3509	32.8968	14.3733	14.7526
As_MAP2K4_AsMKK4	4083	295	72	254	556	237	153	157	229	450	145	123	4.97586	1.503	4.82546	9.34545	3.70892	10.1735	9.71928	7.35356	7.7547	2.66927	2.57178
As_MAP2K7_AsMAP2K7	3384	1043	485	799	792	334	262	260	158	481	512	336	21.2265	12.2157	18.3148	16.062	6.30658	21.0198	19.4203	6.12165	10.0011	11.3722	8.47649
As_MAP3K10_AsMLK2/3	3057	280	100	261	266	112	62	53	178	621	261	167	6.30794	2.78811	6.62262	5.9716	2.341	5.50624	4.38222	7.63425	14.2932	6.41726	4.66368
As_MAP3K12_AsM3K12/13	3399	491	237	711	1541	253	210	150	428	1423	562	199	9.94845	5.94296	16.2257	31.114	4.75606	16.7736	11.1546	16.5095	29.4568	12.4277	4.99815
As_MAP3K4_AsMEKK4	4095	1025	491	1790	1930	307	121	144	150	874	1357	229	17.2383	10.2196	33.9066	32.3451	4.7903	8.02214	8.88838	4.80263	15.0172	24.9075	4.77407
As_MAP3K5_AsMEKK5/6	4095	1855	325	1397	1584	343	560	444	137	1347	805	634	31.1972	6.76449	26.4623	26.5464	5.35203	37.1272	27.4058	4.3864	23.1444	14.7756	13.2173
As_MAP4K1_AsM4K	2814	525	188	577	975	355	194	159	272	765	417	233	12.8487	5.69428	15.9051	23.7785	8.06088	18.717	14.2819	12.6732	19.128	11.1382	7.06869
As_MAP4K4_AsM4K4	6089	1809	315	2050	5412	3392	2111	793	710	1922	825	624	20.4606	4.4093	26.1152	60.9981	35.5949	94.1241	32.9186	15.2881	22.2095	10.1839	8.74875
As_MAPK10_AsJNKa	1089	17	6	18	86	30	4	5	40	154	24	29	1.07509	0.469601	1.28212	5.4197	1.76024	0.997219	1.16053	4.81586	9.95004	1.65649	2.27341
As_MAPK11_AsP38	1101	440	246	554	986	424	142	114	140	399	431	219	27.5227	19.0438	39.0308	61.4602	24.6069	35.0154	26.1717	16.6718	25.4987	29.4235	16.981
As_MAPK1_AsERK	976	181	60	244	357	152	87	111	356	370	109	56	12.7719	5.2397	19.3921	25.1029	9.95112	24.2007	28.7466	47.8235	26.6737	8.39423	4.8983
As_MAPK8_AsJNKb	1299	395	43	243	501	87	142	120	75	273	212	107	20.9418	2.8214	14.5105	26.4687	4.27945	29.6782	23.3499	7.56996	14.7872	12.2668	7.03205
As_MOS_AsMOS	1806	184	11	93	402	705	261	79	3	2	5	57	7.01658	0.519135	3.99438	15.2761	24.943	39.2357	11.0566	0.217794	0.0779191	0.208093	2.69442
As_PKC_delta	1836	622	125	177	11	0	3	2	10	6	130	83	23.3315	5.80287	7.478	0.411173	0	0.443616	0.275341	0.714116	0.229938	5.322	3.85934
As_PKC_epsilon	2334	363	53	174	71	19	18	7	24	78	225	83	10.711	1.93544	5.78273	2.08767	0.520153	2.09378	0.758073	1.34819	2.3514	7.24579	3.03588
As_PKC_PKD	2313	300	127	546	806	209	187	129	30	71	409	181	8.93245	4.67987	18.3106	23.9147	5.77363	21.9495	14.097	1.70054	2.15981	13.2908	6.68052
As_PKC_PKN	2991	655	292	944	2090	352	189	153	285	1589	680	608	15.0817	8.32093	24.4816	47.9551	7.51976	17.1555	12.9297	12.4931	37.38	17.0882	17.3538
As_PKC_zeta	1449	440	107	558	1668	720	263	252	281	562	274	109	20.9127	6.29391	29.8711	79.001	31.7499	49.2772	43.9588	25.4261	27.2898	14.213	6.42193
AsSki	1023	163	27	61	70	12	4	2	6	32	90	43	10.9733	2.24954	4.62529	4.69599	0.749521	1.06156	0.494161	0.768984	2.20093	6.61258	3.58839
AsSmurf	3024	476	206	747	1482	419	139	115	433	1184	389	335	10.8405	5.80618	19.1612	33.6334	8.8534	12.4793	9.61236	18.7736	27.5487	9.66879	9.45737
Smad1/5/8_AsMad	1494	177	59	235	393	748	253	316	287	663	147	153	8.1592	3.36594	12.2012	18.0529	31.9911	45.9757	53.4626	25.1868	31.2245	7.39556	8.74275
Smad4_AsMedea	3003	248	128	555	1367	717	431	387	438	1107	332	194	5.6875	3.63295	14.3358	31.2405	15.256	38.9655	32.5739	19.1232	25.9373	8.30973	5.5151
Smad_AsdSmad2	1386	319	161	404	600	143	240	178	78	398	363	220	15.8508	9.90075	22.6101	29.7093	6.59251	47.0118	32.4617	7.37858	20.2047	19.6856	13.5509
Aste4e-BP1	369	1023	438	2147	2703	267	86	58	17	283	3194	689	8.69078e+06	1.41309e+07	3.03043e+07	1.6064e+07	1.55943e+06	1.20135e+06	770498	447286	3.6872e+06	4.02597e+07	6.9672e+06
AsteFOXO	1824	264	83	359	582	353	143	109	3	13	356	92	453721	541719	1.02511e+06	699735	417092	404119	292935	15968.3	34265.4	907793	188204
AsteGRB2	558	111	35	160	426	87	92	108	271	531	162	149	623588	746714	1.49343e+06	1.67421e+06	336022	849869	948767	4.71518e+06	4.57506e+06	1.35034e+06	996362
AsteILP1	375	119	43	24	1	0	0	0	0	0	17	15	994775	1.36508e+06	333333	5847.95	0	0	0	0	0	210853	149254
AsteILP2	471	70	140	120	249	105	178	191	120	710	51	60	465893	3.53857e+06	1.32696e+06	1.15935e+06	480452	1.94804e+06	1.98784e+06	2.47356e+06	7.24726e+06	503629	475330
AsteILP3	504	341	119	89	2	3	75	54	0	0	195	28	2.12096e+06	2.81085e+06	919726	8702.31	12828.4	767059	525210	0	0	1.79956e+06	207297
AsteILP4	486	256	54	94	0	0	0	0	0	3	0	38	1.65125e+06	1.32275e+06	1.00737e+06	0	0	0	0	0	29677.1	0	291751
AsteILP5	573	23	3	4	0	0	0	0	0	1	12	0	125830	62328.6	36358.3	0	0	0	0	0	8390.39	97406.6	0
AsteP70S6k	1680	469	172	788	1222	288	202	235	535	1061	619	258	875131	1.21882e+06	2.44296e+06	1.59513e+06	369458	619784	685691	3.09177e+06	3.03629e+06	1.71373e+06	573028
AstePDK1-500	1548	109	27	120	293	206	102	106	41	237	67	55	220732	207641	403747	415080	286799	339647	335664	257144	736061	201310	132574
AstePDK1-India	1558	144	41	125	294	247	111	116	42	277	86	70	289737	313283	417870	413823	341674	367243	364973	261725	854769	256739	167647
AsteRaptor	4065	961	450	1329	2129	581	448	461	480	1634	1036	439	741092	1.31787e+06	1.7028e+06	1.14855e+06	308033	568088	555917	1.14642e+06	1.93254e+06	1.18539e+06	402967
AsteRas	606	182	65	225	425	72	37	30	35	105	117	134	941473	1.27691e+06	1.93379e+06	1.53798e+06	256060	314722	242671	560736	833016	897997	825083
AsteRheb	549	292	130	335	431	566	200	227	553	467	248	201	1.66732e+06	2.81898e+06	3.17813e+06	1.72163e+06	2.22191e+06	1.87783e+06	2.02686e+06	9.77948e+06	4.0896e+06	2.10107e+06	1.36612e+06
AsteSOS	5436	924	269	971	1317	343	425	346	497	1403	787	263	532846	589106	930333	531302	135987	403003	312009	887646	1.24084e+06	673375	180527
AsteTOR	7503	1706	536	1870	3406	969	303	290	789	2825	1274	936	712777	850453	1.29809e+06	995508	278337	208164	189467	1.02095e+06	1.81017e+06	789762	465485
AsteTSC	7542	915	305	1721	3520	884	665	533	566	1563	1197	663	380315	481431	1.18848e+06	1.02351e+06	252608	454499	346426	728606	996344	738192	328014

## Sheet: RPKM normalized by mapped 
	Male1_5d	OvCarcass_24PBM	Female1_5d	Ov1_2dPE	Ov_24PBM	E0_1h	E2_4h	E4_8h	E8_12h	Larvae	Pupae
As_MAP3K7_AsTAK1	25.1925	6.41171	12.9589	28.373	27.4204	58.1175	59.2147	19.0173	15.2714	15.8813	28.9223
ASTEI02323_TOLL6	17.1888	0.919321	2.20645	0.160585	0.0254196	0	0	48.0486	132.641	10.9618	4.64208
ASTEI02325_TOLL8	2.20678	0.319937	1.22591	0.666493	0.137611	5.44123	4.46108	2.83761	17.678	2.7177	8.39348
ASTEI02384_TOLL7	15.2075	1.53185	4.16034	3.27043	0.903602	0	0.138698	123.777	184.322	22.9421	36.3031
ASTEI02870_TOLL9	10.8316	33.037	18.4589	0.306611	0.097069	0	0	6.67205	9.46696	39.8573	9.21779
ASTEI10480_TOLL10	16.4041	1.23591	3.49711	2.41793	0.191372	0	0	129.66	204.236	12.1653	12.3815
ASTEI14082_TOLL11	14.8742	6.60795	4.07588	2.99546	0.873457	12.7775	6.12897	2.72896	14.3554	16.751	38.51
Bendless	64.1981	16.5257	54.8667	108.532	29.2098	95.4527	129.245	148.582	113.669	35.6056	52.4607
Cactus	89.1551	37.8402	115.178	293.801	274.787	478.378	542.353	282.147	140.906	58.7354	102.94
Caspar	43.5957	17.4358	61.6699	143.117	37.6847	68.1931	76.2045	44.6647	72.4419	45.5807	72.6708
CYLD-v1	18.0379	2.85286	11.4219	9.36682	4.41744	8.70857	9.04074	15.1433	10.4429	10.2763	17.5906
CYLD-v2	18.4416	2.84589	9.80098	8.97426	3.53692	12.3451	11.6768	17.7532	8.71649	10.074	16.9418
CYLD-v3	26.9588	7.24214	19.1098	17.9293	5.72563	9.62489	8.01443	25.0257	20.3454	19.3566	15.3861
Deaf1	18.3901	4.69516	7.4137	12.9173	9.21746	23.0341	23.9127	35.0853	46.3715	10.4666	16.4771
DIAP2	19.3339	3.29766	25.6603	59.8559	36.4241	83.6945	25.0808	1.59534	1.69171	12.7649	16.163
DNR1	54.124	36.6844	40.5111	47.4037	43.4302	57.1387	30.9661	4.97397	8.70283	37.2516	35.4691
Dredd	7.56036	2.19219	6.09221	4.42494	10.1025	23.7628	9.52739	11.1103	6.72751	3.53573	3.83738
Effette-v1	55.4878	17.1493	54.8667	96.5857	26.7958	93.0052	122.131	145.565	106.471	38.3212	53.7832
Effette-v2	185.094	84.5343	183.454	277.988	59.5623	356.465	334.925	1128.6	475.769	217.389	358.927
FADD	10.7042	3.44864	12.5366	17.0235	14.0916	33.8375	37.8864	12.0494	13.6373	9.6412	7.31379
Gprk-2	26.2641	3.8661	13.3518	8.80044	3.21908	14.6008	12.2055	49.9344	38.1695	20.7538	20.2142
Hrs-v1	33.5586	13.0108	19.3906	36.3988	20.0516	59.2149	40.8828	21.2766	31.7277	13.4776	27.377
Hrs-v2	11.5737	2.96107	7.27309	13.9462	2.80195	9.03889	11.2604	20.6917	16.1398	3.50229	9.30337
IMD	6.2386	3.90162	5.48862	16.7697	38.7197	66.8196	39.7904	9.4376	5.97051	4.80544	5.26557
ird5	25.3071	8.37589	17.3351	23.8971	19.8301	32.635	31.8519	30.2438	21.7762	23.0833	39.56
kenny	149.338	54.0728	109.277	56.3776	52.6675	72.9084	80.5931	75.1024	47.3138	86.5095	54.5021
Kto	16.1069	3.70828	10.7651	13.6314	1.13756	23.8905	18.7581	44.6804	49.9369	15.3023	10.2386
Myd88	13.7047	4.13936	9.69956	9.78538	35.2522	63.3591	63.3584	22.7788	23.2922	13.7198	10.827
Myopic	22.9647	7.87712	12.0422	9.84578	2.03286	15.6639	10.2513	29.6394	31.5197	11.6884	15.9384
pannier-v1	1.77279	2.70545	1.27588	0.441079	0	0.70788	0.342944	23.9954	52.8272	3.75267	5.48266
pannier-v2	16.611	10.2883	12.8058	0.0534182	0.0507345	0	0	1.4266	7.50086	43.186	6.94877
pannier-v3	10.5131	10.0321	14.6578	6.31762	2.93345	18.2503	7.69551	128.519	105.898	14.25	7.54849
Pelle	11.0563	5.15227	10.546	15.3998	14.7739	42.3149	26.1241	15.4631	11.013	7.29431	8.49863
Pellino	36.4018	18.1283	51.148	51.5272	7.94097	70.2128	38.0977	162.709	138.466	22.0445	32.0385
PGRPLC-common	9.41517	7.72123	7.07129	1.12394	0	0	0	0	5.57017	3.2023	3.11905
PGRP-LC-v1	10.3308	8.87557	8.73109	0.633068	0.0858947	0	0	2.41527	7.36336	3.22092	4.70577
PGRP-LC-v2	8.4092	6.7142	10.4158	0.480104	0.182394	0	0	0.284929	7.25138	5.01562	2.16504
PGRP-LC-v3	18.7643	12.6165	19.3488	1.20522	0.457869	0	0	1.43053	12.7992	4.00619	6.82856
PGRP-LC-v4	19.2202	10.5525	19.0508	0.985652	0.936134	0	0	1.32945	12.4764	4.89323	7.45984
PGRP-LC-v5	9.84765	7.54477	9.03208	0.756953	0.359462	0.455558	0	1.96538	7.03387	3.36982	4.43098
PGRP-LC-v6	10.1886	9.62877	11.1265	0.535162	0.508276	0	0.416095	1.32335	7.99876	3.07071	4.02221
PGRP-LC-v7	12.2253	8.17189	12.206	0.990215	0.341988	0.433412	0	1.60272	7.86038	2.35107	4.99625
PGRP-LC-v8	14.3364	7.72009	12.6027	1.53295	0.38314	0	0	1.43647	9.04424	3.92703	5.7374
POSH	8.81186	1.32357	5.59739	9.42892	3.74248	27.3285	22.9781	14.6159	25.7391	5.7917	9.76349
ptip	7.67528	2.93935	10.9534	24.0462	5.22866	54.1102	39.6546	30.556	48.4681	8.97369	4.30423
REL1	42.8791	17.5204	52.5744	107.947	38.3511	150.781	133.521	23.3175	17.2586	31.4586	35.3164
Relish	37.1593	26.8844	38.0801	43.7964	17.2535	53.6596	49.6076	8.39428	14.9205	18.7337	19.6259
Scrawny-v1	18.5299	4.35854	36.4029	96.2198	26.8728	60.96	62.0797	34.1204	36.2451	20.2074	13.7812
Scrawny-v2	13.6145	3.43665	28.5491	78.5141	24.5065	55.0167	52.7916	30.7358	27.0541	16.0598	12.467
Skd	10.7138	2.44886	11.3838	16.2835	2.03137	13.7302	17.1617	33.5949	37.7219	10.5288	8.40851
Slmb	37.0818	15.8479	40.6748	67.972	32.2786	119.613	71.0835	141.345	105.065	25.0888	58.9464
Spt6	51.9167	28.2038	56.2212	46.2383	20.8334	32.8232	29.9405	241.824	181.553	48.3225	57.0434
TOLL1A	2.65875	0.497371	15.9793	73.6211	8.56783	40.505	39.2467	106.373	129.331	2.48682	13.654
TOLL5A	20.444	35.6189	55.0703	50.3838	9.82272	114.561	119.315	96.2153	26.9636	25.3854	20.3015
TRAF6	2.35507	1.89687	3.35459	0.077313	0.0734289	0	0	2.52357	4.83508	10.4632	1.87732
TUBE	5.83581	1.90281	8.95357	27.089	26.149	49.0756	49.6184	23.3422	12.3544	4.93232	4.61193
Uev1A	130.594	45.3871	129.188	194.172	271.881	535.698	553.071	523.289	240.91	100.989	222.958
U-shaped	7.06672	2.20667	13.4109	26.1255	1.89826	12.2348	8.12516	11.4379	45.3823	6.60974	6.8836
wispy-v1	5.26155	1.1301	49.857	146.967	11.8429	47.6798	44.0498	39.344	16.6546	4.56978	3.02438
wispy-v2	5.29109	0.0730569	0.0646002	0	0	0	0.277822	1.76717	0.281088	0.0706991	0.61975
ASTEI01381	1.80839	345.458	84.6406	1.17336	0.796007	0	0	0	0.395583	0.29849	0.58146
ASTEI01382	6.34742	429.172	130.681	1.19427	0.638028	0	0	0.22149	0.616532	0.177223	3.62492
ASTEI01383	7.71224	341.894	142.283	1.29628	0.615579	0	0	0.240409	1.14719	0.480901	4.35611
ASTEI01384	25.9131	635.226	204.105	1.94442	0.85234	0	0	0	1.05895	0.443909	17.2515
ASTEI01385	40.1775	2.6357	79.0852	1.93368	0	0	0	0	2.28171	2.72068	5.58973
ASTEI01697	2.17345	23.3787	8.14917	14.7489	0.786962	0	0	2.95047	15.1221	6.6889	13.6049
ASTEI02104	3.16138	12.4194	11.1561	0.482088	0	0	0	4.53001	0.758473	3.2431	0.139358
ASTEI02267	119.887	109.202	303.449	5.71089	0.68876	0	0	0	0	121.066	355.328
ASTEI02560	2.92366	8.89296	12.9344	0.541999	0.0643462	0	0	1.40727	2.39831	0	4.93532
ASTEI02567	184.761	191.938	535.819	4.18906	0.0663101	0	0	0	0.906219	20.8039	47.8322
ASTEI02569	11.1584	10.9792	40.6375	48.6304	50.7759	57.5812	62.8126	34.5483	4.95325	6.95789	9.89075
ASTEI02570	1.08348	0.930852	1.13176	0	0	0	0	0	0.223842	1.35122	10.1997
ASTEI03518	11.2116	17.1594	34.5299	61.6385	8.99736	57.9331	66.166	96.4096	78.6046	13.2718	16.2458
ASTEI05393	76.5905	9.40023	26.0792	21.3599	1.45556	1.3835	1.34052	0.568454	0.791166	23.0833	22.76
ASTEI05624	88.7436	20.0954	32.2158	0.266359	0	0	0	0.395192	0.628598	0.316209	19.1723
ASTEI07990	1.64031	1.72953	4.20565	0	0	0	0	0.348629	0.138633	2.92899	0.407549
ASTEI09274	27.4058	56.6257	52.461	1.32199	0.941679	0	0	4.24972	80.2059	48.5206	202.157
ASTEI09290	127.757	131.261	274.646	2.26535	1.07577	0	0.352267	0.22407	1.87115	15.1498	76.3554
ASTEI10386	16.3291	7.0543	19.3475	34.3076	23.79	29.5633	40.0119	124.651	66.2438	16.4302	25.0188
As_Braf_AsRaf	17.3967	5.13304	13.2804	32.2372	13.309	43.8341	29.7989	67.9853	39.1507	7.57782	9.26147
AsBrk	8.20047	4.53727	6.38745	2.18916	0.0989223	4.51635	3.64909	40.6895	71.4468	6.12452	11.666
AsFKBP12	456.848	252.263	722.474	1265.59	598.617	1047.19	1115.35	1239.94	2151.37	648.243	805.693
As_MAP2K1_AsMEK1	37.3551	6.93718	24.1286	35.1957	49.415	96.4841	115.928	146.3	61.3003	14.3417	21.9635
As_MAP2K3_AsMEK3/6	17.5504	7.28621	37.8914	64.0392	90.9102	252.042	260.153	27.4764	64.6456	26.5112	35.0215
As_MAP2K4_AsMKK4	10.7078	2.52541	7.88035	15.9062	6.43391	21.0702	20.9631	19.52	15.2388	4.92342	6.1052
As_MAP2K7_AsMAP2K7	45.6786	20.5253	29.9094	27.3379	10.9401	43.5339	41.8868	16.2499	19.6531	20.9758	20.1225
As_MAP3K10_AsMLK2/3	13.5744	4.68471	10.8152	10.1638	4.06096	11.4039	9.45181	20.265	28.0875	11.8365	11.0712
As_MAP3K12_AsM3K12/13	21.4087	9.98564	26.4978	52.9569	8.25041	34.7396	24.0588	43.8244	57.8855	22.9226	11.8652
As_MAP3K4_AsMEKK4	37.0962	17.1714	55.372	55.0521	8.3098	16.6145	19.1709	12.7485	29.5103	45.9414	11.3333
As_MAP3K5_AsMEKK5/6	67.135	11.366	43.2149	45.1827	9.28424	76.8937	59.1104	11.6437	45.481	27.2534	31.3768
As_MAP4K1_AsM4K	27.6499	9.5678	25.9742	40.4717	13.9833	38.7645	30.804	33.6409	37.5884	20.5443	16.7805
As_MAP4K4_AsM4K4	44.0303	7.40872	42.648	103.82	61.747	194.939	71.0006	40.5822	43.6439	18.7839	20.7689
As_MAPK10_AsJNKa	2.31356	0.789045	2.0938	9.22447	3.05351	2.06533	2.50309	12.7837	19.5528	3.05536	5.3969
As_MAPK11_AsP38	59.2276	31.9983	63.7402	104.607	42.6859	72.52	56.4485	44.2551	50.1074	54.2711	40.3117
As_MAPK1_AsERK	27.4845	8.804	31.6688	42.7257	17.2623	50.1217	62.0023	126.947	52.4165	15.483	11.6282
As_MAPK8_AsJNKb	45.0658	4.74065	23.6967	45.0505	7.42363	61.4661	50.3624	20.0944	29.0583	22.6259	16.6935
As_MOS_AsMOS	15.0994	0.872275	6.52313	26.0003	43.269	81.2605	23.8476	0.578131	0.153119	0.383823	6.39633
As_PKC_delta	50.2084	9.75025	12.2121	0.699827	0	0.918767	0.593871	1.89562	0.451851	9.81633	9.16177
As_PKC_epsilon	23.0497	3.25202	9.44364	3.55327	0.902316	4.33639	1.63505	3.57877	4.62072	13.3647	7.20694
As_PKC_PKD	19.2223	7.86333	29.9025	40.7034	10.0156	45.4593	30.4053	4.51407	4.24423	24.5147	15.859
As_PKC_PKN	32.4552	13.9812	39.9803	81.6208	13.0446	35.5306	27.8875	33.1628	73.4554	31.5189	41.1966
As_PKC_zeta	45.0032	10.5753	48.7817	134.462	55.077	102.057	94.8128	67.4933	53.6271	26.2156	15.2452
AsSki	23.6141	3.77978	7.55345	7.99269	1.3002	2.19857	1.06583	2.04126	4.32505	12.1968	8.51857
AsSmurf	23.3284	9.75582	31.2917	57.245	15.3581	25.8458	20.7325	49.8344	54.136	17.8339	22.4511
Smad1/5/8_AsMad	17.5583	5.65562	19.9255	30.7265	55.4954	95.2196	115.311	66.8581	61.3591	13.641	20.7546
Smad4_AsMedea	12.2393	6.10426	23.4115	53.1721	26.4649	80.7009	70.2571	50.7624	50.9693	15.3271	13.0924
Smad_AsdSmad2	34.1104	16.6357	36.924	50.566	11.4361	97.3654	70.015	19.5864	39.7042	36.3096	32.1687
Aste4e-BP1	411.245	170.034	737.571	856.823	80.2785	131.373	85.8229	16.0512	106.207	1200.24	378.624
AsteFOXO	21.4699	6.5184	24.9498	37.3224	21.4716	44.1921	32.6289	0.573034	0.986992	27.0634	10.2277
AsteGRB2	29.5081	8.98508	36.3483	89.299	17.2981	92.9366	105.68	169.207	131.782	40.2567	54.1461
AsteILP1	47.0725	16.4257	8.11293	0.311918	0	0	0	0	0	6.28602	8.11102
AsteILP2	22.046	42.579	32.2967	61.8372	24.7333	213.026	221.418	88.7654	208.753	15.0144	25.8313
AsteILP3	100.363	33.8224	22.385	0.464163	0.660397	83.8811	58.5012	0	0	53.649	11.2653
AsteILP4	78.1368	15.9164	24.5183	0	0	0	0	0	0.85483	0	15.8549
AsteILP5	5.95422	0.749988	0.884919	0	0	0	0	0	0.24168	2.90392	0
AsteP70S6k	41.411	14.6658	59.4586	85.0811	19.0194	67.7759	76.3765	110.95	87.4583	51.0904	31.1405
AstePDK1-500	10.445	2.49851	9.82671	22.1395	14.7642	37.1418	37.3883	9.22776	21.2018	6.00153	7.20455
AstePDK1-India	13.7103	3.76968	10.1705	22.0725	17.5891	40.1595	40.6529	9.39216	24.6211	7.65401	9.11058
AsteRaptor	35.0683	15.8577	41.4441	61.2613	15.8573	62.1227	61.9215	41.14	55.6656	35.3392	21.8987
AsteRas	44.5503	15.3649	47.0661	82.0328	13.1818	34.4161	27.0302	20.1224	23.9945	26.7714	44.8381
AsteRheb	78.8973	33.9202	77.3518	91.8282	114.382	205.348	225.764	350.943	117.798	62.6379	74.2402
AsteSOS	25.2141	7.0886	22.6432	28.3386	7.0005	44.07	34.7535	31.8537	35.7415	20.0749	9.81051
AsteTOR	33.7284	10.2333	31.594	53.0984	14.3286	22.7636	21.104	36.6375	52.1409	23.5447	25.2962
AsteTSC	17.9964	5.79297	28.9263	54.5918	13.0041	49.7014	38.5871	26.1465	28.699	22.0072	17.8255
