# Supplementary material for: Genome analysis of a major urban malaria vector mosquito, Anopheles stephensi
Source: Genome Biol. 2014 Sep 23;15(9):459. doi: 10.1186/s13059-014-0459-2 (PMC4195908; doi:10.1186/s13059-014-0459-2)
Supplement: Additional file 2: — 1. Physical map data. 2. Lists of genes in clusters. 3. Cluster ontology. 4. Sex-biased genes list and GO terms. 5. Revised annotation for immunity-related genes. 6. Sequences of immunity-related genes. 7. RNA-seq expression profile of immunity-related genes. 8. Automatic annotated salivary genes. 9. Revised manual annotation for salivary genes. 10. Manual annotated salivary genes sequences. 11. Gene families counts table. 12. Repeat sequences. 13. Genome landscape. 14. Tandem repeat sequences. 15. Chromosome quotients of putative Y-linked scaffolds. 16. Sequences of putative Y-linked scaffolds. 17. Chromosome quotients of Y-linked BACs. 18. Sequences of Y-linked BACs. 19. Repeat masker output of Y-linked BACs and Y-linked scaffolds. 20. Repeat masker output of Y-linked BACs. 21. Synteny blocks. 22: SNP analysis raw data. 23. Summary of transcript consequences for An. stephensi Indian strain SNP calls. 24. BAC-ends dbGSS accession numbers. 25. Non-coding RNA annotation. [file 13059_2014_459_MOESM2_ESM.zip › Additional file 9: Automatic annotated salivary genes.txt]

Seq name	Name or Family
ASTEI08055-PA	30 kDa antigen
ASTEI11742-PA	30 kDa antigen
ASTEI11463-PA	30 kDa antigen fragment
ASTEI01770-PA	Anophelin
ASTEI10265-PA	Antigen 5
ASTEI10266-PA	Antigen 5
ASTEI00609-PA	Antigen 5 chimeric
ASTEI10484-PA	cysteine-rich repeat-containing protein
ASTEI09478-PA	D7 long
ASTEI02998-PA	D7 long
ASTEI02997-PA	D7 long fragment
ASTEI02995-PA	D7 short
ASTEI11423-PA	D7 short
ASTEI11298-PA	D7 short
ASTEI02996-PA	D7 short
ASTEI11424-PA	D7 short
ASTEI11337-PA	D7 short
ASTEI08664-PA	gSG5
ASTEI03573-PA	gSG6 protein
ASTEI03055-PA	gSG7
ASTEI03054-PA	gSG7
ASTEI05381-PA	gsg8
ASTEI02978-PA	hyp10
ASTEI00660-PA	hyp11.9
ASTEI02979-PA	hyp12
ASTEI09609-PA	hyp13.3
ASTEI09527-PA	hyp13.4
ASTEI00026-PA	hyp13.5
ASTEI00387-PA	hyp14.6
ASTEI03572-PA	hyp15
ASTEI08081-PA	hyp16
ASTEI04194-PA	hyp21.2
ASTEI07823-PA	hyp36
ASTEI08538-PA	hyp53.7
ASTEI02664-PA	hyp6.3
ASTEI11583-PA	hyp6.3
ASTEI11576-PA	hyp6.3
ASTEI11565-PA	hyp6.3
ASTEI11621-PA	hyp6.3
ASTEI09684-PA	hyp6.3
ASTEI09683-PA	hyp6.3
ASTEI10111-PA	hyp8.2
ASTEI01309-PA	lysozyme - abundant salivary form
ASTEI01341-PA	lysozyme precursor - less abundant salivary form
ASTEI04599-PA	putative salivary secreted peptide similar to gi|116247566
ASTEI05302-PA	putative salivary secreted protein of unknown function - possible cuticle protein
ASTEI05845-PA	salivary 5'-nucleotidase
ASTEI09424-PA	salivary amylase
ASTEI05866-PA	salivary apyrase
ASTEI10033-PA	salivary chymotrypsin precursor
ASTEI10488-PA	salivary c-type lectin
ASTEI08031-PA	salivary galectin
ASTEI06693-PA	salivary lipase
ASTEI00405-PA	salivary maltase
ASTEI04171-PA	salivary peroxidase - chimeric
ASTEI06950-PA	secreted serine protease possibly involved with prophenoloxidase activation
ASTEI08886-PA	secreted trypsin similar to factor XII
ASTEI10800-PA	selenoprotein
ASTEI04473-PA	SG1A
ASTEI04470-PA	SG1B
ASTEI04472-PA	SG1B
ASTEI10574-PA	SG1C
ASTEI04471-PA	SG1D
ASTEI08548-PA	SG2B
ASTEI08547-PA	SG3
ASTEI05911-PA	similar to Culex quinquefasciatus 14.5 kda salivary peptide
ASTEI10507-PA	TIL domain salivary peptide
ASTEI07527-PA	TRIO
ASTEI05105-PA	trypsin-like serine proteinase
